# Supplementary material for: Multi-species single-cell transcriptomic analysis of ocular compartment regulons
Source: Nat Commun. 2021 Sep 28;12:5675. doi: 10.1038/s41467-021-25968-8 (PMC8478974; doi:10.1038/s41467-021-25968-8)
Supplement: Supplementary file 4 — Supplementary Data 1 [file 41467_2021_25968_MOESM4_ESM.xlsx]

## Sheet: Donor74
Supplementary Data 1: One-sided Wilcoxon rank-sum test p-values for the markers of cell types in retina across donor 74.
	p_val	avg_logFC	pct.1	pct.2	p_val_adj	cluster	gene
TFAP2A	6.95689e-130	2.04853	0.789	0.018	1.47089e-125	AC	TFAP2A
TFAP2B	3.53052e-105	2.11474	0.684	0.018	7.46459e-101	AC	TFAP2B
C1QL2	6.25167e-98	1.30887	0.447	0.005	1.32179e-93	AC	C1QL2
GAD2	6.49012e-97	1.63118	0.526	0.009	1.37221e-92	AC	GAD2
CAMKV	5.18253e-83	1.54999	0.658	0.025	1.09574e-78	AC	CAMKV
BTBD11	1.04783e-78	0.618876	0.263	0	2.21543e-74	AC	BTBD11
SLC6A1	1.54931e-77	1.51348	0.684	0.031	3.27571e-73	AC	SLC6A1
LRTM2	4.12623e-75	0.916327	0.316	0.002	8.72409e-71	AC	LRTM2
SYNPR	2.91306e-74	1.31982	0.526	0.016	6.15909e-70	AC	SYNPR
C16orf11	3.67937e-73	1.10834	0.342	0.004	7.77929e-69	AC	C16orf11
LY6H	6.78252e-73	1.06094	0.342	0.004	1.43403e-68	AC	LY6H
SLC32A1	9.74082e-72	0.729307	0.368	0.005	2.0595e-67	AC	SLC32A1
FAT3	3.20018e-71	1.11474	0.526	0.017	6.76613e-67	AC	FAT3
NSG2	1.26665e-70	1.72548	0.737	0.044	2.67807e-66	AC	NSG2
SLITRK4	1.47257e-67	0.648713	0.289	0.002	3.11345e-63	AC	SLITRK4
NRXN2	3.86267e-66	1.61076	0.868	0.072	8.16684e-62	AC	NRXN2
ELAVL3	3.45194e-61	1.24697	0.737	0.052	7.29844e-57	AC	ELAVL3
CHRNA2	4.83647e-59	1.2219	0.316	0.005	1.02257e-54	AC	CHRNA2
GAD1	5.43883e-58	1.89759	0.5	0.022	1.14993e-53	AC	GAD1
LHX9	8.05529e-56	0.912454	0.263	0.003	1.70313e-51	AC	LHX9
DPP6	3.98908e-54	1.26959	0.553	0.032	8.43411e-50	AC	DPP6
SCN3B	5.33644e-53	1.38576	0.605	0.041	1.12828e-48	AC	SCN3B
CDH24	5.9717e-52	0.648082	0.289	0.005	1.2626e-47	AC	CDH24
LPPR1	3.97582e-49	0.756643	0.289	0.006	8.40607e-45	AC	LPPR1
GRIN1	2.82519e-46	1.3924	0.605	0.048	5.97329e-42	AC	GRIN1
CELF4	1.05595e-44	1.8973	0.816	0.109	2.23259e-40	AC	CELF4
KCNJ3	3.25909e-44	1.06593	0.368	0.015	6.8907e-40	AC	KCNJ3
GRIA4	4.9307e-44	1.30858	0.658	0.062	1.0425e-39	AC	GRIA4
MEIS3	6.01352e-44	1.38265	0.579	0.047	1.27144e-39	AC	MEIS3
GRIN2B	7.71743e-43	0.808734	0.368	0.016	1.6317e-38	AC	GRIN2B
GPR176	1.67756e-42	0.804274	0.289	0.008	3.54686e-38	AC	GPR176
STX1B	5.60251e-42	0.99844	0.526	0.039	1.18454e-37	AC	STX1B
CACNA1A	8.56099e-41	1.16728	0.579	0.049	1.81005e-36	AC	CACNA1A
TMEM178A	6.36266e-39	1.11866	0.5	0.038	1.34526e-34	AC	TMEM178A
RASGRF1	1.39842e-38	0.788313	0.263	0.008	2.95668e-34	AC	RASGRF1
PKIA	1.0318e-35	1.17542	0.632	0.073	2.18154e-31	AC	PKIA
ROBO2	1.53527e-35	1.0741	0.5	0.042	3.24602e-31	AC	ROBO2
SPHKAP	4.30297e-35	0.786464	0.263	0.009	9.09778e-31	AC	SPHKAP
PTN	5.97614e-35	1.56955	0.658	0.079	1.26353e-30	AC	PTN
STXBP5-AS1	8.03309e-35	0.861409	0.316	0.014	1.69844e-30	AC	STXBP5-AS1
PAPPA	1.10609e-34	1.19471	0.447	0.035	2.33861e-30	AC	PAPPA
MYT1L	3.70261e-34	1.06192	0.526	0.05	7.82842e-30	AC	MYT1L
PAX6	1.00937e-33	1.76948	0.816	0.151	2.13411e-29	AC	PAX6
CHD5	1.09119e-33	1.2673	0.658	0.083	2.3071e-29	AC	CHD5
CBLN1	1.77667e-33	0.962151	0.263	0.01	3.75641e-29	AC	CBLN1
SV2A	3.81954e-33	1.50166	0.711	0.102	8.07565e-29	AC	SV2A
PLXNA2	3.95569e-33	0.718904	0.342	0.019	8.36352e-29	AC	PLXNA2
ATP1B1	1.55494e-32	1.65863	0.921	0.208	3.28762e-28	AC	ATP1B1
CNTN3	6.62331e-32	1.0184	0.289	0.014	1.40037e-27	AC	CNTN3
RIMS4	8.46766e-32	0.67888	0.316	0.017	1.79032e-27	AC	RIMS4
PEG3	2.39967e-31	1.42764	0.526	0.056	5.07361e-27	AC	PEG3
SPOCK3	4.72771e-31	1.09369	0.474	0.044	9.99581e-27	AC	SPOCK3
SBK1	1.14165e-30	0.805577	0.342	0.021	2.41379e-26	AC	SBK1
TRIM67	5.82332e-30	0.687449	0.342	0.022	1.23122e-25	AC	TRIM67
CX3CL1	6.62195e-30	0.6302	0.316	0.018	1.40008e-25	AC	CX3CL1
CACNA2D2	2.92979e-29	0.791318	0.395	0.032	6.19445e-25	AC	CACNA2D2
CAMK2N2	5.30488e-29	0.875603	0.421	0.037	1.12161e-24	AC	CAMK2N2
PTCHD2	5.9659e-29	0.781824	0.368	0.027	1.26137e-24	AC	PTCHD2
NRXN1	1.39392e-28	1.15264	0.474	0.049	2.94717e-24	AC	NRXN1
LRRC4B	3.68677e-28	0.787177	0.395	0.032	7.79495e-24	AC	LRRC4B
TMTC1	3.71993e-28	0.832393	0.342	0.024	7.86506e-24	AC	TMTC1
SNCA	1.81899e-27	1.37149	0.632	0.101	3.8459e-23	AC	SNCA
KCNC2	5.81781e-27	1.12618	0.605	0.085	1.23006e-22	AC	KCNC2
LPHN3	6.70122e-27	0.832667	0.316	0.021	1.41684e-22	AC	LPHN3
JPH4	8.42588e-27	1.06275	0.632	0.092	1.78148e-22	AC	JPH4
PNMA2	3.00382e-26	1.26645	0.474	0.056	6.35098e-22	AC	PNMA2
CPLX2	5.6566e-26	0.986548	0.474	0.054	1.19597e-21	AC	CPLX2
TENM1	5.87891e-26	0.522318	0.263	0.014	1.24298e-21	AC	TENM1
SIPA1L3	5.8804e-26	1.16019	0.526	0.068	1.24329e-21	AC	SIPA1L3
KLHL5	7.301e-26	1.10591	0.421	0.043	1.54365e-21	AC	KLHL5
SYN1	1.18147e-25	1.16008	0.579	0.086	2.49797e-21	AC	SYN1
HLF	1.53944e-25	1.27227	0.684	0.122	3.25483e-21	AC	HLF
SRCIN1	1.85027e-25	0.757877	0.368	0.032	3.91203e-21	AC	SRCIN1
PNMAL2	2.43607e-25	0.687974	0.342	0.027	5.15058e-21	AC	PNMAL2
HUNK	2.47481e-25	0.864565	0.289	0.019	5.2325e-21	AC	HUNK
LRRN3	5.07236e-25	1.10931	0.316	0.023	1.07245e-20	AC	LRRN3
LPPR4	5.63125e-25	0.660141	0.342	0.027	1.19062e-20	AC	LPPR4
GRIA3	8.17375e-25	0.797871	0.368	0.032	1.72818e-20	AC	GRIA3
SEMA6A	8.80523e-25	0.860633	0.342	0.028	1.86169e-20	AC	SEMA6A
DPYSL2	1.67171e-24	1.45831	0.895	0.29	3.5345e-20	AC	DPYSL2
RP11-317P15.5	1.69099e-24	0.955167	0.395	0.038	3.57527e-20	AC	RP11-317P15.5
AP1G2	1.74219e-24	1.14119	0.658	0.116	3.68352e-20	AC	AP1G2
WBSCR17	1.93667e-24	0.703793	0.316	0.024	4.0947e-20	AC	WBSCR17
PAM	3.06702e-24	1.33527	0.526	0.077	6.4846e-20	AC	PAM
CACNA1I	5.44838e-24	0.738418	0.263	0.016	1.15195e-19	AC	CACNA1I
FXYD6	6.25227e-24	0.890185	0.289	0.02	1.32192e-19	AC	FXYD6
LSAMP	1.04737e-23	1.03669	0.579	0.089	2.21444e-19	AC	LSAMP
FRRS1L	3.41395e-23	0.806117	0.421	0.047	7.21812e-19	AC	FRRS1L
FRMD5	3.47904e-23	0.787233	0.368	0.035	7.35574e-19	AC	FRMD5
CCDC85A	3.8172e-23	0.600391	0.289	0.021	8.0707e-19	AC	CCDC85A
GPRIN1	6.52029e-23	0.795933	0.395	0.042	1.37859e-18	AC	GPRIN1
KCNC1	8.067e-23	0.8309	0.342	0.032	1.70561e-18	AC	KCNC1
UBASH3B	8.57853e-23	0.472694	0.263	0.017	1.81376e-18	AC	UBASH3B
GPM6A	8.59211e-23	1.27941	0.816	0.203	1.81663e-18	AC	GPM6A
CDK5R1	9.68181e-23	0.973003	0.474	0.063	2.04703e-18	AC	CDK5R1
SUSD4	9.81175e-23	0.741566	0.395	0.042	2.0745e-18	AC	SUSD4
PCDH19	1.11691e-22	0.752725	0.263	0.017	2.36148e-18	AC	PCDH19
C1QL1	1.24384e-22	0.925841	0.316	0.026	2.62985e-18	AC	C1QL1
B3GAT1	2.07279e-22	1.02549	0.447	0.056	4.38249e-18	AC	B3GAT1
RFPL1S	2.34512e-22	0.498743	0.289	0.022	4.95829e-18	AC	RFPL1S
LUZP2	2.57076e-22	0.683897	0.263	0.018	5.43537e-18	AC	LUZP2
BASP1	2.79759e-22	1.1927	0.789	0.19	5.91495e-18	AC	BASP1
DRD1	3.12246e-22	0.799366	0.395	0.041	6.60181e-18	AC	DRD1
FAM19A5	5.54964e-22	0.698898	0.263	0.018	1.17336e-17	AC	FAM19A5
PIANP	8.82737e-22	0.710963	0.342	0.033	1.86637e-17	AC	PIANP
HMGCR	1.16057e-21	1.02442	0.5	0.075	2.45379e-17	AC	HMGCR
NDRG4	1.18034e-21	1.20299	0.842	0.241	2.4956e-17	AC	NDRG4
XKR4	1.46732e-21	0.667809	0.289	0.023	3.10236e-17	AC	XKR4
FAIM2	4.30337e-21	1.1631	0.684	0.146	9.09861e-17	AC	FAIM2
DHCR24	5.17218e-21	0.8885	0.447	0.06	1.09355e-16	AC	DHCR24
ACSL3	5.83959e-21	1.204	0.816	0.234	1.23466e-16	AC	ACSL3
KIF5C	6.32705e-21	1.00338	0.579	0.101	1.33773e-16	AC	KIF5C
VSTM2B	1.02052e-20	0.851198	0.263	0.02	2.15768e-16	AC	VSTM2B
NRSN1	1.16887e-20	0.742302	0.421	0.052	2.47134e-16	AC	NRSN1
SLIT2	1.36836e-20	0.834573	0.342	0.035	2.89312e-16	AC	SLIT2
CAMK2N1	1.55316e-20	1.40812	0.658	0.146	3.28385e-16	AC	CAMK2N1
RBFOX3	1.23749e-19	0.746311	0.316	0.032	2.61642e-15	AC	RBFOX3
CHN1	1.45507e-19	1.2692	0.605	0.126	3.07645e-15	AC	CHN1
SHC2	2.36729e-19	0.848199	0.421	0.057	5.00516e-15	AC	SHC2
NAP1L3	2.72398e-19	1.19073	0.579	0.117	5.75932e-15	AC	NAP1L3
ANKS1B	2.95482e-19	0.850122	0.316	0.032	6.24737e-15	AC	ANKS1B
RP11-1191J2.2	2.99325e-19	0.690319	0.342	0.037	6.32862e-15	AC	RP11-1191J2.2
MIR181A1HG	4.25347e-19	0.914378	0.474	0.074	8.99311e-15	AC	MIR181A1HG
TAGLN3	5.48135e-19	1.09371	0.605	0.122	1.15892e-14	AC	TAGLN3
CALB2	6.38541e-19	1.07103	0.447	0.068	1.35007e-14	AC	CALB2
ARHGEF4	6.48075e-19	1.0409	0.447	0.069	1.37022e-14	AC	ARHGEF4
FRY	9.97298e-19	0.988312	0.5	0.086	2.10859e-14	AC	FRY
SYT1	1.42424e-18	1.12664	1	0.731	3.01128e-14	AC	SYT1
VGF	3.93457e-18	1.12263	0.263	0.023	8.31885e-14	AC	VGF
LNX1	4.29078e-18	0.662628	0.263	0.023	9.072e-14	AC	LNX1
GNG3	4.88939e-18	1.16992	0.605	0.134	1.03376e-13	AC	GNG3
CPLX3	5.36162e-18	1.26007	0.711	0.181	1.13361e-13	AC	CPLX3
RAP1GAP	8.31206e-18	1.20364	0.5	0.092	1.75742e-13	AC	RAP1GAP
DLGAP1	9.59714e-18	0.656418	0.289	0.029	2.02912e-13	AC	DLGAP1
CACNB4	1.18529e-17	0.664431	0.289	0.029	2.50606e-13	AC	CACNB4
CELF5	1.53782e-17	0.721993	0.342	0.04	3.25141e-13	AC	CELF5
SRGAP3	1.54879e-17	1.07302	0.711	0.183	3.27462e-13	AC	SRGAP3
IGLON5	2.40448e-17	0.726246	0.342	0.042	5.0838e-13	AC	IGLON5
DTX1	2.76498e-17	0.727599	0.289	0.03	5.84599e-13	AC	DTX1
IDS	3.07364e-17	1.22511	0.816	0.285	6.4986e-13	AC	IDS
TMEM246	3.44471e-17	0.827105	0.421	0.065	7.28315e-13	AC	TMEM246
MAPT	4.08731e-17	0.957857	0.605	0.132	8.64179e-13	AC	MAPT
SCN2A	4.94242e-17	0.92779	0.395	0.058	1.04498e-12	AC	SCN2A
MARCKSL1	5.22278e-17	1.011	0.5	0.095	1.10425e-12	AC	MARCKSL1
SPEG	6.05027e-17	0.532764	0.263	0.025	1.27921e-12	AC	SPEG
TNRC18	6.68199e-17	0.60453	0.368	0.049	1.41277e-12	AC	TNRC18
PLCH1	7.24676e-17	0.839454	0.289	0.031	1.53218e-12	AC	PLCH1
AMIGO2	8.00266e-17	0.791907	0.263	0.025	1.692e-12	AC	AMIGO2
ZMIZ1	8.09295e-17	0.930403	0.474	0.086	1.71109e-12	AC	ZMIZ1
GNAQ	8.69823e-17	0.920066	0.526	0.104	1.83907e-12	AC	GNAQ
KIAA1107	1.05313e-16	0.895049	0.579	0.123	2.22663e-12	AC	KIAA1107
CHGA	1.18349e-16	0.754336	0.421	0.067	2.50226e-12	AC	CHGA
MEG3	2.87464e-16	1.49483	0.921	0.481	6.07784e-12	AC	MEG3
EDIL3	3.11866e-16	0.862544	0.658	0.155	6.59378e-12	AC	EDIL3
ATRNL1	3.50952e-16	0.541027	0.316	0.038	7.42018e-12	AC	ATRNL1
IQSEC3	3.56335e-16	0.75892	0.447	0.077	7.53399e-12	AC	IQSEC3
FAM174B	4.79189e-16	0.610787	0.368	0.052	1.01315e-11	AC	FAM174B
CACNA1D	4.86045e-16	0.648249	0.316	0.039	1.02764e-11	AC	CACNA1D
PDE3A	5.08008e-16	0.624762	0.263	0.026	1.07408e-11	AC	PDE3A
PBX1	5.10491e-16	1.21745	0.605	0.153	1.07933e-11	AC	PBX1
CALY	7.04183e-16	0.90109	0.368	0.054	1.48885e-11	AC	CALY
RBFOX2	7.23776e-16	0.741982	0.395	0.062	1.53028e-11	AC	RBFOX2
APC2	1.17655e-15	0.677461	0.342	0.047	2.48757e-11	AC	APC2
GRIA2	1.22908e-15	1.11097	0.553	0.121	2.59865e-11	AC	GRIA2
AUTS2	1.35224e-15	0.802047	0.421	0.071	2.85905e-11	AC	AUTS2
PDXK	1.63934e-15	0.887559	0.605	0.148	3.46606e-11	AC	PDXK
RHBDL1	1.71016e-15	0.773013	0.421	0.071	3.61578e-11	AC	RHBDL1
FNDC5	1.83717e-15	0.611419	0.289	0.033	3.88433e-11	AC	FNDC5
ATP9A	1.86556e-15	0.936736	0.421	0.074	3.94435e-11	AC	ATP9A
B3GNT1	2.10968e-15	0.840831	0.605	0.146	4.46049e-11	AC	B3GNT1
B4GALNT4	2.11218e-15	0.524748	0.342	0.045	4.46578e-11	AC	B4GALNT4
MGARP	2.1321e-15	0.904097	0.711	0.19	4.50789e-11	AC	MGARP
DCLK2	2.23752e-15	0.865268	0.447	0.08	4.73079e-11	AC	DCLK2
SLC4A10	2.4514e-15	0.677499	0.553	0.111	5.18299e-11	AC	SLC4A10
USP22	3.47366e-15	1.19942	0.737	0.248	7.34436e-11	AC	USP22
TSPAN7	5.62106e-15	0.936564	0.895	0.384	1.18846e-10	AC	TSPAN7
TRIM9	6.2567e-15	0.874851	0.5	0.104	1.32285e-10	AC	TRIM9
PRKAR1B	6.40412e-15	0.828956	0.368	0.059	1.35402e-10	AC	PRKAR1B
CBX6	8.46659e-15	0.854403	0.605	0.155	1.79009e-10	AC	CBX6
SULT4A1	9.25857e-15	0.835358	0.474	0.092	1.95754e-10	AC	SULT4A1
CRMP1	9.38331e-15	1.04716	0.605	0.156	1.98391e-10	AC	CRMP1
DOCK3	9.98468e-15	0.689358	0.368	0.057	2.11106e-10	AC	DOCK3
SCG2	1.1376e-14	1.56643	0.368	0.06	2.40523e-10	AC	SCG2
RAB3C	1.29392e-14	0.72167	0.368	0.058	2.73573e-10	AC	RAB3C
THRA	1.31697e-14	0.844146	0.579	0.142	2.78446e-10	AC	THRA
PTPRS	1.65875e-14	0.956023	0.421	0.077	3.50709e-10	AC	PTPRS
DIRAS1	1.84281e-14	0.693147	0.368	0.058	3.89625e-10	AC	DIRAS1
STMN2	1.90687e-14	0.824651	0.711	0.215	4.03169e-10	AC	STMN2
DGKH	1.95204e-14	0.562526	0.289	0.035	4.1272e-10	AC	DGKH
ELMO1	2.05468e-14	0.655965	0.368	0.059	4.34421e-10	AC	ELMO1
TMEM179	2.08298e-14	1.01852	0.421	0.078	4.40405e-10	AC	TMEM179
NRP1	2.10017e-14	0.756746	0.342	0.05	4.44038e-10	AC	NRP1
NRXN3	2.65767e-14	0.877698	0.605	0.152	5.6191e-10	AC	NRXN3
EPB41L1	3.10454e-14	0.750065	0.5	0.107	6.56392e-10	AC	EPB41L1
PWAR6	3.13711e-14	0.987771	0.526	0.125	6.63279e-10	AC	PWAR6
ABAT	3.36471e-14	0.595211	0.289	0.037	7.11401e-10	AC	ABAT
ASAP1	3.69152e-14	0.838287	0.421	0.08	7.80499e-10	AC	ASAP1
UNC5B	4.03042e-14	0.557574	0.316	0.044	8.52152e-10	AC	UNC5B
NRIP3	5.75146e-14	0.72838	0.316	0.046	1.21603e-09	AC	NRIP3
ARHGAP44	7.48473e-14	0.577914	0.368	0.059	1.5825e-09	AC	ARHGAP44
SCG5	8.35105e-14	0.826325	0.395	0.073	1.76566e-09	AC	SCG5
PRKCB	8.43024e-14	1.01731	0.553	0.138	1.78241e-09	AC	PRKCB
CTNND2	8.59134e-14	0.550575	0.342	0.053	1.81647e-09	AC	CTNND2
KIAA0430	1.00433e-13	0.754735	0.5	0.113	2.12344e-09	AC	KIAA0430
DLG3	1.13566e-13	0.496944	0.316	0.045	2.40113e-09	AC	DLG3
C16orf45	1.13801e-13	0.915626	0.605	0.162	2.40609e-09	AC	C16orf45
GNAS	1.21636e-13	1.11111	0.842	0.408	2.57175e-09	AC	GNAS
ARL4C	1.70168e-13	0.858194	0.526	0.124	3.59785e-09	AC	ARL4C
DNER	2.13575e-13	1.23055	0.579	0.167	4.51561e-09	AC	DNER
SPOCK2	2.40877e-13	0.883047	0.526	0.127	5.09286e-09	AC	SPOCK2
EPB41L3	2.47708e-13	0.944935	0.579	0.155	5.23728e-09	AC	EPB41L3
SYT7	2.84809e-13	0.70959	0.263	0.034	6.02172e-09	AC	SYT7
NGFRAP1	2.87113e-13	0.959397	0.816	0.336	6.07042e-09	AC	NGFRAP1
FBXW7	2.87882e-13	1.04567	0.474	0.109	6.08669e-09	AC	FBXW7
SEPT3	3.44877e-13	0.645695	0.316	0.048	7.29174e-09	AC	SEPT3
CD200	4.03522e-13	0.450161	0.289	0.038	8.53166e-09	AC	CD200
PCDH7	4.56462e-13	1.0197	0.289	0.041	9.65098e-09	AC	PCDH7
RUNX1T1	6.31904e-13	0.915066	0.474	0.104	1.33603e-08	AC	RUNX1T1
SYT13	8.22419e-13	0.521071	0.263	0.035	1.73884e-08	AC	SYT13
BEX1	1.02754e-12	0.909709	0.868	0.378	2.17252e-08	AC	BEX1
RUSC1	1.47628e-12	0.663126	0.395	0.076	3.1213e-08	AC	RUSC1
PRICKLE2	1.67381e-12	0.527671	0.342	0.056	3.53893e-08	AC	PRICKLE2
CYFIP2	1.92374e-12	0.970454	0.579	0.172	4.06737e-08	AC	CYFIP2
NAT8L	2.93983e-12	0.753658	0.289	0.044	6.21569e-08	AC	NAT8L
CMIP	2.96613e-12	0.590745	0.368	0.068	6.2713e-08	AC	CMIP
KCNQ1OT1	3.03291e-12	0.824964	0.553	0.146	6.41249e-08	AC	KCNQ1OT1
PTPRO	3.12657e-12	0.539129	0.289	0.042	6.61051e-08	AC	PTPRO
PCSK1N	3.24818e-12	0.995851	0.868	0.403	6.86763e-08	AC	PCSK1N
AATK	3.49323e-12	0.519794	0.263	0.035	7.38574e-08	AC	AATK
KLF9	3.62686e-12	0.716541	0.474	0.11	7.66826e-08	AC	KLF9
ASTN1	5.71297e-12	0.606413	0.316	0.052	1.20789e-07	AC	ASTN1
STMN3	5.98561e-12	0.884203	0.632	0.202	1.26554e-07	AC	STMN3
USP11	7.40033e-12	0.979117	0.632	0.221	1.56465e-07	AC	USP11
GABBR2	7.62787e-12	0.603939	0.289	0.044	1.61276e-07	AC	GABBR2
GPRASP2	8.66496e-12	0.689889	0.316	0.054	1.83203e-07	AC	GPRASP2
CDON	8.73676e-12	0.398093	0.263	0.036	1.84721e-07	AC	CDON
AHDC1	9.14969e-12	0.636066	0.316	0.053	1.93452e-07	AC	AHDC1
CLIP3	1.06878e-11	0.99029	0.5	0.134	2.25971e-07	AC	CLIP3
CAMK2B	1.0785e-11	0.561738	0.658	0.186	2.28027e-07	AC	CAMK2B
CEND1	1.12636e-11	0.767896	0.553	0.149	2.38145e-07	AC	CEND1
PREPL	1.28903e-11	0.986698	0.737	0.309	2.72539e-07	AC	PREPL
DKK3	1.29556e-11	0.776504	0.474	0.113	2.7392e-07	AC	DKK3
GPRASP1	1.39866e-11	0.574318	0.421	0.089	2.95718e-07	AC	GPRASP1
KCNAB3	1.45841e-11	0.57834	0.316	0.053	3.08352e-07	AC	KCNAB3
KCNAB2	1.61162e-11	0.801956	0.421	0.098	3.40746e-07	AC	KCNAB2
SNAP25	1.82108e-11	0.819856	0.974	0.66	3.85031e-07	AC	SNAP25
TUBB2A	1.85755e-11	1.00699	0.447	0.107	3.92741e-07	AC	TUBB2A
CHD3	3.30916e-11	0.770963	0.447	0.11	6.99655e-07	AC	CHD3
SNCB	3.32866e-11	0.901956	0.921	0.503	7.03779e-07	AC	SNCB
GAS6	3.36853e-11	0.807849	0.526	0.149	7.12209e-07	AC	GAS6
NPDC1	3.97082e-11	0.770048	0.658	0.227	8.3955e-07	AC	NPDC1
FASN	4.00453e-11	0.68886	0.421	0.097	8.46678e-07	AC	FASN
LMO4	4.4589e-11	1.1663	0.553	0.176	9.42745e-07	AC	LMO4
LONRF2	4.93021e-11	0.808837	0.342	0.067	1.04239e-06	AC	LONRF2
GUCY1A2	5.28583e-11	0.703377	0.316	0.057	1.11758e-06	AC	GUCY1A2
RAB3A	5.78842e-11	0.889177	0.763	0.312	1.22385e-06	AC	RAB3A
FARP1	5.99171e-11	0.750566	0.342	0.068	1.26683e-06	AC	FARP1
BSN	5.99766e-11	0.539234	0.289	0.048	1.26809e-06	AC	BSN
N4BP2L1	6.12596e-11	0.559543	0.289	0.048	1.29521e-06	AC	N4BP2L1
CASKIN1	6.43587e-11	0.548133	0.289	0.048	1.36074e-06	AC	CASKIN1
DNM3	7.78838e-11	0.708723	0.474	0.124	1.6467e-06	AC	DNM3
STXBP5L	8.15312e-11	0.641608	0.263	0.041	1.72381e-06	AC	STXBP5L
PGM2L1	8.28392e-11	0.661654	0.289	0.05	1.75147e-06	AC	PGM2L1
ZMYM3	9.33536e-11	0.51614	0.289	0.048	1.97378e-06	AC	ZMYM3
FBXL16	1.03769e-10	0.493808	0.263	0.041	2.19399e-06	AC	FBXL16
THY1	1.14704e-10	0.646897	0.421	0.096	2.42518e-06	AC	THY1
KLF12	1.21692e-10	0.726574	0.395	0.088	2.57292e-06	AC	KLF12
GPC1	1.303e-10	0.566307	0.263	0.042	2.75493e-06	AC	GPC1
COL18A1	2.26357e-10	0.650952	0.316	0.059	4.78587e-06	AC	COL18A1
SCD5	2.3911e-10	0.732079	0.526	0.155	5.0555e-06	AC	SCD5
ZNF532	2.73102e-10	0.597963	0.368	0.079	5.77419e-06	AC	ZNF532
ITGA3	2.87613e-10	0.477538	0.289	0.05	6.081e-06	AC	ITGA3
ATP6V1A	3.00226e-10	0.889646	0.658	0.258	6.34768e-06	AC	ATP6V1A
SRPK2	3.72592e-10	0.766519	0.605	0.193	7.87771e-06	AC	SRPK2
NOVA1	3.93953e-10	0.628195	0.526	0.142	8.32936e-06	AC	NOVA1
PODXL2	4.53708e-10	0.719553	0.579	0.191	9.59274e-06	AC	PODXL2
CXXC5	5.90706e-10	0.74501	0.553	0.176	1.24893e-05	AC	CXXC5
PPP2R4	5.95426e-10	0.733332	0.447	0.122	1.25891e-05	AC	PPP2R4
RP3-525N10.2	5.96304e-10	0.393379	0.289	0.05	1.26076e-05	AC	RP3-525N10.2
NCKAP1	6.38628e-10	0.763354	0.632	0.218	1.35025e-05	AC	NCKAP1
SCARB2	7.00604e-10	0.694228	0.684	0.257	1.48129e-05	AC	SCARB2
STAC2	7.54709e-10	0.771274	0.289	0.053	1.59568e-05	AC	STAC2
CAMSAP2	7.62548e-10	0.695421	0.421	0.107	1.61226e-05	AC	CAMSAP2
GLUL	8.21644e-10	0.527473	0.842	0.432	1.7372e-05	AC	GLUL
CPNE6	8.91398e-10	0.617974	0.316	0.063	1.88468e-05	AC	CPNE6
AFF3	8.97705e-10	0.521676	0.263	0.045	1.89802e-05	AC	AFF3
RAC3	9.16433e-10	0.555236	0.289	0.054	1.93761e-05	AC	RAC3
SOCS5	1.04858e-09	0.64775	0.368	0.083	2.217e-05	AC	SOCS5
AGAP3	1.05605e-09	0.656747	0.421	0.108	2.2328e-05	AC	AGAP3
KLC1	1.10135e-09	0.908951	0.684	0.301	2.32858e-05	AC	KLC1
DTNA	1.11506e-09	0.480463	0.289	0.053	2.35756e-05	AC	DTNA
NCAM1	1.34331e-09	0.870152	0.684	0.291	2.84016e-05	AC	NCAM1
ZNF385D	1.66451e-09	0.721038	0.474	0.138	3.51926e-05	AC	ZNF385D
PDE4A	1.68035e-09	0.506132	0.263	0.046	3.55276e-05	AC	PDE4A
CABP1	1.84176e-09	0.768475	0.368	0.086	3.89404e-05	AC	CABP1
HDAC7	1.87713e-09	0.497732	0.316	0.064	3.96882e-05	AC	HDAC7
PPP1R9B	1.88033e-09	0.77131	0.368	0.091	3.97557e-05	AC	PPP1R9B
FYN	1.9786e-09	0.681911	0.395	0.098	4.18335e-05	AC	FYN
SIX3	2.17916e-09	1.1143	0.5	0.163	4.60741e-05	AC	SIX3
TSPYL4	2.20929e-09	0.651018	0.395	0.098	4.6711e-05	AC	TSPYL4
ATN1	2.26602e-09	0.854856	0.684	0.286	4.79105e-05	AC	ATN1
NAP1L5	2.28337e-09	0.617453	0.368	0.089	4.82774e-05	AC	NAP1L5
SGTB	2.45482e-09	0.537434	0.289	0.056	5.19022e-05	AC	SGTB
CACNA1G	2.51596e-09	0.410047	0.342	0.071	5.31949e-05	AC	CACNA1G
PNMAL1	2.51699e-09	0.710243	0.316	0.066	5.32167e-05	AC	PNMAL1
DYNLL2	2.51774e-09	0.731166	0.632	0.242	5.32326e-05	AC	DYNLL2
NSG1	2.57688e-09	0.687491	0.421	0.109	5.44829e-05	AC	NSG1
CALM3	2.59875e-09	0.726069	0.842	0.408	5.49455e-05	AC	CALM3
MAP7D2	2.90575e-09	0.576522	0.316	0.066	6.14362e-05	AC	MAP7D2
USP47	2.94074e-09	0.788378	0.5	0.163	6.21761e-05	AC	USP47
TUBB4A	3.20079e-09	0.57647	0.289	0.057	6.76744e-05	AC	TUBB4A
CSRNP3	3.25715e-09	0.892662	0.5	0.161	6.8866e-05	AC	CSRNP3
MVD	3.40433e-09	0.851746	0.553	0.197	7.19777e-05	AC	MVD
PTPRM	3.64195e-09	0.662498	0.289	0.058	7.70017e-05	AC	PTPRM
CADM3	3.70734e-09	0.663234	0.474	0.138	7.83842e-05	AC	CADM3
ST8SIA3	4.0236e-09	0.471284	0.263	0.047	8.5071e-05	AC	ST8SIA3
SLC7A14	4.43232e-09	0.431344	0.263	0.047	9.37125e-05	AC	SLC7A14
ATP6V1G2	4.73882e-09	0.792438	0.474	0.137	0.000100193	AC	ATP6V1G2
MAPRE2	4.82047e-09	0.751218	0.553	0.192	0.000101919	AC	MAPRE2
NLRP1	5.31548e-09	0.621048	0.368	0.089	0.000112385	AC	NLRP1
C14orf132	5.39167e-09	0.695536	0.289	0.06	0.000113996	AC	C14orf132
NUCKS1	6.65626e-09	0.782131	0.868	0.544	0.000140733	AC	NUCKS1
PTPRF	6.86072e-09	0.562162	0.368	0.089	0.000145056	AC	PTPRF
CASK	7.25734e-09	0.578695	0.289	0.059	0.000153442	AC	CASK
RP11-58B17.2	8.35072e-09	0.479593	0.316	0.068	0.000176559	AC	RP11-58B17.2
GPR162	8.5293e-09	0.570722	0.368	0.089	0.000180335	AC	GPR162
PCP4	9.93562e-09	1.01797	0.895	0.547	0.000210069	AC	PCP4
NSMF	9.99937e-09	0.748963	0.316	0.072	0.000211417	AC	NSMF
PPFIA3	1.14138e-08	0.685579	0.368	0.094	0.000241322	AC	PPFIA3
SYT4	1.15841e-08	0.732263	0.421	0.119	0.000244923	AC	SYT4
CASD1	1.2147e-08	0.665567	0.421	0.119	0.000256825	AC	CASD1
PLD3	1.28956e-08	0.789902	0.658	0.275	0.000272651	AC	PLD3
MAGED1	1.33412e-08	0.686764	0.395	0.108	0.000282072	AC	MAGED1
NSF	1.34361e-08	0.734057	0.632	0.267	0.00028408	AC	NSF
GNAO1	1.35872e-08	0.626924	0.447	0.127	0.000287275	AC	GNAO1
SYBU	1.48043e-08	0.426104	0.289	0.059	0.000313007	AC	SYBU
KIF1A	1.78413e-08	0.782133	0.684	0.308	0.000377219	AC	KIF1A
RNF165	1.86779e-08	0.743228	0.368	0.097	0.000394907	AC	RNF165
ESYT2	1.91578e-08	0.54881	0.289	0.062	0.000405054	AC	ESYT2
SESTD1	1.97918e-08	0.471867	0.342	0.081	0.000418458	AC	SESTD1
SLC9A6	2.05093e-08	0.707873	0.316	0.074	0.000433628	AC	SLC9A6
ZYG11B	2.35036e-08	0.741743	0.447	0.143	0.000496937	AC	ZYG11B
MNT	2.50122e-08	0.496297	0.263	0.053	0.000528833	AC	MNT
RP11-252A24.7	2.58943e-08	0.503216	0.263	0.052	0.000547482	AC	RP11-252A24.7
CLIP2	2.74427e-08	0.564814	0.263	0.053	0.000580221	AC	CLIP2
CSNK1E	2.76682e-08	0.795003	0.605	0.252	0.000584989	AC	CSNK1E
NAV1	2.76749e-08	0.538127	0.289	0.062	0.000585129	AC	NAV1
GDI1	3.1566e-08	0.758883	0.737	0.365	0.0006674	AC	GDI1
TSC22D1	3.15982e-08	0.704169	0.763	0.381	0.000668081	AC	TSC22D1
TSPYL1	3.71167e-08	0.790032	0.579	0.236	0.000784758	AC	TSPYL1
MT-CO3	3.86283e-08	0.450197	1	1	0.000816718	AC	MT-CO3
APBB1	3.87974e-08	0.684138	0.526	0.189	0.000820294	AC	APBB1
NRCAM	3.91572e-08	0.478812	0.421	0.116	0.0008279	AC	NRCAM
DNM1	3.92306e-08	0.751445	0.684	0.315	0.000829453	AC	DNM1
CCNI	3.99165e-08	0.674217	0.921	0.649	0.000843954	AC	CCNI
CNTNAP2	4.00355e-08	0.469143	0.289	0.062	0.00084647	AC	CNTNAP2
CELF1	4.17968e-08	0.617365	0.658	0.277	0.000883709	AC	CELF1
MT-ND2	4.36042e-08	0.436202	1	0.993	0.000921923	AC	MT-ND2
VSNL1	4.56447e-08	0.538939	0.263	0.053	0.000965065	AC	VSNL1
KCTD2	4.78055e-08	0.456417	0.316	0.073	0.00101075	AC	KCTD2
GABBR1	5.82752e-08	0.55752	0.368	0.098	0.00123211	AC	GABBR1
RCN2	6.34379e-08	0.821141	0.579	0.24	0.00134127	AC	RCN2
LINC00657	6.41228e-08	0.752161	0.632	0.266	0.00135575	AC	LINC00657
MYCBP2	6.55271e-08	0.895206	0.526	0.217	0.00138544	AC	MYCBP2
UNC13A	6.75438e-08	0.414922	0.342	0.083	0.00142808	AC	UNC13A
TBC1D9	6.84863e-08	0.505071	0.395	0.11	0.00144801	AC	TBC1D9
DMTN	7.75521e-08	0.585667	0.342	0.089	0.00163968	AC	DMTN
MAP1A	7.83374e-08	0.608284	0.447	0.136	0.00165629	AC	MAP1A
SLC7A8	8.31304e-08	0.516526	0.395	0.113	0.00175763	AC	SLC7A8
TMEM59L	8.48757e-08	0.779417	0.579	0.236	0.00179453	AC	TMEM59L
ARF3	9.03504e-08	0.670073	0.526	0.194	0.00191028	AC	ARF3
RUNDC3A	9.78237e-08	0.807625	0.474	0.159	0.00206829	AC	RUNDC3A
HAGHL	1.04742e-07	0.545203	0.368	0.1	0.00221455	AC	HAGHL
KIAA0232	1.05348e-07	0.566071	0.474	0.157	0.00222737	AC	KIAA0232
ZEB2	1.14478e-07	0.738445	0.526	0.2	0.0024204	AC	ZEB2
TMEM145	1.18398e-07	0.681514	0.553	0.21	0.00250329	AC	TMEM145
TERF1	1.19237e-07	0.769065	0.553	0.22	0.00252102	AC	TERF1
HMGCS1	1.221e-07	0.775409	0.474	0.166	0.00258157	AC	HMGCS1
HIP1R	1.4027e-07	0.430277	0.316	0.077	0.00296574	AC	HIP1R
MT-ND4	1.41646e-07	0.387132	1	0.998	0.00299483	AC	MT-ND4
BCL2L2	1.45149e-07	0.499591	0.342	0.089	0.00306888	AC	BCL2L2
MT-CO2	1.46697e-07	0.489871	1	0.989	0.00310162	AC	MT-CO2
ATP1A3	1.58581e-07	0.657747	0.842	0.466	0.00335287	AC	ATP1A3
PGAP1	1.62666e-07	0.603154	0.474	0.157	0.00343924	AC	PGAP1
NRSN2	1.64208e-07	0.648753	0.447	0.149	0.00347186	AC	NRSN2
FBXO44	1.68462e-07	0.60033	0.421	0.131	0.00356179	AC	FBXO44
YWHAG	1.72475e-07	0.818099	0.579	0.254	0.00364665	AC	YWHAG
XIST	1.73375e-07	0.690748	0.974	0.724	0.00366566	AC	XIST
ZCCHC14	1.78657e-07	0.489522	0.289	0.068	0.00377734	AC	ZCCHC14
MRAS	2.01589e-07	0.433302	0.263	0.058	0.00426219	AC	MRAS
YWHAZ	2.0497e-07	0.566291	0.895	0.508	0.00433367	AC	YWHAZ
MAPK8IP2	2.08073e-07	0.690049	0.421	0.134	0.00439929	AC	MAPK8IP2
MT-ATP6	2.49742e-07	0.44779	1	0.989	0.00528029	AC	MT-ATP6
CELF3	2.51565e-07	0.667537	0.447	0.143	0.00531885	AC	CELF3
ATP1A1	2.6125e-07	0.719847	0.658	0.333	0.00552361	AC	ATP1A1
APC	2.75083e-07	0.540597	0.474	0.161	0.00581609	AC	APC
LRPPRC	2.92761e-07	0.619228	0.474	0.164	0.00618985	AC	LRPPRC
PCBP3	2.94011e-07	0.542589	0.789	0.369	0.00621627	AC	PCBP3
MT-ND1	2.99068e-07	0.471416	1	0.935	0.00632319	AC	MT-ND1
UCHL1	2.99982e-07	0.577496	0.658	0.336	0.00634253	AC	UCHL1
STMN1	3.04805e-07	0.650966	0.921	0.565	0.0064445	AC	STMN1
ZFHX4	3.14673e-07	0.535148	0.289	0.07	0.00665313	AC	ZFHX4
NR1D1	3.21369e-07	0.615903	0.5	0.179	0.0067947	AC	NR1D1
SLC6A8	3.21761e-07	0.746567	0.474	0.172	0.006803	AC	SLC6A8
NAPB	3.36506e-07	0.752062	0.632	0.308	0.00711475	AC	NAPB
CBX7	3.43975e-07	0.642544	0.421	0.136	0.00727266	AC	CBX7
PVRL1	3.63525e-07	0.496282	0.342	0.092	0.00768601	AC	PVRL1
BAP1	3.65594e-07	0.478672	0.368	0.106	0.00772975	AC	BAP1
MTURN	4.52315e-07	0.58993	0.368	0.113	0.00956329	AC	MTURN
NEAT1	4.77005e-07	0.474802	0.947	0.7	0.0100853	AC	NEAT1
CEP170	4.84693e-07	0.499733	0.368	0.109	0.0102479	AC	CEP170
POM121	4.89032e-07	0.61058	0.474	0.164	0.0103396	AC	POM121
INPP5F	5.02584e-07	0.712065	0.316	0.088	0.0106261	AC	INPP5F
NREP	5.2015e-07	0.606667	0.684	0.322	0.0109975	AC	NREP
SPINT2	5.73183e-07	0.674828	0.342	0.098	0.0121188	AC	SPINT2
PPP2R1A	5.77018e-07	0.807319	0.658	0.336	0.0121999	AC	PPP2R1A
IGIP	5.82836e-07	0.406391	0.289	0.071	0.0123229	AC	IGIP
RAI1	5.82836e-07	0.420976	0.289	0.071	0.0123229	AC	RAI1
MICAL3	5.88573e-07	0.557029	0.289	0.074	0.0124442	AC	MICAL3
CANX	5.9319e-07	0.565111	0.737	0.36	0.0125418	AC	CANX
SLC8A1	5.95633e-07	0.516292	0.342	0.095	0.0125935	AC	SLC8A1
TCEAL7	5.99008e-07	0.530608	0.368	0.106	0.0126648	AC	TCEAL7
TERF2	6.90868e-07	0.498436	0.289	0.074	0.014607	AC	TERF2
EEF1A2	7.0299e-07	0.448216	0.368	0.106	0.0148633	AC	EEF1A2
ULK3	7.52317e-07	0.693443	0.684	0.339	0.0159062	AC	ULK3
CTTN	7.99826e-07	0.468457	0.421	0.136	0.0169107	AC	CTTN
PCDH9	8.28835e-07	0.583554	0.447	0.153	0.0175241	AC	PCDH9
PPM1K	8.6062e-07	0.65102	0.395	0.131	0.0181961	AC	PPM1K
MT-CYB	8.792e-07	0.372914	1	0.995	0.0185889	AC	MT-CYB
AMPD2	8.85982e-07	0.507251	0.342	0.098	0.0187323	AC	AMPD2
PLCB4	8.94188e-07	0.548396	0.263	0.062	0.0189058	AC	PLCB4
ARHGEF12	9.60148e-07	0.63752	0.579	0.251	0.0203004	AC	ARHGEF12
MAPK8IP3	9.91296e-07	0.666456	0.474	0.174	0.020959	AC	MAPK8IP3
GNG7	1.05396e-06	0.503738	0.316	0.088	0.0222839	AC	GNG7
HYOU1	1.14372e-06	0.487339	0.289	0.077	0.0241817	AC	HYOU1
PAG1	1.15538e-06	0.645918	0.316	0.091	0.0244282	AC	PAG1
CLCN6	1.16145e-06	0.500332	0.342	0.099	0.0245565	AC	CLCN6
APLP1	1.19311e-06	0.565318	0.447	0.158	0.0252259	AC	APLP1
CTSF	1.19729e-06	0.646508	0.526	0.215	0.0253143	AC	CTSF
RUFY2	1.20463e-06	0.551122	0.421	0.143	0.0254694	AC	RUFY2
BEX4	1.41793e-06	0.618835	0.632	0.315	0.0299793	AC	BEX4
SEPT7	1.42243e-06	0.68987	0.737	0.393	0.0300745	AC	SEPT7
SYTL2	1.42775e-06	0.443773	0.263	0.065	0.0301869	AC	SYTL2
MSMO1	1.56293e-06	0.510595	0.447	0.156	0.0330451	AC	MSMO1
MT-ND3	1.57885e-06	0.441293	1	0.872	0.0333816	AC	MT-ND3
MLLT11	1.59199e-06	0.498584	0.579	0.241	0.0336593	AC	MLLT11
PAK1	1.6504e-06	0.480446	0.316	0.089	0.0348944	AC	PAK1
PJA2	1.6523e-06	0.703449	0.579	0.273	0.0349346	AC	PJA2
NCDN	1.72386e-06	0.681545	0.395	0.133	0.0364476	AC	NCDN
KIAA1377	1.7503e-06	0.578911	0.421	0.149	0.0370065	AC	KIAA1377
MAPK8IP1	1.7545e-06	0.610687	0.316	0.092	0.0370955	AC	MAPK8IP1
DDHD2	1.80519e-06	0.524849	0.316	0.09	0.0381671	AC	DDHD2
CRY2	1.88287e-06	0.556175	0.447	0.158	0.0398094	AC	CRY2
CLCN7	1.88649e-06	0.559969	0.447	0.161	0.039886	AC	CLCN7
CRELD1	1.90283e-06	0.549234	0.368	0.116	0.0402316	AC	CRELD1
KIF3C	1.91653e-06	0.65846	0.342	0.106	0.0405212	AC	KIF3C
ZBTB4	1.96248e-06	0.648132	0.447	0.17	0.0414927	AC	ZBTB4
CERS6	1.96432e-06	0.510741	0.289	0.077	0.0415316	AC	CERS6
LINC00632	1.97366e-06	0.668413	0.421	0.143	0.0417292	AC	LINC00632
PVRL2	1.99238e-06	0.516841	0.263	0.067	0.0421248	AC	PVRL2
KIDINS220	1.99335e-06	0.683167	0.526	0.225	0.0421455	AC	KIDINS220
CADPS	2.02205e-06	0.597582	0.579	0.248	0.0427523	AC	CADPS
DIRAS2	2.18329e-06	0.582664	0.447	0.162	0.0461612	AC	DIRAS2
AES	2.2704e-06	0.53951	0.658	0.32	0.0480032	AC	AES
TMEM132A	2.29561e-06	0.54703	0.421	0.14	0.048536	AC	TMEM132A
NEDD4L	2.31336e-06	0.642642	0.368	0.122	0.0489115	AC	NEDD4L
KIAA2026	2.37365e-06	0.56116	0.553	0.227	0.050186	AC	KIAA2026
PTPRN	2.38273e-06	0.547275	0.447	0.155	0.0503781	AC	PTPRN
TTC9B	2.5017e-06	0.554505	0.342	0.107	0.0528934	AC	TTC9B
BNIP3L	2.60299e-06	0.66297	0.632	0.331	0.0550351	AC	BNIP3L
TNK2	2.66602e-06	0.636687	0.316	0.094	0.0563677	AC	TNK2
BCL7A	2.76267e-06	0.457394	0.263	0.066	0.0584112	AC	BCL7A
MT-CO1	2.8156e-06	0.335703	1	0.998	0.0595302	AC	MT-CO1
NUDT3	2.84257e-06	0.56329	0.658	0.303	0.0601004	AC	NUDT3
SEPT8	2.84455e-06	0.53239	0.395	0.133	0.0601423	AC	SEPT8
PCLO	2.99635e-06	0.688468	0.579	0.274	0.0633518	AC	PCLO
VPS41	3.09943e-06	0.536329	0.342	0.107	0.0655312	AC	VPS41
MMD	3.25959e-06	0.457626	0.289	0.08	0.0689174	AC	MMD
FMN2	3.30172e-06	0.564348	0.263	0.069	0.0698083	AC	FMN2
PURA	3.39881e-06	0.618062	0.526	0.227	0.0718611	AC	PURA
HDAC5	3.41286e-06	0.621101	0.526	0.221	0.072158	AC	HDAC5
GGT7	3.44474e-06	0.52763	0.447	0.164	0.0728321	AC	GGT7
SOBP	3.63909e-06	0.611155	0.263	0.069	0.0769412	AC	SOBP
KIAA0947	3.67256e-06	0.520239	0.316	0.094	0.0776489	AC	KIAA0947
IGSF8	3.70388e-06	0.597232	0.263	0.069	0.0783111	AC	IGSF8
ADARB1	3.73871e-06	0.679618	0.289	0.082	0.0790476	AC	ADARB1
NAP1L2	3.98472e-06	0.641121	0.289	0.085	0.0842488	AC	NAP1L2
MPP2	4.09024e-06	0.434023	0.263	0.066	0.0864799	AC	MPP2
RALGDS	4.12324e-06	0.509457	0.316	0.092	0.0871776	AC	RALGDS
TERF2IP	4.6861e-06	0.531461	0.816	0.531	0.0990783	AC	TERF2IP
PTOV1	5.18483e-06	0.718487	0.526	0.253	0.109623	AC	PTOV1
STK35	5.21053e-06	0.621851	0.526	0.23	0.110166	AC	STK35
USP24	5.62489e-06	0.464597	0.316	0.095	0.118927	AC	USP24
SERINC1	6.00963e-06	0.735191	0.684	0.384	0.127062	AC	SERINC1
SLC35E2B	6.18244e-06	0.625212	0.447	0.182	0.130715	AC	SLC35E2B
DGCR2	6.20546e-06	0.398262	0.316	0.094	0.131202	AC	DGCR2
SPOCK1	6.21777e-06	0.679946	0.289	0.083	0.131462	AC	SPOCK1
INPP4A	6.38585e-06	0.537752	0.342	0.112	0.135016	AC	INPP4A
NPIPA5	6.71369e-06	0.434182	0.316	0.095	0.141947	AC	NPIPA5
RAC1	6.77536e-06	0.534045	0.684	0.353	0.143252	AC	RAC1
THSD7A	6.85027e-06	0.44827	0.342	0.104	0.144835	AC	THSD7A
TTC3	7.00233e-06	0.575787	0.737	0.405	0.14805	AC	TTC3
SVOP	7.34521e-06	0.430385	0.289	0.081	0.1553	AC	SVOP
FEZ1	7.58314e-06	0.420903	0.263	0.071	0.16033	AC	FEZ1
TCF25	7.58831e-06	0.528932	0.658	0.336	0.16044	AC	TCF25
AP2A1	8.04474e-06	0.527202	0.421	0.159	0.17009	AC	AP2A1
SLC24A2	8.07612e-06	0.486094	0.368	0.123	0.170753	AC	SLC24A2
XPR1	8.19934e-06	0.638425	0.263	0.074	0.173359	AC	XPR1
IGF1R	8.31025e-06	0.511724	0.342	0.113	0.175704	AC	IGF1R
WHSC1L1	8.32052e-06	0.686804	0.579	0.273	0.175921	AC	WHSC1L1
SOX4	8.48205e-06	0.685462	0.263	0.072	0.179336	AC	SOX4
GUCY1B3	8.96414e-06	0.54005	0.342	0.113	0.189529	AC	GUCY1B3
YWHAH	9.38263e-06	0.423519	0.684	0.372	0.198377	AC	YWHAH
KDM4B	9.47874e-06	0.428344	0.368	0.122	0.200409	AC	KDM4B
HNRNPUL2	9.47889e-06	0.527275	0.421	0.159	0.200412	AC	HNRNPUL2
FTX	9.76462e-06	0.492122	0.421	0.159	0.206453	AC	FTX
GNB2	9.99106e-06	0.600922	0.395	0.151	0.211241	AC	GNB2
EIF4A2	1.04776e-05	0.493796	0.895	0.631	0.221527	AC	EIF4A2
RP11-96L14.7	1.07938e-05	0.505556	0.342	0.107	0.228214	AC	RP11-96L14.7
AZIN1	1.08784e-05	0.492049	0.553	0.253	0.230001	AC	AZIN1
RNF220	1.10192e-05	0.477582	0.395	0.145	0.232979	AC	RNF220
GLCCI1	1.14987e-05	0.514986	0.342	0.11	0.243117	AC	GLCCI1
CREBRF	1.15475e-05	0.57145	0.474	0.198	0.244148	AC	CREBRF
MAPK1	1.15746e-05	0.586449	0.421	0.164	0.244722	AC	MAPK1
TRIM23	1.18433e-05	0.392218	0.342	0.112	0.250402	AC	TRIM23
RP11-1055B8.4	1.20613e-05	0.372037	0.368	0.12	0.255013	AC	RP11-1055B8.4
STMN4	1.2362e-05	0.453305	0.342	0.109	0.261371	AC	STMN4
USP14	1.25371e-05	0.48085	0.447	0.178	0.265072	AC	USP14
TOLLIP	1.35321e-05	0.658722	0.342	0.123	0.286108	AC	TOLLIP
YWHAB	1.4484e-05	0.755905	0.658	0.398	0.306235	AC	YWHAB
BRD4	1.44931e-05	0.502516	0.447	0.176	0.306428	AC	BRD4
LDLR	1.53694e-05	0.510867	0.263	0.076	0.324955	AC	LDLR
MGAT5	1.57871e-05	0.470309	0.289	0.088	0.333787	AC	MGAT5
ZMIZ2	1.58891e-05	0.478966	0.342	0.116	0.335943	AC	ZMIZ2
CLASP1	1.63286e-05	0.485834	0.553	0.239	0.345236	AC	CLASP1
ATP6V1B2	1.7215e-05	0.529169	0.763	0.475	0.363977	AC	ATP6V1B2
SFXN1	1.85982e-05	0.574313	0.395	0.147	0.393222	AC	SFXN1
FAR1	1.95725e-05	0.421164	0.474	0.191	0.413822	AC	FAR1
SS18L1	1.96218e-05	0.388192	0.263	0.074	0.414864	AC	SS18L1
KIFC2	2.03796e-05	0.477279	0.289	0.09	0.430886	AC	KIFC2
NELFB	2.04798e-05	0.382812	0.289	0.087	0.433005	AC	NELFB
FAM13A	2.07618e-05	0.401915	0.263	0.076	0.438967	AC	FAM13A
APLP2	2.10948e-05	0.485076	0.868	0.639	0.446007	AC	APLP2
DENND5B	2.14273e-05	0.586231	0.368	0.136	0.453037	AC	DENND5B
MIAT	2.16811e-05	0.745204	0.289	0.09	0.458404	AC	MIAT
MSL1	2.21373e-05	0.541681	0.368	0.139	0.468048	AC	MSL1
SPTBN2	2.23533e-05	0.518316	0.368	0.134	0.472616	AC	SPTBN2
SSBP3	2.29945e-05	0.472608	0.395	0.148	0.486173	AC	SSBP3
MPRIP	2.3446e-05	0.53538	0.395	0.149	0.495718	AC	MPRIP
CTBP1	2.41046e-05	0.52474	0.5	0.224	0.509643	AC	CTBP1
HUWE1	2.48537e-05	0.655776	0.421	0.178	0.525482	AC	HUWE1
RELL2	2.50676e-05	0.513812	0.316	0.105	0.530005	AC	RELL2
PPFIA2	2.60302e-05	0.525878	0.684	0.358	0.550355	AC	PPFIA2
ALDOA	2.612e-05	0.458286	0.921	0.619	0.552255	AC	ALDOA
GIGYF1	2.92656e-05	0.508568	0.316	0.105	0.618763	AC	GIGYF1
SREBF2	3.05197e-05	0.536567	0.395	0.151	0.645277	AC	SREBF2
MORF4L1	3.09927e-05	0.492271	0.763	0.474	0.655279	AC	MORF4L1
GAPDH	3.24055e-05	0.342602	0.974	0.934	0.68515	AC	GAPDH
COPS2	3.28194e-05	0.436341	0.368	0.136	0.693902	AC	COPS2
POLDIP2	3.30341e-05	0.401628	0.368	0.132	0.698439	AC	POLDIP2
RPRD2	3.32136e-05	0.581123	0.395	0.153	0.702235	AC	RPRD2
OBSL1	3.43242e-05	0.469218	0.316	0.103	0.725717	AC	OBSL1
ATP2B2	3.50292e-05	0.439591	0.263	0.078	0.740623	AC	ATP2B2
PACSIN1	3.59627e-05	0.600718	0.5	0.23	0.760359	AC	PACSIN1
AGPAT1	3.64811e-05	0.480337	0.342	0.123	0.77132	AC	AGPAT1
PTPRG	3.71343e-05	0.531539	0.289	0.093	0.78513	AC	PTPRG
ZER1	3.78425e-05	0.368877	0.289	0.092	0.800105	AC	ZER1
ARID1A	3.81961e-05	0.434318	0.5	0.217	0.80758	AC	ARID1A
NUB1	3.84127e-05	0.625104	0.316	0.113	0.81216	AC	NUB1
ITFG1	3.84458e-05	0.55769	0.474	0.215	0.812859	AC	ITFG1
ABHD8	3.88235e-05	0.39308	0.395	0.148	0.820845	AC	ABHD8
CIC	3.89651e-05	0.545689	0.368	0.138	0.823839	AC	CIC
FAM168B	4.0174e-05	0.496849	0.421	0.174	0.849399	AC	FAM168B
UBE2H	4.21973e-05	0.587093	0.395	0.159	0.892178	AC	UBE2H
BRSK2	4.26823e-05	0.456035	0.289	0.093	0.902432	AC	BRSK2
RB1CC1	4.43822e-05	0.454246	0.5	0.221	0.938372	AC	RB1CC1
MUM1	4.4912e-05	0.621648	0.5	0.229	0.949574	AC	MUM1
SCRN1	4.64818e-05	0.48382	0.447	0.191	0.982766	AC	SCRN1
SPTBN1	4.70251e-05	0.57259	0.5	0.224	0.994252	AC	SPTBN1
PHLDA1	4.84481e-05	0.556202	0.289	0.092	1	AC	PHLDA1
MARCKS	4.9564e-05	0.621708	0.553	0.255	1	AC	MARCKS
TCF20	5.02195e-05	0.522621	0.263	0.081	1	AC	TCF20
PPP6R3	5.09898e-05	0.432684	0.474	0.199	1	AC	PPP6R3
AACS	5.27033e-05	0.441288	0.263	0.082	1	AC	AACS
CALM1	5.33557e-05	0.435219	0.868	0.61	1	AC	CALM1
HSP90AB1	5.33888e-05	0.350793	0.868	0.565	1	AC	HSP90AB1
MCF2L	5.36743e-05	0.373368	0.342	0.12	1	AC	MCF2L
CLUH	5.61821e-05	0.358508	0.289	0.092	1	AC	CLUH
CCNL2	5.6575e-05	0.364726	0.553	0.248	1	AC	CCNL2
SCAP	5.71585e-05	0.457061	0.421	0.173	1	AC	SCAP
PRDM2	5.72497e-05	0.427627	0.395	0.155	1	AC	PRDM2
HECTD4	5.78722e-05	0.407785	0.342	0.123	1	AC	HECTD4
USP48	5.88931e-05	0.544354	0.447	0.199	1	AC	USP48
SLC35E1	5.91788e-05	0.416853	0.263	0.082	1	AC	SLC35E1
AKAP6	6.08231e-05	0.404697	0.368	0.137	1	AC	AKAP6
SOX15	6.38873e-05	0.305831	0.289	0.091	1	AC	SOX15
DLG2	6.45835e-05	0.311319	0.421	0.161	1	AC	DLG2
CCNG2	6.54659e-05	0.50116	0.368	0.141	1	AC	CCNG2
MED15	6.56692e-05	0.413498	0.368	0.14	1	AC	MED15
SYMPK	7.06865e-05	0.434664	0.342	0.127	1	AC	SYMPK
MTR	7.26504e-05	0.367864	0.263	0.081	1	AC	MTR
ATP6V0A1	7.36495e-05	0.482109	0.737	0.435	1	AC	ATP6V0A1
PURB	7.52638e-05	0.443261	0.421	0.176	1	AC	PURB
MAPK6	7.72989e-05	0.455668	0.421	0.175	1	AC	MAPK6
ARHGAP33	8.22812e-05	0.503059	0.342	0.127	1	AC	ARHGAP33
DYRK1A	8.28079e-05	0.362873	0.368	0.139	1	AC	DYRK1A
TMEM55A	8.33164e-05	0.393601	0.263	0.084	1	AC	TMEM55A
MAGI1	8.37864e-05	0.450777	0.342	0.128	1	AC	MAGI1
TTYH3	8.58244e-05	0.374437	0.263	0.082	1	AC	TTYH3
MYO5A	8.73339e-05	0.381278	0.395	0.155	1	AC	MYO5A
PTPRD	8.77987e-05	0.488689	0.342	0.128	1	AC	PTPRD
SH3KBP1	8.92244e-05	0.476014	0.263	0.087	1	AC	SH3KBP1
PABPN1	8.97644e-05	0.410363	0.632	0.338	1	AC	PABPN1
ZBTB7A	9.31393e-05	0.457628	0.421	0.184	1	AC	ZBTB7A
PSMD2	9.44026e-05	0.425573	0.447	0.194	1	AC	PSMD2
PRKACA	9.5901e-05	0.460735	0.316	0.111	1	AC	PRKACA
FAM208A	9.74154e-05	0.337566	0.368	0.138	1	AC	FAM208A
CENPV	9.82855e-05	0.391911	0.263	0.083	1	AC	CENPV
PPP2CB	0.000101028	0.484821	0.342	0.13	1	AC	PPP2CB
OXR1	0.000104209	0.584417	0.632	0.375	1	AC	OXR1
AGFG1	0.000107092	0.34343	0.342	0.125	1	AC	AGFG1
CLSTN1	0.00010984	0.520537	0.658	0.407	1	AC	CLSTN1
RP11-14N7.2	0.000110808	0.461956	0.289	0.101	1	AC	RP11-14N7.2
B4GALT6	0.000111903	0.384697	0.263	0.083	1	AC	B4GALT6
TAB2	0.000113876	0.382055	0.289	0.098	1	AC	TAB2
PAFAH1B1	0.000116127	0.52634	0.5	0.252	1	AC	PAFAH1B1
APPBP2	0.000118649	0.362933	0.368	0.141	1	AC	APPBP2
FAM199X	0.00012221	0.44344	0.342	0.128	1	AC	FAM199X
PRKACB	0.000122292	0.508906	0.526	0.269	1	AC	PRKACB
MYH10	0.000127196	0.383734	0.342	0.128	1	AC	MYH10
LTBP3	0.000129906	0.452689	0.289	0.101	1	AC	LTBP3
LGR4	0.000130364	0.514338	0.263	0.086	1	AC	LGR4
DYNC1I1	0.000133286	0.443213	0.368	0.148	1	AC	DYNC1I1
AP3D1	0.000136691	0.438296	0.474	0.214	1	AC	AP3D1
MORF4L2	0.000137285	0.537033	0.553	0.311	1	AC	MORF4L2
PREB	0.000137756	0.43433	0.316	0.116	1	AC	PREB
PCNX	0.00013803	0.486339	0.289	0.103	1	AC	PCNX
MAP7D1	0.000142618	0.448667	0.395	0.164	1	AC	MAP7D1
MYEF2	0.000145	0.270979	0.447	0.183	1	AC	MYEF2
TNIK	0.000147332	0.461257	0.342	0.134	1	AC	TNIK
SERP2	0.000149583	0.376718	0.342	0.129	1	AC	SERP2
TGOLN2	0.000149944	0.534852	0.395	0.17	1	AC	TGOLN2
PBX2	0.000150139	0.431825	0.263	0.087	1	AC	PBX2
NLGN2	0.000153951	0.375033	0.289	0.099	1	AC	NLGN2
CHMP1A	0.00015778	0.44786	0.368	0.152	1	AC	CHMP1A
ILF3	0.000159641	0.451695	0.711	0.425	1	AC	ILF3
SNAP91	0.000160167	0.375755	0.632	0.325	1	AC	SNAP91
ATCAY	0.000161988	0.478272	0.263	0.088	1	AC	ATCAY
ATG13	0.00016316	0.344467	0.342	0.128	1	AC	ATG13
GNG2	0.000164295	0.583167	0.289	0.106	1	AC	GNG2
FAM222B	0.000165201	0.370969	0.263	0.086	1	AC	FAM222B
BEX2	0.000166579	0.48932	0.605	0.318	1	AC	BEX2
RSF1	0.000166708	0.452487	0.526	0.262	1	AC	RSF1
MTA1	0.000170736	0.47584	0.395	0.169	1	AC	MTA1
PCGF2	0.000173644	0.417743	0.316	0.118	1	AC	PCGF2
YJEFN3	0.000178119	0.34892	0.263	0.085	1	AC	YJEFN3
LPGAT1	0.000179773	0.496035	0.526	0.271	1	AC	LPGAT1
MEIS2	0.000179993	0.829506	0.316	0.13	1	AC	MEIS2
RAB6B	0.000181449	0.434603	0.342	0.13	1	AC	RAB6B
SIPA1L2	0.000193086	0.600601	0.263	0.092	1	AC	SIPA1L2
SPTAN1	0.000193178	0.470731	0.711	0.427	1	AC	SPTAN1
MTSS1	0.000194674	0.435395	0.421	0.185	1	AC	MTSS1
FOXN3	0.000195928	0.478598	0.368	0.149	1	AC	FOXN3
ACOT7	0.000196842	0.465677	0.316	0.121	1	AC	ACOT7
RERE	0.000197878	0.520074	0.579	0.321	1	AC	RERE
SLC39A10	0.0001981	0.444008	0.289	0.104	1	AC	SLC39A10
CPLX1	0.000205839	0.4705	0.316	0.117	1	AC	CPLX1
ERGIC1	0.000206502	0.370499	0.263	0.089	1	AC	ERGIC1
PKD1	0.000207972	0.369429	0.368	0.146	1	AC	PKD1
PSAP	0.000213021	0.324028	0.842	0.634	1	AC	PSAP
MED13L	0.000214651	0.504895	0.368	0.154	1	AC	MED13L
RTF1	0.000217943	0.550631	0.684	0.446	1	AC	RTF1
RNF11	0.000220765	0.404905	0.605	0.318	1	AC	RNF11
TRIM28	0.000232976	0.651138	0.342	0.146	1	AC	TRIM28
PPME1	0.000236579	0.278331	0.289	0.101	1	AC	PPME1
ZFR2	0.000240587	0.377115	0.395	0.164	1	AC	ZFR2
CCDC88A	0.000247833	0.652223	0.447	0.22	1	AC	CCDC88A
RIF1	0.000253002	0.460754	0.368	0.156	1	AC	RIF1
SOS1	0.000254609	0.365786	0.263	0.089	1	AC	SOS1
SLC11A2	0.000256163	0.461174	0.316	0.121	1	AC	SLC11A2
ZC3H11A	0.000272428	0.445543	0.474	0.23	1	AC	ZC3H11A
WDFY3	0.000272874	0.471406	0.368	0.157	1	AC	WDFY3
APP	0.000274357	0.5486	0.395	0.17	1	AC	APP
EP300	0.000276381	0.474383	0.342	0.139	1	AC	EP300
MADD	0.000278604	0.438261	0.605	0.34	1	AC	MADD
FAM168A	0.000296228	0.506939	0.316	0.126	1	AC	FAM168A
RING1	0.00030228	0.445185	0.395	0.179	1	AC	RING1
ANKRD46	0.00030791	0.404206	0.421	0.186	1	AC	ANKRD46
CALM2	0.000310335	0.444698	0.895	0.843	1	AC	CALM2
RNF157	0.000312601	0.472794	0.368	0.158	1	AC	RNF157
DNAJC6	0.000313601	0.504925	0.421	0.194	1	AC	DNAJC6
FAM193B	0.000315349	0.394624	0.289	0.105	1	AC	FAM193B
INA	0.000337964	0.535526	0.447	0.218	1	AC	INA
PQLC1	0.000344707	0.55331	0.289	0.111	1	AC	PQLC1
MBD3	0.000355515	0.468646	0.263	0.095	1	AC	MBD3
PPP6R2	0.000368071	0.499836	0.368	0.156	1	AC	PPP6R2
PTEN	0.000369064	0.448157	0.447	0.209	1	AC	PTEN
CTSA	0.000371027	0.449109	0.5	0.25	1	AC	CTSA
ZNF512	0.000375489	0.377025	0.289	0.107	1	AC	ZNF512
MAGI3	0.000377989	0.315473	0.368	0.149	1	AC	MAGI3
SSBP2	0.000379077	0.43987	0.5	0.252	1	AC	SSBP2
ZNF292	0.000381527	0.341663	0.474	0.221	1	AC	ZNF292
VAMP2	0.000382805	0.32454	1	0.851	1	AC	VAMP2
CHD4	0.000384323	0.41112	0.447	0.214	1	AC	CHD4
TMEM57	0.000385219	0.344989	0.263	0.092	1	AC	TMEM57
MARK1	0.000392139	0.355187	0.289	0.107	1	AC	MARK1
SPPL3	0.000399031	0.351986	0.342	0.138	1	AC	SPPL3
TMEM160	0.000406543	0.481899	0.447	0.223	1	AC	TMEM160
SET	0.000406592	0.414367	0.658	0.382	1	AC	SET
ATRN	0.000415029	0.378081	0.263	0.095	1	AC	ATRN
CYHR1	0.000419184	0.478926	0.474	0.236	1	AC	CYHR1
ABHD17A	0.000428526	0.433958	0.316	0.128	1	AC	ABHD17A
LGALS8	0.000431228	0.430463	0.316	0.127	1	AC	LGALS8
MICU3	0.000433251	0.460179	0.368	0.164	1	AC	MICU3
RSAD1	0.00043613	0.30591	0.263	0.093	1	AC	RSAD1
PITHD1	0.000441987	0.447244	0.395	0.185	1	AC	PITHD1
GTF2I	0.000462539	0.51756	0.684	0.453	1	AC	GTF2I
SMIM13	0.000476448	0.33808	0.289	0.108	1	AC	SMIM13
NPTN	0.000476521	0.550464	0.474	0.243	1	AC	NPTN
TNRC6A	0.000485537	0.400713	0.526	0.274	1	AC	TNRC6A
INSR	0.00048956	0.407589	0.263	0.095	1	AC	INSR
FTO	0.000492346	0.396849	0.289	0.11	1	AC	FTO
CDS2	0.000494699	0.440305	0.421	0.203	1	AC	CDS2
ARCN1	0.000494795	0.468636	0.289	0.112	1	AC	ARCN1
PIK3CA	0.000505046	0.342247	0.316	0.125	1	AC	PIK3CA
E4F1	0.00050654	0.367448	0.316	0.124	1	AC	E4F1
MAP4K5	0.000520753	0.305158	0.342	0.138	1	AC	MAP4K5
MEAF6	0.000524854	0.377164	0.526	0.276	1	AC	MEAF6
VMA21	0.000527294	0.379747	0.474	0.228	1	AC	VMA21
PGRMC1	0.000539164	0.546434	0.553	0.32	1	AC	PGRMC1
GNL1	0.000557252	0.403436	0.342	0.143	1	AC	GNL1
LUC7L3	0.000559949	0.486878	0.842	0.638	1	AC	LUC7L3
SCAMP5	0.000581285	0.339673	0.711	0.408	1	AC	SCAMP5
TEF	0.000596861	0.428236	0.316	0.124	1	AC	TEF
DTX3	0.000600915	0.41284	0.579	0.315	1	AC	DTX3
PIM3	0.000602465	0.406451	0.289	0.113	1	AC	PIM3
DBP	0.000606265	0.460923	0.526	0.282	1	AC	DBP
LDOC1	0.000627075	0.416577	0.342	0.148	1	AC	LDOC1
LRRC58	0.000627463	0.334803	0.289	0.11	1	AC	LRRC58
IMMT	0.000639219	0.534663	0.316	0.134	1	AC	IMMT
BCL2L13	0.000642424	0.505682	0.5	0.259	1	AC	BCL2L13
TBL1XR1	0.000643941	0.515798	0.553	0.314	1	AC	TBL1XR1
ATP2A2	0.000643951	0.452417	0.368	0.167	1	AC	ATP2A2
ZNF770	0.000646477	0.492239	0.342	0.146	1	AC	ZNF770
CPEB3	0.000659537	0.449174	0.342	0.149	1	AC	CPEB3
TIMP2	0.000673413	0.494897	0.368	0.169	1	AC	TIMP2
PRKAR1A	0.000685037	0.462434	0.526	0.309	1	AC	PRKAR1A
PCGF5	0.000687601	0.322572	0.289	0.113	1	AC	PCGF5
RNF187	0.000692889	0.528467	0.553	0.32	1	AC	RNF187
SLC39A13	0.000715987	0.462053	0.263	0.1	1	AC	SLC39A13
ARHGAP12	0.000717058	0.290341	0.342	0.141	1	AC	ARHGAP12
MAST1	0.000721162	0.449628	0.316	0.131	1	AC	MAST1
SESN3	0.000746256	0.534244	0.316	0.137	1	AC	SESN3
CCDC25	0.000767823	0.347434	0.368	0.164	1	AC	CCDC25
BTBD2	0.000783908	0.383276	0.263	0.096	1	AC	BTBD2
RTN3	0.000787019	0.445972	0.658	0.443	1	AC	RTN3
VDAC3	0.000789669	0.376964	0.579	0.312	1	AC	VDAC3
ITM2B	0.000800236	0.327557	0.868	0.62	1	AC	ITM2B
CALD1	0.000804002	0.335768	0.289	0.11	1	AC	CALD1
PEBP1	0.000810992	0.378366	0.816	0.695	1	AC	PEBP1
BSDC1	0.0008757	0.324783	0.395	0.178	1	AC	BSDC1
H1F0	0.000899279	0.475166	0.316	0.135	1	AC	H1F0
CUX1	0.000913461	0.507973	0.421	0.212	1	AC	CUX1
DUSP8	0.000913881	0.447543	0.263	0.101	1	AC	DUSP8
ZNF444	0.000917875	0.293062	0.316	0.127	1	AC	ZNF444
ZNF462	0.000935808	0.529148	0.395	0.193	1	AC	ZNF462
NCOA6	0.000943409	0.34447	0.342	0.146	1	AC	NCOA6
SPTBN4	0.000957083	0.342862	0.368	0.163	1	AC	SPTBN4
CLOCK	0.000964997	0.472689	0.395	0.191	1	AC	CLOCK
SIN3A	0.00097235	0.284781	0.289	0.11	1	AC	SIN3A
CBX5	0.000973457	0.493728	0.395	0.2	1	AC	CBX5
CHP1	0.000979293	0.397819	0.263	0.103	1	AC	CHP1
PNMA1	0.000981615	0.343697	0.395	0.182	1	AC	PNMA1
PSME3	0.000988835	0.287593	0.289	0.114	1	AC	PSME3
STRIP2	0.000998813	0.370243	0.263	0.101	1	AC	STRIP2
SERINC3	0.000999708	0.409853	0.368	0.173	1	AC	SERINC3
GOLGA8A	0.00100031	0.413073	0.342	0.149	1	AC	GOLGA8A
PPP2R5B	0.00100585	0.312107	0.342	0.145	1	AC	PPP2R5B
FZD3	0.00102276	0.415084	0.447	0.221	1	AC	FZD3
TMCC1	0.00103253	0.351717	0.263	0.1	1	AC	TMCC1
CKAP5	0.00104601	0.311526	0.342	0.145	1	AC	CKAP5
UBR4	0.00106553	0.415922	0.342	0.153	1	AC	UBR4
STRBP	0.00115452	0.553511	0.368	0.179	1	AC	STRBP
ATP6AP2	0.00116107	0.512664	0.474	0.264	1	AC	ATP6AP2
EIF4G1	0.00118101	0.403561	0.316	0.14	1	AC	EIF4G1
SRRM4	0.00120897	0.329773	0.5	0.248	1	AC	SRRM4
FBXO25	0.00122194	0.38238	0.263	0.103	1	AC	FBXO25
TSPYL2	0.00125637	0.387528	0.368	0.173	1	AC	TSPYL2
SCAF4	0.00127389	0.354276	0.263	0.102	1	AC	SCAF4
ATP2B1	0.00127894	0.392776	0.632	0.369	1	AC	ATP2B1
SEZ6L2	0.0012797	0.330248	0.474	0.237	1	AC	SEZ6L2
FKBP8	0.00128373	0.317346	0.632	0.364	1	AC	FKBP8
GOT1	0.00129038	0.559425	0.421	0.232	1	AC	GOT1
HSD17B12	0.00133117	0.52846	0.474	0.253	1	AC	HSD17B12
DCTN1	0.00136455	0.363186	0.395	0.191	1	AC	DCTN1
NAE1	0.00136696	0.316785	0.342	0.15	1	AC	NAE1
TXNRD1	0.00137032	0.317577	0.263	0.104	1	AC	TXNRD1
TRIM33	0.00138747	0.489022	0.421	0.211	1	AC	TRIM33
BRD3	0.00143122	0.332927	0.368	0.169	1	AC	BRD3
USP9X	0.00143393	0.381442	0.474	0.243	1	AC	USP9X
RNF44	0.0014401	0.370194	0.263	0.103	1	AC	RNF44
PDE4B	0.00145958	0.317467	0.263	0.101	1	AC	PDE4B
ANKH	0.00148783	0.370449	0.395	0.192	1	AC	ANKH
TKT	0.00154394	0.491252	0.368	0.182	1	AC	TKT
SMPD4	0.0015664	0.446153	0.316	0.144	1	AC	SMPD4
FEM1B	0.00158414	0.391133	0.289	0.122	1	AC	FEM1B
SENP6	0.0016167	0.32293	0.474	0.237	1	AC	SENP6
GPATCH8	0.00162829	0.289432	0.553	0.294	1	AC	GPATCH8
TUG1	0.00163422	0.472035	0.421	0.216	1	AC	TUG1
KLHDC10	0.00166522	0.370706	0.263	0.105	1	AC	KLHDC10
MFN2	0.00167744	0.294784	0.342	0.152	1	AC	MFN2
EFR3A	0.00169385	0.315031	0.658	0.418	1	AC	EFR3A
STK24	0.00177848	0.323537	0.289	0.122	1	AC	STK24
QKI	0.00179855	0.521882	0.342	0.17	1	AC	QKI
MATR3	0.00181632	0.416328	0.737	0.547	1	AC	MATR3
FAM53C	0.00183199	0.426914	0.263	0.11	1	AC	FAM53C
ARID1B	0.00183282	0.372726	0.316	0.142	1	AC	ARID1B
WDR26	0.00183593	0.485156	0.316	0.149	1	AC	WDR26
NAT14	0.00183617	0.456978	0.289	0.125	1	AC	NAT14
THRAP3	0.00185018	0.476126	0.5	0.286	1	AC	THRAP3
GSK3B	0.00190914	0.456708	0.368	0.182	1	AC	GSK3B
UBTF	0.00192801	0.391143	0.316	0.143	1	AC	UBTF
SUPT16H	0.00194037	0.381465	0.342	0.16	1	AC	SUPT16H
CLPTM1	0.00195505	0.411436	0.368	0.177	1	AC	CLPTM1
CSNK2A1	0.00195894	0.299588	0.316	0.139	1	AC	CSNK2A1
CFL1	0.00196002	0.310959	0.816	0.602	1	AC	CFL1
VDAC1	0.00199494	0.345959	0.737	0.519	1	AC	VDAC1
AP1S1	0.00202372	0.378618	0.342	0.158	1	AC	AP1S1
SH3GL2	0.00203462	0.304452	0.395	0.189	1	AC	SH3GL2
RBM33	0.00205651	0.353518	0.368	0.176	1	AC	RBM33
UBAP1	0.00207593	0.306661	0.263	0.107	1	AC	UBAP1
TCEAL2	0.00208765	0.365828	0.316	0.136	1	AC	TCEAL2
ARHGAP32	0.0020886	0.398871	0.342	0.16	1	AC	ARHGAP32
PUM1	0.00208899	0.440911	0.395	0.204	1	AC	PUM1
NUP153	0.0021271	0.30693	0.263	0.106	1	AC	NUP153
RAD21	0.00214052	0.481296	0.553	0.356	1	AC	RAD21
FAM134A	0.00215083	0.424793	0.395	0.203	1	AC	FAM134A
TECPR1	0.00220664	0.412736	0.395	0.201	1	AC	TECPR1
SYNGR1	0.00222445	0.411759	0.474	0.273	1	AC	SYNGR1
CA11	0.00227901	0.470635	0.447	0.245	1	AC	CA11
CDC37L1	0.00228904	0.502579	0.263	0.11	1	AC	CDC37L1
NAP1L1	0.00232018	0.381556	0.737	0.508	1	AC	NAP1L1
PITPNA	0.00234459	0.298158	0.289	0.124	1	AC	PITPNA
POGZ	0.00240248	0.438858	0.5	0.286	1	AC	POGZ
SLC25A36	0.00242075	0.376763	0.447	0.242	1	AC	SLC25A36
SENP2	0.00247242	0.305041	0.263	0.107	1	AC	SENP2
KMT2A	0.00248063	0.452256	0.5	0.293	1	AC	KMT2A
SPEN	0.00264979	0.331572	0.316	0.143	1	AC	SPEN
HARS	0.00266374	0.426161	0.263	0.113	1	AC	HARS
PAFAH1B2	0.00269313	0.503042	0.316	0.154	1	AC	PAFAH1B2
ABR	0.0027401	0.621106	0.316	0.158	1	AC	ABR
MAPRE3	0.00274124	0.386011	0.447	0.24	1	AC	MAPRE3
JUND	0.00276598	0.426832	0.5	0.289	1	AC	JUND
RGS16	0.00280111	0.30154	0.342	0.156	1	AC	RGS16
SMNDC1	0.00285181	0.317452	0.316	0.143	1	AC	SMNDC1
AP2A2	0.00292589	0.408407	0.421	0.227	1	AC	AP2A2
ARHGEF7	0.00298283	0.367728	0.316	0.147	1	AC	ARHGEF7
CLASP2	0.00303675	0.393439	0.658	0.454	1	AC	CLASP2
MAP6	0.00303957	0.27488	0.342	0.158	1	AC	MAP6
GOLGA8B	0.00305654	0.401313	0.263	0.113	1	AC	GOLGA8B
TRAPPC6B	0.00311639	0.453802	0.368	0.189	1	AC	TRAPPC6B
GALNT1	0.00313679	0.289399	0.316	0.143	1	AC	GALNT1
ULK1	0.00324885	0.325682	0.289	0.126	1	AC	ULK1
FAM127A	0.00328389	0.385086	0.526	0.304	1	AC	FAM127A
DDX24	0.00330319	0.303692	0.605	0.381	1	AC	DDX24
TMEM63B	0.00330939	0.43267	0.316	0.151	1	AC	TMEM63B
TAOK1	0.00334104	0.461771	0.368	0.19	1	AC	TAOK1
DEF8	0.00342577	0.376526	0.342	0.17	1	AC	DEF8
YPEL3	0.00345583	0.351757	0.605	0.369	1	AC	YPEL3
DDX17	0.00360601	0.294947	0.895	0.83	1	AC	DDX17
CORO2B	0.00365718	0.338115	0.263	0.113	1	AC	CORO2B
GAP43	0.00368173	0.33196	0.289	0.13	1	AC	GAP43
FDFT1	0.00369284	0.342491	0.368	0.188	1	AC	FDFT1
TMEM106B	0.00370097	0.382112	0.447	0.248	1	AC	TMEM106B
PEG10	0.00370113	0.471118	0.263	0.118	1	AC	PEG10
KRR1	0.00373224	0.363765	0.316	0.15	1	AC	KRR1
CISD1	0.00375364	0.397867	0.5	0.288	1	AC	CISD1
LRRC4C	0.00377562	0.423679	0.342	0.164	1	AC	LRRC4C
MT-ND4L	0.00378836	0.258532	0.974	0.95	1	AC	MT-ND4L
PDZD4	0.00381671	0.402808	0.263	0.113	1	AC	PDZD4
ZFYVE27	0.00384344	0.337031	0.368	0.178	1	AC	ZFYVE27
PLEKHB2	0.00418013	0.404298	0.5	0.305	1	AC	PLEKHB2
HES4	0.00422037	0.464346	0.289	0.133	1	AC	HES4
STX5	0.00431347	0.269155	0.316	0.147	1	AC	STX5
RAB2A	0.00433818	0.379734	0.5	0.294	1	AC	RAB2A
CDS1	0.00441715	0.522585	0.263	0.12	1	AC	CDS1
TRIM2	0.00445465	0.305833	0.368	0.179	1	AC	TRIM2
EIF4G3	0.00452349	0.408301	0.289	0.138	1	AC	EIF4G3
PHF20L1	0.00453262	0.315229	0.342	0.167	1	AC	PHF20L1
WDR82	0.00458103	0.434358	0.342	0.176	1	AC	WDR82
SESN1	0.00461234	0.285842	0.263	0.115	1	AC	SESN1
PDS5B	0.00463173	0.392898	0.263	0.118	1	AC	PDS5B
MGRN1	0.00470584	0.299338	0.289	0.131	1	AC	MGRN1
HEXDC	0.00480507	0.26471	0.263	0.114	1	AC	HEXDC
MAZ	0.00483376	0.468778	0.395	0.216	1	AC	MAZ
ZMYND11	0.00496629	0.349109	0.316	0.155	1	AC	ZMYND11
VPS35	0.00502765	0.475459	0.421	0.245	1	AC	VPS35
C7orf50	0.00505059	0.408827	0.474	0.285	1	AC	C7orf50
SUMF2	0.00506086	0.288946	0.263	0.116	1	AC	SUMF2
ATP6V1C1	0.00512315	0.279863	0.316	0.15	1	AC	ATP6V1C1
NR4A2	0.00520931	0.354212	0.316	0.153	1	AC	NR4A2
GABRB3	0.00530916	0.306876	0.395	0.205	1	AC	GABRB3
ATP8A1	0.00531803	0.257143	0.316	0.149	1	AC	ATP8A1
WAC	0.00533153	0.331907	0.526	0.308	1	AC	WAC
PDE4D	0.00533345	0.389865	0.342	0.176	1	AC	PDE4D
ARID4A	0.00537399	0.375618	0.368	0.191	1	AC	ARID4A
ZC3H13	0.00548374	0.327896	0.447	0.25	1	AC	ZC3H13
RNF40	0.00551684	0.293133	0.263	0.116	1	AC	RNF40
CAPRIN2	0.00553524	0.464613	0.263	0.125	1	AC	CAPRIN2
ATP6AP1	0.00555972	0.511616	0.395	0.237	1	AC	ATP6AP1
NFYC	0.00556247	0.330792	0.263	0.119	1	AC	NFYC
MRPL41	0.00557405	0.332558	0.5	0.293	1	AC	MRPL41
AP2B1	0.00559783	0.350957	0.447	0.261	1	AC	AP2B1
ZNF91	0.00562484	0.324909	0.316	0.153	1	AC	ZNF91
UBE2K	0.00564004	0.291102	0.368	0.191	1	AC	UBE2K
NOP56	0.00569131	0.270095	0.316	0.152	1	AC	NOP56
RAB11B	0.00570052	0.43083	0.579	0.393	1	AC	RAB11B
ATXN7L3B	0.00573394	0.505117	0.421	0.245	1	AC	ATXN7L3B
SYT11	0.00579277	0.304418	0.316	0.142	1	AC	SYT11
RBM22	0.00582182	0.276775	0.289	0.132	1	AC	RBM22
SLC22A17	0.00584046	0.365843	0.474	0.271	1	AC	SLC22A17
GOLGA2	0.00584792	0.29762	0.289	0.137	1	AC	GOLGA2
CDK16	0.00591699	0.318933	0.316	0.152	1	AC	CDK16
HGS	0.00593975	0.388497	0.316	0.157	1	AC	HGS
BPTF	0.00596231	0.304461	0.553	0.327	1	AC	BPTF
MLXIP	0.0060011	0.311971	0.289	0.136	1	AC	MLXIP
RTN1	0.00603206	0.474942	0.526	0.366	1	AC	RTN1
UBXN6	0.00614544	0.288208	0.342	0.169	1	AC	UBXN6
PTGES2	0.00614698	0.3863	0.342	0.181	1	AC	PTGES2
BOD1L1	0.00625486	0.290364	0.342	0.171	1	AC	BOD1L1
RD3L	0.00627434	0.27926	0.263	0.115	1	AC	RD3L
DPP7	0.00629212	0.344865	0.553	0.361	1	AC	DPP7
SCG3	0.00633639	0.418771	0.342	0.179	1	AC	SCG3
TUB	0.00642875	0.345245	0.421	0.245	1	AC	TUB
CLTB	0.00654603	0.38818	0.474	0.281	1	AC	CLTB
LRRC8B	0.00664042	0.282825	0.289	0.134	1	AC	LRRC8B
GSTA4	0.00678811	0.527937	0.263	0.127	1	AC	GSTA4
DNMT1	0.0068076	0.323381	0.368	0.196	1	AC	DNMT1
ACD	0.00690434	0.303267	0.289	0.137	1	AC	ACD
TMEM127	0.0069777	0.33179	0.263	0.122	1	AC	TMEM127
ANKRD12	0.00698851	0.327921	0.658	0.465	1	AC	ANKRD12
RAB18	0.0070635	0.274279	0.632	0.388	1	AC	RAB18
ASPSCR1	0.00707078	0.265535	0.316	0.153	1	AC	ASPSCR1
B3GALNT1	0.00710849	0.321863	0.263	0.121	1	AC	B3GALNT1
MGEA5	0.00717072	0.276367	0.684	0.449	1	AC	MGEA5
ARFGAP1	0.00719622	0.419951	0.316	0.162	1	AC	ARFGAP1
ZNF148	0.00723992	0.378396	0.316	0.16	1	AC	ZNF148
TCEAL3	0.00734097	0.508457	0.342	0.188	1	AC	TCEAL3
MECP2	0.0074096	0.345714	0.474	0.292	1	AC	MECP2
BRD8	0.0074626	0.314782	0.316	0.153	1	AC	BRD8
FAM126B	0.00749421	0.372355	0.342	0.182	1	AC	FAM126B
PDPK1	0.00755504	0.294201	0.289	0.135	1	AC	PDPK1
NUCB1	0.00762812	0.386966	0.316	0.164	1	AC	NUCB1
SLC12A5	0.00793198	0.373038	0.579	0.39	1	AC	SLC12A5
ANKRD11	0.00812914	0.318478	0.474	0.282	1	AC	ANKRD11
ZMYM4	0.0081669	0.365711	0.289	0.143	1	AC	ZMYM4
PRRT1	0.00817711	0.356593	0.263	0.125	1	AC	PRRT1
JARID2	0.0081871	0.482379	0.342	0.187	1	AC	JARID2
ATF2	0.00819058	0.305749	0.316	0.158	1	AC	ATF2
REEP2	0.00819433	0.377237	0.447	0.263	1	AC	REEP2
EFCAB14	0.00830265	0.318321	0.289	0.142	1	AC	EFCAB14
CRIM1	0.00917805	0.588967	0.289	0.149	1	AC	CRIM1
TMEM248	0.00941	0.387847	0.263	0.129	1	AC	TMEM248
RABAC1	0.00944958	0.384846	0.5	0.327	1	AC	RABAC1
YWHAQ	0.00949346	0.298284	0.579	0.385	1	AC	YWHAQ
LPIN1	0.00962657	0.357034	0.368	0.201	1	AC	LPIN1
TNPO2	0.00967725	0.416389	0.263	0.13	1	AC	TNPO2
OTUD7B	0.00979326	0.282683	0.263	0.123	1	AC	OTUD7B
CLTC	0.00983413	0.406867	0.5	0.336	1	AC	CLTC
ARPC1A	0.00986518	0.401935	0.342	0.196	1	AC	ARPC1A
UBXN7	0.00994628	0.316022	0.316	0.164	1	AC	UBXN7
GRK7	6.57605e-143	1.3409	0.78	0.015	1.39037e-138	Cone PR	GRK7
OPN1LW	3.74516e-129	3.17219	0.951	0.038	7.91838e-125	Cone PR	OPN1LW
CTD-2050N2.1	8.74538e-129	1.42538	0.707	0.014	1.84904e-124	Cone PR	CTD-2050N2.1
GNAT2	5.68999e-117	0.885357	0.634	0.011	1.20303e-112	Cone PR	GNAT2
RAB41	1.02457e-115	2.35226	0.976	0.049	2.16624e-111	Cone PR	RAB41
MYL4	3.70315e-110	1.72798	0.78	0.026	7.82958e-106	Cone PR	MYL4
SALL1	1.92067e-107	1.20875	0.634	0.014	4.06088e-103	Cone PR	SALL1
TDRG1	1.24236e-101	0.852351	0.561	0.011	2.62672e-97	Cone PR	TDRG1
GNGT2	1.37234e-101	1.84768	0.854	0.04	2.90153e-97	Cone PR	GNGT2
CNGB3	2.76922e-98	1.19681	0.756	0.029	5.85496e-94	Cone PR	CNGB3
GUCA1C	1.96174e-97	2.79503	0.976	0.067	4.14771e-93	Cone PR	GUCA1C
RAB17	1.4543e-95	1.01329	0.488	0.008	3.07482e-91	Cone PR	RAB17
PDE6C	2.03333e-93	0.970065	0.537	0.011	4.29907e-89	Cone PR	PDE6C
PEX5L	6.8702e-91	1.87363	0.927	0.062	1.45257e-86	Cone PR	PEX5L
SGCD	1.07228e-90	0.826988	0.561	0.014	2.26713e-86	Cone PR	SGCD
DIAPH2-AS1	1.86461e-87	0.553065	0.317	0.001	3.94235e-83	Cone PR	DIAPH2-AS1
MCF2	6.39115e-87	1.36104	0.732	0.033	1.35128e-82	Cone PR	MCF2
RP11-531A24.3	1.79982e-86	1.29028	0.659	0.025	3.80536e-82	Cone PR	RP11-531A24.3
CNGA3	1.93513e-78	0.644993	0.415	0.007	4.09144e-74	Cone PR	CNGA3
FAM84B	4.25104e-77	1.34979	0.732	0.039	8.98797e-73	Cone PR	FAM84B
SEC14L5	1.7174e-75	0.820972	0.512	0.015	3.63111e-71	Cone PR	SEC14L5
CALB1	2.01881e-73	1.23788	0.659	0.032	4.26837e-69	Cone PR	CALB1
SLC39A5	2.33041e-73	0.65541	0.415	0.008	4.9272e-69	Cone PR	SLC39A5
C1orf226	1.75078e-70	0.782674	0.463	0.013	3.70168e-66	Cone PR	C1orf226
XYLT1	4.34884e-68	1.03776	0.659	0.035	9.19475e-64	Cone PR	XYLT1
RBP4	1.27454e-67	0.71589	0.415	0.01	2.69476e-63	Cone PR	RBP4
RABL3	4.27426e-55	1.4679	0.854	0.093	9.03707e-51	Cone PR	RABL3
FBXO31	2.25306e-54	1.42843	0.805	0.081	4.76365e-50	Cone PR	FBXO31
NPTX1	7.36636e-54	0.857998	0.463	0.02	1.55747e-49	Cone PR	NPTX1
SLC24A21	1.08733e-52	1.69468	0.878	0.107	2.29893e-48	Cone PR	SLC24A2
C1orf115	1.56481e-52	0.905028	0.659	0.048	3.30848e-48	Cone PR	C1orf115
RP11-849I19.1	1.8163e-52	0.940399	0.488	0.024	3.8402e-48	Cone PR	RP11-849I19.1
THBS4	2.56316e-51	0.701275	0.415	0.017	5.41929e-47	Cone PR	THBS4
PPP4R4	3.67891e-49	0.535115	0.341	0.011	7.77831e-45	Cone PR	PPP4R4
ARR3	1.32794e-47	3.54961	1	0.22	2.80767e-43	Cone PR	ARR3
LBH	1.36199e-47	2.02284	1	0.205	2.87966e-43	Cone PR	LBH
DDX10	5.68193e-47	1.39015	0.805	0.099	1.20133e-42	Cone PR	DDX10
WWC1	1.15971e-46	0.883884	0.61	0.047	2.45197e-42	Cone PR	WWC1
SEMA6D	1.40048e-46	0.932207	0.659	0.059	2.96104e-42	Cone PR	SEMA6D
THRB	1.25217e-45	1.42182	0.805	0.097	2.64747e-41	Cone PR	THRB
MTX3	1.36091e-45	0.911317	0.561	0.041	2.87736e-41	Cone PR	MTX3
MLXIP1	1.4793e-45	1.39994	0.854	0.118	3.12769e-41	Cone PR	MLXIP
MAP61	1.55013e-45	1.58197	0.902	0.14	3.27744e-41	Cone PR	MAP6
RXRG	2.34298e-45	0.858598	0.488	0.031	4.95377e-41	Cone PR	RXRG
RAX	3.72232e-45	1.05533	0.634	0.053	7.8701e-41	Cone PR	RAX
FAM19A3	7.18505e-45	1.05183	0.683	0.065	1.51914e-40	Cone PR	FAM19A3
SCN5A	3.20888e-44	0.546216	0.293	0.008	6.78454e-40	Cone PR	SCN5A
DLL1	3.20888e-44	0.469133	0.293	0.008	6.78454e-40	Cone PR	DLL1
DZIP3	6.76604e-44	1.59806	0.976	0.184	1.43054e-39	Cone PR	DZIP3
NEDD4L1	4.82105e-43	1.19232	0.829	0.107	1.01932e-38	Cone PR	NEDD4L
MYLK	1.61191e-42	0.763616	0.561	0.044	3.40807e-38	Cone PR	MYLK
RAI14	5.06517e-41	0.797618	0.561	0.047	1.07093e-36	Cone PR	RAI14
JAM2	1.1805e-39	0.659425	0.512	0.039	2.49593e-35	Cone PR	JAM2
FAM213A	1.00022e-37	1.30639	0.732	0.104	2.11477e-33	Cone PR	FAM213A
CHRNA3	1.54841e-37	0.658825	0.439	0.03	3.2738e-33	Cone PR	CHRNA3
RP11-356I2.4	1.35485e-36	0.865769	0.659	0.074	2.86457e-32	Cone PR	RP11-356I2.4
KCNB2	1.41326e-36	0.507413	0.39	0.023	2.98806e-32	Cone PR	KCNB2
TMEM38A	2.86231e-36	0.851674	0.585	0.06	6.05178e-32	Cone PR	TMEM38A
DENND5A	3.51638e-36	0.999642	0.732	0.099	7.43467e-32	Cone PR	DENND5A
PDE6H	7.18129e-36	3.7207	1	0.361	1.51834e-31	Cone PR	PDE6H
CC2D2A	1.46332e-35	1.71694	1	0.284	3.0939e-31	Cone PR	CC2D2A
NPPC	2.83509e-34	0.607259	0.317	0.016	5.99424e-30	Cone PR	NPPC
DPYSL5	2.09581e-33	0.909936	0.634	0.078	4.43117e-29	Cone PR	DPYSL5
FRMD3	2.33937e-33	0.814509	0.537	0.053	4.94614e-29	Cone PR	FRMD3
NOS1AP	8.52021e-33	0.555347	0.366	0.023	1.80143e-28	Cone PR	NOS1AP
SIX6	1.56344e-32	0.720469	0.537	0.055	3.30558e-28	Cone PR	SIX6
C20orf194	1.90348e-32	1.0252	0.732	0.114	4.02453e-28	Cone PR	C20orf194
PRR16	4.36311e-32	0.320319	0.268	0.011	9.22492e-28	Cone PR	PRR16
AP1S3	4.55788e-32	0.439376	0.317	0.017	9.63673e-28	Cone PR	AP1S3
RP11-215G15.5	3.32255e-31	1.29842	0.854	0.178	7.02487e-27	Cone PR	RP11-215G15.5
MPPED2	4.41682e-31	0.906934	0.683	0.099	9.33849e-27	Cone PR	MPPED2
COTL1	5.14836e-31	1.30219	0.902	0.216	1.08852e-26	Cone PR	COTL1
EPB41L11	5.33597e-31	0.989309	0.683	0.1	1.12818e-26	Cone PR	EPB41L1
RP11-137H2.6	1.98532e-30	0.56792	0.366	0.026	4.19757e-26	Cone PR	RP11-137H2.6
HIST3H2A	4.11197e-30	0.620567	0.39	0.031	8.69393e-26	Cone PR	HIST3H2A
LRFN2	1.21053e-29	0.619388	0.341	0.023	2.55942e-25	Cone PR	LRFN2
DPYSL3	1.25456e-29	1.55194	0.976	0.302	2.65251e-25	Cone PR	DPYSL3
VPRBP	3.97642e-29	1.19316	0.854	0.19	8.40735e-25	Cone PR	VPRBP
GPLD1	9.11817e-29	0.3817	0.293	0.017	1.92786e-24	Cone PR	GPLD1
GNB3	3.06413e-28	1.79293	1	0.588	6.47848e-24	Cone PR	GNB3
CA2	5.6557e-28	1.00702	0.829	0.166	1.19578e-23	Cone PR	CA2
ELOVL2	7.76867e-28	0.680509	0.488	0.053	1.64253e-23	Cone PR	ELOVL2
CDK5R11	1.59721e-27	0.808583	0.512	0.061	3.37699e-23	Cone PR	CDK5R1
PPARGC1A	1.73485e-27	0.720305	0.39	0.035	3.66799e-23	Cone PR	PPARGC1A
HEG1	3.84011e-27	1.1297	0.829	0.182	8.11915e-23	Cone PR	HEG1
C12orf5	4.35532e-27	0.371144	0.317	0.022	9.20845e-23	Cone PR	C12orf5
PYGB	5.43435e-27	1.08951	0.634	0.102	1.14899e-22	Cone PR	PYGB
RS1	6.40304e-27	1.56929	0.976	0.42	1.35379e-22	Cone PR	RS1
GUK1	9.04976e-27	1.64783	1	0.813	1.91339e-22	Cone PR	GUK1
RD3	9.67927e-27	1.25415	1	0.318	2.04649e-22	Cone PR	RD3
AC007349.7	1.34814e-26	0.446977	0.341	0.026	2.85037e-22	Cone PR	AC007349.7
ARL15	4.04794e-26	0.420537	0.317	0.023	8.55857e-22	Cone PR	ARL15
UGCG	9.20254e-26	0.98971	0.659	0.113	1.94569e-21	Cone PR	UGCG
PLA2G5	1.48189e-25	1.14896	0.902	0.234	3.13317e-21	Cone PR	PLA2G5
HRASLS	3.24086e-25	0.536745	0.39	0.038	6.85216e-21	Cone PR	HRASLS
MAN1C1	6.85775e-25	0.805828	0.439	0.05	1.44993e-20	Cone PR	MAN1C1
EGFLAM	8.219e-25	0.855291	0.61	0.096	1.73774e-20	Cone PR	EGFLAM
CLCN4	1.72759e-24	0.897169	0.707	0.129	3.65264e-20	Cone PR	CLCN4
ITM2C	3.73005e-24	1.08623	0.951	0.302	7.88644e-20	Cone PR	ITM2C
NPAS1	2.28306e-23	0.533695	0.317	0.026	4.82707e-19	Cone PR	NPAS1
COL4A3	3.49179e-23	1.12127	0.756	0.172	7.3827e-19	Cone PR	COL4A3
CEP170B	6.14618e-23	1.28293	0.878	0.27	1.29949e-18	Cone PR	CEP170B
SLC45A4	7.11211e-23	0.512766	0.39	0.041	1.50371e-18	Cone PR	SLC45A4
MAP4	7.59951e-23	1.25387	0.976	0.43	1.60676e-18	Cone PR	MAP4
DNAL1	1.38877e-22	0.820702	0.659	0.122	2.93628e-18	Cone PR	DNAL1
CDHR1	5.62898e-22	1.34133	1	0.475	1.19014e-17	Cone PR	CDHR1
ITGA6	7.05862e-22	0.502146	0.366	0.038	1.4924e-17	Cone PR	ITGA6
NTNG2	1.16052e-21	1.19204	0.756	0.189	2.45369e-17	Cone PR	NTNG2
TEAD3	1.49306e-21	0.622486	0.39	0.044	3.15679e-17	Cone PR	TEAD3
EPHA10	1.98591e-21	0.498096	0.268	0.02	4.19882e-17	Cone PR	EPHA10
CTD-2521M24.11	3.19525e-21	0.704076	0.439	0.056	6.75572e-17	Cone PR	CTD-2521M24.11
DST	3.37406e-21	1.16404	0.976	0.413	7.13378e-17	Cone PR	DST
NLK	3.42743e-21	0.962551	0.805	0.208	7.24661e-17	Cone PR	NLK
PTK7	6.34724e-21	0.578722	0.366	0.041	1.342e-16	Cone PR	PTK7
C3orf58	6.43998e-21	0.423811	0.341	0.034	1.3616e-16	Cone PR	C3orf58
BACE1	6.84159e-21	0.775812	0.683	0.138	1.44652e-16	Cone PR	BACE1
SLC6A81	1.38741e-20	0.929908	0.732	0.163	2.93341e-16	Cone PR	SLC6A8
MAP2	1.41755e-20	1.15056	1	0.743	2.99712e-16	Cone PR	MAP2
PAFAH2	7.55894e-20	0.557425	0.463	0.067	1.59819e-15	Cone PR	PAFAH2
KLHL41	8.93605e-20	0.477457	0.293	0.027	1.88935e-15	Cone PR	KLHL41
MAOA	1.5521e-19	0.578694	0.39	0.049	3.28161e-15	Cone PR	MAOA
GOT2	1.61412e-19	0.913774	0.829	0.239	3.41274e-15	Cone PR	GOT2
PKM	1.64778e-19	1.06953	1	0.782	3.48391e-15	Cone PR	PKM
AGPAT3	1.69853e-19	1.08929	0.951	0.352	3.5912e-15	Cone PR	AGPAT3
CKB	1.95321e-19	0.847318	1	0.973	4.12968e-15	Cone PR	CKB
PQLC11	1.98892e-19	0.704257	0.561	0.102	4.20518e-15	Cone PR	PQLC1
DHRS3	2.17182e-19	0.665294	0.512	0.087	4.59188e-15	Cone PR	DHRS3
CKMT1B	2.38015e-19	0.639917	0.634	0.127	5.03234e-15	Cone PR	CKMT1B
TLE1	2.93506e-19	0.550816	0.366	0.044	6.2056e-15	Cone PR	TLE1
SMTN	4.35316e-19	1.04845	0.732	0.191	9.20388e-15	Cone PR	SMTN
SLC9B2	4.96777e-19	0.530785	0.341	0.039	1.05034e-14	Cone PR	SLC9B2
DLG4	5.52563e-19	1.02694	1	0.454	1.16828e-14	Cone PR	DLG4
HR	7.79262e-19	0.682284	0.537	0.095	1.64759e-14	Cone PR	HR
TSPAN14	8.45794e-19	0.54825	0.39	0.051	1.78826e-14	Cone PR	TSPAN14
CEP104	1.02963e-18	0.745292	0.659	0.142	2.17694e-14	Cone PR	CEP104
VOPP1	1.11107e-18	1.0222	1	0.601	2.34913e-14	Cone PR	VOPP1
SLC17A7	1.13788e-18	1.25244	0.951	0.439	2.40581e-14	Cone PR	SLC17A7
MEGF9	1.24221e-18	0.984579	0.805	0.23	2.6264e-14	Cone PR	MEGF9
IMPG2	1.35284e-18	1.09256	0.951	0.455	2.86031e-14	Cone PR	IMPG2
PGP	1.53213e-18	0.723991	0.78	0.2	3.23938e-14	Cone PR	PGP
WDR92	2.54617e-18	0.468546	0.488	0.078	5.38336e-14	Cone PR	WDR92
FSD1L	2.72297e-18	0.955248	0.78	0.214	5.75718e-14	Cone PR	FSD1L
GUCY2D	3.27698e-18	0.780987	0.585	0.118	6.92853e-14	Cone PR	GUCY2D
DHRS7	3.77884e-18	0.965677	0.659	0.163	7.98961e-14	Cone PR	DHRS7
ECT2	3.89728e-18	0.74447	0.512	0.093	8.24003e-14	Cone PR	ECT2
CELF31	3.95666e-18	0.65668	0.659	0.135	8.36556e-14	Cone PR	CELF3
RAPGEF4	4.3337e-18	0.486283	0.366	0.047	9.16274e-14	Cone PR	RAPGEF4
FAM19A4	4.39694e-18	0.530396	0.488	0.079	9.29645e-14	Cone PR	FAM19A4
RTN4RL1	4.51148e-18	0.378522	0.293	0.029	9.53863e-14	Cone PR	RTN4RL1
VTN	5.00535e-18	0.855014	0.512	0.092	1.05828e-13	Cone PR	VTN
PLEKHB1	5.16996e-18	1.15099	0.976	0.705	1.09308e-13	Cone PR	PLEKHB1
PRELID2	6.00635e-18	0.566078	0.463	0.074	1.26992e-13	Cone PR	PRELID2
ECI1	6.08072e-18	0.67911	0.683	0.156	1.28565e-13	Cone PR	ECI1
MTHFD1L	6.82047e-18	0.471607	0.39	0.054	1.44205e-13	Cone PR	MTHFD1L
MAPKBP1	9.8189e-18	0.568576	0.415	0.062	2.07601e-13	Cone PR	MAPKBP1
GPR155	1.63402e-17	0.694868	0.512	0.096	3.45481e-13	Cone PR	GPR155
FRY1	1.82683e-17	0.628872	0.488	0.085	3.86246e-13	Cone PR	FRY
GNAL	2.54998e-17	0.354753	0.293	0.031	5.39142e-13	Cone PR	GNAL
CLSTN11	3.16255e-17	1.25989	0.878	0.4	6.68658e-13	Cone PR	CLSTN1
MMP9	3.50606e-17	0.409532	0.293	0.031	7.41285e-13	Cone PR	MMP9
OLFM1	4.81263e-17	0.624512	0.512	0.093	1.01753e-12	Cone PR	OLFM1
MALT1	5.07794e-17	0.388939	0.366	0.049	1.07363e-12	Cone PR	MALT1
ZNF787	5.09985e-17	0.709323	0.439	0.074	1.07826e-12	Cone PR	ZNF787
PBX11	5.74301e-17	0.649973	0.659	0.15	1.21425e-12	Cone PR	PBX1
ANKRD29	9.27458e-17	0.496098	0.293	0.033	1.96092e-12	Cone PR	ANKRD29
MAP1B	9.4317e-17	0.847805	1	0.719	1.99414e-12	Cone PR	MAP1B
AGAP1	1.07675e-16	0.951584	0.854	0.272	2.27657e-12	Cone PR	AGAP1
GPSM2	1.96848e-16	0.338413	0.341	0.044	4.16195e-12	Cone PR	GPSM2
RGS20	3.03541e-16	0.665545	0.366	0.053	6.41777e-12	Cone PR	RGS20
RP4-536B24.2	3.44078e-16	0.492476	0.415	0.065	7.27484e-12	Cone PR	RP4-536B24.2
MPP4	3.70169e-16	0.959065	1	0.7	7.82648e-12	Cone PR	MPP4
RRAGD	3.75568e-16	0.623639	0.463	0.086	7.94064e-12	Cone PR	RRAGD
ZBTB18	4.04933e-16	0.851828	0.659	0.167	8.56149e-12	Cone PR	ZBTB18
CHN2	4.07804e-16	0.795956	0.756	0.193	8.6222e-12	Cone PR	CHN2
SHROOM2	4.12684e-16	0.548351	0.561	0.114	8.72539e-12	Cone PR	SHROOM2
RORA	5.94091e-16	0.925325	0.878	0.309	1.25609e-11	Cone PR	RORA
PLS1	8.14041e-16	0.397745	0.415	0.065	1.72113e-11	Cone PR	PLS1
NR2F6	8.96485e-16	0.639673	0.463	0.087	1.89544e-11	Cone PR	NR2F6
ATP11A	8.99908e-16	0.679483	0.585	0.133	1.90268e-11	Cone PR	ATP11A
POM1211	1.21347e-15	0.585059	0.659	0.158	2.56565e-11	Cone PR	POM121
PCBP4	1.23966e-15	0.87964	1	0.787	2.62101e-11	Cone PR	PCBP4
UBAP1L	1.3578e-15	0.943487	0.805	0.242	2.8708e-11	Cone PR	UBAP1L
MEF2D	1.73455e-15	0.810823	0.829	0.255	3.66735e-11	Cone PR	MEF2D
KCNV2	2.0107e-15	0.942848	0.951	0.705	4.25122e-11	Cone PR	KCNV2
XPO4	2.11362e-15	0.669931	0.561	0.122	4.46882e-11	Cone PR	XPO4
PPA1	2.138e-15	1.07312	0.902	0.41	4.52036e-11	Cone PR	PPA1
SSX2IP	2.35922e-15	0.969519	0.902	0.348	4.9881e-11	Cone PR	SSX2IP
SLC6A6	2.39407e-15	1.05578	1	0.641	5.06179e-11	Cone PR	SLC6A6
JHDM1D-AS1	3.05411e-15	0.314441	0.293	0.035	6.4573e-11	Cone PR	JHDM1D-AS1
DNAH7	3.67867e-15	0.436127	0.415	0.069	7.77782e-11	Cone PR	DNAH7
NSF1	3.9866e-15	0.949808	0.78	0.261	8.42887e-11	Cone PR	NSF
DDAH2	4.38982e-15	0.718952	0.585	0.141	9.2814e-11	Cone PR	DDAH2
LINC00599	4.96186e-15	0.900066	1	0.665	1.04909e-10	Cone PR	LINC00599
ARHGAP321	6.17709e-15	0.840907	0.61	0.151	1.30602e-10	Cone PR	ARHGAP32
CNNM4	6.61588e-15	0.828349	0.683	0.19	1.3988e-10	Cone PR	CNNM4
PARD6B	7.25962e-15	0.647616	0.61	0.145	1.5349e-10	Cone PR	PARD6B
PBX3	7.30043e-15	0.532668	0.561	0.123	1.54353e-10	Cone PR	PBX3
PPM1H	9.80252e-15	0.65185	0.537	0.12	2.07255e-10	Cone PR	PPM1H
PARP1	1.18891e-14	0.786597	0.878	0.325	2.51372e-10	Cone PR	PARP1
LIMA1	1.26742e-14	0.76885	0.732	0.208	2.67971e-10	Cone PR	LIMA1
GTF3C1	1.39799e-14	0.706614	0.561	0.132	2.95577e-10	Cone PR	GTF3C1
TMED8	1.40768e-14	0.752223	0.659	0.181	2.97626e-10	Cone PR	TMED8
LHX4	1.66319e-14	0.388948	0.293	0.037	3.51648e-10	Cone PR	LHX4
SPTBN21	1.70922e-14	0.672225	0.561	0.128	3.61381e-10	Cone PR	SPTBN2
BRICD5	1.76875e-14	0.394776	0.341	0.05	3.73967e-10	Cone PR	BRICD5
DOCK8	1.90565e-14	0.638164	0.39	0.068	4.02911e-10	Cone PR	DOCK8
GREM2	2.22136e-14	0.347524	0.366	0.056	4.69661e-10	Cone PR	GREM2
ECHDC2	2.27979e-14	0.772674	0.976	0.441	4.82016e-10	Cone PR	ECHDC2
OSBPL8	2.67918e-14	0.563658	0.634	0.16	5.6646e-10	Cone PR	OSBPL8
CMTR1	2.68744e-14	0.396575	0.415	0.073	5.68206e-10	Cone PR	CMTR1
NME1	3.67774e-14	0.943864	0.976	0.597	7.77584e-10	Cone PR	NME1
KBTBD11	4.02267e-14	0.53125	0.488	0.099	8.50513e-10	Cone PR	KBTBD11
DFFA	4.50479e-14	0.460631	0.488	0.102	9.52447e-10	Cone PR	DFFA
DCBLD2	4.94319e-14	0.725891	0.61	0.163	1.04514e-09	Cone PR	DCBLD2
KAT2B	5.18693e-14	0.575298	0.463	0.093	1.09667e-09	Cone PR	KAT2B
SYT131	5.55777e-14	0.412469	0.268	0.034	1.17508e-09	Cone PR	SYT13
TMEM50B	6.2797e-14	0.785559	0.854	0.302	1.32772e-09	Cone PR	TMEM50B
GUCA1A	6.60192e-14	0.81396	1	0.798	1.39584e-09	Cone PR	GUCA1A
AMFR	6.89052e-14	0.708019	0.61	0.161	1.45686e-09	Cone PR	AMFR
PFKFB3	7.41601e-14	0.597108	0.463	0.096	1.56797e-09	Cone PR	PFKFB3
HK2	7.4511e-14	0.483932	0.415	0.077	1.57539e-09	Cone PR	HK2
CYTH1	9.4757e-14	0.879433	0.756	0.272	2.00345e-09	Cone PR	CYTH1
CTD-2517O10.6	9.59377e-14	0.391101	0.415	0.074	2.02841e-09	Cone PR	CTD-2517O10.6
FAM117A	9.92327e-14	0.291723	0.268	0.033	2.09808e-09	Cone PR	FAM117A
RNFT1	1.01235e-13	0.434117	0.341	0.054	2.14042e-09	Cone PR	RNFT1
CANX1	1.11337e-13	0.870616	0.878	0.354	2.35399e-09	Cone PR	CANX
KDM1B	1.12101e-13	0.440606	0.317	0.047	2.37014e-09	Cone PR	KDM1B
RSPH1	1.25394e-13	0.57222	0.415	0.078	2.65121e-09	Cone PR	RSPH1
FAAH	1.39337e-13	0.692285	0.463	0.099	2.94601e-09	Cone PR	FAAH
WDTC1	1.58327e-13	0.759886	0.756	0.239	3.3475e-09	Cone PR	WDTC1
WDR1	1.59467e-13	0.807264	0.732	0.242	3.37162e-09	Cone PR	WDR1
LRTOMT	1.8288e-13	0.389493	0.537	0.116	3.86663e-09	Cone PR	LRTOMT
SEMA7A	2.21143e-13	0.579351	0.561	0.135	4.67563e-09	Cone PR	SEMA7A
AKAP9	2.40791e-13	0.805627	0.976	0.676	5.09103e-09	Cone PR	AKAP9
PPM1J	2.74841e-13	0.268402	0.293	0.04	5.81097e-09	Cone PR	PPM1J
ABCG4	2.84821e-13	0.619251	0.634	0.169	6.02196e-09	Cone PR	ABCG4
ENO2	2.89056e-13	0.730066	1	0.874	6.11151e-09	Cone PR	ENO2
RCAN3	3.10166e-13	0.581247	0.512	0.12	6.55785e-09	Cone PR	RCAN3
GPATCH1	3.39699e-13	0.569432	0.366	0.063	7.18226e-09	Cone PR	GPATCH1
RHOBTB1	3.71728e-13	0.510885	0.415	0.081	7.85944e-09	Cone PR	RHOBTB1
BCL2L1	3.75098e-13	0.746939	0.707	0.216	7.93071e-09	Cone PR	BCL2L1
IMPG1	4.98421e-13	0.807405	0.951	0.52	1.05381e-08	Cone PR	IMPG1
PFKL	5.03995e-13	0.696703	0.854	0.302	1.0656e-08	Cone PR	PFKL
DPYSL4	5.52898e-13	0.501194	0.341	0.058	1.16899e-08	Cone PR	DPYSL4
TMEM245	6.91278e-13	0.510293	0.537	0.129	1.46157e-08	Cone PR	TMEM245
TOMM40L	8.05634e-13	0.391782	0.366	0.065	1.70335e-08	Cone PR	TOMM40L
CRX	9.26412e-13	0.859729	0.976	0.597	1.95871e-08	Cone PR	CRX
CREG1	9.76466e-13	0.658935	0.659	0.189	2.06454e-08	Cone PR	CREG1
ZMYND8	1.37579e-12	0.543118	0.61	0.163	2.90883e-08	Cone PR	ZMYND8
FRMPD1	1.39897e-12	0.624481	0.659	0.189	2.95785e-08	Cone PR	FRMPD1
FSTL5	1.48236e-12	0.686139	0.829	0.305	3.13415e-08	Cone PR	FSTL5
MCF2L1	1.58513e-12	0.593129	0.488	0.115	3.35145e-08	Cone PR	MCF2L
ARAP1	1.68187e-12	0.46421	0.366	0.068	3.55597e-08	Cone PR	ARAP1
LARP4	1.82948e-12	0.544326	0.585	0.156	3.86807e-08	Cone PR	LARP4
GJD2	2.01769e-12	0.476585	0.317	0.05	4.266e-08	Cone PR	GJD2
ALDH5A1	2.28343e-12	0.497091	0.317	0.052	4.82785e-08	Cone PR	ALDH5A1
RP11-774O3.3	2.30159e-12	0.43403	0.268	0.038	4.86625e-08	Cone PR	RP11-774O3.3
MAPKAPK2	2.49063e-12	0.493912	0.439	0.095	5.26594e-08	Cone PR	MAPKAPK2
CPEB31	2.49552e-12	0.520792	0.561	0.141	5.27628e-08	Cone PR	CPEB3
DPF3	2.66116e-12	0.549303	0.585	0.151	5.62648e-08	Cone PR	DPF3
DHRS11	3.1836e-12	0.782962	0.732	0.254	6.73108e-08	Cone PR	DHRS11
CASZ1	4.41826e-12	0.714774	0.878	0.345	9.34153e-08	Cone PR	CASZ1
ZNF609	5.32181e-12	0.481988	0.463	0.105	1.12519e-07	Cone PR	ZNF609
TMEM1271	5.60509e-12	0.444886	0.488	0.114	1.18508e-07	Cone PR	TMEM127
DAAM1	5.7372e-12	0.59562	0.927	0.35	1.21302e-07	Cone PR	DAAM1
AGTPBP1	7.92174e-12	0.605391	0.707	0.221	1.67489e-07	Cone PR	AGTPBP1
CTBP2	7.96086e-12	0.799648	0.756	0.299	1.68317e-07	Cone PR	CTBP2
NRCAM1	8.02651e-12	0.463362	0.488	0.114	1.69704e-07	Cone PR	NRCAM
SLC12A51	8.77504e-12	0.745716	0.854	0.381	1.85531e-07	Cone PR	SLC12A5
B3GALNT2	8.9751e-12	0.298923	0.293	0.046	1.89761e-07	Cone PR	B3GALNT2
NEK10	1.02191e-11	0.42915	0.293	0.047	2.16063e-07	Cone PR	NEK10
TSPAN3	1.12353e-11	0.809972	0.927	0.476	2.37547e-07	Cone PR	TSPAN3
NIPAL3	1.15008e-11	0.449195	0.488	0.117	2.43162e-07	Cone PR	NIPAL3
CIZ1	1.1776e-11	0.506892	0.512	0.129	2.48981e-07	Cone PR	CIZ1
IGSF11	1.24224e-11	0.514378	0.512	0.128	2.62648e-07	Cone PR	IGSF11
MEIS21	1.28223e-11	0.427535	0.512	0.123	2.71101e-07	Cone PR	MEIS2
HERC3	1.29797e-11	0.678307	0.756	0.259	2.74429e-07	Cone PR	HERC3
SCAMP51	1.40077e-11	0.814741	0.854	0.403	2.96165e-07	Cone PR	SCAMP5
DFFB	1.68804e-11	0.285893	0.293	0.047	3.56902e-07	Cone PR	DFFB
RBP3	1.69063e-11	0.771695	0.927	0.527	3.57451e-07	Cone PR	RBP3
TSPAN71	1.73718e-11	0.695556	0.927	0.381	3.67291e-07	Cone PR	TSPAN7
STRADB	1.75716e-11	0.585421	0.537	0.144	3.71517e-07	Cone PR	STRADB
SLC25A25	1.94051e-11	0.564068	0.61	0.175	4.10282e-07	Cone PR	SLC25A25
GRTP1	1.98907e-11	0.451501	0.512	0.126	4.2055e-07	Cone PR	GRTP1
RPGRIP1	2.01992e-11	0.49696	0.683	0.204	4.27072e-07	Cone PR	RPGRIP1
IKBKB	2.20389e-11	0.523061	0.561	0.15	4.65969e-07	Cone PR	IKBKB
PADI2	2.28313e-11	0.615079	0.488	0.123	4.82722e-07	Cone PR	PADI2
ADCY1	2.41787e-11	0.655918	0.78	0.269	5.11211e-07	Cone PR	ADCY1
NDNF	2.51775e-11	0.353151	0.317	0.055	5.32327e-07	Cone PR	NDNF
TP53BP2	2.61175e-11	0.747987	0.561	0.163	5.52202e-07	Cone PR	TP53BP2
FAM57B	2.70817e-11	0.716542	0.951	0.51	5.72589e-07	Cone PR	FAM57B
SCAMP1	2.72527e-11	0.769437	0.805	0.334	5.76203e-07	Cone PR	SCAMP1
MYO3B	2.8987e-11	0.544877	0.439	0.1	6.12872e-07	Cone PR	MYO3B
HIPK1	2.9005e-11	0.589504	0.659	0.206	6.13253e-07	Cone PR	HIPK1
CAMTA1	2.97967e-11	0.671561	0.951	0.461	6.29991e-07	Cone PR	CAMTA1
ABL2	3.50818e-11	0.595679	0.537	0.146	7.41735e-07	Cone PR	ABL2
RNF150	4.08178e-11	0.43289	0.634	0.178	8.6301e-07	Cone PR	RNF150
MYO9B	4.34875e-11	0.663312	0.732	0.25	9.19456e-07	Cone PR	MYO9B
WDR31	4.65775e-11	0.428379	0.463	0.109	9.84788e-07	Cone PR	WDR31
MAST11	4.95698e-11	0.589096	0.488	0.125	1.04805e-06	Cone PR	MAST1
SYT12	5.14468e-11	0.609041	0.976	0.731	1.08774e-06	Cone PR	SYT1
LZTFL1	6.54594e-11	0.516673	0.439	0.105	1.38401e-06	Cone PR	LZTFL1
HS3ST3B1	6.60414e-11	0.458349	0.488	0.12	1.39631e-06	Cone PR	HS3ST3B1
FZD31	6.64668e-11	0.480279	0.683	0.213	1.40531e-06	Cone PR	FZD3
ACSL6	7.40779e-11	0.557455	0.78	0.273	1.56623e-06	Cone PR	ACSL6
FMN21	7.60757e-11	0.478215	0.341	0.066	1.60847e-06	Cone PR	FMN2
FASTKD1	7.92204e-11	0.285235	0.439	0.098	1.67496e-06	Cone PR	FASTKD1
LYPLA1	8.10073e-11	0.614923	0.805	0.299	1.71274e-06	Cone PR	LYPLA1
PROM1	8.3042e-11	0.751135	0.976	0.562	1.75576e-06	Cone PR	PROM1
APLP21	8.36274e-11	0.906691	0.927	0.637	1.76813e-06	Cone PR	APLP2
RNF144A	8.54985e-11	0.361975	0.39	0.083	1.80769e-06	Cone PR	RNF144A
KB-431C1.4	9.86984e-11	0.502195	0.268	0.044	2.08678e-06	Cone PR	KB-431C1.4
TRIM41	1.0066e-10	0.424658	0.415	0.095	2.12825e-06	Cone PR	TRIM41
PDE4D1	1.1337e-10	0.4795	0.585	0.169	2.39699e-06	Cone PR	PDE4D
CCDC64	1.16635e-10	0.609583	0.634	0.202	2.46602e-06	Cone PR	CCDC64
SLC2A1	1.29858e-10	0.355582	0.488	0.12	2.74559e-06	Cone PR	SLC2A1
SOX12	1.41713e-10	0.42413	0.39	0.087	2.99623e-06	Cone PR	SOX12
FBXL17	1.54666e-10	0.575495	0.61	0.185	3.2701e-06	Cone PR	FBXL17
TRAK2	1.65871e-10	0.351999	0.415	0.094	3.50701e-06	Cone PR	TRAK2
RTN31	1.65982e-10	0.600762	0.902	0.435	3.50935e-06	Cone PR	RTN3
SRRM3	1.67095e-10	0.681218	0.951	0.462	3.53289e-06	Cone PR	SRRM3
FBXO22	1.6774e-10	0.461894	0.439	0.106	3.54654e-06	Cone PR	FBXO22
HSF1	1.73714e-10	0.435178	0.585	0.169	3.67284e-06	Cone PR	HSF1
LPCAT1	1.74864e-10	0.647973	0.902	0.4	3.69714e-06	Cone PR	LPCAT1
HS6ST1	1.76732e-10	0.539001	0.415	0.098	3.73665e-06	Cone PR	HS6ST1
ATP1B2	1.76976e-10	0.742986	0.951	0.64	3.7418e-06	Cone PR	ATP1B2
CEP70	1.79798e-10	0.360779	0.439	0.102	3.80147e-06	Cone PR	CEP70
SNAP911	1.93034e-10	0.516069	0.854	0.318	4.08133e-06	Cone PR	SNAP91
PINK1	2.01231e-10	0.548619	0.61	0.191	4.25462e-06	Cone PR	PINK1
RERE1	2.13012e-10	0.532445	0.829	0.312	4.50371e-06	Cone PR	RERE
GDPD5	2.16381e-10	0.631526	0.78	0.293	4.57494e-06	Cone PR	GDPD5
SLC4A8	2.19141e-10	0.324235	0.317	0.059	4.6333e-06	Cone PR	SLC4A8
TTC31	2.30187e-10	0.626545	0.854	0.4	4.86683e-06	Cone PR	TTC3
CPT1A	2.39336e-10	0.460626	0.439	0.107	5.06028e-06	Cone PR	CPT1A
WDR47	2.50184e-10	0.539329	0.659	0.213	5.28965e-06	Cone PR	WDR47
TFRC	2.55256e-10	0.487544	0.634	0.199	5.39687e-06	Cone PR	TFRC
LMOD1	2.59744e-10	0.59461	0.634	0.203	5.49176e-06	Cone PR	LMOD1
LSM12	2.73404e-10	0.495504	0.61	0.186	5.78059e-06	Cone PR	LSM12
GYG1	2.97933e-10	0.437056	0.341	0.071	6.2992e-06	Cone PR	GYG1
C2CD2	3.01995e-10	0.567743	0.537	0.154	6.38508e-06	Cone PR	C2CD2
IPO13	3.22031e-10	0.386918	0.415	0.096	6.8087e-06	Cone PR	IPO13
RAB26	3.36858e-10	0.334718	0.341	0.068	7.12219e-06	Cone PR	RAB26
HIPK2	3.46731e-10	0.670836	0.659	0.242	7.33093e-06	Cone PR	HIPK2
MYH101	3.53876e-10	0.551097	0.463	0.124	7.48201e-06	Cone PR	MYH10
SLC44A1	3.60386e-10	0.579605	0.659	0.217	7.61963e-06	Cone PR	SLC44A1
SCD51	3.88968e-10	0.528824	0.537	0.153	8.22396e-06	Cone PR	SCD5
SNX27	4.93812e-10	0.447349	0.512	0.144	1.04407e-05	Cone PR	SNX27
LRBA	5.00114e-10	0.477333	0.488	0.13	1.05739e-05	Cone PR	LRBA
SLC24A4	5.0222e-10	0.293271	0.268	0.044	1.06184e-05	Cone PR	SLC24A4
SDC2	5.06268e-10	0.438335	0.439	0.11	1.0704e-05	Cone PR	SDC2
NREP1	5.40038e-10	0.553626	0.854	0.316	1.1418e-05	Cone PR	NREP
CUEDC1	5.4178e-10	0.479529	0.61	0.184	1.14548e-05	Cone PR	CUEDC1
ARMC9	5.52356e-10	0.514981	0.634	0.2	1.16785e-05	Cone PR	ARMC9
WNK1	5.74685e-10	0.511567	0.805	0.313	1.21506e-05	Cone PR	WNK1
UBQLN4	6.49064e-10	0.451819	0.293	0.056	1.37232e-05	Cone PR	UBQLN4
CPLX4	6.55407e-10	0.647187	0.951	0.575	1.38573e-05	Cone PR	CPLX4
BTBD3	6.67025e-10	0.629239	0.561	0.165	1.41029e-05	Cone PR	BTBD3
NCEH1	7.02993e-10	0.367216	0.366	0.081	1.48634e-05	Cone PR	NCEH1
INSR1	7.38378e-10	0.42924	0.39	0.091	1.56115e-05	Cone PR	INSR
LAPTM4B	7.504e-10	0.597196	0.976	0.588	1.58657e-05	Cone PR	LAPTM4B
SORL1	7.80307e-10	0.716145	0.537	0.176	1.6498e-05	Cone PR	SORL1
SUN1	8.17697e-10	0.413269	0.659	0.207	1.72886e-05	Cone PR	SUN1
PRKAR2B	8.37932e-10	0.260679	0.293	0.054	1.77164e-05	Cone PR	PRKAR2B
AREL1	9.4592e-10	0.452519	0.341	0.072	1.99996e-05	Cone PR	AREL1
UBE2H1	1.04445e-09	0.400858	0.537	0.154	2.20829e-05	Cone PR	UBE2H
RAP1GAP2	1.05114e-09	0.414419	0.268	0.049	2.22242e-05	Cone PR	RAP1GAP2
MRS2	1.25248e-09	0.346531	0.488	0.132	2.64812e-05	Cone PR	MRS2
MAML2	1.31394e-09	0.473743	0.463	0.126	2.77807e-05	Cone PR	MAML2
SHROOM3	1.34493e-09	0.263387	0.293	0.055	2.84359e-05	Cone PR	SHROOM3
SLC4A7	1.36999e-09	0.601759	0.976	0.548	2.89657e-05	Cone PR	SLC4A7
CDH2	1.51632e-09	0.527024	0.756	0.278	3.20595e-05	Cone PR	CDH2
TNPO21	1.57633e-09	0.377822	0.463	0.123	3.33284e-05	Cone PR	TNPO2
ATP1A11	1.63885e-09	0.560027	0.805	0.327	3.46502e-05	Cone PR	ATP1A1
DHX32	1.76772e-09	0.345351	0.317	0.065	3.73749e-05	Cone PR	DHX32
CADPS1	1.79766e-09	0.258856	0.732	0.243	3.80078e-05	Cone PR	CADPS
KIAA1456	1.91828e-09	0.472395	0.634	0.202	4.05582e-05	Cone PR	KIAA1456
FAM134C	2.13926e-09	0.582103	0.61	0.201	4.52303e-05	Cone PR	FAM134C
GYS1	2.2384e-09	0.46005	0.366	0.084	4.73265e-05	Cone PR	GYS1
OGDHL	2.31074e-09	0.46433	0.439	0.117	4.8856e-05	Cone PR	OGDHL
MATN2	2.34455e-09	0.567894	0.634	0.211	4.95709e-05	Cone PR	MATN2
AHCYL1	2.37119e-09	0.519741	0.634	0.221	5.01341e-05	Cone PR	AHCYL1
ICMT	2.44751e-09	0.483643	0.561	0.172	5.17478e-05	Cone PR	ICMT
GPN3	2.49778e-09	0.364028	0.463	0.123	5.28106e-05	Cone PR	GPN3
CPE	2.77999e-09	0.600154	0.927	0.581	5.87774e-05	Cone PR	CPE
FAM35A	3.09682e-09	0.365918	0.415	0.107	6.5476e-05	Cone PR	FAM35A
SMAD2	3.35352e-09	0.607629	0.634	0.231	7.09034e-05	Cone PR	SMAD2
NAPB1	3.43627e-09	0.523636	0.78	0.302	7.2653e-05	Cone PR	NAPB
SLC38A1	3.46827e-09	0.486024	0.829	0.353	7.33296e-05	Cone PR	SLC38A1
B3GNT11	3.72621e-09	0.373214	0.512	0.147	7.87833e-05	Cone PR	B3GNT1
PRICKLE21	3.96556e-09	0.280438	0.293	0.057	8.38439e-05	Cone PR	PRICKLE2
MED24	4.0642e-09	0.554346	0.39	0.101	8.59293e-05	Cone PR	MED24
MEF2C	4.1013e-09	0.639604	0.805	0.37	8.67137e-05	Cone PR	MEF2C
SIPA1L21	4.25795e-09	0.472387	0.366	0.088	9.00258e-05	Cone PR	SIPA1L2
GRSF1	4.28809e-09	0.534247	0.512	0.16	9.06632e-05	Cone PR	GRSF1
ANKRD27	4.31177e-09	0.298032	0.366	0.086	9.11637e-05	Cone PR	ANKRD27
NBEA	4.86877e-09	0.496993	0.805	0.299	0.00010294	Cone PR	NBEA
ANKH1	5.07654e-09	0.600927	0.561	0.187	0.000107333	Cone PR	ANKH
SMIM131	5.23551e-09	0.649171	0.39	0.105	0.000110694	Cone PR	SMIM13
MFAP3L	5.25707e-09	0.325645	0.39	0.095	0.00011115	Cone PR	MFAP3L
CCDC82	5.49137e-09	0.516844	0.585	0.196	0.000116104	Cone PR	CCDC82
MGEA51	5.53256e-09	0.558345	0.951	0.44	0.000116975	Cone PR	MGEA5
CLUH1	7.02572e-09	0.47727	0.366	0.09	0.000148545	Cone PR	CLUH
RNF1651	7.23189e-09	0.323764	0.39	0.096	0.000152904	Cone PR	RNF165
PRTG	7.44965e-09	0.416248	0.39	0.098	0.000157508	Cone PR	PRTG
CKMT1A	7.56928e-09	0.338717	0.293	0.06	0.000160037	Cone PR	CKMT1A
ASGR1	7.74803e-09	0.468279	0.341	0.079	0.000163817	Cone PR	ASGR1
SV2B	7.96006e-09	0.592896	0.854	0.367	0.0001683	Cone PR	SV2B
TRAPPC6B1	9.21971e-09	0.481166	0.561	0.183	0.000194932	Cone PR	TRAPPC6B
RC3H2	9.51972e-09	0.372385	0.415	0.111	0.000201275	Cone PR	RC3H2
VASH1	9.56315e-09	0.480667	0.561	0.179	0.000202194	Cone PR	VASH1
DUSP26	9.57326e-09	0.479345	0.707	0.26	0.000202407	Cone PR	DUSP26
AKAP11	9.58961e-09	0.400031	0.634	0.212	0.000202753	Cone PR	AKAP11
MFN21	9.74387e-09	0.449806	0.488	0.147	0.000206015	Cone PR	MFN2
FMN1	1.00135e-08	0.479863	0.659	0.236	0.000211716	Cone PR	FMN1
NOSIP	1.03227e-08	0.545474	0.585	0.196	0.000218252	Cone PR	NOSIP
TRIM36	1.03684e-08	0.575727	0.659	0.243	0.000219219	Cone PR	TRIM36
C6orf62	1.05062e-08	0.519524	0.878	0.381	0.000222133	Cone PR	C6orf62
UBE2Q2	1.05885e-08	0.422892	0.683	0.241	0.000223873	Cone PR	UBE2Q2
HRSP12	1.06564e-08	0.386084	0.39	0.1	0.000225309	Cone PR	HRSP12
CEP120	1.06743e-08	0.367224	0.341	0.081	0.000225687	Cone PR	CEP120
SLC35E2B1	1.10732e-08	0.546147	0.537	0.179	0.000234121	Cone PR	SLC35E2B
SORT1	1.14702e-08	0.386746	0.439	0.125	0.000242514	Cone PR	SORT1
STXBP1	1.22745e-08	0.539092	0.927	0.5	0.00025952	Cone PR	STXBP1
TULP1	1.25146e-08	0.571064	0.976	0.645	0.000264595	Cone PR	TULP1
GNAZ	1.25417e-08	0.42167	0.439	0.123	0.000265169	Cone PR	GNAZ
CEP164	1.32547e-08	0.626198	0.732	0.298	0.000280243	Cone PR	CEP164
FAM168B1	1.33597e-08	0.468147	0.537	0.17	0.000282464	Cone PR	FAM168B
COQ10A	1.38048e-08	0.419301	0.463	0.133	0.000291876	Cone PR	COQ10A
KIF21A	1.76947e-08	0.567536	0.854	0.375	0.000374118	Cone PR	KIF21A
PTAR1	1.81922e-08	0.412028	0.585	0.192	0.000384637	Cone PR	PTAR1
PTMS	1.92699e-08	0.554641	0.976	0.694	0.000407423	Cone PR	PTMS
FAM126B1	1.98401e-08	0.488287	0.537	0.176	0.000419479	Cone PR	FAM126B
XRRA1	2.0234e-08	0.447201	0.488	0.144	0.000427807	Cone PR	XRRA1
SERPINF1	2.0556e-08	0.64753	0.854	0.46	0.000434616	Cone PR	SERPINF1
PIP5K1A	2.1242e-08	0.427737	0.463	0.136	0.000449119	Cone PR	PIP5K1A
RCBTB1	2.13881e-08	0.473407	0.512	0.166	0.000452209	Cone PR	RCBTB1
SH3GL21	2.15392e-08	0.500865	0.561	0.184	0.000455404	Cone PR	SH3GL2
NT5C3A	2.29865e-08	0.437219	0.512	0.162	0.000486004	Cone PR	NT5C3A
TOMM70A	2.33401e-08	0.350044	0.512	0.158	0.000493479	Cone PR	TOMM70A
SYP	2.45647e-08	0.613138	0.976	0.702	0.000519371	Cone PR	SYP
MAATS1	2.46469e-08	0.255	0.293	0.062	0.00052111	Cone PR	MAATS1
MAK	2.55392e-08	0.532097	0.902	0.455	0.000539975	Cone PR	MAK
RALB	2.67722e-08	0.308551	0.293	0.065	0.000566046	Cone PR	RALB
OTX2-AS1	2.78896e-08	0.332802	0.463	0.13	0.000589671	Cone PR	OTX2-AS1
RP1L1	2.8526e-08	0.471837	0.488	0.151	0.000603126	Cone PR	RP1L1
PRNP	2.97578e-08	0.570141	0.854	0.472	0.00062917	Cone PR	PRNP
TMEM30A	3.17593e-08	0.646684	0.585	0.208	0.000671488	Cone PR	TMEM30A
DOT1L	3.2609e-08	0.546352	0.366	0.098	0.000689453	Cone PR	DOT1L
H2AFV	3.31152e-08	0.574465	0.756	0.368	0.000700154	Cone PR	H2AFV
PABPN11	3.3417e-08	0.548058	0.756	0.333	0.000706535	Cone PR	PABPN1
RNF1571	3.48233e-08	0.419109	0.488	0.153	0.000736269	Cone PR	RNF157
METTL9	3.7464e-08	0.484942	0.61	0.223	0.000792101	Cone PR	METTL9
KIAA1147	3.77152e-08	0.413764	0.293	0.065	0.000797412	Cone PR	KIAA1147
EMB	3.81872e-08	0.53464	0.366	0.1	0.000807391	Cone PR	EMB
ANKRD28	3.86086e-08	0.359069	0.39	0.103	0.000816301	Cone PR	ANKRD28
CCSER1	3.9111e-08	0.398898	0.488	0.148	0.000826924	Cone PR	CCSER1
PHC2	3.93195e-08	0.383294	0.61	0.206	0.000831332	Cone PR	PHC2
GPR180	3.94525e-08	0.416698	0.415	0.116	0.000834144	Cone PR	GPR180
SKIL	4.36392e-08	0.373561	0.512	0.163	0.000922663	Cone PR	SKIL
USP6	4.39787e-08	0.340436	0.293	0.065	0.000929841	Cone PR	USP6
AMPD21	4.44966e-08	0.50566	0.366	0.096	0.000940791	Cone PR	AMPD2
ELFN1	4.54866e-08	0.34072	0.268	0.056	0.000961723	Cone PR	ELFN1
LNX2	4.68589e-08	0.394613	0.268	0.056	0.000990738	Cone PR	LNX2
IDH3A	4.74472e-08	0.42942	0.561	0.19	0.00100318	Cone PR	IDH3A
WDR62	4.83283e-08	0.451432	0.439	0.129	0.0010218	Cone PR	WDR62
SAMD4B	4.84259e-08	0.349498	0.488	0.151	0.00102387	Cone PR	SAMD4B
CAMK1D	4.92161e-08	0.463642	0.829	0.345	0.00104058	Cone PR	CAMK1D
HDAC1	5.41899e-08	0.301281	0.341	0.085	0.00114574	Cone PR	HDAC1
CNTN1	5.74892e-08	0.287033	0.341	0.084	0.00121549	Cone PR	CNTN1
ATP6V1A1	6.05113e-08	0.534693	0.659	0.257	0.00127939	Cone PR	ATP6V1A
HIBCH	6.12786e-08	0.461276	0.537	0.183	0.00129561	Cone PR	HIBCH
NDFIP1	7.02447e-08	0.474665	0.976	0.698	0.00148518	Cone PR	NDFIP1
TMEM63B1	7.29059e-08	0.42431	0.463	0.146	0.00154145	Cone PR	TMEM63B
COL4A4	7.44859e-08	0.335493	0.268	0.057	0.00157486	Cone PR	COL4A4
EPHX1	7.89293e-08	0.374175	0.317	0.077	0.0016688	Cone PR	EPHX1
TMEM53	8.02605e-08	0.290482	0.341	0.086	0.00169695	Cone PR	TMEM53
WDR34	8.55508e-08	0.387928	0.317	0.078	0.0018088	Cone PR	WDR34
PREP	8.82255e-08	0.281329	0.268	0.059	0.00186535	Cone PR	PREP
PIP5K1C	1.00226e-07	0.448276	0.439	0.133	0.00211908	Cone PR	PIP5K1C
FAM65A	1.0871e-07	0.349836	0.707	0.265	0.00229845	Cone PR	FAM65A
HTT	1.12022e-07	0.509578	0.439	0.138	0.00236848	Cone PR	HTT
STK351	1.32139e-07	0.617088	0.585	0.227	0.00279382	Cone PR	STK35
SCRN11	1.34612e-07	0.460067	0.537	0.187	0.00284611	Cone PR	SCRN1
CRB2	1.3652e-07	0.284666	0.439	0.125	0.00288645	Cone PR	CRB2
SPEF1	1.44792e-07	0.389894	0.317	0.079	0.00306134	Cone PR	SPEF1
CELF11	1.48804e-07	0.454734	0.683	0.275	0.00314617	Cone PR	CELF1
SARM1	1.56405e-07	0.351837	0.293	0.071	0.00330688	Cone PR	SARM1
MADD1	1.70353e-07	0.640158	0.756	0.335	0.00360177	Cone PR	MADD
ARL4D	1.7058e-07	0.526559	0.659	0.255	0.00360657	Cone PR	ARL4D
ATPAF1	1.74861e-07	0.347986	0.512	0.172	0.00369708	Cone PR	ATPAF1
ACSL1	1.76424e-07	0.291031	0.39	0.111	0.00373013	Cone PR	ACSL1
CHGA1	1.7766e-07	0.334977	0.293	0.07	0.00375626	Cone PR	CHGA
BRSK21	1.81585e-07	0.443913	0.341	0.091	0.00383926	Cone PR	BRSK2
DNM11	1.84506e-07	0.538978	0.732	0.313	0.00390101	Cone PR	DNM1
USP10	1.85173e-07	0.411043	0.512	0.175	0.00391512	Cone PR	USP10
PHF10	1.87426e-07	0.472006	0.415	0.126	0.00396275	Cone PR	PHF10
TRAK1	1.89754e-07	0.554451	0.756	0.338	0.00401197	Cone PR	TRAK1
SMG6	1.9045e-07	0.393804	0.39	0.113	0.00402669	Cone PR	SMG6
GRAMD1B	1.94146e-07	0.569061	0.659	0.262	0.00410484	Cone PR	GRAMD1B
TADA1	1.99748e-07	0.28368	0.268	0.06	0.00422327	Cone PR	TADA1
LINC00341	2.00063e-07	0.36682	0.366	0.1	0.00422994	Cone PR	LINC00341
ZBTB38	2.1169e-07	0.466307	0.634	0.251	0.00447577	Cone PR	ZBTB38
CIB1	2.12663e-07	0.275057	0.61	0.212	0.00449633	Cone PR	CIB1
STK33	2.1268e-07	0.28121	0.463	0.141	0.00449669	Cone PR	STK33
SLC25A23	2.1431e-07	0.410906	0.439	0.138	0.00453116	Cone PR	SLC25A23
EFR3A1	2.24243e-07	0.428671	0.878	0.411	0.00474116	Cone PR	EFR3A
DHX30	2.24807e-07	0.343084	0.61	0.22	0.00475309	Cone PR	DHX30
SEZ6	2.2924e-07	0.342995	0.293	0.071	0.00484682	Cone PR	SEZ6
DHDDS	2.3138e-07	0.421458	0.439	0.138	0.00489207	Cone PR	DHDDS
KIF9	2.33662e-07	0.471447	0.439	0.138	0.00494031	Cone PR	KIF9
ASPH	2.3784e-07	0.602317	0.805	0.46	0.00502865	Cone PR	ASPH
DDB1	2.38286e-07	0.486351	0.976	0.655	0.00503808	Cone PR	DDB1
STT3B	2.44287e-07	0.441636	0.512	0.176	0.00516497	Cone PR	STT3B
MECP21	2.51742e-07	0.418479	0.707	0.284	0.00532259	Cone PR	MECP2
RBM42	2.54586e-07	0.391461	0.488	0.165	0.00538272	Cone PR	RBM42
SNX29	2.55373e-07	0.459969	0.61	0.236	0.00539935	Cone PR	SNX29
WWP1	2.56994e-07	0.419335	0.488	0.166	0.00543361	Cone PR	WWP1
SNAP251	2.69201e-07	0.45004	0.951	0.66	0.00569173	Cone PR	SNAP25
COX11	2.74207e-07	0.453208	0.683	0.272	0.00579757	Cone PR	COX11
ABCC5	2.77264e-07	0.358141	0.756	0.306	0.0058622	Cone PR	ABCC5
WDR17	2.78423e-07	0.265793	0.439	0.131	0.0058867	Cone PR	WDR17
PRR14	2.79034e-07	0.432905	0.439	0.138	0.00589961	Cone PR	PRR14
LRRC39	2.8291e-07	0.368607	0.659	0.248	0.00598157	Cone PR	LRRC39
PDZD8	3.12766e-07	0.332652	0.415	0.126	0.00661282	Cone PR	PDZD8
RDH10	3.21195e-07	0.287231	0.463	0.146	0.00679103	Cone PR	RDH10
ENAH	3.23803e-07	0.330628	0.293	0.072	0.00684616	Cone PR	ENAH
ARF31	3.25537e-07	0.625255	0.512	0.193	0.00688283	Cone PR	ARF3
TMEM55A1	3.38933e-07	0.281572	0.317	0.082	0.00716606	Cone PR	TMEM55A
PLA2G12A	3.50735e-07	0.414091	0.512	0.183	0.00741559	Cone PR	PLA2G12A
PCAT4	3.55762e-07	0.266586	0.293	0.069	0.00752187	Cone PR	PCAT4
NIN	3.65703e-07	0.377671	0.415	0.128	0.00773205	Cone PR	NIN
CYP27A1	3.83295e-07	0.273558	0.293	0.07	0.00810401	Cone PR	CYP27A1
TRIM331	3.8942e-07	0.458463	0.561	0.206	0.0082335	Cone PR	TRIM33
MXRA7	3.92201e-07	0.419764	0.659	0.267	0.00829231	Cone PR	MXRA7
CEP78	4.17256e-07	0.46683	0.439	0.142	0.00882205	Cone PR	CEP78
PUM11	4.17643e-07	0.454426	0.537	0.199	0.00883022	Cone PR	PUM1
IDE	4.33236e-07	0.288831	0.439	0.134	0.00915991	Cone PR	IDE
ATP8A11	4.3613e-07	0.401663	0.439	0.144	0.0092211	Cone PR	ATP8A1
GSE1	4.36636e-07	0.495954	0.61	0.229	0.0092318	Cone PR	GSE1
CCDC127	4.39337e-07	0.350072	0.39	0.117	0.00928891	Cone PR	CCDC127
ACTN1	4.53506e-07	0.52913	0.512	0.184	0.00958848	Cone PR	ACTN1
ADNP	5.27074e-07	0.426553	0.415	0.131	0.0111439	Cone PR	ADNP
PACSIN11	5.34618e-07	0.434614	0.585	0.226	0.0113034	Cone PR	PACSIN1
RNF111	5.36971e-07	0.372612	0.756	0.312	0.0113532	Cone PR	RNF11
LL22NC03-2H8.5	5.40246e-07	0.479287	0.268	0.063	0.0114224	Cone PR	LL22NC03-2H8.5
SPTBN5	5.53955e-07	0.3756	0.756	0.317	0.0117123	Cone PR	SPTBN5
RUFY3	5.7976e-07	0.450262	0.854	0.431	0.0122579	Cone PR	RUFY3
CBX3	5.95889e-07	0.488909	0.829	0.411	0.0125989	Cone PR	CBX3
IL13RA1	6.34835e-07	0.435655	0.341	0.098	0.0134223	Cone PR	IL13RA1
AFF1	6.43244e-07	0.500677	0.829	0.407	0.0136001	Cone PR	AFF1
CECR2	6.48315e-07	0.28121	0.268	0.062	0.0137073	Cone PR	CECR2
NCOA2	6.53109e-07	0.338454	0.537	0.19	0.0138087	Cone PR	NCOA2
SFXN3	6.61027e-07	0.393687	0.415	0.132	0.0139761	Cone PR	SFXN3
PGAM1	6.68304e-07	0.513343	0.878	0.546	0.0141299	Cone PR	PGAM1
UQCC2	6.76649e-07	0.474528	0.902	0.497	0.0143064	Cone PR	UQCC2
PRKAR2A	6.79656e-07	0.358931	0.415	0.133	0.01437	Cone PR	PRKAR2A
KPNA4	6.83707e-07	0.481159	0.561	0.22	0.0144556	Cone PR	KPNA4
THSD7A1	7.03879e-07	0.309605	0.366	0.103	0.0148821	Cone PR	THSD7A
CUL4A	7.14284e-07	0.375566	0.39	0.122	0.0151021	Cone PR	CUL4A
MSH2	7.24987e-07	0.42102	0.415	0.132	0.0153284	Cone PR	MSH2
KIAA0195	7.50666e-07	0.256925	0.537	0.184	0.0158713	Cone PR	KIAA0195
DVL3	7.6125e-07	0.342612	0.366	0.11	0.0160951	Cone PR	DVL3
RNF34	7.74339e-07	0.323877	0.366	0.107	0.0163719	Cone PR	RNF34
BAIAP2	7.76314e-07	0.280394	0.39	0.114	0.0164136	Cone PR	BAIAP2
UBAC2	8.27989e-07	0.308274	0.39	0.12	0.0175062	Cone PR	UBAC2
NDRG3	8.37151e-07	0.479649	0.634	0.265	0.0176999	Cone PR	NDRG3
RGS9BP	8.5993e-07	0.292317	0.415	0.126	0.0181815	Cone PR	RGS9BP
LIG4	8.61271e-07	0.278456	0.317	0.084	0.0182098	Cone PR	LIG4
PGK1	8.76033e-07	0.456617	0.927	0.47	0.018522	Cone PR	PGK1
CIPC	8.98558e-07	0.440487	0.463	0.162	0.0189982	Cone PR	CIPC
WLS	9.01476e-07	0.433093	0.61	0.24	0.0190599	Cone PR	WLS
THEM4	9.2629e-07	0.324233	0.659	0.257	0.0195846	Cone PR	THEM4
NME5	9.56322e-07	0.398604	0.39	0.121	0.0202195	Cone PR	NME5
IQSEC1	9.74676e-07	0.498656	0.707	0.305	0.0206076	Cone PR	IQSEC1
CCDC85B	9.76685e-07	0.406254	0.78	0.36	0.02065	Cone PR	CCDC85B
LMAN1	9.92728e-07	0.456953	0.585	0.231	0.0209892	Cone PR	LMAN1
WDR5	1.00502e-06	0.255915	0.268	0.065	0.0212491	Cone PR	WDR5
GOLGA8B1	1.10273e-06	0.315228	0.366	0.109	0.0233149	Cone PR	GOLGA8B
UCKL1	1.12006e-06	0.417911	0.878	0.384	0.0236815	Cone PR	UCKL1
PGD	1.12521e-06	0.451272	0.488	0.183	0.0237904	Cone PR	PGD
KIF2A	1.19936e-06	0.381117	0.561	0.214	0.0253582	Cone PR	KIF2A
CAMK2G	1.2552e-06	0.334213	0.634	0.247	0.0265388	Cone PR	CAMK2G
GBF1	1.25698e-06	0.313592	0.463	0.157	0.0265763	Cone PR	GBF1
WASH4P	1.2773e-06	0.385809	0.976	0.592	0.0270059	Cone PR	WASH4P
AP2B11	1.31947e-06	0.369905	0.634	0.254	0.0278976	Cone PR	AP2B1
FAM63B	1.3501e-06	0.475231	0.634	0.257	0.0285452	Cone PR	FAM63B
EXT2	1.39475e-06	0.324802	0.268	0.068	0.0294892	Cone PR	EXT2
TMEM19	1.40595e-06	0.371506	0.293	0.078	0.029726	Cone PR	TMEM19
IMPDH1	1.43328e-06	0.3985	0.854	0.408	0.0303038	Cone PR	IMPDH1
PM20D2	1.46131e-06	0.444448	0.39	0.123	0.0308966	Cone PR	PM20D2
CISD11	1.46396e-06	0.398517	0.683	0.281	0.0309526	Cone PR	CISD1
VIMP	1.48043e-06	0.399811	0.61	0.247	0.0313006	Cone PR	VIMP
ISOC1	1.48406e-06	0.297868	0.268	0.066	0.0313775	Cone PR	ISOC1
TNRC6C	1.49215e-06	0.422677	0.805	0.373	0.0315486	Cone PR	TNRC6C
H2AFX	1.52485e-06	0.285567	0.439	0.144	0.0322399	Cone PR	H2AFX
SCP2	1.56502e-06	0.4643	0.659	0.294	0.0330893	Cone PR	SCP2
BAG4	1.5773e-06	0.34805	0.293	0.078	0.0333488	Cone PR	BAG4
PLCD3	1.59782e-06	0.404964	0.366	0.111	0.0337828	Cone PR	PLCD3
MSI1	1.61916e-06	0.401337	0.732	0.318	0.0342339	Cone PR	MSI1
ZCCHC11	1.62884e-06	0.368342	0.927	0.47	0.0344385	Cone PR	ZCCHC11
CHCHD10	1.64174e-06	0.591151	0.976	0.716	0.0347113	Cone PR	CHCHD10
AP1B1	1.64181e-06	0.473587	0.585	0.249	0.0347128	Cone PR	AP1B1
SMG5	1.64998e-06	0.380948	0.366	0.112	0.0348856	Cone PR	SMG5
DIAPH1	1.65655e-06	0.281645	0.39	0.119	0.0350244	Cone PR	DIAPH1
GTF2A2	1.68716e-06	0.487016	0.634	0.272	0.0356715	Cone PR	GTF2A2
SIK3	1.7473e-06	0.307984	0.415	0.133	0.0369432	Cone PR	SIK3
BMI1	1.76217e-06	0.373098	0.415	0.137	0.0372576	Cone PR	BMI1
IRS2	1.77114e-06	0.296214	0.366	0.111	0.0374473	Cone PR	IRS2
NUDT21	1.7913e-06	0.406479	0.488	0.179	0.0378734	Cone PR	NUDT21
DUSP5	1.8047e-06	0.280124	0.268	0.067	0.0381567	Cone PR	DUSP5
COX14	1.82634e-06	0.537185	0.659	0.319	0.0386144	Cone PR	COX14
SEPT4	1.83138e-06	0.434648	0.902	0.641	0.038721	Cone PR	SEPT4
RCE1	1.86975e-06	0.290134	0.293	0.078	0.0395321	Cone PR	RCE1
ATP6V1B21	1.87083e-06	0.461408	0.902	0.47	0.039555	Cone PR	ATP6V1B2
FAM168A1	1.88902e-06	0.398583	0.39	0.123	0.0399396	Cone PR	FAM168A
RNF1871	1.90769e-06	0.435977	0.707	0.315	0.0403342	Cone PR	RNF187
TCF12	1.96607e-06	0.285753	0.341	0.1	0.0415687	Cone PR	TCF12
ZER11	1.96973e-06	0.296882	0.317	0.091	0.041646	Cone PR	ZER1
TRPC4AP	2.03411e-06	0.455009	0.439	0.156	0.0430072	Cone PR	TRPC4AP
SUV420H1	2.0361e-06	0.325034	0.488	0.172	0.0430493	Cone PR	SUV420H1
BCL2L21	2.04558e-06	0.316718	0.317	0.09	0.0432497	Cone PR	BCL2L2
NRTN	2.07642e-06	0.417596	0.341	0.102	0.0439018	Cone PR	NRTN
RP11-58B17.21	2.07871e-06	0.310511	0.268	0.068	0.0439502	Cone PR	RP11-58B17.2
ARHGAP121	2.08767e-06	0.394421	0.415	0.138	0.0441395	Cone PR	ARHGAP12
SLC12A2	2.12046e-06	0.279619	0.537	0.19	0.044833	Cone PR	SLC12A2
USP2	2.15368e-06	0.257286	0.732	0.284	0.0455354	Cone PR	USP2
KIAA0556	2.1861e-06	0.457142	0.463	0.172	0.0462206	Cone PR	KIAA0556
GBA2	2.20186e-06	0.489951	0.537	0.214	0.046554	Cone PR	GBA2
STX12	2.23513e-06	0.34594	0.561	0.218	0.0472575	Cone PR	STX12
FAM13A-AS1	2.31827e-06	0.422888	0.537	0.211	0.0490152	Cone PR	FAM13A-AS1
TRPT1	2.33643e-06	0.325237	0.39	0.124	0.0493992	Cone PR	TRPT1
SERINC11	2.34192e-06	0.430008	0.78	0.381	0.0495152	Cone PR	SERINC1
ASB13	2.43218e-06	0.357298	0.39	0.124	0.0514236	Cone PR	ASB13
RALGAPA1	2.51595e-06	0.462138	0.683	0.301	0.0531948	Cone PR	RALGAPA1
GUCA1B	2.51853e-06	0.608599	0.78	0.407	0.0532493	Cone PR	GUCA1B
MCC	2.53075e-06	0.288601	0.366	0.109	0.0535076	Cone PR	MCC
PITPNM2	2.53329e-06	0.29837	0.341	0.102	0.0535614	Cone PR	PITPNM2
TPD52	2.60138e-06	0.512497	0.927	0.594	0.055001	Cone PR	TPD52
MRPS27	2.64173e-06	0.268694	0.317	0.09	0.055854	Cone PR	MRPS27
COPG2	2.64612e-06	0.325771	0.293	0.081	0.0559468	Cone PR	COPG2
FAM120B	2.72637e-06	0.420132	0.39	0.129	0.0576437	Cone PR	FAM120B
HOOK1	2.7863e-06	0.516621	0.488	0.187	0.0589107	Cone PR	HOOK1
HMBS	2.86588e-06	0.356851	0.317	0.093	0.0605933	Cone PR	HMBS
PITPNM1	3.03908e-06	0.326104	0.61	0.245	0.0642552	Cone PR	PITPNM1
ARL6IP1	3.15584e-06	0.375008	0.951	0.737	0.0667239	Cone PR	ARL6IP1
UQCRC1	3.15749e-06	0.494239	0.659	0.317	0.0667587	Cone PR	UQCRC1
JADE1	3.18494e-06	0.3741	0.39	0.126	0.0673393	Cone PR	JADE1
CAMSAP1	3.19705e-06	0.446162	0.78	0.397	0.0675952	Cone PR	CAMSAP1
CASC4	3.19831e-06	0.27025	0.463	0.161	0.067622	Cone PR	CASC4
CAB39	3.20609e-06	0.350972	0.512	0.196	0.0677864	Cone PR	CAB39
ARFGEF1	3.2347e-06	0.382189	0.61	0.253	0.0683912	Cone PR	ARFGEF1
CCDC85C	3.42306e-06	0.278775	0.293	0.079	0.0723738	Cone PR	CCDC85C
SNX25	3.43467e-06	0.39502	0.268	0.072	0.0726193	Cone PR	SNX25
BRAT1	3.55695e-06	0.261994	0.341	0.102	0.0752045	Cone PR	BRAT1
ESRRG	3.81789e-06	0.320319	0.439	0.154	0.0807216	Cone PR	ESRRG
PDZD2	3.84846e-06	0.445219	0.439	0.157	0.081368	Cone PR	PDZD2
CASC7	3.93117e-06	0.39885	0.317	0.096	0.0831168	Cone PR	CASC7
PIGX	3.94004e-06	0.263212	0.463	0.163	0.0833044	Cone PR	PIGX
SYS1	4.00057e-06	0.263919	0.341	0.103	0.0845841	Cone PR	SYS1
RCN21	4.04752e-06	0.280668	0.61	0.239	0.0855767	Cone PR	RCN2
DSN1	4.1313e-06	0.282719	0.293	0.08	0.0873481	Cone PR	DSN1
SUMO3	4.33478e-06	0.365505	0.78	0.35	0.0916503	Cone PR	SUMO3
HNRNPH2	4.37759e-06	0.267839	0.61	0.242	0.0925554	Cone PR	HNRNPH2
ATP5A1	4.43581e-06	0.438079	0.951	0.612	0.0937863	Cone PR	ATP5A1
PGRMC11	4.78686e-06	0.438534	0.683	0.315	0.101209	Cone PR	PGRMC1
ARID3B	4.79494e-06	0.296967	0.317	0.093	0.101379	Cone PR	ARID3B
NDUFV2	4.82884e-06	0.412907	0.805	0.436	0.102096	Cone PR	NDUFV2
SATB1	4.91093e-06	0.420057	0.39	0.133	0.103832	Cone PR	SATB1
KLHL20	4.92228e-06	0.357263	0.317	0.095	0.104072	Cone PR	KLHL20
ADIPOR1	4.92686e-06	0.317476	0.732	0.315	0.104169	Cone PR	ADIPOR1
SPAG9	5.29217e-06	0.394912	0.488	0.187	0.111892	Cone PR	SPAG9
KPNA5	5.3014e-06	0.395386	0.439	0.16	0.112088	Cone PR	KPNA5
MAPK11	5.36876e-06	0.457379	0.439	0.163	0.113512	Cone PR	MAPK1
SDHA	5.51155e-06	0.394673	0.561	0.234	0.116531	Cone PR	SDHA
PTPN13	5.60381e-06	0.366728	0.78	0.344	0.118481	Cone PR	PTPN13
COX6A1	5.81151e-06	0.49122	0.878	0.678	0.122873	Cone PR	COX6A1
SH3KBP11	6.00347e-06	0.437961	0.293	0.086	0.126931	Cone PR	SH3KBP1
ROGDI	6.02745e-06	0.436983	0.805	0.407	0.127438	Cone PR	ROGDI
MGAT1	6.23209e-06	0.372622	0.634	0.276	0.131765	Cone PR	MGAT1
USP12	6.49711e-06	0.344674	0.341	0.108	0.137368	Cone PR	USP12
TUBA4A	6.51311e-06	0.335123	0.463	0.173	0.137707	Cone PR	TUBA4A
RNF5	6.61633e-06	0.303842	0.463	0.167	0.139889	Cone PR	RNF5
REEP21	6.89222e-06	0.419157	0.61	0.257	0.145722	Cone PR	REEP2
PAK2	6.92693e-06	0.292235	0.463	0.172	0.146456	Cone PR	PAK2
TECPR2	7.36904e-06	0.310591	0.317	0.096	0.155804	Cone PR	TECPR2
CCDC144A	7.39769e-06	0.253588	0.293	0.082	0.156409	Cone PR	CCDC144A
SYNJ1	7.50321e-06	0.254718	0.439	0.154	0.15864	Cone PR	SYNJ1
FAM179B	7.52756e-06	0.339314	0.488	0.187	0.159155	Cone PR	FAM179B
SCMH1	7.54023e-06	0.333003	0.366	0.122	0.159423	Cone PR	SCMH1
LIN7C	8.20724e-06	0.455644	0.488	0.196	0.173526	Cone PR	LIN7C
ZDHHC2	8.21219e-06	0.37187	0.537	0.211	0.17363	Cone PR	ZDHHC2
PPP1CB	8.3886e-06	0.302682	0.805	0.365	0.17736	Cone PR	PPP1CB
PHF20	8.39455e-06	0.367073	0.415	0.152	0.177486	Cone PR	PHF20
TMEM199	8.50446e-06	0.347556	0.293	0.087	0.17981	Cone PR	TMEM199
FRMD4B	8.59628e-06	0.385464	0.537	0.22	0.181751	Cone PR	FRMD4B
TTLL5	8.74949e-06	0.274161	0.415	0.144	0.18499	Cone PR	TTLL5
ERO1L	9.03498e-06	0.28434	0.317	0.097	0.191027	Cone PR	ERO1L
VGLL4	9.04894e-06	0.356456	0.439	0.162	0.191322	Cone PR	VGLL4
MTOR	9.15807e-06	0.264465	0.268	0.073	0.193629	Cone PR	MTOR
KIAA0141	9.31312e-06	0.262799	0.341	0.109	0.196907	Cone PR	KIAA0141
RTBDN	9.5331e-06	0.425131	0.976	0.678	0.201558	Cone PR	RTBDN
AP1G1	9.58262e-06	0.307731	0.585	0.242	0.202605	Cone PR	AP1G1
PAPSS1	9.59135e-06	0.254661	0.317	0.097	0.20279	Cone PR	PAPSS1
NPTN1	9.6032e-06	0.404391	0.561	0.24	0.203041	Cone PR	NPTN
FDFT11	9.65997e-06	0.282809	0.488	0.184	0.204241	Cone PR	FDFT1
FAM107A	9.81594e-06	0.375182	0.537	0.22	0.207538	Cone PR	FAM107A
FHOD3	9.95433e-06	0.463657	0.366	0.123	0.210464	Cone PR	FHOD3
GRIPAP1	9.99646e-06	0.377579	0.634	0.269	0.211355	Cone PR	GRIPAP1
DLG1	1.00584e-05	0.287348	0.488	0.184	0.212664	Cone PR	DLG1
TMEM108	1.01405e-05	0.283741	0.537	0.2	0.214401	Cone PR	TMEM108
ANKRD33	1.02982e-05	0.370446	0.659	0.295	0.217735	Cone PR	ANKRD33
PCMTD2	1.06685e-05	0.4867	0.878	0.579	0.225565	Cone PR	PCMTD2
SGSM2	1.08918e-05	0.272047	0.341	0.109	0.230285	Cone PR	SGSM2
MYEF21	1.12366e-05	0.335768	0.488	0.181	0.237576	Cone PR	MYEF2
DCAF7	1.15791e-05	0.284615	0.537	0.212	0.244817	Cone PR	DCAF7
GTF2I1	1.17589e-05	0.392181	0.829	0.448	0.248618	Cone PR	GTF2I
AKIRIN1	1.17837e-05	0.298048	0.439	0.161	0.249144	Cone PR	AKIRIN1
PYCR2	1.19026e-05	0.280529	0.561	0.221	0.251657	Cone PR	PYCR2
ZNF385A	1.20367e-05	0.421793	0.927	0.586	0.254491	Cone PR	ZNF385A
MSL11	1.22298e-05	0.333389	0.39	0.138	0.258574	Cone PR	MSL1
CSNK1G1	1.22682e-05	0.277599	0.293	0.086	0.259386	Cone PR	CSNK1G1
NEURL1	1.23273e-05	0.524539	0.659	0.31	0.260636	Cone PR	NEURL1
VRK3	1.25222e-05	0.257423	0.659	0.272	0.264757	Cone PR	VRK3
MTRNR2L8	1.28036e-05	0.440213	0.39	0.139	0.270706	Cone PR	MTRNR2L8
USP9X1	1.29284e-05	0.294347	0.585	0.239	0.273344	Cone PR	USP9X
ELP5	1.29708e-05	0.2599	0.415	0.144	0.274242	Cone PR	ELP5
RNF149	1.31542e-05	0.268014	0.39	0.134	0.278119	Cone PR	RNF149
CC2D1A	1.32745e-05	0.317914	0.659	0.282	0.280662	Cone PR	CC2D1A
PPP2R1A1	1.34433e-05	0.38851	0.707	0.333	0.284233	Cone PR	PPP2R1A
GDAP1	1.35052e-05	0.451088	0.561	0.236	0.285541	Cone PR	GDAP1
SLC2A11	1.36371e-05	0.257647	0.78	0.337	0.28833	Cone PR	SLC2A11
TPMT	1.38023e-05	0.317349	0.341	0.111	0.291821	Cone PR	TPMT
DGKE	1.38339e-05	0.378271	0.659	0.297	0.29249	Cone PR	DGKE
VCP	1.38692e-05	0.313903	0.561	0.236	0.293236	Cone PR	VCP
USP34	1.39468e-05	0.287639	0.707	0.312	0.294877	Cone PR	USP34
XRCC5	1.41162e-05	0.341786	0.683	0.313	0.298459	Cone PR	XRCC5
SMG7	1.45338e-05	0.382841	0.415	0.157	0.307288	Cone PR	SMG7
ATP2B11	1.46982e-05	0.323434	0.78	0.364	0.310765	Cone PR	ATP2B1
ZCCHC8	1.49209e-05	0.264993	0.268	0.076	0.315473	Cone PR	ZCCHC8
BIN1	1.50386e-05	0.451242	0.805	0.427	0.317961	Cone PR	BIN1
RNF170	1.52514e-05	0.344175	0.585	0.242	0.32246	Cone PR	RNF170
ACSL31	1.57487e-05	0.267237	0.585	0.24	0.332974	Cone PR	ACSL3
EVL	1.5777e-05	0.396461	0.854	0.526	0.333573	Cone PR	EVL
GRB10	1.64945e-05	0.338677	0.537	0.221	0.348744	Cone PR	GRB10
MYL6	1.68472e-05	0.437552	1	0.935	0.3562	Cone PR	MYL6
HLTF	1.83227e-05	0.257625	0.463	0.172	0.387397	Cone PR	HLTF
PLCD4	1.99464e-05	0.433102	0.78	0.401	0.421727	Cone PR	PLCD4
SCG31	2.08442e-05	0.256015	0.463	0.175	0.440709	Cone PR	SCG3
NCBP2	2.08927e-05	0.286122	0.561	0.229	0.441735	Cone PR	NCBP2
ARNT	2.12415e-05	0.385562	0.415	0.153	0.449109	Cone PR	ARNT
STARD7	2.17428e-05	0.412294	0.683	0.362	0.459708	Cone PR	STARD7
PWWP2A	2.19797e-05	0.291944	0.463	0.175	0.464717	Cone PR	PWWP2A
RBBP4	2.22531e-05	0.419582	0.683	0.337	0.470497	Cone PR	RBBP4
HDAC51	2.30766e-05	0.391625	0.512	0.22	0.487908	Cone PR	HDAC5
NCOA5	2.31797e-05	0.357405	0.317	0.105	0.490089	Cone PR	NCOA5
AQR	2.33378e-05	0.311224	0.341	0.115	0.493431	Cone PR	AQR
C11orf83	2.3541e-05	0.362622	0.463	0.187	0.497727	Cone PR	C11orf83
FAM177A1	2.40224e-05	0.336871	0.512	0.215	0.507906	Cone PR	FAM177A1
ATP8A2	2.4256e-05	0.304555	0.439	0.166	0.512844	Cone PR	ATP8A2
SRCAP	2.43561e-05	0.373395	0.39	0.141	0.514962	Cone PR	SRCAP
LNP1	2.46616e-05	0.316552	0.439	0.163	0.521421	Cone PR	LNP1
ACBD3	2.50016e-05	0.283152	0.341	0.115	0.528608	Cone PR	ACBD3
KLF16	2.5097e-05	0.289888	0.463	0.178	0.530626	Cone PR	KLF16
ARPP19	2.53187e-05	0.380487	0.683	0.317	0.535314	Cone PR	ARPP19
NPLOC4	2.54804e-05	0.306494	0.341	0.116	0.538732	Cone PR	NPLOC4
LNPEP	2.60363e-05	0.347041	0.439	0.172	0.550485	Cone PR	LNPEP
MARCH9	2.6131e-05	0.381673	0.463	0.18	0.552488	Cone PR	MARCH9
PIGP	2.63399e-05	0.262656	0.415	0.154	0.556906	Cone PR	PIGP
HDGFRP3	2.65461e-05	0.275688	0.39	0.141	0.561264	Cone PR	HDGFRP3
LANCL1	2.65729e-05	0.267033	0.439	0.166	0.56183	Cone PR	LANCL1
APMAP	2.67549e-05	0.251565	0.463	0.181	0.565679	Cone PR	APMAP
ZC3H7B	2.68638e-05	0.340732	0.341	0.116	0.567981	Cone PR	ZC3H7B
MT-ND5	2.70696e-05	0.648896	1	0.959	0.572333	Cone PR	MT-ND5
C1GALT1	2.71707e-05	0.32204	0.366	0.128	0.574471	Cone PR	C1GALT1
BRI3BP	2.77571e-05	0.447858	0.317	0.11	0.586868	Cone PR	BRI3BP
ZNF326	2.79967e-05	0.304795	0.902	0.485	0.591934	Cone PR	ZNF326
DEK	2.80589e-05	0.417238	0.683	0.352	0.593249	Cone PR	DEK
ATP5B	2.82232e-05	0.346565	0.951	0.583	0.596724	Cone PR	ATP5B
CACNA1F	2.84293e-05	0.371382	0.756	0.361	0.601081	Cone PR	CACNA1F
ANP32A	2.99363e-05	0.318339	0.732	0.353	0.632943	Cone PR	ANP32A
CDC34	3.01468e-05	0.302764	0.366	0.128	0.637395	Cone PR	CDC34
TMEM201	3.01557e-05	0.373412	0.293	0.093	0.637582	Cone PR	TMEM201
AVL9	3.04222e-05	0.346748	0.366	0.132	0.643217	Cone PR	AVL9
DYNC2H1	3.05205e-05	0.451815	0.488	0.198	0.645295	Cone PR	DYNC2H1
C8orf82	3.14333e-05	0.310229	0.488	0.197	0.664594	Cone PR	C8orf82
MAP3K2	3.18262e-05	0.263228	0.463	0.182	0.672901	Cone PR	MAP3K2
RAB28	3.32958e-05	0.317387	0.488	0.196	0.703974	Cone PR	RAB28
QRICH1	3.35721e-05	0.26279	0.366	0.129	0.709814	Cone PR	QRICH1
RABL5	3.47454e-05	0.307466	0.61	0.263	0.734622	Cone PR	RABL5
KDM5C	3.62766e-05	0.455443	0.415	0.161	0.766996	Cone PR	KDM5C
PLCH2	3.66464e-05	0.321411	0.756	0.354	0.774815	Cone PR	PLCH2
ADAR	3.66514e-05	0.321772	0.634	0.29	0.774921	Cone PR	ADAR
HSP90B1	3.76054e-05	0.397488	0.634	0.305	0.795091	Cone PR	HSP90B1
INA1	3.83372e-05	0.290122	0.537	0.214	0.810564	Cone PR	INA
CAMK2D	3.83376e-05	0.312935	0.634	0.286	0.810572	Cone PR	CAMK2D
MDM4	3.8677e-05	0.426011	0.707	0.337	0.817748	Cone PR	MDM4
SPTSSA	3.96543e-05	0.316428	0.439	0.173	0.83841	Cone PR	SPTSSA
SLTM	4.07294e-05	0.310083	0.78	0.378	0.861141	Cone PR	SLTM
B4GALT1	4.08526e-05	0.252934	0.415	0.153	0.863747	Cone PR	B4GALT1
STK241	4.08567e-05	0.30417	0.341	0.12	0.863832	Cone PR	STK24
HMG20A	4.12543e-05	0.265295	0.341	0.117	0.872241	Cone PR	HMG20A
GTF2H3	4.1284e-05	0.250691	0.268	0.081	0.872867	Cone PR	GTF2H3
RELL21	4.15331e-05	0.284111	0.317	0.105	0.878133	Cone PR	RELL2
C16orf74	4.27706e-05	0.386916	0.537	0.231	0.904298	Cone PR	C16orf74
LRRC8B1	4.35867e-05	0.300932	0.366	0.132	0.921554	Cone PR	LRRC8B
LINC00665	4.56027e-05	0.275819	0.268	0.082	0.964178	Cone PR	LINC00665
NELL2	4.72329e-05	0.318254	0.439	0.178	0.998645	Cone PR	NELL2
FAM120A	4.77653e-05	0.400446	0.439	0.181	1	Cone PR	FAM120A
ETFB	4.78817e-05	0.315665	0.537	0.233	1	Cone PR	ETFB
PAQR4	4.8424e-05	0.291342	0.707	0.32	1	Cone PR	PAQR4
EPB41L31	4.86857e-05	0.382286	0.415	0.16	1	Cone PR	EPB41L3
PODXL	4.86866e-05	0.337059	0.707	0.335	1	Cone PR	PODXL
ZNF451	5.00306e-05	0.266555	0.488	0.199	1	Cone PR	ZNF451
RP11-220I1.1	5.01497e-05	0.280828	0.463	0.188	1	Cone PR	RP11-220I1.1
SCAP1	5.02019e-05	0.261199	0.439	0.172	1	Cone PR	SCAP
TMEM168	5.11314e-05	0.320189	0.341	0.122	1	Cone PR	TMEM168
FIBP	5.1373e-05	0.319509	0.463	0.19	1	Cone PR	FIBP
MOAP1	5.21536e-05	0.255324	0.561	0.238	1	Cone PR	MOAP1
MPI	5.25403e-05	0.288398	0.317	0.108	1	Cone PR	MPI
DNAJC5	5.32373e-05	0.458118	0.512	0.234	1	Cone PR	DNAJC5
PELI2	5.32443e-05	0.344308	0.317	0.109	1	Cone PR	PELI2
ZNF664	5.36386e-05	0.273107	0.415	0.16	1	Cone PR	ZNF664
AK3	5.39634e-05	0.29255	0.268	0.085	1	Cone PR	AK3
BMPR2	5.59271e-05	0.310037	0.415	0.163	1	Cone PR	BMPR2
MRPS25	5.80726e-05	0.325914	0.683	0.329	1	Cone PR	MRPS25
PDPK11	5.89749e-05	0.253697	0.366	0.132	1	Cone PR	PDPK1
USO1	6.01538e-05	0.290018	0.488	0.195	1	Cone PR	USO1
GRAMD1C	6.07749e-05	0.343457	0.268	0.084	1	Cone PR	GRAMD1C
TULP4	6.14622e-05	0.352688	0.39	0.151	1	Cone PR	TULP4
SPTAN11	6.17296e-05	0.357066	0.829	0.423	1	Cone PR	SPTAN1
BAG1	6.21567e-05	0.351407	0.659	0.321	1	Cone PR	BAG1
VLDLR	6.51282e-05	0.296704	0.293	0.096	1	Cone PR	VLDLR
MAP2K2	6.68059e-05	0.353858	0.463	0.197	1	Cone PR	MAP2K2
DPM3	7.00732e-05	0.261044	0.512	0.22	1	Cone PR	DPM3
GLS	7.19397e-05	0.431844	0.561	0.275	1	Cone PR	GLS
GOLGA8A1	7.29632e-05	0.271982	0.39	0.147	1	Cone PR	GOLGA8A
BSG	7.34974e-05	0.36669	0.951	0.634	1	Cone PR	BSG
TMBIM6	7.42214e-05	0.415365	0.878	0.504	1	Cone PR	TMBIM6
TERF2IP1	7.50096e-05	0.353447	0.854	0.529	1	Cone PR	TERF2IP
PIK3CA1	7.58211e-05	0.304024	0.341	0.123	1	Cone PR	PIK3CA
ARID1A1	7.68566e-05	0.408733	0.488	0.217	1	Cone PR	ARID1A
PDCL	7.79615e-05	0.256594	0.317	0.109	1	Cone PR	PDCL
NCSTN	7.85771e-05	0.322031	0.341	0.124	1	Cone PR	NCSTN
MED13	7.91687e-05	0.285226	0.366	0.137	1	Cone PR	MED13
ELP2	7.94833e-05	0.319027	0.39	0.151	1	Cone PR	ELP2
TRAPPC8	8.00437e-05	0.255392	0.366	0.135	1	Cone PR	TRAPPC8
CTD-3184A7.4	8.05223e-05	0.293075	0.463	0.187	1	Cone PR	CTD-3184A7.4
CSNK1A1	8.12256e-05	0.272915	0.756	0.366	1	Cone PR	CSNK1A1
KIFC3	8.38165e-05	0.253775	0.634	0.289	1	Cone PR	KIFC3
RNF141	8.43881e-05	0.4536	0.317	0.117	1	Cone PR	RNF141
NECAP1	8.68147e-05	0.376764	0.659	0.33	1	Cone PR	NECAP1
FNIP2	8.7102e-05	0.253716	0.39	0.148	1	Cone PR	FNIP2
LUC7L	8.8986e-05	0.320663	0.488	0.21	1	Cone PR	LUC7L
CCDC93	9.04084e-05	0.355316	0.341	0.127	1	Cone PR	CCDC93
USP5	9.21282e-05	0.370547	0.293	0.103	1	Cone PR	USP5
CNOT6	9.29277e-05	0.272746	0.268	0.086	1	Cone PR	CNOT6
SNX18	9.57099e-05	0.261704	0.341	0.123	1	Cone PR	SNX18
MAP7	9.60749e-05	0.29656	0.585	0.269	1	Cone PR	MAP7
NEO1	9.80677e-05	0.31458	0.293	0.099	1	Cone PR	NEO1
RNF115	0.000104873	0.389497	0.512	0.236	1	Cone PR	RNF115
HINFP	0.000105671	0.258071	0.268	0.087	1	Cone PR	HINFP
NPEPPS	0.000109022	0.272489	0.61	0.28	1	Cone PR	NPEPPS
PXN	0.000111918	0.265125	0.39	0.152	1	Cone PR	PXN
ATXN7	0.000112251	0.273326	0.39	0.15	1	Cone PR	ATXN7
PACSIN2	0.000114596	0.284972	0.366	0.14	1	Cone PR	PACSIN2
PLEKHB21	0.000117515	0.384992	0.61	0.301	1	Cone PR	PLEKHB2
CRB1	0.000123439	0.363408	0.756	0.386	1	Cone PR	CRB1
BAZ2A	0.000125385	0.373468	0.61	0.293	1	Cone PR	BAZ2A
KLC11	0.000126037	0.261179	0.659	0.301	1	Cone PR	KLC1
NFAT5	0.000126276	0.30939	0.512	0.222	1	Cone PR	NFAT5
PSD	0.000128019	0.484364	0.634	0.317	1	Cone PR	PSD
POM121C	0.000128955	0.298847	0.293	0.101	1	Cone PR	POM121C
AES1	0.000129567	0.300984	0.659	0.319	1	Cone PR	AES
EIF4G2	0.00013228	0.334784	0.878	0.555	1	Cone PR	EIF4G2
NDUFB5	0.00013265	0.255518	0.707	0.34	1	Cone PR	NDUFB5
SLC25A4	0.000137758	0.351795	0.683	0.354	1	Cone PR	SLC25A4
ARHGEF121	0.000142777	0.286695	0.561	0.251	1	Cone PR	ARHGEF12
PTBP2	0.000149286	0.411303	0.341	0.133	1	Cone PR	PTBP2
MSI2	0.000150302	0.339029	0.878	0.528	1	Cone PR	MSI2
ETNK1	0.000150532	0.273868	0.537	0.243	1	Cone PR	ETNK1
RAB1B	0.000152868	0.306348	0.439	0.186	1	Cone PR	RAB1B
GANAB	0.00015306	0.392671	0.366	0.149	1	Cone PR	GANAB
ZRANB1	0.000153468	0.337039	0.317	0.118	1	Cone PR	ZRANB1
THOC2	0.00015449	0.313228	0.61	0.296	1	Cone PR	THOC2
TEX264	0.000155039	0.332648	0.463	0.205	1	Cone PR	TEX264
C2CD5	0.00015755	0.365814	0.439	0.192	1	Cone PR	C2CD5
DCTPP1	0.000161533	0.279248	0.317	0.114	1	Cone PR	DCTPP1
UBE2K1	0.000161876	0.284389	0.439	0.188	1	Cone PR	UBE2K
BCOR	0.000162953	0.251215	0.293	0.101	1	Cone PR	BCOR
ANKFY1	0.000164822	0.255477	0.293	0.102	1	Cone PR	ANKFY1
NTPCR	0.000165762	0.250115	0.341	0.129	1	Cone PR	NTPCR
DDHD1	0.000167081	0.254338	0.39	0.153	1	Cone PR	DDHD1
ACOT8	0.000171865	0.297991	0.341	0.129	1	Cone PR	ACOT8
SCAI	0.000173563	0.279688	0.439	0.186	1	Cone PR	SCAI
RAB3GAP1	0.000174855	0.359711	0.561	0.267	1	Cone PR	RAB3GAP1
IGSF9	0.000180388	0.253853	0.732	0.357	1	Cone PR	IGSF9
ICK	0.000182392	0.339274	0.317	0.119	1	Cone PR	ICK
ANKS1A	0.000184359	0.269104	0.293	0.102	1	Cone PR	ANKS1A
GALNT11	0.000192736	0.251923	0.415	0.169	1	Cone PR	GALNT11
NAA25	0.000203893	0.29155	0.439	0.182	1	Cone PR	NAA25
PRPS1	0.000209456	0.315325	0.317	0.119	1	Cone PR	PRPS1
LPCAT2	0.000213144	0.314506	0.39	0.16	1	Cone PR	LPCAT2
COX7C	0.000215962	0.377682	0.902	0.798	1	Cone PR	COX7C
TNK21	0.000230335	0.355036	0.268	0.095	1	Cone PR	TNK2
SDHC	0.000230409	0.291308	0.561	0.269	1	Cone PR	SDHC
NUCB11	0.000239059	0.260875	0.39	0.162	1	Cone PR	NUCB1
ANKRD26	0.000239694	0.252678	0.439	0.184	1	Cone PR	ANKRD26
ARIH1	0.000242114	0.298696	0.341	0.133	1	Cone PR	ARIH1
CLNS1A	0.000244754	0.351034	0.488	0.224	1	Cone PR	CLNS1A
DYNLL21	0.000249901	0.441909	0.488	0.246	1	Cone PR	DYNLL2
CLTC1	0.000251263	0.422348	0.61	0.333	1	Cone PR	CLTC
GSS	0.000254818	0.250734	0.293	0.105	1	Cone PR	GSS
ATRN1	0.000275427	0.254408	0.268	0.094	1	Cone PR	ATRN
MGST3	0.000293323	0.335996	0.683	0.375	1	Cone PR	MGST3
KARS	0.000297819	0.391695	0.415	0.187	1	Cone PR	KARS
HECTD41	0.000300581	0.324559	0.317	0.123	1	Cone PR	HECTD4
ABCA7	0.000307586	0.324472	0.78	0.454	1	Cone PR	ABCA7
RAB11FIP2	0.000319196	0.312991	0.317	0.123	1	Cone PR	RAB11FIP2
ACADVL	0.000321413	0.347562	0.634	0.342	1	Cone PR	ACADVL
GNL11	0.000327009	0.3934	0.341	0.142	1	Cone PR	GNL1
CLCN3	0.000330182	0.384025	0.707	0.416	1	Cone PR	CLCN3
SUCLA2	0.000344258	0.267998	0.366	0.151	1	Cone PR	SUCLA2
DNM2	0.000367561	0.289319	0.366	0.15	1	Cone PR	DNM2
ANKRD121	0.000377296	0.270305	0.854	0.458	1	Cone PR	ANKRD12
PDE6D	0.000377542	0.255777	0.439	0.19	1	Cone PR	PDE6D
KHSRP	0.000383694	0.376357	0.39	0.169	1	Cone PR	KHSRP
XIAP	0.000393253	0.530609	0.537	0.27	1	Cone PR	XIAP
NUMA1	0.000395041	0.284701	0.488	0.221	1	Cone PR	NUMA1
SEPT2	0.000397808	0.261794	0.512	0.238	1	Cone PR	SEPT2
GOT11	0.000403159	0.303441	0.488	0.229	1	Cone PR	GOT1
SRRM41	0.000412873	0.310431	0.512	0.248	1	Cone PR	SRRM4
USP241	0.000415429	0.41058	0.268	0.096	1	Cone PR	USP24
ARL6IP5	0.000417711	0.275994	0.878	0.509	1	Cone PR	ARL6IP5
UQCRQ	0.000424969	0.418308	0.927	0.733	1	Cone PR	UQCRQ
GDI11	0.000434726	0.457285	0.659	0.366	1	Cone PR	GDI1
RAB3GAP2	0.00044219	0.257587	0.366	0.153	1	Cone PR	RAB3GAP2
UBXN11	0.00046729	0.277636	0.585	0.294	1	Cone PR	UBXN11
NT5DC1	0.000468499	0.392125	0.268	0.1	1	Cone PR	NT5DC1
EXOC5	0.000468668	0.261645	0.366	0.153	1	Cone PR	EXOC5
PRKACB1	0.00047936	0.304794	0.537	0.268	1	Cone PR	PRKACB
SRSF6	0.000487769	0.272662	0.585	0.287	1	Cone PR	SRSF6
STX3	0.000502969	0.269762	0.927	0.583	1	Cone PR	STX3
NDUFA6	0.000518734	0.302969	0.683	0.372	1	Cone PR	NDUFA6
PHTF1	0.000526487	0.426096	0.317	0.132	1	Cone PR	PHTF1
PPM1A	0.000529604	0.270602	0.585	0.29	1	Cone PR	PPM1A
SEPW1	0.000542095	0.311291	0.951	0.713	1	Cone PR	SEPW1
ARFGAP2	0.000553428	0.288976	0.537	0.26	1	Cone PR	ARFGAP2
MAP1LC3A	0.000584124	0.326463	0.805	0.479	1	Cone PR	MAP1LC3A
NDUFA10	0.000584993	0.360251	0.585	0.315	1	Cone PR	NDUFA10
C7orf55	0.000589569	0.304938	0.561	0.293	1	Cone PR	C7orf55
UBE3A	0.000601961	0.257641	0.439	0.199	1	Cone PR	UBE3A
WDR41	0.000611601	0.250818	0.293	0.112	1	Cone PR	WDR41
MACF1	0.000614783	0.274867	0.829	0.485	1	Cone PR	MACF1
C21orf33	0.000614873	0.279294	0.463	0.214	1	Cone PR	C21orf33
MT-ND31	0.000621917	0.858719	0.951	0.873	1	Cone PR	MT-ND3
FBXO11	0.000622336	0.316763	0.366	0.16	1	Cone PR	FBXO11
RAB3IP	0.000623565	0.323004	0.61	0.304	1	Cone PR	RAB3IP
MT-ND41	0.000624953	0.529037	1	0.998	1	Cone PR	MT-ND4
CS	0.000652703	0.293896	0.439	0.206	1	Cone PR	CS
MT-ND4L1	0.000666698	0.357985	0.976	0.95	1	Cone PR	MT-ND4L
WDR13	0.000671879	0.284715	0.512	0.243	1	Cone PR	WDR13
ATP6V0B	0.000681709	0.35402	0.829	0.54	1	Cone PR	ATP6V0B
RAD23B	0.000695886	0.270842	0.415	0.19	1	Cone PR	RAD23B
GLO1	0.000697787	0.278668	0.585	0.299	1	Cone PR	GLO1
SELT	0.000709635	0.334902	0.683	0.405	1	Cone PR	SELT
SEC62	0.000714834	0.357436	0.927	0.727	1	Cone PR	SEC62
ZC3H7A	0.000745783	0.30308	0.366	0.16	1	Cone PR	ZC3H7A
ARFGAP11	0.000750625	0.287499	0.366	0.16	1	Cone PR	ARFGAP1
GRINA	0.000755743	0.255262	0.805	0.436	1	Cone PR	GRINA
MFSD11	0.000761005	0.306798	0.512	0.258	1	Cone PR	MFSD11
UNC119	0.000765207	0.309233	1	0.969	1	Cone PR	UNC119
AIFM1	0.00078232	0.254681	0.341	0.141	1	Cone PR	AIFM1
NDUFA3	0.000784829	0.381211	0.78	0.506	1	Cone PR	NDUFA3
NDUFAB1	0.000814484	0.267127	0.659	0.342	1	Cone PR	NDUFAB1
HKR1	0.000830226	0.271987	0.805	0.443	1	Cone PR	HKR1
SSFA2	0.000847101	0.312454	0.439	0.212	1	Cone PR	SSFA2
SSR1	0.000865023	0.251562	0.659	0.354	1	Cone PR	SSR1
GPR98	0.000878686	0.277954	0.39	0.172	1	Cone PR	GPR98
SYNGR11	0.000907493	0.262957	0.537	0.27	1	Cone PR	SYNGR1
TMEM205	0.000915824	0.264526	0.463	0.218	1	Cone PR	TMEM205
ATP1A31	0.000948749	0.292866	0.805	0.467	1	Cone PR	ATP1A3
WRNIP1	0.000969992	0.307642	0.317	0.134	1	Cone PR	WRNIP1
ATP5J	0.000998776	0.460919	0.878	0.573	1	Cone PR	ATP5J
ATG131	0.0010055	0.295511	0.317	0.128	1	Cone PR	ATG13
PTPLAD1	0.00102047	0.307556	0.488	0.243	1	Cone PR	PTPLAD1
GTPBP1	0.00102912	0.266423	0.39	0.171	1	Cone PR	GTPBP1
UBA1	0.00105452	0.272691	0.488	0.241	1	Cone PR	UBA1
MPC2	0.0010703	0.26208	0.537	0.271	1	Cone PR	MPC2
NDUFV1	0.00113802	0.395886	0.659	0.369	1	Cone PR	NDUFV1
HDLBP	0.00114299	0.261298	0.439	0.211	1	Cone PR	HDLBP
TAOK2	0.00117573	0.282802	0.317	0.135	1	Cone PR	TAOK2
HSPA4L	0.00124316	0.301848	0.39	0.178	1	Cone PR	HSPA4L
AHI1	0.00124928	0.25305	0.902	0.666	1	Cone PR	AHI1
EIF4G31	0.00125013	0.302916	0.317	0.137	1	Cone PR	EIF4G3
HNRNPK	0.00125318	0.262325	0.927	0.605	1	Cone PR	HNRNPK
BAD	0.00126553	0.263954	0.537	0.269	1	Cone PR	BAD
KIDINS2201	0.00131165	0.285295	0.463	0.226	1	Cone PR	KIDINS220
PSMB5	0.00132096	0.334619	0.488	0.248	1	Cone PR	PSMB5
KIFAP3	0.00142458	0.302262	0.415	0.201	1	Cone PR	KIFAP3
MBTPS1	0.00142659	0.263406	0.659	0.34	1	Cone PR	MBTPS1
USP471	0.00147664	0.252702	0.366	0.166	1	Cone PR	USP47
UBTD1	0.00149083	0.254214	0.268	0.105	1	Cone PR	UBTD1
AKT1	0.00157287	0.299169	0.317	0.14	1	Cone PR	AKT1
HK1	0.00169813	0.320717	0.512	0.265	1	Cone PR	HK1
UBR41	0.0017005	0.291304	0.341	0.153	1	Cone PR	UBR4
NDUFA8	0.00175747	0.357793	0.488	0.265	1	Cone PR	NDUFA8
LZTR1	0.00178201	0.319973	0.293	0.123	1	Cone PR	LZTR1
CLOCK1	0.00189969	0.321742	0.39	0.191	1	Cone PR	CLOCK
RAP1A	0.00191986	0.342174	0.366	0.173	1	Cone PR	RAP1A
NDUFA5	0.00194744	0.270798	0.878	0.546	1	Cone PR	NDUFA5
TMEM161B-AS1	0.00195721	0.256548	0.463	0.223	1	Cone PR	TMEM161B-AS1
ZNF207	0.0019593	0.279708	0.659	0.374	1	Cone PR	ZNF207
ATP5C1	0.00216527	0.26426	0.683	0.389	1	Cone PR	ATP5C1
CTBP11	0.00224245	0.28419	0.439	0.225	1	Cone PR	CTBP1
MRPL411	0.00237944	0.258123	0.537	0.291	1	Cone PR	MRPL41
PDC	0.00259992	0.315298	1	0.874	1	Cone PR	PDC
LSMD1	0.0026436	0.258526	0.732	0.465	1	Cone PR	LSMD1
MTSS11	0.00264616	0.253178	0.39	0.185	1	Cone PR	MTSS1
UQCRH	0.00268188	0.368366	0.902	0.732	1	Cone PR	UQCRH
MARCH5	0.00289518	0.258523	0.268	0.111	1	Cone PR	MARCH5
EPB41	0.00309625	0.251499	0.683	0.394	1	Cone PR	EPB41
KDM3B	0.00314195	0.360945	0.317	0.147	1	Cone PR	KDM3B
WDFY31	0.00316525	0.279558	0.341	0.157	1	Cone PR	WDFY3
DIXDC1	0.00322091	0.25015	0.341	0.154	1	Cone PR	DIXDC1
AKTIP	0.00325829	0.312476	0.293	0.133	1	Cone PR	AKTIP
SEC63	0.00332292	0.262064	0.366	0.173	1	Cone PR	SEC63
ZBTB44	0.00338757	0.284715	0.415	0.207	1	Cone PR	ZBTB44
[truncated: 5,130 more rows]

## Sheet: Donor75
Supplementary Data 1: One-sided Wilcoxon rank-sum test p-values for the markers of cell types in retina across donor 75.
	p_val	avg_logFC	pct.1	pct.2	p_val_adj	cluster	gene
GAD1	0	1.98336	0.582	0.021	0	AC	GAD1
C1QL2	0	1.48448	0.359	0.007	0	AC	C1QL2
GAD2	2.19888e-304	1.38942	0.38	0.011	4.64909e-300	AC	GAD2
BASP1	2.20164e-302	1.71225	0.715	0.115	4.65493e-298	AC	BASP1
PAX6	1.27119e-274	1.58169	0.62	0.089	2.68768e-270	AC	PAX6
TFAP2A	9.70603e-272	1.44236	0.42	0.025	2.05215e-267	AC	TFAP2A
CELF4	2.47157e-269	1.61905	0.62	0.094	5.22563e-265	AC	CELF4
ATP1B1	5.45417e-263	1.50059	0.685	0.114	1.15318e-258	AC	ATP1B1
TFAP2B	2.13516e-252	1.58272	0.436	0.035	4.51437e-248	AC	TFAP2B
NSG2	8.84078e-225	1.41842	0.456	0.049	1.86921e-220	AC	NSG2
MEG3	1.84291e-224	1.56538	0.877	0.342	3.89646e-220	AC	MEG3
GABRG1	1.90094e-221	1.19245	0.277	0.008	4.01915e-217	AC	GABRG1
CARTPT	3.8702e-211	2.08131	0.315	0.017	8.18277e-207	AC	CARTPT
SV2A	2.09494e-201	1.36251	0.538	0.09	4.42933e-197	AC	SV2A
SLC6A1	3.81844e-200	1.28439	0.307	0.018	8.07332e-196	AC	SLC6A1
SYNPR	3.90664e-192	1.47116	0.402	0.045	8.25982e-188	AC	SYNPR
PEG3	2.57025e-188	1.33301	0.446	0.061	5.43428e-184	AC	PEG3
GRIN1	9.64212e-186	1.25786	0.384	0.042	2.03863e-181	AC	GRIN1
C1QL1	1.72761e-179	1.21552	0.316	0.025	3.65269e-175	AC	C1QL1
NRXN2	2.59233e-169	1.20451	0.418	0.06	5.48097e-165	AC	NRXN2
ELAVL3	1.50724e-163	1.10131	0.341	0.037	3.18677e-159	AC	ELAVL3
PNMA2	1.46475e-152	1.06625	0.356	0.045	3.09693e-148	AC	PNMA2
PBX1	1.46439e-148	1.28998	0.469	0.093	3.09616e-144	AC	PBX1
SCG2	7.15541e-145	1.32187	0.298	0.031	1.51287e-140	AC	SCG2
TMEM178A	5.1817e-141	0.996051	0.285	0.028	1.09557e-136	AC	TMEM178A
UCHL1	7.24168e-141	0.937531	0.416	0.068	1.53111e-136	AC	UCHL1
NDRG4	3.09262e-136	1.06275	0.566	0.147	6.53873e-132	AC	NDRG4
SEMA6A	1.32134e-130	0.972111	0.264	0.026	2.7937e-126	AC	SEMA6A
SNCA	2.42984e-124	1.02157	0.287	0.036	5.1374e-120	AC	SNCA
SYT1	1.39271e-122	0.825876	0.956	0.754	2.9446e-118	AC	SYT1
DPP6	5.71799e-118	0.968925	0.252	0.028	1.20895e-113	AC	DPP6
RBFOX2	4.47787e-117	0.903507	0.27	0.033	9.46757e-113	AC	RBFOX2
TAGLN3	1.30496e-116	1.01717	0.434	0.094	2.75908e-112	AC	TAGLN3
SCN3B	1.63755e-115	0.984783	0.29	0.04	3.46228e-111	AC	SCN3B
PAM	4.73137e-112	0.971294	0.279	0.038	1.00035e-107	AC	PAM
GNAS	3.58812e-109	0.99203	0.749	0.345	7.58636e-105	AC	GNAS
CACNA2D2	1.75544e-108	0.889219	0.259	0.033	3.71152e-104	AC	CACNA2D2
NEDD4L	6.65904e-108	1.01421	0.325	0.057	1.40792e-103	AC	NEDD4L
NAP1L3	6.94653e-107	1.03013	0.384	0.084	1.46871e-102	AC	NAP1L3
LSAMP	6.19876e-106	0.992744	0.38	0.08	1.3106e-101	AC	LSAMP
CHD5	4.45298e-104	0.946727	0.349	0.068	9.41494e-100	AC	CHD5
DPYSL2	1.71499e-103	0.993569	0.648	0.249	3.626e-99	AC	DPYSL2
GABBR1	3.05399e-101	0.928747	0.331	0.063	6.45705e-97	AC	GABBR1
DNER	4.63531e-95	1.06976	0.538	0.184	9.80044e-91	AC	DNER
IDS	9.21362e-92	0.974965	0.611	0.243	1.94804e-87	AC	IDS
GPM6A	1.99519e-91	0.905137	0.525	0.169	4.21842e-87	AC	GPM6A
SIPA1L3	4.14757e-91	0.917439	0.27	0.045	8.76921e-87	AC	SIPA1L3
MARCKS	1.52624e-90	1.03228	0.446	0.131	3.22693e-86	AC	MARCKS
CHN1	1.61037e-90	0.881852	0.397	0.099	3.4048e-86	AC	CHN1
CACNA1A	6.3227e-86	0.799354	0.274	0.049	1.33681e-81	AC	CACNA1A
CLIP3	4.28568e-84	0.979462	0.382	0.102	9.06121e-80	AC	CLIP3
GRIA4	1.64676e-81	0.825207	0.298	0.062	3.48174e-77	AC	GRIA4
RTN1	3.59964e-80	0.889993	0.374	0.098	7.61071e-76	AC	RTN1
FAIM2	5.98364e-80	0.923327	0.47	0.156	1.26512e-75	AC	FAIM2
RP11-317P15.5	1.17252e-79	0.891828	0.316	0.071	2.47906e-75	AC	RP11-317P15.5
DDAH1	9.48276e-78	0.71779	0.252	0.045	2.00494e-73	AC	DDAH1
SPOCK2	1.08962e-75	0.872111	0.4	0.115	2.30379e-71	AC	SPOCK2
OXR1	2.30289e-75	0.89064	0.464	0.159	4.86899e-71	AC	OXR1
AP1G2	2.67117e-75	0.804565	0.316	0.074	5.64766e-71	AC	AP1G2
CALM3	5.48128e-73	0.831209	0.49	0.177	1.15891e-68	AC	CALM3
PCSK1N	2.71167e-72	0.915451	0.616	0.283	5.73327e-68	AC	PCSK1N
YWHAB	4.33758e-72	0.82524	0.557	0.231	9.17095e-68	AC	YWHAB
PRKCB	1.64731e-70	0.867921	0.325	0.084	3.4829e-66	AC	PRKCB
SYN1	4.11045e-70	0.760705	0.267	0.058	8.69072e-66	AC	SYN1
C16orf45	4.15359e-70	0.820634	0.31	0.077	8.78194e-66	AC	C16orf45
APP	7.24052e-68	0.788854	0.334	0.09	1.53086e-63	AC	APP
PREPL	1.86084e-64	0.784446	0.502	0.199	3.93436e-60	AC	PREPL
RTN3	4.93556e-64	0.726705	0.618	0.294	1.04352e-59	AC	RTN3
MEIS2	3.49817e-63	0.781029	0.372	0.116	7.39617e-59	AC	MEIS2
YWHAG	9.36747e-63	0.821282	0.48	0.191	1.98056e-58	AC	YWHAG
SNCB	1.4762e-58	0.734606	0.625	0.318	3.12113e-54	AC	SNCB
ZEB2	3.31978e-58	0.722026	0.282	0.074	7.019e-54	AC	ZEB2
TMSB10	1.43681e-57	0.685833	0.503	0.212	3.03785e-53	AC	TMSB10
KIF5C	1.34243e-56	0.693066	0.348	0.109	2.83831e-52	AC	KIF5C
TSPAN7	1.73224e-55	0.720618	0.605	0.299	3.66248e-51	AC	TSPAN7
SULT4A1	1.79495e-55	0.670094	0.254	0.063	3.79507e-51	AC	SULT4A1
CYFIP2	2.33522e-55	0.725021	0.311	0.093	4.93736e-51	AC	CYFIP2
YWHAH	3.56999e-55	0.698284	0.372	0.124	7.54804e-51	AC	YWHAH
ATP6V1G2	2.73872e-54	0.675503	0.402	0.144	5.79048e-50	AC	ATP6V1G2
NREP	2.79529e-53	0.745876	0.459	0.19	5.91007e-49	AC	NREP
ACSL3	3.36688e-52	0.675632	0.43	0.166	7.1186e-48	AC	ACSL3
RAP1GAP	1.30544e-51	0.760642	0.316	0.102	2.76009e-47	AC	RAP1GAP
RAB6B	2.41189e-51	0.671651	0.257	0.069	5.09946e-47	AC	RAB6B
DKK3	5.2294e-50	0.622992	0.351	0.118	1.10565e-45	AC	DKK3
USP22	1.0754e-49	0.702524	0.493	0.224	2.27372e-45	AC	USP22
NAPB	4.00039e-49	0.698292	0.552	0.275	8.45803e-45	AC	NAPB
CSRNP3	5.46759e-49	0.672838	0.323	0.107	1.15601e-44	AC	CSRNP3
DNM3	1.6442e-48	0.681604	0.259	0.074	3.47634e-44	AC	DNM3
CEND1	2.50792e-48	0.599675	0.261	0.072	5.30249e-44	AC	CEND1
SCD5	3.23236e-48	0.729039	0.366	0.136	6.83417e-44	AC	SCD5
GUCY1A2	3.17232e-46	0.633327	0.262	0.077	6.70723e-42	AC	GUCY1A2
CRMP1	1.0247e-44	0.630005	0.395	0.156	2.16653e-40	AC	CRMP1
NCDN	1.74375e-44	0.596409	0.274	0.085	3.68681e-40	AC	NCDN
LINC00657	3.61939e-44	0.648641	0.49	0.229	7.65247e-40	AC	LINC00657
ARF3	4.392e-43	0.612253	0.289	0.095	9.286e-39	AC	ARF3
PGRMC1	3.05908e-42	0.688056	0.336	0.127	6.46782e-38	AC	PGRMC1
HLF	5.4736e-42	0.639214	0.367	0.145	1.15728e-37	AC	HLF
NCAM1	1.78585e-41	0.582174	0.525	0.261	3.77583e-37	AC	NCAM1
SERINC1	1.83291e-41	0.655973	0.436	0.197	3.87531e-37	AC	SERINC1
DIRAS2	2.36241e-41	0.636897	0.261	0.083	4.99484e-37	AC	DIRAS2
PEBP1	3.31283e-41	0.601542	0.644	0.374	7.00432e-37	AC	PEBP1
GAS6	5.86638e-41	0.617213	0.259	0.082	1.24033e-36	AC	GAS6
ACTB	8.38603e-41	0.517479	0.646	0.364	1.77306e-36	AC	ACTB
STMN2	1.0892e-40	0.57251	0.339	0.127	2.3029e-36	AC	STMN2
EPB41L3	2.48006e-40	0.626008	0.328	0.122	5.24358e-36	AC	EPB41L3
NGFRAP1	4.28712e-40	0.656335	0.47	0.227	9.06425e-36	AC	NGFRAP1
BEX1	8.36859e-40	0.667936	0.451	0.208	1.76937e-35	AC	BEX1
RAB3A	1.47468e-39	0.655501	0.439	0.201	3.11791e-35	AC	RAB3A
NRXN3	2.77575e-39	0.585877	0.369	0.148	5.86877e-35	AC	NRXN3
KLC1	9.98339e-39	0.595677	0.549	0.295	2.11079e-34	AC	KLC1
DNM1	2.62255e-38	0.57938	0.474	0.231	5.54486e-34	AC	DNM1
DYNLL2	5.22697e-37	0.633658	0.4	0.181	1.10514e-32	AC	DYNLL2
ZYG11B	1.70816e-36	0.561021	0.256	0.086	3.61157e-32	AC	ZYG11B
STMN1	3.31866e-36	0.581495	0.616	0.381	7.01665e-32	AC	STMN1
SRGAP3	6.62751e-36	0.580421	0.366	0.154	1.40126e-31	AC	SRGAP3
CSNK1E	7.59347e-35	0.59418	0.393	0.178	1.60549e-30	AC	CSNK1E
NEAT1	4.25275e-34	0.475281	0.726	0.492	8.99159e-30	AC	NEAT1
GLUL	1.45283e-32	0.274576	0.518	0.26	3.07171e-28	AC	GLUL
PJA2	5.09468e-31	0.528053	0.402	0.188	1.07717e-26	AC	PJA2
MGARP	1.10088e-30	0.555499	0.408	0.202	2.32758e-26	AC	MGARP
PPIA	8.61764e-30	0.48976	0.584	0.35	1.82203e-25	AC	PPIA
MAPT	1.09951e-29	0.529505	0.326	0.142	2.32469e-25	AC	MAPT
PCLO	1.82313e-29	0.557148	0.341	0.153	3.85464e-25	AC	PCLO
GDI1	2.53396e-29	0.499209	0.579	0.348	5.35754e-25	AC	GDI1
MLLT11	3.52099e-29	0.575079	0.252	0.098	7.44443e-25	AC	MLLT11
LMO4	3.83978e-29	0.605854	0.279	0.114	8.11844e-25	AC	LMO4
SCRN1	6.65172e-29	0.562358	0.27	0.11	1.40637e-24	AC	SCRN1
GRIA2	8.59766e-29	0.577855	0.336	0.154	1.8178e-24	AC	GRIA2
RAC1	2.65354e-28	0.50444	0.298	0.127	5.61037e-24	AC	RAC1
SNAP25	6.67697e-28	0.379775	0.831	0.644	1.41171e-23	AC	SNAP25
PRKACB	1.13697e-27	0.550323	0.389	0.193	2.4039e-23	AC	PRKACB
CPLX3	1.84867e-27	0.560292	0.425	0.226	3.90863e-23	AC	CPLX3
CANX	3.51906e-27	0.462606	0.603	0.381	7.44035e-23	AC	CANX
CLTB	4.29257e-27	0.529806	0.343	0.16	9.07577e-23	AC	CLTB
PLD3	8.60335e-27	0.490632	0.351	0.165	1.81901e-22	AC	PLD3
ATP6AP1	2.35133e-26	0.478554	0.266	0.109	4.97142e-22	AC	ATP6AP1
MATR3	2.51872e-26	0.482983	0.539	0.328	5.32534e-22	AC	MATR3
STMN3	2.71303e-26	0.530672	0.289	0.127	5.73616e-22	AC	STMN3
ATP6V1B2	1.44429e-25	0.472976	0.595	0.384	3.05366e-21	AC	ATP6V1B2
VAMP2	2.70517e-25	0.334488	0.875	0.765	5.71955e-21	AC	VAMP2
DNAJC6	1.16848e-24	0.476378	0.261	0.111	2.47052e-20	AC	DNAJC6
PPP2R1A	2.61566e-24	0.480013	0.397	0.206	5.53029e-20	AC	PPP2R1A
GPR162	1.3281e-23	0.451429	0.284	0.127	2.80801e-19	AC	GPR162
MORF4L1	1.77856e-23	0.482488	0.493	0.297	3.7604e-19	AC	MORF4L1
PSAP	2.00208e-23	0.4377	0.58	0.387	4.233e-19	AC	PSAP
MAPRE2	2.70632e-23	0.462306	0.262	0.114	5.72197e-19	AC	MAPRE2
CALM2	4.23238e-23	0.358019	0.779	0.612	8.94853e-19	AC	CALM2
MORF4L2	4.72618e-23	0.451899	0.392	0.21	9.99257e-19	AC	MORF4L2
NSF	5.34859e-23	0.466357	0.438	0.247	1.13085e-18	AC	NSF
MTCH1	1.06042e-22	0.491681	0.307	0.15	2.24204e-18	AC	MTCH1
PRKAR1A	1.50414e-22	0.466057	0.343	0.171	3.18021e-18	AC	PRKAR1A
CABP1	1.6201e-22	0.461166	0.27	0.122	3.42539e-18	AC	CABP1
SPIN1	9.71001e-22	0.457591	0.277	0.128	2.05299e-17	AC	SPIN1
TSPYL1	1.16834e-21	0.444401	0.282	0.131	2.47022e-17	AC	TSPYL1
RNF187	1.34119e-21	0.454548	0.295	0.142	2.83567e-17	AC	RNF187
CFL1	2.26317e-21	0.456924	0.472	0.283	4.78502e-17	AC	CFL1
BEX2	3.61447e-21	0.418469	0.349	0.177	7.64207e-17	AC	BEX2
INA	9.39744e-21	0.359185	0.318	0.155	1.9869e-16	AC	INA
USP11	1.28394e-20	0.456813	0.32	0.164	2.71464e-16	AC	USP11
JUND	1.47697e-20	0.462795	0.311	0.159	3.12276e-16	AC	JUND
NPDC1	1.58866e-20	0.432849	0.328	0.167	3.3589e-16	AC	NPDC1
NUCKS1	1.79726e-20	0.388364	0.597	0.408	3.79995e-16	AC	NUCKS1
TMSB4X	2.1638e-20	0.423882	0.493	0.308	4.57492e-16	AC	TMSB4X
EIF4A2	8.71991e-20	0.367352	0.713	0.544	1.84365e-15	AC	EIF4A2
FAM126B	2.43667e-19	0.388691	0.28	0.134	5.15186e-15	AC	FAM126B
SRPK2	3.55115e-19	0.424053	0.262	0.124	7.50819e-15	AC	SRPK2
YWHAQ	1.40592e-18	0.444133	0.348	0.195	2.97253e-14	AC	YWHAQ
BEX4	1.78839e-18	0.417527	0.267	0.131	3.7812e-14	AC	BEX4
GNAO1	3.74576e-18	0.381208	0.356	0.196	7.91967e-14	AC	GNAO1
KIF3A	4.83861e-18	0.439041	0.336	0.185	1.02303e-13	AC	KIF3A
ATP1A1	5.444e-18	0.383136	0.452	0.272	1.15102e-13	AC	ATP1A1
TNPO2	5.55885e-18	0.396676	0.261	0.126	1.17531e-13	AC	TNPO2
TMEM66	5.57616e-18	0.384752	0.484	0.304	1.17897e-13	AC	TMEM66
ITM2B	5.85849e-18	0.387686	0.533	0.349	1.23866e-13	AC	ITM2B
MAPK1	1.2765e-17	0.409272	0.252	0.123	2.69891e-13	AC	MAPK1
PTPLAD1	1.58425e-17	0.39224	0.257	0.126	3.34957e-13	AC	PTPLAD1
SCARB2	5.38014e-17	0.38687	0.338	0.185	1.13752e-12	AC	SCARB2
KIAA1107	8.13591e-17	0.417336	0.261	0.131	1.72017e-12	AC	KIAA1107
H1FX	8.42927e-17	0.392395	0.328	0.179	1.7822e-12	AC	H1FX
NAP1L1	9.09131e-17	0.419503	0.434	0.275	1.92218e-12	AC	NAP1L1
MSL1	1.05477e-16	0.380802	0.27	0.136	2.23009e-12	AC	MSL1
ULK3	1.28454e-16	0.406956	0.331	0.184	2.71591e-12	AC	ULK3
CELF2	1.99671e-16	0.403233	0.489	0.32	4.22165e-12	AC	CELF2
NEGR1	2.21193e-16	0.352686	0.287	0.147	4.67667e-12	AC	NEGR1
PKD1	3.61858e-16	0.415929	0.279	0.147	7.65077e-12	AC	PKD1
TERF2IP	3.85397e-16	0.350506	0.595	0.434	8.14846e-12	AC	TERF2IP
RORB	2.87046e-15	0.394083	0.464	0.307	6.06901e-11	AC	RORB
ATP6V1A	3.18813e-15	0.35907	0.282	0.151	6.74066e-11	AC	ATP6V1A
ATP1A3	8.26619e-15	0.366475	0.469	0.301	1.74772e-10	AC	ATP1A3
STXBP1	1.20148e-14	0.336032	0.549	0.378	2.54029e-10	AC	STXBP1
NCKAP1	1.58921e-14	0.409291	0.302	0.173	3.36006e-10	AC	NCKAP1
FKBP8	2.33418e-14	0.361266	0.31	0.177	4.93516e-10	AC	FKBP8
ATP2A2	3.1815e-14	0.348283	0.287	0.157	6.72665e-10	AC	ATP2A2
KIF1A	4.69161e-14	0.360961	0.443	0.285	9.91947e-10	AC	KIF1A
TSC22D1	5.04271e-14	0.375962	0.321	0.188	1.06618e-09	AC	TSC22D1
KIDINS220	5.48004e-14	0.349312	0.256	0.136	1.15864e-09	AC	KIDINS220
PLEKHB2	9.79911e-14	0.350776	0.344	0.202	2.07183e-09	AC	PLEKHB2
SNAP91	1.14866e-13	0.345419	0.395	0.247	2.42862e-09	AC	SNAP91
PACSIN1	1.19992e-13	0.374418	0.282	0.158	2.53699e-09	AC	PACSIN1
RHEB	1.54225e-13	0.336747	0.284	0.156	3.26079e-09	AC	RHEB
EEF2	1.76765e-13	0.31536	0.457	0.292	3.73735e-09	AC	EEF2
WHSC1L1	1.8325e-13	0.34844	0.346	0.207	3.87446e-09	AC	WHSC1L1
CCNI	1.99394e-13	0.316429	0.646	0.493	4.21579e-09	AC	CCNI
NBEA	2.86924e-13	0.341587	0.305	0.174	6.06642e-09	AC	NBEA
CAMK2N1	4.10951e-13	0.496139	0.264	0.152	8.68873e-09	AC	CAMK2N1
TMEM59L	4.51901e-13	0.373189	0.267	0.149	9.55454e-09	AC	TMEM59L
RUNDC3A	7.19333e-13	0.324479	0.259	0.142	1.52088e-08	AC	RUNDC3A
PDXK	1.16467e-12	0.366086	0.275	0.158	2.46246e-08	AC	PDXK
CTBP1	2.09424e-12	0.340442	0.325	0.196	4.42784e-08	AC	CTBP1
AES	2.13392e-12	0.337123	0.377	0.24	4.51174e-08	AC	AES
MAST1	2.30096e-12	0.332414	0.298	0.175	4.86492e-08	AC	MAST1
RAB7A	2.61591e-12	0.328412	0.328	0.196	5.53081e-08	AC	RAB7A
PAFAH1B1	3.40009e-12	0.338975	0.28	0.16	7.18881e-08	AC	PAFAH1B1
CAMK2B	3.77711e-12	0.320654	0.349	0.215	7.98594e-08	AC	CAMK2B
TTC3	3.91085e-12	0.34325	0.525	0.382	8.2687e-08	AC	TTC3
NR1D1	5.4317e-12	0.326812	0.359	0.223	1.14842e-07	AC	NR1D1
PURA	5.93298e-12	0.325483	0.3	0.178	1.25441e-07	AC	PURA
HCFC1R1	6.93114e-12	0.30845	0.254	0.143	1.46545e-07	AC	HCFC1R1
MPRIP	8.35955e-12	0.330734	0.256	0.144	1.76746e-07	AC	MPRIP
AP2B1	8.61819e-12	0.340491	0.285	0.167	1.82214e-07	AC	AP2B1
PCBP3	9.12424e-12	0.324351	0.297	0.175	1.92914e-07	AC	PCBP3
SPTBN1	1.64886e-11	0.30351	0.318	0.193	3.48619e-07	AC	SPTBN1
AKAP11	1.83934e-11	0.327282	0.287	0.17	3.88893e-07	AC	AKAP11
RAB11A	2.0029e-11	0.315245	0.251	0.142	4.23473e-07	AC	RAB11A
CTBP2	2.03293e-11	0.329377	0.331	0.202	4.29823e-07	AC	CTBP2
MARCH6	2.35028e-11	0.325803	0.266	0.154	4.96919e-07	AC	MARCH6
YWHAZ	7.90249e-11	0.299435	0.5	0.368	1.67082e-06	AC	YWHAZ
PFN2	8.16689e-11	0.289072	0.328	0.206	1.72672e-06	AC	PFN2
SRRM4	8.98057e-11	0.336627	0.349	0.229	1.89876e-06	AC	SRRM4
CADPS	9.28125e-11	0.30392	0.456	0.318	1.96234e-06	AC	CADPS
CCNG2	1.59665e-10	0.28921	0.321	0.2	3.3758e-06	AC	CCNG2
EDIL3	2.00393e-10	0.267799	0.325	0.199	4.2369e-06	AC	EDIL3
SET	3.00869e-10	0.282584	0.326	0.201	6.36127e-06	AC	SET
CAND1	3.83731e-10	0.294613	0.292	0.178	8.11322e-06	AC	CAND1
SCOC	4.18137e-10	0.301228	0.302	0.187	8.84068e-06	AC	SCOC
NHP2L1	4.6811e-10	0.283471	0.325	0.207	9.89725e-06	AC	NHP2L1
RUNX1T1	7.346e-10	0.291678	0.256	0.151	1.55316e-05	AC	RUNX1T1
DYNC1H1	1.3611e-09	0.258128	0.298	0.186	2.87778e-05	AC	DYNC1H1
SCAMP1	7.59993e-09	0.254332	0.344	0.226	0.000160685	AC	SCAMP1
CCDC88A	9.04643e-09	0.268143	0.28	0.177	0.000191269	AC	CCDC88A
RNPS1	1.26943e-08	0.256439	0.266	0.164	0.000268396	AC	RNPS1
CELF1	5.57312e-08	0.256339	0.275	0.177	0.00117832	AC	CELF1
PRRC2B	6.14457e-08	0.265839	0.352	0.244	0.00129915	AC	PRRC2B
ARHGEF12	7.54637e-08	0.298893	0.31	0.211	0.00159553	AC	ARHGEF12
CSTB	6.87526e-07	0.269792	0.344	0.247	0.0145364	AC	CSTB
PCP4	0.000391172	0.303495	0.556	0.493	1	AC	PCP4
ARR3	0	2.99457	0.964	0.085	0	Cone PR	ARR3
OPN1LW	0	2.47587	0.609	0.016	0	Cone PR	OPN1LW
GUCA1C	0	2.01786	0.58	0.021	0	Cone PR	GUCA1C
RAB41	0	1.95912	0.613	0.016	0	Cone PR	RAB41
CTD-2050N2.1	6.29671e-304	1.56165	0.401	0.009	1.33131e-299	Cone PR	CTD-2050N2.1
PDE6H	2.38104e-286	3.2088	0.938	0.157	5.03423e-282	Cone PR	PDE6H
GNGT2	6.03598e-267	1.58412	0.438	0.017	1.27619e-262	Cone PR	GNGT2
TDRG1	3.7312e-218	1.59984	0.467	0.03	7.88888e-214	Cone PR	TDRG1
CHRNA3	6.20214e-190	1.41982	0.427	0.03	1.31132e-185	Cone PR	CHRNA3
MYL4	1.88002e-144	1.1044	0.259	0.012	3.97492e-140	Cone PR	MYL4
RAX	7.85173e-109	1.04804	0.292	0.025	1.66009e-104	Cone PR	RAX
FAM19A3	1.87508e-95	1.00341	0.266	0.024	3.96447e-91	Cone PR	FAM19A3
SLC24A2	4.11202e-95	1.25584	0.464	0.083	8.69404e-91	Cone PR	SLC24A2
LBH	6.99811e-92	1.10854	0.434	0.072	1.47961e-87	Cone PR	LBH
GUK1	9.09947e-82	1.0725	0.978	0.704	1.9239e-77	Cone PR	GUK1
GNB3	3.19867e-74	0.936475	0.953	0.653	6.76296e-70	Cone PR	GNB3
MAP6	2.39026e-70	1.0905	0.412	0.087	5.05373e-66	Cone PR	MAP6
GUCA1A	1.01037e-62	0.864571	0.938	0.65	2.13622e-58	Cone PR	GUCA1A
SMTN	2.33409e-62	1.12866	0.599	0.204	4.93497e-58	Cone PR	SMTN
DZIP3	2.23096e-58	1.0339	0.387	0.088	4.71691e-54	Cone PR	DZIP3
CA2	4.40806e-55	0.950816	0.449	0.118	9.31997e-51	Cone PR	CA2
CC2D2A	2.06148e-50	0.962689	0.42	0.114	4.35858e-46	Cone PR	CC2D2A
MPP4	2.96628e-50	0.880618	0.832	0.473	6.27161e-46	Cone PR	MPP4
MT-ND3	5.68693e-50	0.923433	0.985	0.972	1.20239e-45	Cone PR	MT-ND3
KCNV2	1.34724e-48	0.801382	0.876	0.542	2.84846e-44	Cone PR	KCNV2
THRB	1.13335e-47	0.94424	0.35	0.085	2.39625e-43	Cone PR	THRB
DPYSL3	2.71984e-44	0.899488	0.628	0.277	5.75056e-40	Cone PR	DPYSL3
MT-ND4	6.46821e-43	0.554505	1	0.999	1.36757e-38	Cone PR	MT-ND4
MAP2	8.59847e-42	0.715585	0.891	0.633	1.81797e-37	Cone PR	MAP2
VOPP1	2.20263e-41	0.793966	0.81	0.507	4.65703e-37	Cone PR	VOPP1
PFKFB3	7.43951e-36	0.821101	0.263	0.063	1.57294e-31	Cone PR	PFKFB3
PLEKHB1	2.63545e-35	0.634748	0.854	0.593	5.57212e-31	Cone PR	PLEKHB1
DST	7.51471e-35	0.785646	0.591	0.271	1.58884e-30	Cone PR	DST
MT-ND5	2.316e-34	0.580642	0.96	0.895	4.89672e-30	Cone PR	MT-ND5
RP11-215G15.5	3.26135e-34	0.857082	0.504	0.209	6.89547e-30	Cone PR	RP11-215G15.5
MT-CO3	7.54642e-32	0.485696	0.993	0.987	1.59554e-27	Cone PR	MT-CO3
VPRBP	3.76126e-30	0.806807	0.453	0.184	7.95242e-26	Cone PR	VPRBP
RS1	9.33357e-30	0.803594	0.515	0.225	1.9734e-25	Cone PR	RS1
MT-ND2	1.50575e-29	0.469416	0.982	0.964	3.18361e-25	Cone PR	MT-ND2
NEDD4L1	3.01222e-29	0.719588	0.274	0.078	6.36874e-25	Cone PR	NEDD4L
COL4A3	4.01987e-29	0.678007	0.328	0.105	8.49921e-25	Cone PR	COL4A3
TMEM50B	2.15739e-28	0.66731	0.54	0.246	4.56137e-24	Cone PR	TMEM50B
MT-ND4L	5.18534e-28	0.527675	0.934	0.852	1.09634e-23	Cone PR	MT-ND4L
MT-ATP6	2.13407e-27	0.489833	1	0.986	4.51206e-23	Cone PR	MT-ATP6
PDC	8.50073e-27	0.51504	0.883	0.628	1.79731e-22	Cone PR	PDC
CDHR1	3.33357e-26	0.572044	0.81	0.542	7.04817e-22	Cone PR	CDHR1
IMPG2	3.33127e-25	0.59814	0.774	0.504	7.0433e-21	Cone PR	IMPG2
ATP1A11	3.51867e-25	0.685383	0.547	0.279	7.43953e-21	Cone PR	ATP1A1
PCBP4	5.40837e-25	0.408419	0.971	0.864	1.14349e-20	Cone PR	PCBP4
MT-CYB	4.0977e-24	0.37108	0.996	0.987	8.66377e-20	Cone PR	MT-CYB
HSPA5	5.29117e-24	0.755583	0.449	0.211	1.11871e-19	Cone PR	HSPA5
HEG1	9.43043e-24	0.688302	0.339	0.127	1.99387e-19	Cone PR	HEG1
HK2	3.593e-23	0.624677	0.606	0.336	7.59667e-19	Cone PR	HK2
PKM	6.38379e-23	0.353509	0.985	0.959	1.34972e-18	Cone PR	PKM
FSD1L	1.55688e-22	0.812295	0.416	0.196	3.29172e-18	Cone PR	FSD1L
MAP4	2.3771e-22	0.588482	0.617	0.339	5.0259e-18	Cone PR	MAP4
MEGF9	3.84751e-20	0.69938	0.325	0.131	8.13479e-16	Cone PR	MEGF9
IMPG1	6.82362e-20	0.5364	0.668	0.416	1.44272e-15	Cone PR	IMPG1
CKB	1.50558e-19	0.292681	0.989	0.957	3.18326e-15	Cone PR	CKB
SLC44A1	2.26013e-19	0.654934	0.332	0.137	4.7786e-15	Cone PR	SLC44A1
NTNG2	3.22421e-18	0.593028	0.515	0.278	6.81696e-14	Cone PR	NTNG2
MT-CO2	1.81712e-17	0.414823	0.971	0.956	3.84194e-13	Cone PR	MT-CO2
CLSTN1	4.80501e-17	0.488987	0.679	0.454	1.01592e-12	Cone PR	CLSTN1
CRX	6.13704e-17	0.471121	0.788	0.587	1.29755e-12	Cone PR	CRX
WDR1	1.25458e-16	0.590674	0.281	0.113	2.65257e-12	Cone PR	WDR1
NME1	1.45891e-16	0.687967	0.507	0.298	3.08457e-12	Cone PR	NME1
ENO2	5.42054e-16	0.289694	0.985	0.945	1.14606e-11	Cone PR	ENO2
CPE	5.6832e-16	0.442953	0.759	0.539	1.2016e-11	Cone PR	CPE
CDH2	1.0973e-15	0.550227	0.442	0.237	2.32002e-11	Cone PR	CDH2
DCBLD2	1.69714e-15	0.54284	0.27	0.112	3.58826e-11	Cone PR	DCBLD2
ATP1B2	1.73693e-15	0.40164	0.821	0.664	3.67238e-11	Cone PR	ATP1B2
DLG4	3.65961e-15	0.506827	0.646	0.456	7.73752e-11	Cone PR	DLG4
MT-ND1	4.024e-15	0.387624	0.909	0.879	8.50795e-11	Cone PR	MT-ND1
TP53BP2	5.04653e-15	0.546472	0.263	0.107	1.06699e-10	Cone PR	TP53BP2
UBAP1L	1.26482e-14	0.516288	0.285	0.122	2.67421e-10	Cone PR	UBAP1L
PROM1	2.0695e-14	0.451862	0.693	0.488	4.37554e-10	Cone PR	PROM1
SSX2IP	4.74285e-14	0.497726	0.438	0.242	1.00278e-09	Cone PR	SSX2IP
TSPAN3	7.89114e-14	0.505993	0.5	0.29	1.66842e-09	Cone PR	TSPAN3
GOT2	2.13705e-13	0.50044	0.252	0.108	4.51837e-09	Cone PR	GOT2
RBP3	1.01259e-12	0.403847	0.755	0.565	2.14093e-08	Cone PR	RBP3
TPD52	2.30166e-12	0.49401	0.555	0.369	4.8664e-08	Cone PR	TPD52
HSP90B1	2.88505e-12	0.521726	0.489	0.303	6.09986e-08	Cone PR	HSP90B1
MEF2C	2.95379e-12	0.475126	0.522	0.333	6.24519e-08	Cone PR	MEF2C
ECHDC2	3.92371e-12	0.470289	0.5	0.306	8.29589e-08	Cone PR	ECHDC2
SLC17A7	1.35189e-11	0.391079	0.69	0.509	2.8583e-07	Cone PR	SLC17A7
PPA1	2.18645e-11	0.529002	0.423	0.256	4.62281e-07	Cone PR	PPA1
CPLX4	4.3946e-11	0.470379	0.547	0.38	9.29149e-07	Cone PR	CPLX4
LINC00599	4.92951e-11	0.312339	0.836	0.702	1.04225e-06	Cone PR	LINC00599
MTRNR2L8	5.38491e-11	0.475059	0.27	0.133	1.13853e-06	Cone PR	MTRNR2L8
AKAP9	7.82502e-11	0.376679	0.774	0.619	1.65444e-06	Cone PR	AKAP9
ITM2C	1.55986e-10	0.494189	0.343	0.185	3.298e-06	Cone PR	ITM2C
RTBDN	2.27225e-10	0.329873	0.821	0.665	4.80422e-06	Cone PR	RTBDN
MYO9B	3.78067e-10	0.424159	0.372	0.211	7.99348e-06	Cone PR	MYO9B
PLA2G5	5.6346e-10	0.473776	0.255	0.127	1.19132e-05	Cone PR	PLA2G5
STK35	1.16627e-09	0.392993	0.569	0.402	2.46585e-05	Cone PR	STK35
AFF1	1.29026e-09	0.433677	0.427	0.262	2.728e-05	Cone PR	AFF1
SERF2	1.62496e-09	0.462332	0.485	0.335	3.43565e-05	Cone PR	SERF2
LMOD1	1.71972e-09	0.441299	0.281	0.147	3.636e-05	Cone PR	LMOD1
VASH1	2.41263e-09	0.462053	0.332	0.187	5.10103e-05	Cone PR	VASH1
LPCAT1	2.62319e-09	0.336259	0.686	0.527	5.54621e-05	Cone PR	LPCAT1
SLC6A6	2.84858e-09	0.39656	0.588	0.428	6.02276e-05	Cone PR	SLC6A6
DAAM1	4.48918e-09	0.397132	0.515	0.361	9.49147e-05	Cone PR	DAAM1
FRMPD2	1.19122e-08	0.422477	0.263	0.139	0.00025186	Cone PR	FRMPD2
FZD3	1.73257e-08	0.380206	0.434	0.277	0.000366318	Cone PR	FZD3
FRMPD1	2.82752e-08	0.389978	0.361	0.216	0.000597822	Cone PR	FRMPD1
GDPD5	3.31453e-08	0.39358	0.46	0.305	0.000700791	Cone PR	GDPD5
ABCC5	3.63285e-08	0.434115	0.372	0.234	0.000768094	Cone PR	ABCC5
CANX1	3.78857e-08	0.414167	0.544	0.4	0.000801017	Cone PR	CANX
MAP1LC3B	7.86742e-08	0.387694	0.438	0.301	0.00166341	Cone PR	MAP1LC3B
PQLC1	8.98866e-08	0.415015	0.277	0.156	0.00190047	Cone PR	PQLC1
PGK1	1.70664e-07	0.306435	0.701	0.568	0.00360835	Cone PR	PGK1
SV2B	1.80867e-07	0.436662	0.449	0.31	0.00382407	Cone PR	SV2B
CLCN3	2.17622e-07	0.368854	0.391	0.255	0.00460118	Cone PR	CLCN3
FAM57B	2.459e-07	0.29508	0.653	0.488	0.00519906	Cone PR	FAM57B
WSB1	3.67151e-07	0.368989	0.434	0.288	0.00776267	Cone PR	WSB1
SLC12A5	3.73767e-07	0.349846	0.526	0.389	0.00790256	Cone PR	SLC12A5
CHCHD10	4.20441e-07	0.33529	0.646	0.512	0.00888939	Cone PR	CHCHD10
REEP2	4.44382e-07	0.378195	0.303	0.184	0.00939557	Cone PR	REEP2
RNF150	5.27348e-07	0.405977	0.285	0.166	0.0111497	Cone PR	RNF150
NDUFB2	6.85557e-07	0.374757	0.584	0.455	0.0144947	Cone PR	NDUFB2
ATP6V1A1	1.18035e-06	0.370085	0.27	0.161	0.0249562	Cone PR	ATP6V1A
RBBP4	1.34651e-06	0.35311	0.296	0.181	0.0284693	Cone PR	RBBP4
SRRM3	1.37593e-06	0.321087	0.504	0.372	0.0290913	Cone PR	SRRM3
RUFY3	1.70973e-06	0.307249	0.482	0.354	0.0361489	Cone PR	RUFY3
PRNP	1.73863e-06	0.323425	0.431	0.295	0.0367599	Cone PR	PRNP
CELF3	2.16595e-06	0.306586	0.292	0.178	0.0457946	Cone PR	CELF3
CAMK1D	2.24954e-06	0.3527	0.38	0.246	0.047562	Cone PR	CAMK1D
NDUFB1	2.5172e-06	0.343703	0.533	0.396	0.0532211	Cone PR	NDUFB1
RD3	2.8731e-06	0.346701	0.46	0.331	0.060746	Cone PR	RD3
AHCYL1	2.95665e-06	0.367715	0.252	0.15	0.0625124	Cone PR	AHCYL1
CAMSAP1	3.13568e-06	0.306778	0.562	0.442	0.0662978	Cone PR	CAMSAP1
ASPH	3.92423e-06	0.349831	0.394	0.272	0.08297	Cone PR	ASPH
TMEM230	4.15555e-06	0.340598	0.281	0.174	0.0878609	Cone PR	TMEM230
SLC35E2B	4.97094e-06	0.364064	0.31	0.201	0.105101	Cone PR	SLC35E2B
CALR	5.01221e-06	0.317182	0.387	0.259	0.105973	Cone PR	CALR
ZNF385A	5.24066e-06	0.322258	0.526	0.403	0.110803	Cone PR	ZNF385A
RORA	6.42194e-06	0.306763	0.31	0.198	0.135779	Cone PR	RORA
NBEA1	1.09862e-05	0.317119	0.292	0.184	0.232282	Cone PR	NBEA
ATP5G1	1.30048e-05	0.355208	0.307	0.202	0.27496	Cone PR	ATP5G1
ATP6V1B21	1.366e-05	0.317513	0.526	0.403	0.288813	Cone PR	ATP6V1B2
NSF1	1.46741e-05	0.349712	0.376	0.264	0.310254	Cone PR	NSF
CCT3	1.76392e-05	0.335835	0.347	0.242	0.372945	Cone PR	CCT3
CRB1	1.85495e-05	0.265881	0.387	0.262	0.392193	Cone PR	CRB1
PTAR1	1.95913e-05	0.333864	0.274	0.174	0.41422	Cone PR	PTAR1
NDUFA5	2.01069e-05	0.283573	0.401	0.279	0.425121	Cone PR	NDUFA5
ARL4D	2.10142e-05	0.289839	0.274	0.172	0.444303	Cone PR	ARL4D
ARL6IP5	2.3909e-05	0.269091	0.449	0.323	0.505507	Cone PR	ARL6IP5
PFKL	2.60468e-05	0.347326	0.376	0.263	0.550708	Cone PR	PFKL
NREP1	2.91616e-05	0.283202	0.325	0.216	0.616564	Cone PR	NREP
ZBTB18	3.17838e-05	0.29262	0.339	0.234	0.672005	Cone PR	ZBTB18
AGPAT3	3.69346e-05	0.33902	0.365	0.258	0.780907	Cone PR	AGPAT3
PLEKHB21	3.78666e-05	0.31484	0.318	0.214	0.800613	Cone PR	PLEKHB2
ZNF326	4.46932e-05	0.291409	0.46	0.348	0.944948	Cone PR	ZNF326
C6orf62	4.88571e-05	0.377915	0.391	0.279	1	Cone PR	C6orf62
TRAK1	5.42404e-05	0.295366	0.485	0.363	1	Cone PR	TRAK1
SLC38A1	5.8044e-05	0.261127	0.347	0.244	1	Cone PR	SLC38A1
C20orf112	7.24504e-05	0.314833	0.303	0.204	1	Cone PR	C20orf112
SLC2A11	8.37728e-05	0.254876	0.318	0.212	1	Cone PR	SLC2A11
ADCY1	0.000120093	0.300957	0.423	0.312	1	Cone PR	ADCY1
HIPK1	0.000155875	0.356285	0.314	0.225	1	Cone PR	HIPK1
COX6A1	0.000163788	0.285052	0.522	0.423	1	Cone PR	COX6A1
SLIRP	0.000198722	0.25462	0.427	0.322	1	Cone PR	SLIRP
MT-ATP8	0.000211211	0.302213	0.292	0.205	1	Cone PR	MT-ATP8
LLGL2	0.000289098	0.328594	0.263	0.177	1	Cone PR	LLGL2
FAM65A	0.000396511	0.257785	0.325	0.228	1	Cone PR	FAM65A
MEF2D	0.000444265	0.266944	0.336	0.246	1	Cone PR	MEF2D
RALGAPA1	0.000465534	0.262516	0.285	0.195	1	Cone PR	RALGAPA1
TMEM63B	0.000561083	0.277082	0.27	0.185	1	Cone PR	TMEM63B
GSE1	0.000639519	0.265239	0.307	0.221	1	Cone PR	GSE1
COX7B	0.000641868	0.311957	0.401	0.314	1	Cone PR	COX7B
HERC3	0.000928998	0.267774	0.285	0.206	1	Cone PR	HERC3
CLTC	0.000966405	0.269875	0.332	0.248	1	Cone PR	CLTC
ZBTB38	0.00183874	0.300025	0.252	0.181	1	Cone PR	ZBTB38
VPS13C	0.00197507	0.271274	0.281	0.208	1	Cone PR	VPS13C
DNAJC5	0.00333006	0.266797	0.285	0.213	1	Cone PR	DNAJC5
MFSD5	0.00367921	0.259028	0.259	0.185	1	Cone PR	MFSD5
RNF11	0.00407868	0.263285	0.281	0.213	1	Cone PR	RNF11
COX5A	0.00992052	0.275722	0.292	0.232	1	Cone PR	COX5A
ONECUT2	0	2.05983	0.669	0.017	0	HC	ONECUT2
FCHSD1	6.49873e-173	1.40876	0.38	0.014	1.37403e-168	HC	FCHSD1
TNR	1.41677e-172	1.24258	0.303	0.007	2.99547e-168	HC	TNR
PVALB	8.55611e-145	2.4734	0.965	0.197	1.80902e-140	HC	PVALB
PTN	1.79003e-143	1.83306	0.676	0.074	3.78466e-139	HC	PTN
CNTNAP2	3.32407e-88	1.44099	0.451	0.051	7.02807e-84	HC	CNTNAP2
VAT1L	2.15039e-72	1.3373	0.401	0.049	4.54657e-68	HC	VAT1L
CACNG3	3.21765e-69	1.07196	0.254	0.019	6.80309e-65	HC	CACNG3
CALB1	8.34347e-62	1.3072	0.401	0.057	1.76406e-57	HC	CALB1
MIR181A2HG	2.48717e-59	1.19258	0.338	0.042	5.25861e-55	HC	MIR181A2HG
CDC42EP4	1.12354e-52	0.982776	0.324	0.042	2.3755e-48	HC	CDC42EP4
SLC4A3	2.28042e-52	1.10394	0.282	0.033	4.82149e-48	HC	SLC4A3
HTRA1	1.03175e-47	1.17891	0.507	0.115	2.18143e-43	HC	HTRA1
LNP1	4.26936e-40	1.08008	0.38	0.075	9.0267e-36	HC	LNP1
RORB1	9.10461e-39	0.993599	0.768	0.313	1.92499e-34	HC	RORB
SYNPR1	1.80184e-37	0.981746	0.387	0.079	3.80964e-33	HC	SYNPR
KCNJ2	2.05218e-35	0.880495	0.254	0.037	4.33893e-31	HC	KCNJ2
C1QL11	5.13837e-35	0.871148	0.303	0.053	1.08641e-30	HC	C1QL1
NDRG41	7.89183e-35	0.800686	0.606	0.186	1.66857e-30	HC	NDRG4
NDRG1	3.46115e-34	1.0704	0.542	0.165	7.31791e-30	HC	NDRG1
SEPT7	3.46689e-33	1.17347	0.718	0.326	7.33004e-29	HC	SEPT7
GAS61	5.34475e-27	0.882486	0.366	0.096	1.13004e-22	HC	GAS6
B3GAT2	1.34933e-25	0.932234	0.324	0.08	2.85289e-21	HC	B3GAT2
SEPT4	3.74409e-24	0.931687	0.725	0.406	7.91613e-20	HC	SEPT4
TPM3	1.38411e-22	0.866313	0.359	0.105	2.92642e-18	HC	TPM3
TFAP2B1	1.69295e-22	0.720568	0.31	0.077	3.57941e-18	HC	TFAP2B
ATP1B11	2.01056e-21	0.599378	0.5	0.174	4.25092e-17	HC	ATP1B1
ZEB21	7.03926e-21	0.887618	0.324	0.092	1.48831e-16	HC	ZEB2
ACSL31	1.25997e-20	0.844936	0.486	0.19	2.66395e-16	HC	ACSL3
MALAT1	1.76512e-20	0.308441	1	1	3.73198e-16	HC	MALAT1
GAPDH	1.47779e-18	0.523101	0.972	0.934	3.1245e-14	HC	GAPDH
NEAT11	1.0301e-17	0.609102	0.817	0.512	2.17793e-13	HC	NEAT1
PCSK1N1	1.62545e-17	0.8625	0.606	0.315	3.43669e-13	HC	PCSK1N
GRIA41	8.02422e-15	0.79102	0.268	0.086	1.69656e-10	HC	GRIA4
GNAS1	8.31283e-15	0.815282	0.676	0.386	1.75758e-10	HC	GNAS
MGARP1	8.54759e-15	0.784164	0.479	0.22	1.80722e-10	HC	MGARP
HSP90AB1	1.80875e-13	0.54314	0.873	0.723	3.82425e-09	HC	HSP90AB1
CXXC5	8.73101e-13	0.611429	0.387	0.163	1.846e-08	HC	CXXC5
ATP6V1F	3.28047e-12	0.754062	0.437	0.214	6.93589e-08	HC	ATP6V1F
TAGLN31	1.56875e-11	0.597969	0.324	0.13	3.31681e-07	HC	TAGLN3
ARGLU1	1.7026e-11	0.59456	0.627	0.398	3.5998e-07	HC	ARGLU1
CHORDC1	2.32337e-11	0.626591	0.437	0.219	4.91231e-07	HC	CHORDC1
TLE4	3.16271e-11	0.572784	0.57	0.332	6.68691e-07	HC	TLE4
PROX1	4.27718e-10	0.66871	0.324	0.142	9.04325e-06	HC	PROX1
CLTB1	5.67848e-10	0.631762	0.366	0.177	1.2006e-05	HC	CLTB
LSAMP1	1.20519e-09	0.541092	0.275	0.112	2.54814e-05	HC	LSAMP
CABP11	2.64317e-09	0.600953	0.303	0.135	5.58846e-05	HC	CABP1
HPCAL1	3.03987e-09	0.582739	0.268	0.108	6.42721e-05	HC	HPCAL1
UCHL11	9.98066e-09	0.450482	0.261	0.106	0.000211021	HC	UCHL1
FKBP4	3.22506e-08	0.528203	0.479	0.288	0.000681875	HC	FKBP4
ACAP2	6.05403e-08	0.490279	0.331	0.163	0.00128	HC	ACAP2
PTMA	9.18241e-08	0.364688	0.908	0.846	0.00194144	HC	PTMA
GKAP1	9.35526e-08	0.52964	0.296	0.141	0.00197798	HC	GKAP1
BASP11	2.33544e-07	0.321123	0.366	0.182	0.00493783	HC	BASP1
HSPB1	4.06298e-07	0.634731	0.486	0.316	0.00859036	HC	HSPB1
STMN21	5.01456e-07	0.420127	0.303	0.148	0.0106023	HC	STMN2
GABARAPL2	6.11894e-07	0.472666	0.556	0.375	0.0129373	HC	GABARAPL2
HSPH1	6.18699e-07	0.514041	0.514	0.335	0.0130812	HC	HSPH1
PPP2R5E	1.04902e-06	0.462195	0.401	0.23	0.0221794	HC	PPP2R5E
YWHAQ1	1.22165e-06	0.581733	0.366	0.209	0.0258293	HC	YWHAQ
ENO1	1.60278e-06	0.45055	0.585	0.449	0.0338876	HC	ENO1
DBP	2.15637e-06	0.477879	0.359	0.204	0.0455922	HC	DBP
CFL11	3.05443e-06	0.411426	0.472	0.301	0.0645797	HC	CFL1
DNAJB1	8.50307e-06	0.385099	0.444	0.281	0.17978	HC	DNAJB1
PAX61	1.9069e-05	0.326574	0.282	0.149	0.403175	HC	PAX6
MORF4L11	2.01366e-05	0.371775	0.472	0.316	0.425749	HC	MORF4L1
DNAJA1	2.3628e-05	0.43405	0.479	0.334	0.499567	HC	DNAJA1
HSPD1	3.07071e-05	0.529706	0.324	0.194	0.649241	HC	HSPD1
PEBP11	3.12649e-05	0.385702	0.549	0.402	0.661033	HC	PEBP1
ANK2	3.90107e-05	0.339773	0.655	0.52	0.824803	HC	ANK2
SKP1	5.28539e-05	0.367957	0.592	0.442	1	HC	SKP1
HMGN3	5.75618e-05	0.378451	0.549	0.402	1	HC	HMGN3
MAPT1	7.60734e-05	0.368695	0.282	0.16	1	HC	MAPT
VDAC1	7.79234e-05	0.284479	0.655	0.481	1	HC	VDAC1
BBX	8.353e-05	0.446539	0.31	0.189	1	HC	BBX
STMN11	8.46647e-05	0.369898	0.556	0.405	1	HC	STMN1
HSPE1	0.000109332	0.386622	0.472	0.33	1	HC	HSPE1
CELF41	0.000110036	0.305792	0.275	0.154	1	HC	CELF4
PGK11	0.000111873	0.347525	0.662	0.573	1	HC	PGK1
HSPA8	0.000113202	0.414979	0.592	0.493	1	HC	HSPA8
HIPK2	0.000171256	0.347017	0.38	0.246	1	HC	HIPK2
STIP1	0.00019909	0.397307	0.345	0.226	1	HC	STIP1
FAIM21	0.000254388	0.341856	0.31	0.191	1	HC	FAIM2
DSTN	0.000285093	0.321359	0.345	0.22	1	HC	DSTN
C10orf118	0.000373582	0.418936	0.261	0.156	1	HC	C10orf118
HLF1	0.000405826	0.332354	0.275	0.169	1	HC	HLF
SOD1	0.000513293	0.306012	0.606	0.493	1	HC	SOD1
CDC42BPA	0.000668225	0.390794	0.268	0.165	1	HC	CDC42BPA
ALDOA	0.000715227	0.272135	0.732	0.665	1	HC	ALDOA
KIF3A1	0.00109703	0.392268	0.303	0.201	1	HC	KIF3A
TAF1D	0.00127158	0.307079	0.261	0.161	1	HC	TAF1D
SCOC1	0.00169985	0.350256	0.296	0.198	1	HC	SCOC
CACYBP	0.00206761	0.27585	0.296	0.193	1	HC	CACYBP
CHCHD2	0.00224368	0.365943	0.542	0.46	1	HC	CHCHD2
CLASP1	0.00250325	0.410436	0.317	0.222	1	HC	CLASP1
NR1D11	0.0029312	0.393073	0.331	0.237	1	HC	NR1D1
MYEOV2	0.00325909	0.306864	0.387	0.29	1	HC	MYEOV2
PHYHIPL	0.0036933	0.330082	0.261	0.175	1	HC	PHYHIPL
H2AFY	0.0043876	0.256079	0.38	0.278	1	HC	H2AFY
HSBP1	0.00476313	0.290156	0.359	0.255	1	HC	HSBP1
PCP41	0.00509541	0.946069	0.521	0.5	1	HC	PCP4
RAB3A1	0.00510371	0.286077	0.324	0.227	1	HC	RAB3A
7SK.2	0.00593891	0.412159	0.296	0.21	1	HC	7SK.2
KIF1A1	0.006132	0.299184	0.401	0.301	1	HC	KIF1A
NDUFB8.1	0.00706528	0.274882	0.331	0.24	1	HC	NDUFB8.1
VAPA	0.00733315	0.316998	0.324	0.232	1	HC	VAPA
PTGES3	0.00866979	0.251454	0.465	0.358	1	HC	PTGES3
PRKAR1A1	0.00999581	0.275713	0.268	0.19	1	HC	PRKAR1A
TF	0	2.73094	0.968	0.194	0	MG	TF
HES1	0	2.38209	0.674	0.04	0	MG	HES1
IGFBP5	0	2.30203	0.589	0.042	0	MG	IGFBP5
CEBPD	0	2.23667	0.648	0.061	0	MG	CEBPD
CLU	0	2.22918	0.917	0.199	0	MG	CLU
FRZB	0	2.19692	0.853	0.103	0	MG	FRZB
VIM	0	2.17766	0.72	0.075	0	MG	VIM
SPP1	0	2.16792	0.825	0.1	0	MG	SPP1
WIF1	0	2.11512	0.766	0.068	0	MG	WIF1
RGR	0	2.00518	0.72	0.063	0	MG	RGR
CP	0	1.94611	0.568	0.028	0	MG	CP
RLBP1	0	1.79828	0.591	0.041	0	MG	RLBP1
TRDN	0	1.64295	0.499	0.025	0	MG	TRDN
GPX3	9.98058e-296	2.76965	0.975	0.317	2.11019e-291	MG	GPX3
GLUL1	1.13072e-282	2.08775	0.913	0.233	2.39068e-278	MG	GLUL
APOE	1.56161e-267	2.07189	0.733	0.122	3.30172e-263	MG	APOE
SLC1A3	2.49911e-266	1.47489	0.441	0.025	5.28387e-262	MG	SLC1A3
PTGDS	6.44434e-265	1.87244	0.733	0.117	1.36253e-260	MG	PTGDS
STAC2	3.83674e-254	1.6231	0.57	0.061	8.11201e-250	MG	STAC2
CRYAB	2.28934e-241	2.31349	0.747	0.149	4.84034e-237	MG	CRYAB
AKAP12	2.51257e-221	1.63934	0.517	0.058	5.31233e-217	MG	AKAP12
C1orf61	4.52916e-212	1.56604	0.487	0.052	9.57601e-208	MG	C1orf61
CRABP1	9.20695e-209	1.97628	0.736	0.165	1.94663e-204	MG	CRABP1
CRYAA	7.40454e-201	2.45279	0.616	0.108	1.56554e-196	MG	CRYAA
ZFP36L1	1.14759e-199	1.30151	0.393	0.03	2.42634e-195	MG	ZFP36L1
IFITM3	8.73835e-198	1.57025	0.391	0.031	1.84755e-193	MG	IFITM3
KDR	6.77152e-191	1.33372	0.37	0.028	1.4317e-186	MG	KDR
MT2A	3.56798e-189	1.74428	0.563	0.088	7.54379e-185	MG	MT2A
HES4	4.44277e-186	1.55291	0.423	0.045	9.39335e-182	MG	HES4
CNN3	3.9488e-185	1.37426	0.414	0.041	8.34894e-181	MG	CNN3
DKK31	5.10438e-185	1.60417	0.591	0.104	1.07922e-180	MG	DKK3
COL9A2	8.02667e-176	1.09362	0.294	0.016	1.69708e-171	MG	COL9A2
HKDC1	1.05719e-175	1.09465	0.274	0.013	2.23522e-171	MG	HKDC1
RASGRP1	1.13361e-172	1.08052	0.257	0.011	2.3968e-168	MG	RASGRP1
SLITRK2	5.54862e-166	1.16523	0.292	0.018	1.17314e-161	MG	SLITRK2
SOX9	3.43944e-159	1.08675	0.287	0.018	7.27201e-155	MG	SOX9
SLC2A1	3.35292e-155	1.34126	0.467	0.069	7.08908e-151	MG	SLC2A1
PRSS56	4.43584e-153	1.23505	0.26	0.015	9.37869e-149	MG	PRSS56
NDUFA4L2	3.31796e-150	1.50118	0.379	0.044	7.01517e-146	MG	NDUFA4L2
FGFR1	3.88072e-150	1.09137	0.28	0.019	8.20501e-146	MG	FGFR1
CA21	6.53662e-150	1.26668	0.538	0.098	1.38204e-145	MG	CA2
GPM6B	8.35707e-150	1.3242	0.639	0.15	1.76694e-145	MG	GPM6B
MT1X	1.84927e-145	1.63911	0.497	0.09	3.9099e-141	MG	MT1X
MT1G	1.60389e-139	1.48022	0.389	0.051	3.39109e-135	MG	MT1G
NDRG2	3.77625e-130	1.06968	0.345	0.041	7.98412e-126	MG	NDRG2
MT1E	7.1069e-127	1.25201	0.347	0.043	1.50261e-122	MG	MT1E
CEBPB	2.12562e-126	1.11878	0.269	0.023	4.4942e-122	MG	CEBPB
RDH10	1.55721e-121	1.00349	0.276	0.026	3.29241e-117	MG	RDH10
DUSP1	2.76441e-116	1.3186	0.464	0.096	5.8448e-112	MG	DUSP1
COL18A1	9.56828e-91	0.944969	0.29	0.043	2.02302e-86	MG	COL18A1
NUDT4	1.08906e-87	1.03527	0.359	0.071	2.30261e-83	MG	NUDT4
VEGFA	1.27787e-81	1.18011	0.699	0.318	2.7018e-77	MG	VEGFA
CDK18	7.24289e-74	0.911342	0.285	0.052	1.53136e-69	MG	CDK18
TUBB2B	2.12013e-62	0.862326	0.28	0.058	4.4826e-58	MG	TUBB2B
NEAT12	1.93696e-56	0.832446	0.793	0.494	4.09532e-52	MG	NEAT1
GPR37	2.20176e-53	0.83339	0.301	0.077	4.65518e-49	MG	GPR37
ECEL1	1.22896e-51	0.782155	0.28	0.068	2.59839e-47	MG	ECEL1
ARRDC3	1.85459e-51	0.836726	0.379	0.122	3.92115e-47	MG	ARRDC3
FOS	1.34379e-49	0.926016	0.285	0.074	2.84118e-45	MG	FOS
ACTB1	3.96449e-49	0.87196	0.68	0.371	8.38212e-45	MG	ACTB
DBI	3.28056e-48	0.88181	0.283	0.076	6.93609e-44	MG	DBI
RTN4	3.81487e-48	0.704302	0.793	0.55	8.06578e-44	MG	RTN4
PTN1	3.04696e-40	0.601221	0.269	0.074	6.4422e-36	MG	PTN
ARHGAP29	1.27015e-38	0.706737	0.271	0.081	2.68548e-34	MG	ARHGAP29
ENO11	5.57262e-37	0.63206	0.687	0.431	1.17822e-32	MG	ENO1
ASAH1	2.33804e-30	0.67721	0.329	0.132	4.94331e-26	MG	ASAH1
TECR	2.16698e-25	0.581575	0.515	0.294	4.58165e-21	MG	TECR
RHOBTB3	3.33779e-25	0.547628	0.253	0.093	7.0571e-21	MG	RHOBTB3
SEPT8	1.35711e-24	0.663137	0.264	0.104	2.86934e-20	MG	SEPT8
IRF2BP2	1.12855e-22	0.659664	0.299	0.133	2.3861e-18	MG	IRF2BP2
MYO6	3.26945e-21	0.558267	0.331	0.157	6.91261e-17	MG	MYO6
FTL	1.2006e-20	0.422605	0.834	0.754	2.53844e-16	MG	FTL
SMTN1	6.41514e-19	0.492517	0.395	0.209	1.35635e-14	MG	SMTN
ACTG1	6.55148e-19	0.426972	0.752	0.63	1.38518e-14	MG	ACTG1
WBP5	9.03109e-19	0.541138	0.32	0.157	1.90944e-14	MG	WBP5
ITM2B1	1.39406e-18	0.491982	0.547	0.355	2.94746e-14	MG	ITM2B
NCAM11	4.0836e-18	0.509237	0.46	0.277	8.63395e-14	MG	NCAM1
RHEB1	2.3111e-15	0.477615	0.303	0.159	4.88635e-11	MG	RHEB
MGARP2	5.469e-15	0.458329	0.37	0.214	1.15631e-10	MG	MGARP
TRIB2	3.91542e-13	0.484437	0.287	0.157	8.27837e-09	MG	TRIB2
SLC16A1	3.96613e-13	0.425139	0.264	0.137	8.3856e-09	MG	SLC16A1
GLUD1	1.33011e-12	0.405743	0.299	0.165	2.81225e-08	MG	GLUD1
SAT1	3.26564e-12	0.495642	0.267	0.145	6.90454e-08	MG	SAT1
CALM21	3.85366e-12	0.33537	0.749	0.621	8.14779e-08	MG	CALM2
GPM6A1	5.23047e-12	0.356169	0.345	0.199	1.10588e-07	MG	GPM6A
ESPN	3.58411e-10	0.354518	0.354	0.22	7.57789e-06	MG	ESPN
HSPA1B	2.44395e-09	0.396367	0.474	0.346	5.16725e-05	MG	HSPA1B
ATP1A12	3.1903e-09	0.310106	0.423	0.282	6.74524e-05	MG	ATP1A1
HSPA1A	4.49782e-09	0.296437	0.807	0.747	9.50975e-05	MG	HSPA1A
ADD3	7.98849e-09	0.353837	0.372	0.252	0.000168901	MG	ADD3
IL6ST	1.97891e-08	0.342738	0.287	0.179	0.000418401	MG	IL6ST
TMEM258	2.00597e-08	0.352575	0.251	0.15	0.000424122	MG	TMEM258
HSPB11	3.21099e-08	0.500735	0.423	0.311	0.000678899	MG	HSPB1
DNAJB11	7.70153e-08	0.400531	0.382	0.277	0.00162834	MG	DNAJB1
MXI1	1.71047e-07	0.313802	0.267	0.165	0.00361644	MG	MXI1
SNRPG	4.85932e-07	0.286313	0.347	0.238	0.0102741	MG	SNRPG
PLOD2	9.16505e-07	0.255375	0.251	0.155	0.0193777	MG	PLOD2
RPL7	1.10632e-06	0.349177	0.651	0.578	0.0233909	MG	RPL7
EEF1D	1.11613e-06	0.326331	0.303	0.205	0.0235984	MG	EEF1D
HSPE11	6.3352e-06	0.377221	0.416	0.326	0.133945	MG	HSPE1
PSAP1	7.95126e-06	0.271139	0.508	0.401	0.168113	MG	PSAP
7SK.21	1.87475e-05	0.306178	0.29	0.205	0.396377	MG	7SK.2
PPDPF	2.05656e-05	0.267821	0.278	0.193	0.434818	MG	PPDPF
ZFAND5	2.67434e-05	0.293524	0.322	0.238	0.565436	MG	ZFAND5
RPL19	8.6723e-05	0.262184	0.621	0.559	1	MG	RPL19
RPS12	0.000456824	0.254714	0.69	0.648	1	MG	RPS12
CD74	3.08797e-168	2.4066	0.75	0.012	6.52889e-164	Mic	CD74
HLA-DRA	6.93243e-159	1.58345	0.45	0.004	1.46572e-154	Mic	HLA-DRA
RGS1	2.56456e-135	1.7145	0.4	0.004	5.42225e-131	Mic	RGS1
C1QB	6.12826e-117	1.37787	0.3	0.002	1.2957e-112	Mic	C1QB
HLA-DRB1	1.4816e-107	1.3514	0.35	0.004	3.13254e-103	Mic	HLA-DRB1
SRGN	3.42275e-104	1.2722	0.3	0.003	7.23672e-100	Mic	SRGN
HAMP	7.30054e-66	1.20332	0.3	0.005	1.54355e-61	Mic	HAMP
RHBDF2	5.73022e-47	1.09807	0.3	0.007	1.21154e-42	Mic	RHBDF2
LPAR6	5.4974e-42	1.48229	0.35	0.011	1.16231e-37	Mic	LPAR6
ZFP36	5.89398e-36	1.17873	0.35	0.013	1.24616e-31	Mic	ZFP36
CXCR4	2.35852e-31	1.10656	0.3	0.011	4.98662e-27	Mic	CXCR4
B2M	1.34355e-28	2.10887	0.55	0.044	2.84066e-24	Mic	B2M
IER5	8.36959e-25	1.24454	0.3	0.015	1.76958e-20	Mic	IER5
JUN	2.55677e-24	1.92068	0.7	0.083	5.40579e-20	Mic	JUN
EGR1	2.71745e-21	1.80708	0.35	0.024	5.7455e-17	Mic	EGR1
PPP1R15A	1.81787e-20	1.72679	0.4	0.032	3.84352e-16	Mic	PPP1R15A
NFKBIZ	5.13305e-16	1.05583	0.3	0.023	1.08528e-11	Mic	NFKBIZ
SGK1	4.02689e-12	1.4448	0.35	0.042	8.51405e-08	Mic	SGK1
CEBPB1	2.05751e-11	1.05602	0.35	0.043	4.35018e-07	Mic	CEBPB
FOS1	3.07892e-11	1.44865	0.5	0.09	6.50976e-07	Mic	FOS
OTUD1	3.56484e-11	1.01895	0.35	0.044	7.53714e-07	Mic	OTUD1
NEAT13	1.04241e-10	1.42591	0.95	0.518	2.20397e-06	Mic	NEAT1
SPP11	1.03314e-09	1.50784	0.65	0.161	2.18438e-05	Mic	SPP1
DUSP11	1.7622e-09	1.37599	0.55	0.126	3.72582e-05	Mic	DUSP1
DNAJB12	4.05963e-09	1.24328	0.75	0.284	8.58327e-05	Mic	DNAJB1
RHOB	5.12956e-09	1.53481	0.3	0.042	0.000108454	Mic	RHOB
ZFP36L11	2.32202e-08	1.10018	0.35	0.06	0.000490945	Mic	ZFP36L1
SLC4A1AP	1.41321e-07	0.935973	0.3	0.049	0.00298795	Mic	SLC4A1AP
SLC2A3	2.58229e-07	1.45993	0.5	0.136	0.00545974	Mic	SLC2A3
SAT11	8.91497e-07	1.77499	0.5	0.154	0.0188489	Mic	SAT1
PTP4A1	2.03839e-06	0.856762	0.35	0.074	0.0430977	Mic	PTP4A1
FTL1	4.54937e-06	0.984959	0.95	0.76	0.0961873	Mic	FTL
SLC1A31	5.02776e-06	0.913529	0.3	0.06	0.106302	Mic	SLC1A3
HSPA1A1	5.24926e-06	1.03132	0.95	0.752	0.110985	Mic	HSPA1A
TMSB4X1	2.68442e-05	1.26646	0.7	0.329	0.567567	Mic	TMSB4X
SOD2	4.45185e-05	1.03802	0.35	0.094	0.941254	Mic	SOD2
HSPB12	6.08006e-05	1.31047	0.65	0.319	1	Mic	HSPB1
TMSB101	6.33558e-05	1.05273	0.6	0.245	1	Mic	TMSB10
CST3	6.36214e-05	0.949094	0.4	0.117	1	Mic	CST3
FOXP1	8.47195e-05	0.831972	0.3	0.075	1	Mic	FOXP1
PSMD10	0.000171974	0.699761	0.3	0.075	1	Mic	PSMD10
HSPE12	0.000546747	1.05453	0.65	0.332	1	Mic	HSPE1
KLF6	0.000550187	0.973513	0.35	0.121	1	Mic	KLF6
UBC	0.000552624	1.04592	0.8	0.572	1	Mic	UBC
SOX4	0.000646557	1.02551	0.3	0.092	1	Mic	SOX4
CDK12	0.000692038	0.862081	0.3	0.095	1	Mic	CDK12
HSPA1B1	0.000694264	0.769315	0.65	0.356	1	Mic	HSPA1B
DLG41	0.00119529	0.552696	0.8	0.465	1	Mic	DLG4
DNAJA4	0.00129716	0.643234	0.35	0.118	1	Mic	DNAJA4
AMN1	0.00173229	0.690881	0.3	0.102	1	Mic	AMN1
HSP90AA1	0.00215346	0.370526	1	0.996	1	Mic	HSP90AA1
NAA25	0.00222796	0.716101	0.35	0.134	1	Mic	NAA25
BAG1	0.00229168	0.731233	0.3	0.102	1	Mic	BAG1
SPAG7	0.00236782	0.605044	0.35	0.122	1	Mic	SPAG7
H3F3B	0.00247985	0.911394	0.75	0.624	1	Mic	H3F3B
PRPF8	0.00303308	0.663727	0.5	0.246	1	Mic	PRPF8
MT-CO1	0.00354485	0.283978	1	0.986	1	Mic	MT-CO1
SRRM31	0.00401953	0.558373	0.6	0.378	1	Mic	SRRM3
SERF21	0.00438812	0.693357	0.55	0.343	1	Mic	SERF2
RP11-795F19.5	0.00472758	0.560416	0.3	0.102	1	Mic	RP11-795F19.5
TTBK2	0.00503998	0.552483	0.4	0.163	1	Mic	TTBK2
JUND1	0.00607349	0.59952	0.4	0.177	1	Mic	JUND
GTF2A2	0.00662089	0.576455	0.3	0.11	1	Mic	GTF2A2
RPL14	0.00726586	0.516015	0.75	0.522	1	Mic	RPL14
NXF1	0.00836879	0.543812	0.35	0.142	1	Mic	NXF1
MAN2C1	0.00987955	0.556991	0.3	0.117	1	Mic	MAN2C1
CEBPD1	0.00988721	0.271512	0.3	0.111	1	Mic	CEBPD
NEFM	0	2.43998	0.991	0.015	0	RGC	NEFM
FABP3	0	2.05008	0.877	0.027	0	RGC	FABP3
SPARCL1	0	2.04491	0.783	0.024	0	RGC	SPARCL1
AHNAK2	0	1.91919	0.925	0.011	0	RGC	AHNAK2
NEFH	0	1.88562	0.887	0.013	0	RGC	NEFH
LYNX1	0	1.74063	0.915	0.016	0	RGC	LYNX1
SYT2	0	1.73366	0.906	0.003	0	RGC	SYT2
PRPH	0	1.70524	0.802	0.007	0	RGC	PRPH
DHCR24	0	1.57435	0.896	0.036	0	RGC	DHCR24
RXRG	0	1.49535	0.764	0.014	0	RGC	RXRG
NRN1	0	1.49508	0.821	0.011	0	RGC	NRN1
CLEC2L	0	1.49435	0.764	0.008	0	RGC	CLEC2L
MIAT	0	1.48372	0.84	0.03	0	RGC	MIAT
SCN1B	0	1.47562	0.84	0.029	0	RGC	SCN1B
SLC17A6	0	1.38659	0.67	0.001	0	RGC	SLC17A6
SCD	0	1.38431	0.755	0.014	0	RGC	SCD
POU4F1	0	1.37415	0.66	0.002	0	RGC	POU4F1
EBF1	0	1.36287	0.726	0.008	0	RGC	EBF1
TPPP3	0	1.36143	0.708	0.009	0	RGC	TPPP3
RP11-466P24.7	0	1.34074	0.679	0.009	0	RGC	RP11-466P24.7
RBPMS	0	1.23944	0.623	0.003	0	RGC	RBPMS
ELAVL2	0	1.23298	0.67	0.017	0	RGC	ELAVL2
FBXO2	0	1.13073	0.679	0.017	0	RGC	FBXO2
LGI3	0	1.03902	0.604	0.004	0	RGC	LGI3
IRX2	0	1.03755	0.547	0.003	0	RGC	IRX2
ACAT2	0	1.03625	0.651	0.014	0	RGC	ACAT2
EPDR1	0	0.990821	0.566	0.01	0	RGC	EPDR1
ESYT1	0	0.938143	0.528	0.006	0	RGC	ESYT1
MMP15	0	0.934567	0.528	0.008	0	RGC	MMP15
ANXA2	0	0.923633	0.519	0.008	0	RGC	ANXA2
POU4F2	0	0.869554	0.443	0.002	0	RGC	POU4F2
TMEM163	0	0.854195	0.5	0.001	0	RGC	TMEM163
SV2C	0	0.808373	0.434	0.004	0	RGC	SV2C
HAPLN4	0	0.743316	0.396	0.002	0	RGC	HAPLN4
TTC39A	0	0.728444	0.443	0.003	0	RGC	TTC39A
HSPB7	0	0.721446	0.406	0.002	0	RGC	HSPB7
KIAA1045	2.96069e-297	0.802557	0.481	0.007	6.2598e-293	RGC	KIAA1045
VSNL1	5.21771e-289	1.40867	0.764	0.028	1.10318e-284	RGC	VSNL1
THY1	2.6885e-287	1.79022	0.934	0.048	5.68429e-283	RGC	THY1
SERPINE2	8.60351e-287	0.870612	0.481	0.008	1.81904e-282	RGC	SERPINE2
DBNDD1	1.27073e-284	0.780172	0.509	0.01	2.6867e-280	RGC	DBNDD1
PPP1R1C	1.41858e-284	0.552235	0.311	0.001	2.99931e-280	RGC	PPP1R1C
PLCB1	2.30115e-281	0.919471	0.519	0.01	4.86533e-277	RGC	PLCB1
CPLX1	8.08651e-274	1.81258	0.906	0.048	1.70973e-269	RGC	CPLX1
LGI2	6.11798e-268	0.646033	0.377	0.004	1.29352e-263	RGC	LGI2
GRIN2C	3.88881e-267	0.843053	0.462	0.008	8.2221e-263	RGC	GRIN2C
TMEM74B	8.47246e-267	0.98319	0.547	0.013	1.79133e-262	RGC	TMEM74B
TMEM97	5.09951e-262	0.927608	0.528	0.012	1.07819e-257	RGC	TMEM97
ADCY3	2.99111e-255	0.881261	0.425	0.007	6.32411e-251	RGC	ADCY3
CLSTN2	7.14478e-255	0.725137	0.387	0.005	1.51062e-250	RGC	CLSTN2
QPRT	8.66313e-255	0.72049	0.387	0.005	1.83165e-250	RGC	QPRT
TUBB4A	2.08603e-253	1.05687	0.632	0.021	4.4105e-249	RGC	TUBB4A
C20orf166-AS1	1.65022e-248	0.553321	0.255	0.001	3.48906e-244	RGC	C20orf166-AS1
TSC22D3	1.59192e-245	1.22779	0.689	0.027	3.36579e-241	RGC	TSC22D3
KCNC2	7.32994e-245	1.32385	0.755	0.034	1.54977e-240	RGC	KCNC2
MAP1A	1.62789e-243	1.84232	0.943	0.061	3.44184e-239	RGC	MAP1A
SH3BGRL2	2.43911e-241	1.41004	0.821	0.042	5.15702e-237	RGC	SH3BGRL2
LANCL3	3.32037e-241	0.613803	0.368	0.005	7.02027e-237	RGC	LANCL3
KIF5A	6.45655e-240	1.32129	0.811	0.041	1.36511e-235	RGC	KIF5A
ADD2	3.21249e-238	1.227	0.755	0.035	6.79218e-234	RGC	ADD2
CHRNB3	4.26692e-234	0.545588	0.283	0.002	9.02156e-230	RGC	CHRNB3
SLC39A8	1.44131e-233	0.800959	0.443	0.009	3.04736e-229	RGC	SLC39A8
DHCR7	2.41398e-232	0.780824	0.472	0.011	5.10388e-228	RGC	DHCR7
ISLR2	2.71159e-232	0.48111	0.255	0.001	5.73312e-228	RGC	ISLR2
B4GALT5	3.75686e-232	1.12614	0.66	0.026	7.94314e-228	RGC	B4GALT5
RP11-509E16.1	1.88034e-231	1.52332	0.877	0.052	3.9756e-227	RGC	RP11-509E16.1
CAMK2N2	3.5809e-229	0.998449	0.566	0.018	7.5711e-225	RGC	CAMK2N2
C11orf96	1.52435e-223	0.637655	0.377	0.006	3.22294e-219	RGC	C11orf96
RAB31	1.98246e-223	0.921198	0.5	0.014	4.19151e-219	RGC	RAB31
CYGB	1.65488e-222	1.05201	0.604	0.022	3.49891e-218	RGC	CYGB
UCHL12	4.68697e-222	2.45858	1	0.091	9.90966e-218	RGC	UCHL1
LGALS1	6.39692e-222	1.62613	0.802	0.045	1.3525e-217	RGC	LGALS1
DDAH11	1.29087e-221	1.61184	0.858	0.054	2.72928e-217	RGC	DDAH1
B4GALNT1	1.84414e-220	0.778246	0.462	0.012	3.89906e-216	RGC	B4GALNT1
FASN	7.58405e-219	1.37168	0.783	0.043	1.6035e-214	RGC	FASN
SCRT1	1.64046e-217	1.45456	0.83	0.049	3.46842e-213	RGC	SCRT1
L1CAM	1.19898e-216	1.27523	0.792	0.044	2.53501e-212	RGC	L1CAM
KIF3C	3.01382e-216	1.5854	0.896	0.061	6.37212e-212	RGC	KIF3C
AACS	1.2433e-215	0.898215	0.632	0.026	2.6287e-211	RGC	AACS
INSIG1	3.76336e-215	1.62881	0.925	0.065	7.95687e-211	RGC	INSIG1
TMEM150C	2.64205e-214	0.663349	0.358	0.006	5.58608e-210	RGC	TMEM150C
KIAA0930	2.69062e-213	0.91471	0.519	0.016	5.68879e-209	RGC	KIAA0930
SCN4B	2.08721e-211	0.462968	0.255	0.002	4.413e-207	RGC	SCN4B
NAT8L	2.42054e-206	1.13746	0.679	0.033	5.11774e-202	RGC	NAT8L
CHST8	1.40301e-205	0.539043	0.311	0.004	2.96638e-201	RGC	CHST8
TNFRSF21	2.02774e-205	0.56617	0.302	0.004	4.28725e-201	RGC	TNFRSF21
DMTN	4.34979e-205	1.07817	0.755	0.041	9.19676e-201	RGC	DMTN
CYB5R3	1.90413e-202	1.09271	0.698	0.035	4.02589e-198	RGC	CYB5R3
MYADM	3.2058e-202	0.536172	0.321	0.005	6.77802e-198	RGC	MYADM
NIPA1	7.72842e-202	0.794487	0.5	0.016	1.63402e-197	RGC	NIPA1
C12orf75	8.60999e-202	0.800026	0.434	0.011	1.82041e-197	RGC	C12orf75
VWC2	9.6223e-202	0.797885	0.509	0.017	2.03444e-197	RGC	VWC2
SLC6A17	1.16547e-201	0.95848	0.509	0.017	2.46415e-197	RGC	SLC6A17
NCS1	2.05737e-201	0.823112	0.462	0.013	4.34989e-197	RGC	NCS1
LINC00617	2.39039e-201	0.831181	0.462	0.013	5.05401e-197	RGC	LINC00617
GPR12	1.72744e-199	0.931816	0.566	0.022	3.65232e-195	RGC	GPR12
SNCG	8.60971e-196	2.9676	1	0.112	1.82035e-191	RGC	SNCG
CDR2L	5.96698e-195	0.570405	0.321	0.005	1.2616e-190	RGC	CDR2L
LSS	1.59122e-194	1.36234	0.821	0.054	3.36432e-190	RGC	LSS
LRRC8C	1.9546e-193	0.65238	0.396	0.01	4.13261e-189	RGC	LRRC8C
PTH1R	5.72731e-188	0.651378	0.283	0.004	1.21093e-183	RGC	PTH1R
TRPM2	6.79463e-188	0.442998	0.264	0.003	1.43659e-183	RGC	TRPM2
ATP2B3	8.06323e-185	0.677561	0.349	0.007	1.70481e-180	RGC	ATP2B3
KISS1R	1.41489e-184	0.589253	0.292	0.004	2.9915e-180	RGC	KISS1R
VSTM2L	3.13898e-184	0.665423	0.443	0.014	6.63675e-180	RGC	VSTM2L
CHGA	1.66725e-183	1.07395	0.67	0.036	3.52506e-179	RGC	CHGA
S100A10	6.83265e-183	1.46284	0.764	0.051	1.44463e-178	RGC	S100A10
WBSCR17	7.21545e-181	0.695155	0.443	0.014	1.52556e-176	RGC	WBSCR17
PRUNE2	3.40978e-179	1.54526	0.925	0.08	7.20929e-175	RGC	PRUNE2
ANXA11	4.10286e-179	0.534331	0.274	0.004	8.67468e-175	RGC	ANXA11
KCNA2	1.55356e-178	0.646663	0.406	0.012	3.28469e-174	RGC	KCNA2
EIF5A2	2.95609e-177	0.514046	0.292	0.005	6.25007e-173	RGC	EIF5A2
CEND11	3.98366e-174	1.53446	0.896	0.078	8.42265e-170	RGC	CEND1
RAB6B1	2.31487e-173	1.40233	0.887	0.074	4.89433e-169	RGC	RAB6B
DUSP3	2.47251e-173	1.11056	0.745	0.049	5.22763e-169	RGC	DUSP3
CORO6	5.0113e-173	0.615626	0.425	0.014	1.05954e-168	RGC	CORO6
LDLR	3.93209e-171	0.791392	0.538	0.024	8.31363e-167	RGC	LDLR
TANGO2	2.34876e-170	0.493703	0.292	0.005	4.96599e-166	RGC	TANGO2
FSD1	1.50221e-169	0.771516	0.519	0.022	3.17612e-165	RGC	FSD1
ATP13A2	4.15857e-169	1.41696	0.84	0.067	8.79247e-165	RGC	ATP13A2
PPP2R2C	5.24014e-169	1.0196	0.613	0.033	1.10792e-164	RGC	PPP2R2C
DIRAS1	6.32053e-169	0.932765	0.632	0.035	1.33635e-164	RGC	DIRAS1
STMN22	6.89127e-169	2.49952	1	0.134	1.45702e-164	RGC	STMN2
C4orf48	2.62645e-168	1.34861	0.868	0.072	5.5531e-164	RGC	C4orf48
ELAVL4	4.4146e-167	0.87963	0.528	0.024	9.33379e-163	RGC	ELAVL4
ARHGDIG	4.86314e-167	0.617721	0.349	0.009	1.02821e-162	RGC	ARHGDIG
APP1	3.6946e-163	1.72077	0.953	0.101	7.8115e-159	RGC	APP
CHRNA6	6.13262e-163	0.463409	0.264	0.004	1.29662e-158	RGC	CHRNA6
GRM4	2.96892e-162	0.605442	0.33	0.008	6.2772e-158	RGC	GRM4
PNMA21	1.42551e-161	1.22661	0.83	0.067	3.01396e-157	RGC	PNMA2
EEF1A2	2.38566e-161	1.04087	0.708	0.047	5.044e-157	RGC	EEF1A2
BCAN	3.32171e-161	0.638897	0.396	0.013	7.0231e-157	RGC	BCAN
ANO5	1.55872e-159	0.574478	0.33	0.008	3.29561e-155	RGC	ANO5
GRIN11	1.25402e-158	1.2392	0.821	0.067	2.65138e-154	RGC	GRIN1
RCAN2	2.12015e-158	0.897605	0.632	0.038	4.48263e-154	RGC	RCAN2
SLC2A6	1.37159e-157	0.567021	0.302	0.006	2.89996e-153	RGC	SLC2A6
GNG4	1.65318e-157	0.671461	0.415	0.015	3.49532e-153	RGC	GNG4
VAMP1	1.93511e-157	1.24684	0.821	0.067	4.09141e-153	RGC	VAMP1
NACC2	5.89878e-157	0.635594	0.377	0.012	1.24718e-152	RGC	NACC2
ACHE	2.62019e-156	0.960605	0.604	0.035	5.53987e-152	RGC	ACHE
MFSD6	6.68114e-156	0.628153	0.425	0.016	1.41259e-151	RGC	MFSD6
EBF3	2.34454e-155	0.545661	0.292	0.006	4.95706e-151	RGC	EBF3
COL6A1	4.36349e-155	0.785897	0.557	0.029	9.22573e-151	RGC	COL6A1
CAPNS1	7.43464e-155	1.06844	0.698	0.048	1.57191e-150	RGC	CAPNS1
EMB	3.82047e-153	0.717783	0.425	0.016	8.07762e-149	RGC	EMB
SCRT2	6.21835e-153	0.748657	0.481	0.022	1.31475e-148	RGC	SCRT2
MSMO1	1.4102e-152	1.0421	0.774	0.06	2.9816e-148	RGC	MSMO1
EPB41L1	3.91343e-152	1.37135	0.83	0.074	8.27417e-148	RGC	EPB41L1
SCG5	6.62592e-152	1.05673	0.698	0.049	1.40092e-147	RGC	SCG5
TMEM151B	5.84729e-151	0.775898	0.425	0.017	1.23629e-146	RGC	TMEM151B
TAGLN32	5.94585e-151	1.77637	0.962	0.117	1.25713e-146	RGC	TAGLN3
UBASH3B	1.40448e-150	0.506934	0.283	0.006	2.9695e-146	RGC	UBASH3B
CPLX2	3.56146e-150	0.990249	0.651	0.043	7.52999e-146	RGC	CPLX2
RBFOX3	7.27833e-150	0.6186	0.396	0.014	1.53886e-145	RGC	RBFOX3
CLVS2	1.19198e-149	0.804486	0.528	0.027	2.5202e-145	RGC	CLVS2
TUBB2A	6.02841e-149	1.34955	0.83	0.076	1.27459e-144	RGC	TUBB2A
RTN11	8.13886e-149	1.6119	0.962	0.113	1.7208e-144	RGC	RTN1
SCN1A	2.55262e-148	0.977564	0.623	0.04	5.397e-144	RGC	SCN1A
CBS	5.9193e-148	0.516655	0.283	0.006	1.25152e-143	RGC	CBS
RAB15	1.45192e-146	0.68896	0.415	0.016	3.06979e-142	RGC	RAB15
C1orf233	6.66328e-145	0.468528	0.292	0.007	1.40882e-140	RGC	C1orf233
YWHAH1	9.28447e-145	1.91781	0.981	0.137	1.96302e-140	RGC	YWHAH
NMNAT2	4.53088e-144	0.649415	0.396	0.015	9.57965e-140	RGC	NMNAT2
ST8SIA1	8.48384e-144	0.775928	0.472	0.022	1.79374e-139	RGC	ST8SIA1
DYNC1I1	1.96326e-143	0.999414	0.67	0.048	4.15092e-139	RGC	DYNC1I1
RET	3.33144e-143	0.642222	0.33	0.01	7.04366e-139	RGC	RET
KNDC1	3.35843e-143	0.522049	0.311	0.008	7.10073e-139	RGC	KNDC1
NSG1	3.65642e-143	1.36807	0.83	0.078	7.73077e-139	RGC	NSG1
INA1	4.92171e-143	2.17176	0.991	0.158	1.0406e-138	RGC	INA
B3GAT1	7.37083e-143	0.830065	0.538	0.03	1.55842e-138	RGC	B3GAT1
SMYD2	1.23382e-142	0.719652	0.453	0.021	2.60867e-138	RGC	SMYD2
EPHA4	1.38859e-142	0.698849	0.377	0.014	2.9359e-138	RGC	EPHA4
ATP1B12	4.1812e-142	2.3565	1	0.166	8.8403e-138	RGC	ATP1B1
LPCAT4	4.91383e-142	0.855719	0.67	0.047	1.03893e-137	RGC	LPCAT4
VAV2	7.64188e-142	0.560016	0.34	0.011	1.61572e-137	RGC	VAV2
ANK1	1.76232e-141	0.806663	0.509	0.027	3.72608e-137	RGC	ANK1
ACOT7	3.55327e-140	1.17481	0.811	0.073	7.51269e-136	RGC	ACOT7
FAM219A	9.27179e-140	0.929242	0.623	0.042	1.96033e-135	RGC	FAM219A
CTIF	1.48791e-139	1.02763	0.774	0.066	3.14588e-135	RGC	CTIF
SULF2	2.06114e-139	0.585221	0.358	0.012	4.35786e-135	RGC	SULF2
HSPA12A	2.42346e-139	0.789345	0.575	0.036	5.12392e-135	RGC	HSPA12A
ANKRD9	1.67662e-138	0.551994	0.302	0.008	3.54488e-134	RGC	ANKRD9
LIMK1	2.09349e-138	0.448582	0.302	0.008	4.42627e-134	RGC	LIMK1
DYNLT3	1.16851e-137	1.11411	0.774	0.067	2.47059e-133	RGC	DYNLT3
SYNGR3	2.82479e-137	0.650927	0.443	0.021	5.97246e-133	RGC	SYNGR3
SPOCK21	2.89115e-136	1.65782	0.981	0.132	6.11276e-132	RGC	SPOCK2
NDRG42	4.82313e-136	2.49004	1	0.18	1.01975e-131	RGC	NDRG4
HLA-DPA1	7.24516e-136	0.474073	0.255	0.005	1.53184e-131	RGC	HLA-DPA1
ZBTB7C	1.62313e-135	0.494872	0.264	0.006	3.43179e-131	RGC	ZBTB7C
SULT4A11	6.85611e-134	1.23383	0.774	0.072	1.44959e-129	RGC	SULT4A1
S100B	1.41671e-133	0.637888	0.283	0.007	2.99535e-129	RGC	S100B
PRKAR1B	9.06768e-133	0.959807	0.604	0.042	1.91718e-128	RGC	PRKAR1B
CRTAC1	9.70516e-133	0.696287	0.443	0.022	2.05196e-128	RGC	CRTAC1
IQSEC3	2.83904e-132	0.976734	0.67	0.052	6.00258e-128	RGC	IQSEC3
HMGCS1	4.42796e-132	1.04419	0.679	0.054	9.36203e-128	RGC	HMGCS1
SLC16A3	4.7324e-132	0.983255	0.679	0.054	1.00057e-127	RGC	SLC16A3
CD151	1.09818e-131	0.960063	0.642	0.048	2.32188e-127	RGC	CD151
PNMA3	5.22461e-131	0.71112	0.406	0.018	1.10464e-126	RGC	PNMA3
MAD1L1	9.92201e-131	0.66997	0.406	0.018	2.09781e-126	RGC	MAD1L1
AKAP121	1.7416e-130	1.08346	0.83	0.082	3.68227e-126	RGC	AKAP12
REEP1	1.82003e-130	0.965164	0.66	0.051	3.84809e-126	RGC	REEP1
MICAL2	4.50721e-129	0.530875	0.283	0.008	9.52959e-125	RGC	MICAL2
CNTNAP1	4.83153e-129	0.664004	0.472	0.025	1.02153e-124	RGC	CNTNAP1
FKBP1B	5.78133e-129	0.529156	0.283	0.008	1.22235e-124	RGC	FKBP1B
LUZP1	1.0689e-128	0.698265	0.481	0.027	2.25997e-124	RGC	LUZP1
RBFOX21	1.2418e-128	0.934583	0.642	0.049	2.62553e-124	RGC	RBFOX2
SPNS2	4.76536e-128	0.457195	0.255	0.006	1.00754e-123	RGC	SPNS2
PRCP	3.26725e-127	0.62388	0.434	0.022	6.90794e-123	RGC	PRCP
NUAK1	7.61134e-126	0.865703	0.594	0.043	1.60927e-121	RGC	NUAK1
TANC1	2.9824e-125	0.939036	0.66	0.053	6.3057e-121	RGC	TANC1
SYT13	6.09405e-125	0.736486	0.5	0.03	1.28847e-120	RGC	SYT13
JAK1	1.13814e-124	0.988642	0.679	0.057	2.40636e-120	RGC	JAK1
PAM1	1.59631e-124	1.00914	0.66	0.054	3.37509e-120	RGC	PAM
RNF208	2.1052e-124	0.848206	0.604	0.044	4.45103e-120	RGC	RNF208
NINJ1	2.23036e-124	0.576552	0.34	0.013	4.71566e-120	RGC	NINJ1
PVALB1	6.4559e-124	2.39149	1	0.201	1.36497e-119	RGC	PVALB
ELOVL6	2.32134e-123	0.798865	0.575	0.041	4.90801e-119	RGC	ELOVL6
KCNQ3	1.66412e-121	0.47461	0.302	0.01	3.51845e-117	RGC	KCNQ3
C12orf68	2.68252e-121	0.542438	0.33	0.012	5.67165e-117	RGC	C12orf68
SH3GLB2	2.55742e-120	0.737097	0.481	0.029	5.40715e-116	RGC	SH3GLB2
SLC45A1	2.59652e-120	0.441609	0.292	0.009	5.48981e-116	RGC	SLC45A1
FAM213A	2.95016e-120	0.657592	0.462	0.026	6.23752e-116	RGC	FAM213A
STX1B	7.07158e-120	0.821844	0.5	0.032	1.49514e-115	RGC	STX1B
APBA1	1.31132e-119	0.780833	0.434	0.023	2.77253e-115	RGC	APBA1
SLC48A1	3.88311e-119	0.617266	0.387	0.018	8.21006e-115	RGC	SLC48A1
PARM1	4.66502e-118	0.650519	0.396	0.019	9.86325e-114	RGC	PARM1
SLC6A15	4.24591e-116	0.654867	0.425	0.023	8.97713e-112	RGC	SLC6A15
SNCA1	9.08147e-114	0.840848	0.632	0.054	1.92009e-109	RGC	SNCA
TMEM246	5.11742e-113	0.867398	0.528	0.038	1.08198e-108	RGC	TMEM246
CAP2	1.46554e-112	0.64633	0.415	0.023	3.09859e-108	RGC	CAP2
ELMO1	3.40094e-112	0.80792	0.509	0.036	7.1906e-108	RGC	ELMO1
SH3BGRL3	5.49824e-112	1.12563	0.726	0.074	1.16249e-107	RGC	SH3BGRL3
CALB2	7.27615e-112	0.978783	0.462	0.03	1.5384e-107	RGC	CALB2
CDS2	9.63865e-112	1.19732	0.849	0.104	2.0379e-107	RGC	CDS2
TMSB102	3.8524e-111	2.38216	1	0.231	8.14512e-107	RGC	TMSB10
GOT1	2.94052e-110	1.36669	0.953	0.14	6.21714e-106	RGC	GOT1
FKBP9	5.33534e-110	0.549964	0.358	0.017	1.12805e-105	RGC	FKBP9
CSDC2	3.43607e-109	0.488858	0.34	0.015	7.26487e-105	RGC	CSDC2
FAM134B	1.31693e-108	0.69124	0.462	0.03	2.78439e-104	RGC	FAM134B
ACLY	2.45284e-108	0.859705	0.613	0.053	5.18603e-104	RGC	ACLY
PCDH7	8.71937e-108	0.62509	0.453	0.029	1.84354e-103	RGC	PCDH7
HCN2	1.04817e-107	0.780944	0.566	0.045	2.21615e-103	RGC	HCN2
MYO5A	1.46926e-107	0.912178	0.802	0.088	3.10646e-103	RGC	MYO5A
MLLT111	8.68106e-107	1.159	0.83	0.101	1.83544e-102	RGC	MLLT11
FEZ1	2.78132e-106	0.680771	0.462	0.031	5.88055e-102	RGC	FEZ1
NRIP3	6.97669e-106	0.754993	0.519	0.039	1.47508e-101	RGC	NRIP3
SYT11	9.94378e-106	0.948323	0.717	0.074	2.10241e-101	RGC	SYT11
BASP12	1.49238e-105	1.53016	0.972	0.17	3.15534e-101	RGC	BASP1
GAS62	2.15966e-105	0.956386	0.792	0.089	4.56618e-101	RGC	GAS6
MARCH11	2.68419e-105	0.459719	0.255	0.008	5.67518e-101	RGC	MARCH11
PNMA6C	1.56554e-103	0.596887	0.321	0.014	3.31003e-99	RGC	PNMA6C
SGTB	7.21966e-103	0.544096	0.406	0.024	1.52645e-98	RGC	SGTB
RAB6A	9.93765e-103	1.06701	0.849	0.107	2.10112e-98	RGC	RAB6A
CMPK1	1.19851e-102	0.797879	0.594	0.053	2.53401e-98	RGC	CMPK1
ARHGEF17	1.01354e-101	0.715255	0.443	0.03	2.14293e-97	RGC	ARHGEF17
ADAM22	2.81991e-101	0.663809	0.462	0.032	5.96213e-97	RGC	ADAM22
APBA2	4.30931e-101	0.504081	0.358	0.019	9.11117e-97	RGC	APBA2
APOL2	6.51714e-101	0.5489	0.33	0.016	1.37792e-96	RGC	APOL2
OLFM1	1.2376e-100	0.714846	0.547	0.045	2.61666e-96	RGC	OLFM1
MYLIP	1.85117e-100	0.465412	0.302	0.013	3.91393e-96	RGC	MYLIP
PCYT2	2.27441e-100	0.588906	0.377	0.021	4.80879e-96	RGC	PCYT2
ITPK1	3.40208e-99	0.747402	0.613	0.057	7.19302e-95	RGC	ITPK1
SRPR	3.57277e-99	0.581346	0.396	0.024	7.55391e-95	RGC	SRPR
TGFBR3L	1.06486e-98	0.420025	0.255	0.009	2.25143e-94	RGC	TGFBR3L
STMN31	2.6789e-98	1.22939	0.896	0.131	5.664e-94	RGC	STMN3
SACS	3.41765e-98	0.639489	0.387	0.023	7.22594e-94	RGC	SACS
MGLL	3.62819e-98	0.48375	0.302	0.013	7.67108e-94	RGC	MGLL
NIPAL3	4.02219e-98	0.776947	0.632	0.061	8.50411e-94	RGC	NIPAL3
RFPL1S	4.64794e-98	0.441693	0.283	0.012	9.82714e-94	RGC	RFPL1S
HMGCR	5.84161e-98	0.838824	0.585	0.054	1.23509e-93	RGC	HMGCR
PALM	8.91378e-98	0.633123	0.472	0.035	1.88464e-93	RGC	PALM
TMEM47	2.1854e-97	0.720821	0.5	0.039	4.6206e-93	RGC	TMEM47
RBMS1	5.88481e-97	0.469085	0.311	0.015	1.24423e-92	RGC	RBMS1
C16orf451	7.87213e-97	0.894767	0.774	0.091	1.6644e-92	RGC	C16orf45
RHOQ	1.36576e-96	0.827371	0.632	0.062	2.88764e-92	RGC	RHOQ
ALKBH6	1.8684e-96	0.535914	0.349	0.019	3.95035e-92	RGC	ALKBH6
HECW2	2.98876e-96	0.487341	0.274	0.011	6.31914e-92	RGC	HECW2
SLC4A31	5.97201e-96	0.65356	0.443	0.031	1.26266e-91	RGC	SLC4A3
NFE2L1	6.11902e-96	1.13671	0.858	0.12	1.29374e-91	RGC	NFE2L1
KCNAB2	8.48689e-96	0.832949	0.604	0.058	1.79438e-91	RGC	KCNAB2
REEP5	1.11626e-95	1.03517	0.755	0.091	2.36011e-91	RGC	REEP5
PDE4A	4.07511e-95	0.751531	0.462	0.035	8.61601e-91	RGC	PDE4A
ABR	4.15652e-95	0.865596	0.717	0.081	8.78813e-91	RGC	ABR
SV2A1	4.52461e-95	1.0812	0.896	0.128	9.56639e-91	RGC	SV2A
NT5DC1	1.1323e-94	0.498956	0.321	0.016	2.39403e-90	RGC	NT5DC1
RAB11FIP5	1.15054e-94	0.472431	0.349	0.019	2.43259e-90	RGC	RAB11FIP5
FAIM22	1.40695e-94	1.39141	0.972	0.177	2.97471e-90	RGC	FAIM2
EBP	1.55035e-94	0.665157	0.462	0.035	3.2779e-90	RGC	EBP
HECA	4.03053e-94	0.49785	0.33	0.017	8.52176e-90	RGC	HECA
ABCA3	4.74736e-94	0.588056	0.443	0.032	1.00374e-89	RGC	ABCA3
ZFHX3	6.9245e-94	0.960371	0.764	0.094	1.46405e-89	RGC	ZFHX3
ASTN2	1.47612e-93	0.514056	0.34	0.018	3.12097e-89	RGC	ASTN2
FAM155A	1.01321e-92	0.596132	0.453	0.034	2.14222e-88	RGC	FAM155A
EPB41L31	1.29114e-92	1.25951	0.868	0.132	2.72986e-88	RGC	EPB41L3
RTN31	2.4588e-92	1.91035	1	0.319	5.19863e-88	RGC	RTN3
SLC7A1	3.10189e-92	0.702513	0.509	0.043	6.55833e-88	RGC	SLC7A1
NCDN1	4.83771e-92	0.982852	0.755	0.094	1.02284e-87	RGC	NCDN
ELAVL31	6.5109e-92	0.790146	0.613	0.062	1.3766e-87	RGC	ELAVL3
MFHAS1	7.41393e-92	0.551927	0.396	0.026	1.56753e-87	RGC	MFHAS1
SLC25A1	9.21776e-92	0.634179	0.368	0.022	1.94891e-87	RGC	SLC25A1
ATP2B2	1.22043e-91	0.809454	0.66	0.072	2.58036e-87	RGC	ATP2B2
TPGS2	1.08915e-90	0.787714	0.594	0.059	2.3028e-86	RGC	TPGS2
CAST	3.02911e-90	0.651062	0.5	0.042	6.40444e-86	RGC	CAST
NAP1L2	3.40981e-90	0.843338	0.585	0.058	7.20935e-86	RGC	NAP1L2
FGF9	4.98701e-90	0.61735	0.434	0.032	1.0544e-85	RGC	FGF9
FHL2	9.64264e-90	0.422517	0.283	0.013	2.03874e-85	RGC	FHL2
CCDC92	1.20186e-89	0.672363	0.519	0.046	2.54109e-85	RGC	CCDC92
FDFT1	1.52615e-89	0.78758	0.632	0.067	3.22674e-85	RGC	FDFT1
UTRN	1.96041e-89	0.456237	0.264	0.011	4.1449e-85	RGC	UTRN
TRAPPC1	5.80158e-89	0.99323	0.811	0.109	1.22663e-84	RGC	TRAPPC1
NAP1L5	6.23723e-89	0.570675	0.387	0.026	1.31874e-84	RGC	NAP1L5
SCN2B	6.42136e-89	0.440171	0.255	0.01	1.35767e-84	RGC	SCN2B
PITPNA	7.61166e-89	0.56917	0.491	0.041	1.60933e-84	RGC	PITPNA
RAP1GAP2	1.27925e-88	0.512066	0.321	0.017	2.70471e-84	RGC	RAP1GAP2
ABCA2	1.32905e-88	0.62837	0.453	0.035	2.81e-84	RGC	ABCA2
KIFAP3	2.29492e-88	1.02182	0.83	0.115	4.85214e-84	RGC	KIFAP3
PTPRN2	9.26287e-88	0.593202	0.462	0.037	1.95845e-83	RGC	PTPRN2
RIMKLA	1.91492e-87	0.65837	0.481	0.04	4.04871e-83	RGC	RIMKLA
TTC9	2.00023e-87	0.556383	0.368	0.024	4.22909e-83	RGC	TTC9
MAGED1	5.48709e-87	0.73406	0.528	0.049	1.16014e-82	RGC	MAGED1
MARK1	1.1984e-86	0.818043	0.623	0.067	2.53378e-82	RGC	MARK1
CLCN6	2.16649e-86	0.858866	0.642	0.072	4.58062e-82	RGC	CLCN6
SDCBP	2.54983e-86	0.565419	0.434	0.033	5.3911e-82	RGC	SDCBP
SYT7	3.0531e-86	0.544752	0.434	0.033	6.45517e-82	RGC	SYT7
DDHD2	3.34646e-86	0.710283	0.509	0.046	7.07542e-82	RGC	DDHD2
CD99L2	4.12408e-86	0.690891	0.613	0.065	8.71955e-82	RGC	CD99L2
IDI1	4.3716e-86	0.947053	0.708	0.088	9.24288e-82	RGC	IDI1
SYT4	7.38491e-86	0.921604	0.66	0.077	1.56139e-81	RGC	SYT4
PWAR6	8.29502e-86	0.791527	0.726	0.09	1.75382e-81	RGC	PWAR6
TMEM35	4.17777e-85	0.585837	0.406	0.03	8.83305e-81	RGC	TMEM35
FAM49A	8.93203e-85	0.445799	0.292	0.015	1.8885e-80	RGC	FAM49A
KLF7	1.22223e-84	0.487118	0.311	0.017	2.58416e-80	RGC	KLF7
HLA-A	1.39372e-84	0.651173	0.396	0.029	2.94673e-80	RGC	HLA-A
SREBF2	3.41164e-84	0.913397	0.783	0.106	7.21323e-80	RGC	SREBF2
MYT1L	7.88422e-84	0.673193	0.575	0.059	1.66696e-79	RGC	MYT1L
DPP61	9.26242e-84	0.631209	0.5	0.045	1.95835e-79	RGC	DPP6
LRFN5	1.21045e-83	0.427185	0.264	0.012	2.55925e-79	RGC	LRFN5
ANXA7	1.03761e-82	0.622914	0.491	0.044	2.19381e-78	RGC	ANXA7
FAM102B	1.14331e-82	0.416527	0.283	0.014	2.4173e-78	RGC	FAM102B
LY6E	1.25374e-82	0.428752	0.274	0.013	2.65079e-78	RGC	LY6E
CCM2	1.39849e-82	0.53211	0.415	0.032	2.95683e-78	RGC	CCM2
GABBR11	2.06955e-82	0.807254	0.679	0.082	4.37564e-78	RGC	GABBR1
ASPDH	5.40708e-82	0.497857	0.33	0.02	1.14322e-77	RGC	ASPDH
MAPK8IP2	8.79055e-82	0.799889	0.67	0.08	1.85859e-77	RGC	MAPK8IP2
SIGMAR1	2.70944e-81	0.474194	0.33	0.02	5.72858e-77	RGC	SIGMAR1
GNAS2	4.75495e-81	1.82837	1	0.381	1.00534e-76	RGC	GNAS
CTNND2	1.50214e-80	0.632549	0.443	0.038	3.17598e-76	RGC	CTNND2
FGF11	2.91063e-80	0.728897	0.528	0.053	6.15396e-76	RGC	FGF11
DNM31	3.54279e-80	0.776209	0.679	0.084	7.49052e-76	RGC	DNM3
UBE2E2	4.07789e-80	0.622095	0.481	0.044	8.62189e-76	RGC	UBE2E2
CALM31	1.91616e-79	1.29674	0.943	0.199	4.05135e-75	RGC	CALM3
ADAM23	2.94319e-79	0.646118	0.481	0.044	6.22278e-75	RGC	ADAM23
PCDH9	3.59297e-79	0.829128	0.774	0.107	7.59662e-75	RGC	PCDH9
TRIM37	5.94886e-79	0.663465	0.594	0.066	1.25777e-74	RGC	TRIM37
HMOX2	2.08564e-78	0.583895	0.434	0.037	4.40967e-74	RGC	HMOX2
CNTN1	2.11682e-78	0.728813	0.66	0.081	4.47559e-74	RGC	CNTN1
CERS6	9.20729e-78	0.70629	0.575	0.064	1.9467e-73	RGC	CERS6
KIFC2	1.77461e-76	0.694778	0.5	0.05	3.75205e-72	RGC	KIFC2
ATL1	2.91057e-76	0.447907	0.302	0.018	6.15383e-72	RGC	ATL1
TRIM2	8.12995e-76	1.00032	0.83	0.132	1.71891e-71	RGC	TRIM2
REPS2	1.02753e-75	0.446852	0.358	0.026	2.1725e-71	RGC	REPS2
SC5D	1.53293e-75	0.476872	0.349	0.025	3.24108e-71	RGC	SC5D
ACTR1A	2.51473e-75	0.76853	0.613	0.074	5.31689e-71	RGC	ACTR1A
BLVRB	3.51313e-75	0.48547	0.321	0.021	7.42782e-71	RGC	BLVRB
SQLE	5.12091e-75	0.585002	0.387	0.031	1.08271e-70	RGC	SQLE
ACO1	5.89235e-75	0.457453	0.321	0.021	1.24582e-70	RGC	ACO1
PPP1R14B	5.99648e-75	0.39578	0.321	0.021	1.26784e-70	RGC	PPP1R14B
FAM69B	8.2945e-75	0.382864	0.264	0.014	1.75371e-70	RGC	FAM69B
FAM189B	9.29194e-75	0.486636	0.349	0.025	1.9646e-70	RGC	FAM189B
SNX10	1.23626e-74	0.739732	0.632	0.078	2.61382e-70	RGC	SNX10
ARL8B	1.52812e-74	0.735526	0.613	0.074	3.2309e-70	RGC	ARL8B
FAM127A	2.71416e-74	1.03979	0.877	0.155	5.73855e-70	RGC	FAM127A
GABRB2	5.52962e-74	0.583615	0.604	0.071	1.16913e-69	RGC	GABRB2
RABAC1	9.05645e-74	0.964693	0.858	0.142	1.9148e-69	RGC	RABAC1
TUBB	1.27489e-73	1.08775	0.925	0.172	2.69551e-69	RGC	TUBB
YWHAG1	1.60461e-73	1.20064	0.972	0.21	3.39262e-69	RGC	YWHAG
SLC9A6	1.74662e-73	0.709453	0.566	0.065	3.69287e-69	RGC	SLC9A6
DCTN1	3.41976e-73	0.944584	0.783	0.121	7.23041e-69	RGC	DCTN1
C6orf106	3.92509e-73	0.735892	0.604	0.074	8.29882e-69	RGC	C6orf106
CYB561	4.37055e-73	0.447519	0.321	0.022	9.24065e-69	RGC	CYB561
DYNC1H11	5.98467e-73	1.1107	0.934	0.184	1.26534e-68	RGC	DYNC1H1
DPYSL21	8.87867e-73	1.34011	0.972	0.282	1.87722e-68	RGC	DPYSL2
NUDT41	9.09594e-73	0.760197	0.651	0.084	1.92315e-68	RGC	NUDT4
ITFG1	1.37282e-72	0.792067	0.67	0.09	2.90254e-68	RGC	ITFG1
ITGB1BP1	1.38685e-72	0.644254	0.472	0.047	2.93223e-68	RGC	ITGB1BP1
BAG3	2.3163e-72	0.490361	0.33	0.023	4.89736e-68	RGC	BAG3
CHGB	2.66756e-72	0.491895	0.387	0.032	5.64003e-68	RGC	CHGB
CRIP2	2.86641e-72	0.485133	0.311	0.021	6.06045e-68	RGC	CRIP2
MTURN	5.20579e-72	0.797429	0.717	0.101	1.10066e-67	RGC	MTURN
MGAT5	5.37497e-72	0.61417	0.472	0.047	1.13643e-67	RGC	MGAT5
SIAH2	8.6326e-72	0.522366	0.358	0.028	1.82519e-67	RGC	SIAH2
TIMP2	1.32113e-71	0.779056	0.613	0.078	2.79326e-67	RGC	TIMP2
SEPT3	1.64187e-71	0.56262	0.415	0.037	3.47141e-67	RGC	SEPT3
MAGED2	2.10021e-71	0.709238	0.585	0.07	4.44047e-67	RGC	MAGED2
HDDC2	3.0563e-71	0.634549	0.642	0.082	6.46194e-67	RGC	HDDC2
GNG3	3.78407e-71	0.787205	0.642	0.084	8.00066e-67	RGC	GNG3
GNB2	3.99958e-71	0.490574	0.406	0.036	8.45632e-67	RGC	GNB2
VAPB	4.05572e-71	0.633568	0.519	0.057	8.575e-67	RGC	VAPB
ACSS2	5.49415e-71	0.471321	0.311	0.021	1.16163e-66	RGC	ACSS2
GPRC5B	8.35341e-71	0.611506	0.406	0.036	1.76616e-66	RGC	GPRC5B
DTNA	1.08662e-70	0.476401	0.358	0.028	2.29743e-66	RGC	DTNA
PYGB	1.08918e-70	0.602282	0.425	0.039	2.30286e-66	RGC	PYGB
CAMK2N11	1.0999e-70	1.04875	0.849	0.151	2.32553e-66	RGC	CAMK2N1
RUNDC3B	1.19168e-70	0.477038	0.358	0.028	2.51956e-66	RGC	RUNDC3B
TMEM141	2.06913e-70	0.387169	0.283	0.017	4.37476e-66	RGC	TMEM141
CAPN1	2.23047e-70	0.536312	0.368	0.03	4.71587e-66	RGC	CAPN1
ABHD2	3.4351e-70	0.475514	0.358	0.028	7.26283e-66	RGC	ABHD2
KCTD17	9.31366e-70	0.42738	0.274	0.016	1.96919e-65	RGC	KCTD17
DEXI	9.6406e-70	0.502174	0.358	0.029	2.03831e-65	RGC	DEXI
MAP1B	1.08652e-69	1.76928	1	0.766	2.29722e-65	RGC	MAP1B
SH3PXD2A	1.65935e-69	0.52958	0.462	0.047	3.50836e-65	RGC	SH3PXD2A
STARD4	1.87743e-69	0.602103	0.406	0.037	3.96945e-65	RGC	STARD4
PCSK1N2	2.30509e-69	1.38166	1	0.309	4.87365e-65	RGC	PCSK1N
ECE2	3.9865e-69	0.459496	0.283	0.018	8.42865e-65	RGC	ECE2
PCMT1	4.1171e-69	0.767043	0.708	0.102	8.70477e-65	RGC	PCMT1
SEZ6	4.89785e-69	0.676141	0.528	0.061	1.03555e-64	RGC	SEZ6
CASKIN1	5.22373e-69	0.61151	0.415	0.039	1.10445e-64	RGC	CASKIN1
CDKN2D	5.35706e-69	0.676573	0.575	0.07	1.13264e-64	RGC	CDKN2D
PRKAG2-AS1	7.61342e-69	0.501663	0.321	0.023	1.6097e-64	RGC	PRKAG2-AS1
MNT	2.47692e-68	0.524138	0.349	0.028	5.23696e-64	RGC	MNT
PLEC	2.89202e-68	0.650889	0.519	0.059	6.1146e-64	RGC	PLEC
LARP1	4.12572e-68	0.643624	0.594	0.075	8.72302e-64	RGC	LARP1
CCDC115	8.82976e-68	0.59383	0.453	0.046	1.86688e-63	RGC	CCDC115
ARPC1A	8.95062e-68	0.63129	0.566	0.069	1.89243e-63	RGC	ARPC1A
DDT	1.46797e-67	0.700008	0.623	0.083	3.10373e-63	RGC	DDT
ANKRD52	1.53039e-67	0.486756	0.349	0.028	3.2357e-63	RGC	ANKRD52
IGLON5	3.15195e-67	0.523689	0.481	0.052	6.66416e-63	RGC	IGLON5
ATP6V1G21	4.19756e-67	0.893341	0.887	0.16	8.8749e-63	RGC	ATP6V1G2
SLC41A3	4.41536e-67	0.610753	0.415	0.04	9.3354e-63	RGC	SLC41A3
GPCPD1	5.68887e-67	0.462699	0.349	0.028	1.2028e-62	RGC	GPCPD1
TCEAL7	1.30063e-66	0.42417	0.406	0.038	2.74992e-62	RGC	TCEAL7
SCRN11	1.35953e-66	0.805909	0.745	0.116	2.87445e-62	RGC	SCRN1
ARL8A	3.17577e-66	0.61997	0.538	0.064	6.71453e-62	RGC	ARL8A
ATRNL1	3.65065e-66	0.5338	0.491	0.054	7.71857e-62	RGC	ATRNL1
GYG1	3.71892e-66	0.446105	0.292	0.02	7.86291e-62	RGC	GYG1
VDAC11	3.88519e-66	1.38572	1	0.475	8.21446e-62	RGC	VDAC1
FAM20C	6.69841e-66	0.570933	0.368	0.032	1.41624e-61	RGC	FAM20C
ATP6V1E1	7.67216e-66	0.994773	0.83	0.153	1.62213e-61	RGC	ATP6V1E1
RASL10B	2.31566e-65	0.363424	0.255	0.015	4.89601e-61	RGC	RASL10B
AIFM3	2.41642e-65	0.354309	0.255	0.015	5.10904e-61	RGC	AIFM3
ATP8A2	3.30143e-65	0.517921	0.509	0.059	6.98022e-61	RGC	ATP8A2
TKT	3.3577e-65	0.557905	0.585	0.075	7.09919e-61	RGC	TKT
SUCLA2	8.79592e-65	0.513516	0.509	0.059	1.85972e-60	RGC	SUCLA2
PPP2R4	9.23457e-65	0.574372	0.519	0.061	1.95246e-60	RGC	PPP2R4
DSCAM	1.04893e-64	0.384758	0.255	0.015	2.21775e-60	RGC	DSCAM
DGCR5	1.53067e-64	0.426748	0.283	0.019	3.23631e-60	RGC	DGCR5
CALY	2.33145e-64	0.682829	0.557	0.071	4.92939e-60	RGC	CALY
CDK5R1	3.72039e-64	0.553351	0.472	0.052	7.86601e-60	RGC	CDK5R1
C6orf1	4.5519e-64	0.623936	0.585	0.076	9.62407e-60	RGC	C6orf1
CGN	4.81581e-64	0.40734	0.264	0.017	1.01821e-59	RGC	CGN
SPOCK3	6.31786e-64	0.493708	0.462	0.05	1.33579e-59	RGC	SPOCK3
CAMSAP2	7.17938e-64	0.648479	0.632	0.089	1.51794e-59	RGC	CAMSAP2
FNDC4	7.76237e-64	0.452416	0.292	0.021	1.6412e-59	RGC	FNDC4
MAP4K4	9.64577e-64	0.470413	0.443	0.047	2.0394e-59	RGC	MAP4K4
SH3GL2	1.45988e-63	0.832261	0.783	0.131	3.08662e-59	RGC	SH3GL2
TMOD2	1.61096e-63	0.522047	0.462	0.051	3.40606e-59	RGC	TMOD2
GRIA3	1.89237e-63	0.559263	0.396	0.038	4.00105e-59	RGC	GRIA3
MARCKS1	2.61438e-63	0.92019	0.83	0.154	5.52758e-59	RGC	MARCKS
FDPS	2.64557e-63	0.666596	0.651	0.094	5.59352e-59	RGC	FDPS
OPCML	4.50665e-63	0.475889	0.377	0.035	9.52842e-59	RGC	OPCML
ARHGAP44	5.47021e-63	0.508352	0.434	0.045	1.15657e-58	RGC	ARHGAP44
ISCU	8.43026e-63	0.746635	0.66	0.098	1.78241e-58	RGC	ISCU
INPP5A	8.68659e-63	0.445899	0.34	0.029	1.83661e-58	RGC	INPP5A
SUN2	8.9854e-63	0.537053	0.396	0.039	1.89978e-58	RGC	SUN2
BTBD10	1.03839e-62	0.38696	0.321	0.025	2.19547e-58	RGC	BTBD10
NUCB1	1.24934e-62	0.454385	0.443	0.047	2.64148e-58	RGC	NUCB1
VEGFB	1.78725e-62	0.536597	0.491	0.057	3.77878e-58	RGC	VEGFB
PIP4K2A	2.09753e-62	0.529721	0.311	0.024	4.43481e-58	RGC	PIP4K2A
ROBO2	2.35261e-62	0.559926	0.425	0.044	4.97412e-58	RGC	ROBO2
PTPRN	7.21068e-62	0.766989	0.651	0.097	1.52455e-57	RGC	PTPRN
ACTB2	1.08069e-61	1.26926	0.991	0.385	2.28491e-57	RGC	ACTB
NEBL	1.38082e-61	0.569901	0.613	0.086	2.91947e-57	RGC	NEBL
ACTR1B	2.13891e-61	0.557052	0.538	0.068	4.52229e-57	RGC	ACTR1B
BCAP31	2.218e-61	0.62212	0.594	0.082	4.68952e-57	RGC	BCAP31
CRTAP	2.67825e-61	0.408298	0.349	0.031	5.66263e-57	RGC	CRTAP
BCL2L2	2.9379e-61	0.510126	0.453	0.05	6.2116e-57	RGC	BCL2L2
ATP9A	3.24322e-61	0.654356	0.519	0.065	6.85713e-57	RGC	ATP9A
TBC1D9B	3.58014e-61	0.53645	0.519	0.064	7.56949e-57	RGC	TBC1D9B
MAPK9	4.16519e-61	0.435917	0.387	0.038	8.80646e-57	RGC	MAPK9
RPS6KA2	4.67837e-61	0.561808	0.472	0.054	9.89148e-57	RGC	RPS6KA2
PREPL1	8.89178e-61	1.0922	0.925	0.221	1.87999e-56	RGC	PREPL
PGM2L1	1.08762e-60	0.437669	0.349	0.031	2.29956e-56	RGC	PGM2L1
RAP2A	1.72466e-60	0.474796	0.377	0.036	3.64644e-56	RGC	RAP2A
NACC1	2.94554e-60	0.469209	0.311	0.025	6.22775e-56	RGC	NACC1
INPP5F	3.76293e-60	0.590923	0.481	0.058	7.95596e-56	RGC	INPP5F
TUBA1B	4.59518e-60	1.25244	1	0.58	9.71558e-56	RGC	TUBA1B
RP11-297M9.2	7.44791e-60	0.388279	0.255	0.017	1.57471e-55	RGC	RP11-297M9.2
DNER1	7.8002e-60	0.960818	0.934	0.212	1.6492e-55	RGC	DNER
ARMCX3	1.09239e-59	0.57777	0.5	0.062	2.30964e-55	RGC	ARMCX3
SH3BGRL	1.38551e-59	0.367382	0.264	0.018	2.92939e-55	RGC	SH3BGRL
MAP7D2	1.49239e-59	0.572831	0.406	0.042	3.15537e-55	RGC	MAP7D2
MTMR2	1.74736e-59	0.437562	0.321	0.027	3.69444e-55	RGC	MTMR2
CACNA1B	1.96589e-59	0.388338	0.292	0.022	4.15647e-55	RGC	CACNA1B
SRI	2.23248e-59	0.475078	0.453	0.052	4.72013e-55	RGC	SRI
FADS2	3.8856e-59	0.47587	0.321	0.027	8.21533e-55	RGC	FADS2
KIF5C1	3.9788e-59	0.788731	0.736	0.125	8.41238e-55	RGC	KIF5C
PCSK2	8.94278e-59	0.393103	0.283	0.021	1.89077e-54	RGC	PCSK2
CADM3	9.84192e-59	0.692889	0.651	0.101	2.08088e-54	RGC	CADM3
NCOA4	1.3997e-58	0.498099	0.349	0.032	2.95938e-54	RGC	NCOA4
FAT3	1.90753e-58	0.49345	0.321	0.027	4.0331e-54	RGC	FAT3
SPTBN11	2.31527e-58	0.937332	0.906	0.193	4.89518e-54	RGC	SPTBN1
DYNLL21	2.32142e-58	1.03961	0.868	0.193	4.90817e-54	RGC	DYNLL2
KCNC1	2.50363e-58	0.483531	0.406	0.043	5.29342e-54	RGC	KCNC1
FITM2	2.6973e-58	0.405315	0.34	0.031	5.70289e-54	RGC	FITM2
DPYSL5	3.90204e-58	0.51916	0.472	0.057	8.25009e-54	RGC	DPYSL5
PHYHIPL1	4.3623e-58	0.783773	0.858	0.163	9.2232e-54	RGC	PHYHIPL
CDS1	5.62075e-58	0.628436	0.575	0.081	1.1884e-53	RGC	CDS1
DHFR	6.25184e-58	0.309839	0.255	0.017	1.32183e-53	RGC	DHFR
ALDOC	6.6492e-58	1.18238	1	0.613	1.40584e-53	RGC	ALDOC
KLC2	8.46999e-58	0.689226	0.708	0.116	1.79081e-53	RGC	KLC2
PPP2R1A1	1.1128e-57	1.09013	0.896	0.215	2.35279e-53	RGC	PPP2R1A
MDH1	1.92718e-57	0.926142	0.858	0.172	4.07464e-53	RGC	MDH1
ATP6V0E2	3.24403e-57	0.829267	0.726	0.127	6.85885e-53	RGC	ATP6V0E2
PIANP	4.05599e-57	0.420021	0.396	0.042	8.57558e-53	RGC	PIANP
CHP1	4.76118e-57	0.413913	0.321	0.028	1.00666e-52	RGC	CHP1
ATP6V0D1	5.0842e-57	0.512958	0.462	0.056	1.07495e-52	RGC	ATP6V0D1
CTSB	9.73345e-57	0.628606	0.566	0.081	2.05794e-52	RGC	CTSB
OGDH	1.54258e-56	0.597252	0.509	0.067	3.26148e-52	RGC	OGDH
SERINC3	2.2782e-56	0.700488	0.604	0.092	4.8168e-52	RGC	SERINC3
PIM3	3.56287e-56	0.374072	0.255	0.018	7.53299e-52	RGC	PIM3
PLD31	4.24149e-56	0.866136	0.849	0.173	8.96779e-52	RGC	PLD3
SLC39A10	5.38002e-56	0.401376	0.434	0.05	1.1375e-51	RGC	SLC39A10
UPP1	5.72866e-56	0.518114	0.406	0.045	1.21121e-51	RGC	UPP1
TUBA4A	7.01999e-56	0.792439	0.717	0.126	1.48424e-51	RGC	TUBA4A
MEF2BNB	1.11145e-55	0.518354	0.425	0.049	2.34994e-51	RGC	MEF2BNB
RAB5C	1.63548e-55	0.415637	0.5	0.065	3.45789e-51	RGC	RAB5C
TMEM130	1.64783e-55	0.476506	0.443	0.053	3.48401e-51	RGC	TMEM130
PI4KA	1.85311e-55	0.673458	0.679	0.112	3.91803e-51	RGC	PI4KA
DCTN2	2.07131e-55	0.499429	0.491	0.063	4.37937e-51	RGC	DCTN2
KLC11	2.24658e-55	1.16016	0.953	0.312	4.74994e-51	RGC	KLC1
SOGA1	2.34678e-55	0.419017	0.321	0.029	4.96179e-51	RGC	SOGA1
KCND3	4.24485e-55	0.39455	0.425	0.049	8.97489e-51	RGC	KCND3
ADH5	5.46973e-55	0.562472	0.472	0.06	1.15646e-50	RGC	ADH5
INPP5J	7.4324e-55	0.415629	0.283	0.023	1.57143e-50	RGC	INPP5J
PCP4L1	8.87261e-55	0.441691	0.425	0.049	1.87594e-50	RGC	PCP4L1
HCFC1R11	8.89983e-55	0.876309	0.755	0.143	1.88169e-50	RGC	HCFC1R1
GPR158	1.02006e-54	0.443104	0.302	0.026	2.15671e-50	RGC	GPR158
ASAP1	1.13819e-54	0.508497	0.358	0.036	2.40647e-50	RGC	ASAP1
RAB4B	1.47821e-54	0.46175	0.358	0.036	3.12537e-50	RGC	RAB4B
RELL2	1.5393e-54	0.382153	0.311	0.028	3.25454e-50	RGC	RELL2
SLC25A46	1.8914e-54	0.550112	0.519	0.071	3.99899e-50	RGC	SLC25A46
SEMA6D	2.05849e-54	0.441389	0.33	0.031	4.35226e-50	RGC	SEMA6D
CLIP31	2.74037e-54	0.650015	0.717	0.124	5.79397e-50	RGC	CLIP3
PPIA1	4.77566e-54	1.12226	0.972	0.366	1.00972e-49	RGC	PPIA
ANXA6	6.05424e-54	0.900893	0.887	0.195	1.28005e-49	RGC	ANXA6
RP5-1085F17.3	6.15841e-54	0.417349	0.33	0.031	1.30207e-49	RGC	RP5-1085F17.3
NAP1L31	1.26463e-53	0.614076	0.66	0.109	2.6738e-49	RGC	NAP1L3
PRKAR1A2	1.26787e-53	0.799932	0.868	0.177	2.68066e-49	RGC	PRKAR1A
RAC11	1.47969e-53	0.718681	0.745	0.135	3.12851e-49	RGC	RAC1
ELOVL5	1.56693e-53	0.502762	0.387	0.043	3.31297e-49	RGC	ELOVL5
FLOT1	1.71997e-53	0.610309	0.708	0.121	3.63654e-49	RGC	FLOT1
TMEM14A	1.84957e-53	0.721119	0.604	0.097	3.91055e-49	RGC	TMEM14A
MEG31	2.33966e-53	1.1258	1	0.394	4.94674e-49	RGC	MEG3
OXR11	2.38841e-53	0.842581	0.858	0.182	5.04981e-49	RGC	OXR1
MMP24-AS1	2.54228e-53	0.437926	0.33	0.032	5.37514e-49	RGC	MMP24-AS1
MFSD12	3.73779e-53	0.376053	0.33	0.032	7.90282e-49	RGC	MFSD12
RYR2	3.73851e-53	0.476726	0.491	0.065	7.90433e-49	RGC	RYR2
TSPAN13	4.42996e-53	0.486405	0.5	0.068	9.36626e-49	RGC	TSPAN13
SLC24A21	4.62024e-53	0.646174	0.594	0.093	9.76857e-49	RGC	SLC24A2
SDHA	5.8251e-53	0.724547	0.679	0.117	1.2316e-48	RGC	SDHA
PSD3	6.91871e-53	0.730039	0.736	0.134	1.46282e-48	RGC	PSD3
F8A1	9.15513e-53	0.380581	0.33	0.032	1.93567e-48	RGC	F8A1
GOT21	1.79963e-52	0.578214	0.642	0.105	3.80497e-48	RGC	GOT2
CHST2	1.84613e-52	0.336896	0.292	0.025	3.90328e-48	RGC	CHST2
CD59	2.10163e-52	0.529762	0.519	0.073	4.44347e-48	RGC	CD59
SLC25A3	2.4891e-52	0.753158	0.708	0.128	5.26271e-48	RGC	SLC25A3
VPS35	2.54085e-52	0.774738	0.811	0.16	5.37212e-48	RGC	VPS35
STAU2	3.76611e-52	0.419916	0.406	0.047	7.9627e-48	RGC	STAU2
SNAP251	5.31929e-52	1.08139	1	0.66	1.12466e-47	RGC	SNAP25
PODXL2	7.35397e-52	0.625037	0.557	0.084	1.55485e-47	RGC	PODXL2
DEAF1	8.95819e-52	0.475358	0.519	0.073	1.89403e-47	RGC	DEAF1
GPC1	9.57748e-52	0.3683	0.311	0.029	2.02497e-47	RGC	GPC1
GDE1	1.04058e-51	0.367673	0.34	0.034	2.20011e-47	RGC	GDE1
SAMD14	1.69756e-51	0.405489	0.358	0.038	3.58914e-47	RGC	SAMD14
CAMKK2	1.7903e-51	0.43132	0.292	0.026	3.78523e-47	RGC	CAMKK2
PLEKHA6	1.84245e-51	0.409117	0.434	0.054	3.89549e-47	RGC	PLEKHA6
HDHD2	1.87421e-51	0.413342	0.377	0.042	3.96265e-47	RGC	HDHD2
CHRNA4	3.47519e-51	0.43279	0.34	0.035	7.34759e-47	RGC	CHRNA4
SORBS1	7.30648e-51	0.502389	0.406	0.049	1.54481e-46	RGC	SORBS1
ANXA5	1.06658e-50	0.487525	0.434	0.055	2.25506e-46	RGC	ANXA5
TTC9B	1.31495e-50	0.50382	0.462	0.061	2.7802e-46	RGC	TTC9B
AGPAT5	1.80401e-50	0.369332	0.274	0.023	3.81421e-46	RGC	AGPAT5
ECH1	2.22407e-50	0.483935	0.406	0.049	4.70234e-46	RGC	ECH1
NDEL1	2.60722e-50	0.409897	0.264	0.022	5.51245e-46	RGC	NDEL1
SMIM12	3.2852e-50	0.434358	0.283	0.025	6.9459e-46	RGC	SMIM12
ANKRD40	3.43252e-50	0.540805	0.425	0.054	7.25737e-46	RGC	ANKRD40
TBC1D9	4.18524e-50	0.557647	0.566	0.088	8.84886e-46	RGC	TBC1D9
TUBA1A	5.96808e-50	0.985308	0.868	0.21	1.26183e-45	RGC	TUBA1A
ACYP2	6.58724e-50	0.543309	0.425	0.054	1.39274e-45	RGC	ACYP2
ZDHHC3	6.67904e-50	0.335622	0.255	0.02	1.41215e-45	RGC	ZDHHC3
RTN41	1.35913e-49	1.0197	1	0.562	2.87361e-45	RGC	RTN4
MYH10	1.79189e-49	0.656433	0.557	0.088	3.78859e-45	RGC	MYH10
AP2S1	2.63246e-49	0.577082	0.575	0.092	5.56581e-45	RGC	AP2S1
ACSL32	2.6659e-49	0.834016	0.83	0.185	5.63652e-45	RGC	ACSL3
GRSF1	3.98792e-49	0.454667	0.415	0.052	8.43165e-45	RGC	GRSF1
SPRYD3	4.84689e-49	0.464447	0.387	0.046	1.02478e-44	RGC	SPRYD3
RASSF4	5.47282e-49	0.494114	0.528	0.079	1.15712e-44	RGC	RASSF4
RUSC1	6.22673e-49	0.441372	0.406	0.05	1.31652e-44	RGC	RUSC1
IDH3A	8.38723e-49	0.529181	0.585	0.094	1.77331e-44	RGC	IDH3A
CALM22	8.9501e-49	1.07781	1	0.624	1.89232e-44	RGC	CALM2
GABBR2	9.73434e-49	0.438482	0.33	0.035	2.05813e-44	RGC	GABBR2
UGP2	1.05153e-48	0.413491	0.528	0.079	2.22324e-44	RGC	UGP2
TMEM30A	1.13839e-48	0.601639	0.585	0.097	2.4069e-44	RGC	TMEM30A
PCYOX1	2.30307e-48	0.489757	0.406	0.051	4.86938e-44	RGC	PCYOX1
RAB2A	5.06281e-48	0.592365	0.66	0.117	1.07043e-43	RGC	RAB2A
ARL2	6.37732e-48	0.621436	0.642	0.113	1.34836e-43	RGC	ARL2
TRIM36	1.00865e-47	0.605054	0.66	0.118	2.13259e-43	RGC	TRIM36
MOAP1	1.13839e-47	0.537292	0.604	0.101	2.4069e-43	RGC	MOAP1
GRIA42	1.18607e-47	0.501142	0.528	0.081	2.50771e-43	RGC	GRIA4
SPPL3	1.42408e-47	0.494462	0.557	0.088	3.01093e-43	RGC	SPPL3
ARHGAP35	1.43197e-47	0.500061	0.462	0.065	3.02762e-43	RGC	ARHGAP35
MAP3K9	1.78022e-47	0.493367	0.472	0.067	3.76393e-43	RGC	MAP3K9
RHEB2	2.12486e-47	0.739085	0.774	0.159	4.4926e-43	RGC	RHEB
TMTC1	2.2949e-47	0.371767	0.311	0.032	4.8521e-43	RGC	TMTC1
SMIM13	3.54272e-47	0.442202	0.5	0.074	7.49037e-43	RGC	SMIM13
OPA1	4.08101e-47	0.471667	0.387	0.048	8.62847e-43	RGC	OPA1
HAGHL	4.62744e-47	0.43099	0.462	0.065	9.7838e-43	RGC	HAGHL
RAB11A1	5.83669e-47	0.717372	0.726	0.143	1.23405e-42	RGC	RAB11A
MGST3	7.84371e-47	1.02667	0.792	0.193	1.6584e-42	RGC	MGST3
GNAQ	8.22913e-47	0.458386	0.462	0.066	1.73988e-42	RGC	GNAQ
ACO2	1.31712e-46	0.532282	0.613	0.105	2.78478e-42	RGC	ACO2
C20orf27	3.069e-46	0.345809	0.292	0.029	6.48878e-42	RGC	C20orf27
NARS	3.71457e-46	0.524824	0.66	0.119	7.85372e-42	RGC	NARS
TMEM55A	3.78508e-46	0.38299	0.349	0.04	8.0028e-42	RGC	TMEM55A
GAP43	5.83417e-46	0.330238	0.255	0.022	1.23352e-41	RGC	GAP43
ZC2HC1A	7.27476e-46	0.408189	0.368	0.044	1.5381e-41	RGC	ZC2HC1A
B3GNT1	7.97495e-46	0.502097	0.547	0.088	1.68614e-41	RGC	B3GNT1
MAP41	8.00589e-46	0.988218	0.972	0.341	1.69268e-41	RGC	MAP4
DAZAP2	8.41907e-46	0.497031	0.575	0.096	1.78004e-41	RGC	DAZAP2
AK1	8.82396e-46	0.517003	0.5	0.077	1.86565e-41	RGC	AK1
CETN2	1.56537e-45	0.453752	0.425	0.058	3.30966e-41	RGC	CETN2
PPM1K	2.2298e-45	0.476555	0.566	0.094	4.71446e-41	RGC	PPM1K
MEGF8	2.31308e-45	0.442641	0.425	0.058	4.89054e-41	RGC	MEGF8
NRXN1	3.77452e-45	0.439149	0.377	0.047	7.98047e-41	RGC	NRXN1
CELF42	4.87713e-45	0.555984	0.726	0.145	1.03117e-40	RGC	CELF4
TXN	4.91707e-45	0.513994	0.472	0.071	1.03962e-40	RGC	TXN
HABP4	5.50038e-45	0.417729	0.321	0.035	1.16295e-40	RGC	HABP4
TBCB	5.72547e-45	0.568182	0.632	0.114	1.21054e-40	RGC	TBCB
USP5	5.73082e-45	0.412138	0.34	0.039	1.21167e-40	RGC	USP5
MVD	8.22948e-45	0.588194	0.575	0.1	1.73996e-40	RGC	MVD
NEDD4L2	8.4997e-45	0.44308	0.509	0.08	1.79709e-40	RGC	NEDD4L
SOD21	9.42857e-45	0.490493	0.528	0.085	1.99348e-40	RGC	SOD2
PSMG2	9.68954e-45	0.483531	0.349	0.042	2.04866e-40	RGC	PSMG2
MFN2	1.21869e-44	0.507388	0.575	0.098	2.57668e-40	RGC	MFN2
CD81	1.21927e-44	0.496919	0.434	0.061	2.5779e-40	RGC	CD81
LANCL1	1.4275e-44	0.455556	0.415	0.057	3.01817e-40	RGC	LANCL1
KLF9	1.49768e-44	0.394138	0.302	0.032	3.16655e-40	RGC	KLF9
GHITM	1.50988e-44	0.663837	0.811	0.173	3.19234e-40	RGC	GHITM
GAPDH1	2.20597e-44	0.819507	1	0.934	4.66409e-40	RGC	GAPDH
ME1	2.22939e-44	0.417689	0.283	0.028	4.7136e-40	RGC	ME1
MT-CO31	2.86974e-44	0.779176	1	0.987	6.06748e-40	RGC	MT-CO3
PPP2CA	3.42172e-44	0.635682	0.67	0.13	7.23455e-40	RGC	PPP2CA
SESN3	3.88899e-44	0.533363	0.745	0.147	8.22248e-40	RGC	SESN3
MT-CO11	4.6352e-44	0.911107	1	0.986	9.80021e-40	RGC	MT-CO1
SORL1	5.30185e-44	0.541953	0.67	0.127	1.12097e-39	RGC	SORL1
MRPS15	5.69589e-44	0.326047	0.34	0.04	1.20428e-39	RGC	MRPS15
PAFAH1B2	6.57568e-44	0.580507	0.538	0.089	1.3903e-39	RGC	PAFAH1B2
SYN11	7.61404e-44	0.504278	0.481	0.074	1.60984e-39	RGC	SYN1
UROS	9.90223e-44	0.341813	0.321	0.036	2.09363e-39	RGC	UROS
RTN2	1.11238e-43	0.351762	0.283	0.029	2.35191e-39	RGC	RTN2
SURF4	1.36208e-43	0.42827	0.434	0.062	2.87985e-39	RGC	SURF4
MT-CO21	1.41266e-43	0.942932	1	0.956	2.98679e-39	RGC	MT-CO2
SRM	1.42481e-43	0.41994	0.302	0.033	3.01247e-39	RGC	SRM
SLC25A4	2.28391e-43	0.654596	0.811	0.179	4.82888e-39	RGC	SLC25A4
NGFRAP11	2.30269e-43	0.86089	0.906	0.243	4.86857e-39	RGC	NGFRAP1
PRPF19	2.53841e-43	0.439444	0.443	0.065	5.36696e-39	RGC	PRPF19
CDK14	2.72162e-43	0.405876	0.33	0.039	5.75432e-39	RGC	CDK14
TIMM23	3.26339e-43	0.320377	0.255	0.024	6.89978e-39	RGC	TIMM23
RAP1GAP1	3.93964e-43	0.497511	0.632	0.117	8.32959e-39	RGC	RAP1GAP
TNIP1	4.49693e-43	0.423228	0.358	0.045	9.50785e-39	RGC	TNIP1
UBE2L3	4.96708e-43	0.463193	0.528	0.088	1.05019e-38	RGC	UBE2L3
PCP42	7.26512e-43	1.0482	0.991	0.49	1.53606e-38	RGC	PCP4
GPRASP2	7.36888e-43	0.295102	0.255	0.024	1.558e-38	RGC	GPRASP2
PGP	7.52974e-43	0.423179	0.453	0.068	1.59201e-38	RGC	PGP
ALDH18A1	8.5136e-43	0.3001	0.255	0.024	1.80003e-38	RGC	ALDH18A1
OPTN	1.25217e-42	0.417116	0.453	0.068	2.64745e-38	RGC	OPTN
TUBG1	1.26483e-42	0.376017	0.255	0.024	2.67423e-38	RGC	TUBG1
C19orf70	1.33364e-42	0.535179	0.519	0.086	2.81971e-38	RGC	C19orf70
SURF2	1.43431e-42	0.314352	0.274	0.027	3.03256e-38	RGC	SURF2
SLBP	1.47869e-42	0.378267	0.321	0.037	3.12639e-38	RGC	SLBP
RNF157	2.08949e-42	0.496414	0.613	0.113	4.41781e-38	RGC	RNF157
ABHD6	2.65233e-42	0.363295	0.274	0.028	5.60783e-38	RGC	ABHD6
CCDC23	2.76579e-42	0.402131	0.321	0.037	5.84772e-38	RGC	CCDC23
PAFAH1B11	2.77881e-42	0.653063	0.755	0.162	5.87524e-38	RGC	PAFAH1B1
SERP2	3.37513e-42	0.463724	0.453	0.069	7.13604e-38	RGC	SERP2
HINT1	3.73035e-42	0.966918	0.962	0.33	7.88707e-38	RGC	HINT1
MT-ND31	4.32599e-42	0.783054	1	0.972	9.14644e-38	RGC	MT-ND3
ATP6AP2	4.53509e-42	0.50435	0.594	0.107	9.58854e-38	RGC	ATP6AP2
FKBP81	4.88861e-42	0.660688	0.811	0.18	1.0336e-37	RGC	FKBP8
CMAS	5.55873e-42	0.486686	0.377	0.051	1.17528e-37	RGC	CMAS
RHOA	5.93578e-42	0.620441	0.689	0.14	1.255e-37	RGC	RHOA
MEAF6	8.48377e-42	0.60592	0.594	0.11	1.79372e-37	RGC	MEAF6
MAP9	1.19905e-41	0.401053	0.5	0.081	2.53515e-37	RGC	MAP9
STX7	1.2134e-41	0.429458	0.491	0.079	2.56549e-37	RGC	STX7
KIAA1244	1.39894e-41	0.39314	0.274	0.028	2.95778e-37	RGC	KIAA1244
ATP1A31	1.58513e-41	0.92498	0.934	0.309	3.35144e-37	RGC	ATP1A3
BCAP29	1.61041e-41	0.378059	0.377	0.051	3.4049e-37	RGC	BCAP29
FAM188A	2.00825e-41	0.375708	0.264	0.026	4.24604e-37	RGC	FAM188A
NQO2	2.50428e-41	0.325258	0.302	0.034	5.2948e-37	RGC	NQO2
SMS	3.00335e-41	0.537983	0.594	0.11	6.34999e-37	RGC	SMS
PFKM	3.35072e-41	0.527427	0.585	0.108	7.08442e-37	RGC	PFKM
NIPSNAP3A	4.97102e-41	0.257457	0.255	0.025	1.05102e-36	RGC	NIPSNAP3A
INSIG2	6.58846e-41	0.43378	0.34	0.043	1.393e-36	RGC	INSIG2
CYSTM1	1.00448e-40	0.38088	0.368	0.049	2.12378e-36	RGC	CYSTM1
MAP7D1	1.02802e-40	0.529888	0.481	0.079	2.17355e-36	RGC	MAP7D1
KIAA0513	1.10064e-40	0.331409	0.33	0.041	2.32707e-36	RGC	KIAA0513
AATK	1.24836e-40	0.339523	0.292	0.033	2.63942e-36	RGC	AATK
MT3	1.28833e-40	0.43092	0.472	0.075	2.72392e-36	RGC	MT3
RAB11FIP4	1.91622e-40	0.359143	0.292	0.033	4.05145e-36	RGC	RAB11FIP4
OTUB1	2.41458e-40	0.531875	0.547	0.099	5.10515e-36	RGC	OTUB1
RAB5B	3.02947e-40	0.571927	0.632	0.125	6.4052e-36	RGC	RAB5B
APC2	3.14104e-40	0.41198	0.349	0.046	6.6411e-36	RGC	APC2
CNST	4.04392e-40	0.446358	0.415	0.061	8.55006e-36	RGC	CNST
CD320	4.61329e-40	0.30737	0.302	0.035	9.75388e-36	RGC	CD320
TSPAN71	4.67052e-40	0.893182	0.953	0.323	9.87489e-36	RGC	TSPAN7
MANBAL	4.93883e-40	0.297268	0.302	0.035	1.04422e-35	RGC	MANBAL
GNS	6.31251e-40	0.335992	0.283	0.031	1.33465e-35	RGC	GNS
MAPK8IP1	6.86945e-40	0.400434	0.387	0.055	1.45241e-35	RGC	MAPK8IP1
ARPC4	8.67453e-40	0.373917	0.283	0.031	1.83406e-35	RGC	ARPC4
STK39	1.07629e-39	0.316769	0.387	0.055	2.27561e-35	RGC	STK39
PSMB5	1.2435e-39	0.395122	0.453	0.072	2.62914e-35	RGC	PSMB5
MKRN2	1.96505e-39	0.345477	0.255	0.026	4.1547e-35	RGC	MKRN2
EPN1	2.03383e-39	0.423983	0.453	0.072	4.30013e-35	RGC	EPN1
JUND2	2.33191e-39	0.533326	0.755	0.165	4.93037e-35	RGC	JUND
UQCRC1	2.41061e-39	0.466936	0.679	0.137	5.09674e-35	RGC	UQCRC1
PPP1CA	4.02404e-39	0.317588	0.349	0.046	8.50802e-35	RGC	PPP1CA
TSPYL4	4.29463e-39	0.498857	0.519	0.092	9.08014e-35	RGC	TSPYL4
SLC29A1	5.17441e-39	0.398689	0.396	0.058	1.09402e-34	RGC	SLC29A1
ATXN7L3	6.30601e-39	0.371016	0.264	0.028	1.33328e-34	RGC	ATXN7L3
KIAA0430	8.00702e-39	0.534457	0.462	0.076	1.69293e-34	RGC	KIAA0430
DYNC1LI1	9.41631e-39	0.384999	0.481	0.08	1.99089e-34	RGC	DYNC1LI1
GBE1	9.60443e-39	0.352103	0.321	0.04	2.03067e-34	RGC	GBE1
EI24	1.01673e-38	0.455791	0.5	0.086	2.14968e-34	RGC	EI24
C1orf21	1.02155e-38	0.341373	0.274	0.03	2.15985e-34	RGC	C1orf21
ASAH11	1.37367e-38	0.439898	0.679	0.138	2.90436e-34	RGC	ASAH1
LINC006571	1.58169e-38	0.824715	0.887	0.247	3.34418e-34	RGC	LINC00657
UBE2O	1.74224e-38	0.37237	0.368	0.052	3.68362e-34	RGC	UBE2O
KCNMA1	1.99486e-38	0.386235	0.481	0.081	4.21774e-34	RGC	KCNMA1
CDIP1	2.03132e-38	0.427921	0.566	0.105	4.29482e-34	RGC	CDIP1
TMX4	2.33663e-38	0.5509	0.538	0.1	4.94035e-34	RGC	TMX4
ARPC3	2.46177e-38	0.424209	0.34	0.045	5.20492e-34	RGC	ARPC3
PPFIA4	2.49816e-38	0.363334	0.302	0.036	5.28186e-34	RGC	PPFIA4
TOLLIP	2.95474e-38	0.473678	0.509	0.09	6.2472e-34	RGC	TOLLIP
CYFIP21	3.25209e-38	0.478858	0.575	0.11	6.8759e-34	RGC	CYFIP2
MIEN1	3.38247e-38	0.456472	0.425	0.067	7.15155e-34	RGC	MIEN1
RAB3A2	3.73894e-38	0.714334	0.84	0.217	7.90524e-34	RGC	RAB3A
CLTC1	4.41923e-38	0.730081	0.906	0.238	9.34359e-34	RGC	CLTC
ZFHX4	5.16252e-38	0.403641	0.387	0.057	1.09151e-33	RGC	ZFHX4
CISD1	5.2236e-38	0.627298	0.736	0.166	1.10443e-33	RGC	CISD1
PPP2CB	5.57012e-38	0.47978	0.538	0.099	1.17769e-33	RGC	PPP2CB
NDUFAF3	6.00386e-38	0.435386	0.387	0.057	1.2694e-33	RGC	NDUFAF3
AGPAT1	9.11755e-38	0.377519	0.368	0.053	1.92772e-33	RGC	AGPAT1
SLC25A12	9.40879e-38	0.359542	0.34	0.045	1.9893e-33	RGC	SLC25A12
C14orf132	9.86521e-38	0.357085	0.311	0.039	2.0858e-33	RGC	C14orf132
CDC42	1.06899e-37	0.5539	0.689	0.148	2.26016e-33	RGC	CDC42
PRKCB1	1.13694e-37	0.491614	0.547	0.103	2.40384e-33	RGC	PRKCB
POP7	1.34622e-37	0.381899	0.292	0.035	2.8463e-33	RGC	POP7
PRDX3	1.45247e-37	0.452324	0.453	0.076	3.07096e-33	RGC	PRDX3
TMEM41B	1.73786e-37	0.327958	0.321	0.041	3.67436e-33	RGC	TMEM41B
DPP8	1.84142e-37	0.372463	0.415	0.065	3.89331e-33	RGC	DPP8
KIF21A	2.28504e-37	0.873395	0.981	0.415	4.83126e-33	RGC	KIF21A
SMARCD3	2.94656e-37	0.285471	0.34	0.046	6.22992e-33	RGC	SMARCD3
C12orf76	3.1188e-37	0.308959	0.311	0.039	6.59408e-33	RGC	C12orf76
MTCH11	3.32667e-37	0.534842	0.717	0.157	7.03358e-33	RGC	MTCH1
KIAA1191	3.38337e-37	0.417035	0.538	0.099	7.15345e-33	RGC	KIAA1191
CYB5B	3.43875e-37	0.489428	0.481	0.084	7.27055e-33	RGC	CYB5B
KLHDC9	4.20755e-37	0.333579	0.302	0.037	8.89602e-33	RGC	KLHDC9
UBAC1	4.2303e-37	0.383344	0.358	0.051	8.94412e-33	RGC	UBAC1
NUDT3	5.48244e-37	0.711144	0.896	0.242	1.15915e-32	RGC	NUDT3
TMCC2	6.04259e-37	0.487688	0.613	0.124	1.27758e-32	RGC	TMCC2
CLCN4	6.25616e-37	0.45577	0.547	0.103	1.32274e-32	RGC	CLCN4
ESRRG	7.72044e-37	0.506001	0.623	0.126	1.63233e-32	RGC	ESRRG
PGD	7.8718e-37	0.401235	0.368	0.054	1.66433e-32	RGC	PGD
CAP1	9.23034e-37	0.415904	0.491	0.087	1.95157e-32	RGC	CAP1
CFL2	9.23604e-37	0.428116	0.453	0.077	1.95278e-32	RGC	CFL2
SCAMP3	1.09305e-36	0.325854	0.302	0.038	2.31104e-32	RGC	SCAMP3
GDI11	1.18075e-36	0.913837	0.943	0.364	2.49645e-32	RGC	GDI1
AP2B11	1.32144e-36	0.601452	0.736	0.169	2.79392e-32	RGC	AP2B1
DNAJB9	1.52846e-36	0.358091	0.434	0.071	3.23163e-32	RGC	DNAJB9
ESRRA	1.5306e-36	0.320801	0.311	0.04	3.23616e-32	RGC	ESRRA
B2M1	1.64261e-36	0.273528	0.311	0.04	3.47296e-32	RGC	B2M
RAB7A1	1.74461e-36	0.636291	0.811	0.199	3.68863e-32	RGC	RAB7A
KIF1A2	1.88498e-36	0.798966	0.934	0.29	3.98542e-32	RGC	KIF1A
RNF146	1.89183e-36	0.329092	0.415	0.066	3.99989e-32	RGC	RNF146
LAMTOR1	2.16136e-36	0.398593	0.434	0.071	4.56976e-32	RGC	LAMTOR1
LRPPRC	2.20311e-36	0.457827	0.481	0.085	4.65804e-32	RGC	LRPPRC
GPI	2.24776e-36	0.808879	0.943	0.309	4.75244e-32	RGC	GPI
CKMT1B	2.3787e-36	0.325273	0.283	0.034	5.02929e-32	RGC	CKMT1B
AHR	2.76917e-36	0.328296	0.349	0.049	5.85486e-32	RGC	AHR
BAI1	3.00313e-36	0.272587	0.264	0.03	6.34952e-32	RGC	BAI1
YWHAB1	3.36307e-36	0.781208	0.877	0.258	7.11054e-32	RGC	YWHAB
MZT2A	3.91636e-36	0.399119	0.481	0.085	8.28036e-32	RGC	MZT2A
PAPSS1	3.98806e-36	0.319485	0.292	0.036	8.43196e-32	RGC	PAPSS1
GLO1	4.00531e-36	0.530178	0.594	0.121	8.46842e-32	RGC	GLO1
LINC00116	6.6889e-36	0.487832	0.538	0.103	1.41423e-31	RGC	LINC00116
PITHD1	7.52762e-36	0.384542	0.406	0.065	1.59156e-31	RGC	PITHD1
PIN1	7.61724e-36	0.57993	0.594	0.124	1.61051e-31	RGC	PIN1
ATP13A3	1.07237e-35	0.377776	0.33	0.045	2.26732e-31	RGC	ATP13A3
ABHD10	1.24495e-35	0.374891	0.368	0.055	2.6322e-31	RGC	ABHD10
ENAH	1.3986e-35	0.367537	0.349	0.05	2.95706e-31	RGC	ENAH
PSAP2	1.4946e-35	0.84541	0.981	0.398	3.16003e-31	RGC	PSAP
VAT1L1	1.65754e-35	0.307599	0.358	0.053	3.50453e-31	RGC	VAT1L
GIT2	1.66461e-35	0.305577	0.264	0.031	3.51949e-31	RGC	GIT2
CDC42BPA1	2.06796e-35	0.468652	0.708	0.156	4.37229e-31	RGC	CDC42BPA
NAPG	2.51248e-35	0.347192	0.368	0.055	5.31213e-31	RGC	NAPG
BCAT1	2.65759e-35	0.303455	0.538	0.102	5.61895e-31	RGC	BCAT1
DYNLRB1	2.94559e-35	0.72907	0.887	0.252	6.22787e-31	RGC	DYNLRB1
MED21	3.68703e-35	0.275846	0.33	0.046	7.7955e-31	RGC	MED21
FKBP1A	3.80268e-35	0.288771	0.302	0.039	8.04e-31	RGC	FKBP1A
PRKACA	3.86787e-35	0.330209	0.387	0.06	8.17784e-31	RGC	PRKACA
WASL	4.47705e-35	0.362515	0.528	0.1	9.46584e-31	RGC	WASL
ARF31	4.48446e-35	0.398758	0.557	0.109	9.4815e-31	RGC	ARF3
MRPL34	5.17443e-35	0.425755	0.547	0.107	1.09403e-30	RGC	MRPL34
NRXN31	5.17748e-35	0.567795	0.708	0.164	1.09467e-30	RGC	NRXN3
ATP6V1A2	5.47566e-35	0.534483	0.689	0.155	1.15772e-30	RGC	ATP6V1A
KIAA1377	5.58778e-35	0.490071	0.538	0.105	1.18142e-30	RGC	KIAA1377
GUCY1A21	5.59797e-35	0.483187	0.491	0.091	1.18358e-30	RGC	GUCY1A2
OAT	5.68983e-35	0.430853	0.519	0.098	1.203e-30	RGC	OAT
MAPT2	5.82179e-35	0.543008	0.679	0.153	1.2309e-30	RGC	MAPT
PEX11B	5.93251e-35	0.253585	0.264	0.031	1.25431e-30	RGC	PEX11B
TOMM20	6.78511e-35	0.495345	0.557	0.112	1.43458e-30	RGC	TOMM20
ZYG11B1	7.13229e-35	0.538856	0.509	0.098	1.50798e-30	RGC	ZYG11B
WSB2	7.41593e-35	0.305679	0.387	0.061	1.56795e-30	RGC	WSB2
NCOA7	7.43503e-35	0.470555	0.509	0.097	1.57199e-30	RGC	NCOA7
LGALS8	8.15912e-35	0.503881	0.434	0.075	1.72508e-30	RGC	LGALS8
GPR137	1.08191e-34	0.260385	0.302	0.04	2.28749e-30	RGC	GPR137
DPYSL4	1.22048e-34	0.514588	0.406	0.067	2.58045e-30	RGC	DPYSL4
PDP1	1.24671e-34	0.33766	0.321	0.044	2.63591e-30	RGC	PDP1
IMPAD1	1.30424e-34	0.397887	0.406	0.066	2.75755e-30	RGC	IMPAD1
SCN2A	1.44932e-34	0.288234	0.349	0.051	3.0643e-30	RGC	SCN2A
LSAMP2	2.44197e-34	0.503907	0.538	0.107	5.16306e-30	RGC	LSAMP
ANKRD13B	2.52081e-34	0.323658	0.302	0.04	5.32975e-30	RGC	ANKRD13B
TMEM160	2.55303e-34	0.321589	0.406	0.067	5.39786e-30	RGC	TMEM160
FAM195A	2.60033e-34	0.289148	0.292	0.038	5.49787e-30	RGC	FAM195A
MAP2K4	2.68258e-34	0.3463	0.321	0.045	5.67178e-30	RGC	MAP2K4
BEX5	2.81295e-34	0.293792	0.311	0.042	5.94742e-30	RGC	BEX5
OBSL1	3.03289e-34	0.398924	0.406	0.067	6.41243e-30	RGC	OBSL1
PSMD2	3.09976e-34	0.372207	0.434	0.075	6.55383e-30	RGC	PSMD2
PHB	4.09632e-34	0.32957	0.34	0.05	8.66085e-30	RGC	PHB
MT1X1	4.57961e-34	0.309998	0.566	0.115	9.68267e-30	RGC	MT1X
DNM1L	4.59103e-34	0.400913	0.443	0.078	9.70682e-30	RGC	DNM1L
C1orf86	4.89178e-34	0.352113	0.472	0.086	1.03427e-29	RGC	C1orf86
GGT7	4.9653e-34	0.349732	0.462	0.083	1.04981e-29	RGC	GGT7
FRY	5.04378e-34	0.367941	0.443	0.077	1.06641e-29	RGC	FRY
SERGEF	6.34e-34	0.380765	0.283	0.036	1.34047e-29	RGC	SERGEF
LDOC1	6.57294e-34	0.311446	0.396	0.065	1.38972e-29	RGC	LDOC1
SPATS2L	6.59793e-34	0.454473	0.519	0.101	1.395e-29	RGC	SPATS2L
DMXL1	6.8698e-34	0.261279	0.311	0.043	1.45248e-29	RGC	DMXL1
SERINC11	7.1744e-34	0.652543	0.811	0.213	1.51688e-29	RGC	SERINC1
SNPH	7.21136e-34	0.439095	0.547	0.109	1.5247e-29	RGC	SNPH
ATP5F1	7.94334e-34	0.318136	0.434	0.075	1.67946e-29	RGC	ATP5F1
NPC2	8.4367e-34	0.375181	0.387	0.062	1.78377e-29	RGC	NPC2
PSMC3	8.963e-34	0.298976	0.368	0.057	1.89505e-29	RGC	PSMC3
EEF21	1.02584e-33	0.727297	0.943	0.299	2.16894e-29	RGC	EEF2
PSMB4	1.27669e-33	0.288336	0.453	0.081	2.6993e-29	RGC	PSMB4
VAPA1	1.31485e-33	0.635463	0.84	0.221	2.77998e-29	RGC	VAPA
ATAT1	1.36088e-33	0.279079	0.34	0.05	2.87731e-29	RGC	ATAT1
MTRNR2L1	1.43929e-33	0.341902	0.491	0.092	3.04309e-29	RGC	MTRNR2L1
PSMG4	1.53393e-33	0.270555	0.255	0.03	3.2432e-29	RGC	PSMG4
CCT2	1.91242e-33	0.342555	0.377	0.06	4.04343e-29	RGC	CCT2
DENND5A	1.97867e-33	0.340224	0.387	0.063	4.18351e-29	RGC	DENND5A
UBE3A	2.54002e-33	0.405682	0.528	0.104	5.37036e-29	RGC	UBE3A
TMEM170B	2.86656e-33	0.282258	0.302	0.041	6.06077e-29	RGC	TMEM170B
KCTD2	2.92315e-33	0.344925	0.349	0.053	6.18041e-29	RGC	KCTD2
TAPBP	3.08659e-33	0.427452	0.396	0.067	6.52597e-29	RGC	TAPBP
NNT	3.09866e-33	0.36888	0.274	0.035	6.5515e-29	RGC	NNT
LRRC8A	3.3438e-33	0.34867	0.264	0.033	7.06979e-29	RGC	LRRC8A
FADS1	3.54039e-33	0.311169	0.377	0.06	7.48544e-29	RGC	FADS1
PEG10	4.00114e-33	0.36589	0.491	0.093	8.4596e-29	RGC	PEG10
NSMF	4.3225e-33	0.413002	0.302	0.042	9.13907e-29	RGC	NSMF
MCF2L	5.94327e-33	0.379033	0.462	0.085	1.25659e-28	RGC	MCF2L
DSTN1	6.21265e-33	0.631599	0.792	0.211	1.31354e-28	RGC	DSTN
RNF1871	6.80629e-33	0.517275	0.66	0.15	1.43905e-28	RGC	RNF187
SNX27	6.9496e-33	0.414674	0.472	0.088	1.46935e-28	RGC	SNX27
NUDCD3	1.0739e-32	0.297065	0.453	0.082	2.27054e-28	RGC	NUDCD3
ZNF775	1.13566e-32	0.346577	0.33	0.049	2.40112e-28	RGC	ZNF775
NAB1	1.26115e-32	0.415636	0.377	0.062	2.66644e-28	RGC	NAB1
PRNP1	1.41187e-32	0.754869	0.896	0.289	2.98511e-28	RGC	PRNP
C9orf72	1.50754e-32	0.334866	0.358	0.057	3.18739e-28	RGC	C9orf72
DCXR	1.60116e-32	0.385708	0.5	0.097	3.38532e-28	RGC	DCXR
UBE2N	1.60443e-32	0.415864	0.594	0.126	3.39225e-28	RGC	UBE2N
CPEB3	1.76254e-32	0.391591	0.491	0.094	3.72653e-28	RGC	CPEB3
NDUFS1	1.85192e-32	0.310559	0.443	0.08	3.91552e-28	RGC	NDUFS1
FIBP	1.86121e-32	0.269452	0.33	0.049	3.93515e-28	RGC	FIBP
SNAP911	2.07008e-32	0.723692	0.849	0.252	4.37677e-28	RGC	SNAP91
PITRM1	2.26612e-32	0.306138	0.302	0.042	4.79126e-28	RGC	PITRM1
APLP2	2.4694e-32	0.79307	1	0.763	5.22105e-28	RGC	APLP2
BMPR2	2.9085e-32	0.475856	0.547	0.115	6.14944e-28	RGC	BMPR2
LPIN1	3.24419e-32	0.40676	0.528	0.107	6.85919e-28	RGC	LPIN1
ATOX1	3.50331e-32	0.305917	0.321	0.047	7.40705e-28	RGC	ATOX1
PPP1R12C	3.57551e-32	0.320431	0.368	0.059	7.5597e-28	RGC	PPP1R12C
NAP1L11	3.61704e-32	0.691285	0.906	0.281	7.64752e-28	RGC	NAP1L1
PNPLA2	3.62292e-32	0.259693	0.292	0.04	7.65993e-28	RGC	PNPLA2
ANKRD13D	3.75392e-32	0.36291	0.292	0.04	7.93692e-28	RGC	ANKRD13D
RAD23B	3.77899e-32	0.331243	0.491	0.094	7.98992e-28	RGC	RAD23B
TSPAN5	4.46486e-32	0.529424	0.538	0.113	9.44004e-28	RGC	TSPAN5
PLOD1	4.80785e-32	0.325619	0.321	0.047	1.01652e-27	RGC	PLOD1
CD164	5.06596e-32	0.395404	0.481	0.093	1.0711e-27	RGC	CD164
PPDPF1	5.65603e-32	0.679211	0.726	0.189	1.19585e-27	RGC	PPDPF
INADL	6.50438e-32	0.306727	0.321	0.047	1.37522e-27	RGC	INADL
NEAT14	6.81062e-32	0.795223	1	0.51	1.43997e-27	RGC	NEAT1
MT-ND41	7.16936e-32	0.519752	1	0.999	1.51582e-27	RGC	MT-ND4
MARCKSL1	7.17197e-32	0.315011	0.358	0.057	1.51637e-27	RGC	MARCKSL1
CTSD	7.57712e-32	0.462567	0.613	0.136	1.60203e-27	RGC	CTSD
HDLBP	8.94545e-32	0.344965	0.462	0.087	1.89134e-27	RGC	HDLBP
FAXC	1.03934e-31	0.263759	0.264	0.034	2.19747e-27	RGC	FAXC
ABCF2	1.1643e-31	0.307301	0.274	0.036	2.46168e-27	RGC	ABCF2
FIS1	1.24157e-31	0.418869	0.425	0.077	2.62504e-27	RGC	FIS1
NHP2	1.35e-31	0.448274	0.453	0.086	2.8543e-27	RGC	NHP2
BCL7B	1.36376e-31	0.313923	0.274	0.036	2.8834e-27	RGC	BCL7B
IDH3G	1.39618e-31	0.307148	0.377	0.063	2.95194e-27	RGC	IDH3G
ISCA1	1.59423e-31	0.349029	0.443	0.082	3.37067e-27	RGC	ISCA1
PSMD13	1.80066e-31	0.294836	0.425	0.076	3.80715e-27	RGC	PSMD13
MAP2K2	1.80169e-31	0.40156	0.594	0.129	3.80931e-27	RGC	MAP2K2
CMC2	1.86305e-31	0.364677	0.321	0.048	3.93905e-27	RGC	CMC2
PACSIN11	1.89521e-31	0.416352	0.689	0.162	4.00704e-27	RGC	PACSIN1
CEBPG	2.74768e-31	0.387945	0.33	0.051	5.80941e-27	RGC	CEBPG
PRKAA1	2.80329e-31	0.261625	0.283	0.039	5.92699e-27	RGC	PRKAA1
CRMP11	3.20727e-31	0.656566	0.679	0.175	6.78113e-27	RGC	CRMP1
ACTR2	4.03593e-31	0.42418	0.604	0.134	8.53317e-27	RGC	ACTR2
TGOLN2	4.05995e-31	0.371428	0.453	0.086	8.58395e-27	RGC	TGOLN2
COQ10B	4.13498e-31	0.251514	0.255	0.032	8.74259e-27	RGC	COQ10B
CALM1	4.15921e-31	0.713109	0.991	0.522	8.79382e-27	RGC	CALM1
NCEH1	4.33801e-31	0.278224	0.349	0.056	9.17186e-27	RGC	NCEH1
FBXW5	4.54804e-31	0.266457	0.406	0.072	9.61591e-27	RGC	FBXW5
NOP10	5.2085e-31	0.393827	0.472	0.092	1.10123e-26	RGC	NOP10
NCKAP11	6.73644e-31	0.45122	0.726	0.177	1.42429e-26	RGC	NCKAP1
KIF3A2	9.60642e-31	0.466653	0.774	0.191	2.03109e-26	RGC	KIF3A
CHD4	9.74006e-31	0.437112	0.547	0.117	2.05934e-26	RGC	CHD4
APLP1	1.08441e-30	0.431551	0.67	0.156	2.29276e-26	RGC	APLP1
PKIB	1.12323e-30	0.448141	0.509	0.105	2.37485e-26	RGC	PKIB
PSMD8	1.38608e-30	0.380522	0.415	0.076	2.93059e-26	RGC	PSMD8
CSTB1	1.64221e-30	0.611933	0.858	0.246	3.47212e-26	RGC	CSTB
PKM1	2.67389e-30	0.49485	1	0.959	5.6534e-26	RGC	PKM
CORO2B	2.70968e-30	0.528799	0.594	0.137	5.72908e-26	RGC	CORO2B
OSBPL1A	2.71454e-30	0.446063	0.679	0.165	5.73935e-26	RGC	OSBPL1A
RAB3GAP2	3.10477e-30	0.353217	0.481	0.095	6.56442e-26	RGC	RAB3GAP2
AKAP111	3.22153e-30	0.487925	0.708	0.173	6.81129e-26	RGC	AKAP11
PTP4A11	3.73194e-30	0.335026	0.387	0.068	7.89043e-26	RGC	PTP4A1
SUSD4	3.95777e-30	0.296413	0.292	0.042	8.36792e-26	RGC	SUSD4
AKAP6	4.12587e-30	0.376812	0.349	0.058	8.72334e-26	RGC	AKAP6
UBE2M	4.21242e-30	0.351778	0.377	0.066	8.90633e-26	RGC	UBE2M
ACTR3	4.51306e-30	0.287067	0.33	0.052	9.54197e-26	RGC	ACTR3
HSD17B12	4.58958e-30	0.390996	0.472	0.094	9.70375e-26	RGC	HSD17B12
CHD3	4.68039e-30	0.339335	0.453	0.088	9.89575e-26	RGC	CHD3
ATG9A	5.28827e-30	0.296893	0.321	0.05	1.1181e-25	RGC	ATG9A
FAM134A	6.39808e-30	0.429929	0.538	0.115	1.35275e-25	RGC	FAM134A
MYL12B	6.41639e-30	0.431797	0.519	0.11	1.35662e-25	RGC	MYL12B
DGKZ	7.20521e-30	0.319931	0.274	0.038	1.5234e-25	RGC	DGKZ
USP9X	7.7254e-30	0.318613	0.5	0.102	1.63338e-25	RGC	USP9X
PPP3CB	8.27799e-30	0.354638	0.566	0.124	1.75022e-25	RGC	PPP3CB
GARS	9.12683e-30	0.326189	0.425	0.08	1.92968e-25	RGC	GARS
CANX2	9.77062e-30	0.767605	0.962	0.396	2.0658e-25	RGC	CANX
MAPK3	1.0996e-29	0.268899	0.321	0.05	2.32488e-25	RGC	MAPK3
HARS	1.32459e-29	0.330721	0.321	0.05	2.80058e-25	RGC	HARS
SEPT6	1.37868e-29	0.289949	0.443	0.085	2.91495e-25	RGC	SEPT6
BOLA3	1.57598e-29	0.332445	0.519	0.109	3.3321e-25	RGC	BOLA3
YARS	1.97517e-29	0.422101	0.302	0.046	4.1761e-25	RGC	YARS
VDAC3	2.08392e-29	0.428488	0.755	0.191	4.40604e-25	RGC	VDAC3
PPP2R2D	2.35044e-29	0.3516	0.368	0.064	4.96953e-25	RGC	PPP2R2D
DOK5	2.614e-29	0.262731	0.264	0.036	5.52677e-25	RGC	DOK5
TMEM248	2.80423e-29	0.29684	0.321	0.051	5.92897e-25	RGC	TMEM248
SHISA5	3.79094e-29	0.270425	0.264	0.036	8.01519e-25	RGC	SHISA5
KCNIP4	3.89703e-29	0.271367	0.264	0.036	8.23949e-25	RGC	KCNIP4
FAM168B	6.0224e-29	0.390491	0.575	0.13	1.27332e-24	RGC	FAM168B
OLA1	6.21901e-29	0.286703	0.311	0.049	1.31489e-24	RGC	OLA1
LDHB	7.11534e-29	0.508081	0.717	0.181	1.5044e-24	RGC	LDHB
RDH11	8.55349e-29	0.294397	0.528	0.114	1.80846e-24	RGC	RDH11
HERC1	8.81611e-29	0.328516	0.5	0.105	1.86399e-24	RGC	HERC1
PDXK1	9.60083e-29	0.457347	0.66	0.162	2.0299e-24	RGC	PDXK
COMTD1	1.30619e-28	0.311129	0.406	0.076	2.76167e-24	RGC	COMTD1
ATP1A13	1.38923e-28	0.698009	0.868	0.282	2.93726e-24	RGC	ATP1A1
EPS15	1.42852e-28	0.37267	0.415	0.079	3.02031e-24	RGC	EPS15
MRPS21	1.43611e-28	0.369229	0.585	0.133	3.03637e-24	RGC	MRPS21
JOSD1	1.43973e-28	0.30341	0.302	0.047	3.04403e-24	RGC	JOSD1
ZFAND2A	1.45344e-28	0.307254	0.292	0.044	3.07301e-24	RGC	ZFAND2A
C22orf39	1.51073e-28	0.330164	0.396	0.074	3.19414e-24	RGC	C22orf39
LSM1	1.77342e-28	0.267014	0.321	0.052	3.74954e-24	RGC	LSM1
PSMB2	1.9459e-28	0.263946	0.406	0.076	4.11422e-24	RGC	PSMB2
TADA3	1.99414e-28	0.25712	0.321	0.052	4.21621e-24	RGC	TADA3
GFPT1	1.99633e-28	0.266161	0.283	0.042	4.22083e-24	RGC	GFPT1
SYBU	2.61846e-28	0.415001	0.434	0.087	5.53621e-24	RGC	SYBU
TPM4	2.67464e-28	0.259378	0.264	0.037	5.655e-24	RGC	TPM4
ASAP2	2.72567e-28	0.251967	0.302	0.047	5.76289e-24	RGC	ASAP2
CDIPT	2.84667e-28	0.333369	0.481	0.1	6.01872e-24	RGC	CDIPT
TMEM179	2.98098e-28	0.303498	0.311	0.05	6.30268e-24	RGC	TMEM179
STRBP	3.11333e-28	0.387603	0.632	0.15	6.58251e-24	RGC	STRBP
ADRM1	3.52036e-28	0.312055	0.387	0.071	7.4431e-24	RGC	ADRM1
PFDN4	3.71464e-28	0.293658	0.349	0.06	7.85387e-24	RGC	PFDN4
NRCAM	3.83773e-28	0.316315	0.406	0.077	8.11411e-24	RGC	NRCAM
PFN21	4.08808e-28	0.45849	0.783	0.208	8.64342e-24	RGC	PFN2
QDPR	4.14234e-28	0.383678	0.387	0.072	8.75816e-24	RGC	QDPR
FGF12	4.26099e-28	0.310957	0.443	0.088	9.009e-24	RGC	FGF12
PSMC1	4.28427e-28	0.264508	0.311	0.05	9.05824e-24	RGC	PSMC1
FBXL16	4.39292e-28	0.328561	0.274	0.04	9.28795e-24	RGC	FBXL16
SLC20A1	4.54804e-28	0.366181	0.481	0.102	9.61593e-24	RGC	SLC20A1
GLRX5	4.61553e-28	0.347053	0.311	0.05	9.75862e-24	RGC	GLRX5
MRPL3	5.04895e-28	0.285457	0.283	0.042	1.0675e-23	RGC	MRPL3
NUDT21	5.54746e-28	0.422841	0.519	0.114	1.1729e-23	RGC	NUDT21
MORF4L12	5.77774e-28	0.650974	0.915	0.308	1.22159e-23	RGC	MORF4L1
SLC25A5	6.21822e-28	0.325755	0.575	0.131	1.31472e-23	RGC	SLC25A5
CDK16	6.24167e-28	0.390181	0.509	0.112	1.31968e-23	RGC	CDK16
JOSD2	6.95264e-28	0.350536	0.321	0.053	1.47e-23	RGC	JOSD2
PRELID1	7.91095e-28	0.286765	0.453	0.092	1.67261e-23	RGC	PRELID1
DNM11	9.31776e-28	0.519908	0.858	0.247	1.97005e-23	RGC	DNM1
MPV17	1.03022e-27	0.277946	0.292	0.045	2.1782e-23	RGC	MPV17
APC	1.07203e-27	0.307954	0.575	0.131	2.26659e-23	RGC	APC
MORF4L21	1.28043e-27	0.487898	0.802	0.22	2.70722e-23	RGC	MORF4L2
EVI5L	1.32474e-27	0.256478	0.264	0.038	2.80089e-23	RGC	EVI5L
MAPK8IP3	1.36272e-27	0.476396	0.547	0.128	2.8812e-23	RGC	MAPK8IP3
KCMF1	1.37786e-27	0.257573	0.274	0.04	2.9132e-23	RGC	KCMF1
FBXO3	1.66016e-27	0.289871	0.425	0.084	3.51008e-23	RGC	FBXO3
PNMA1	1.68318e-27	0.433206	0.547	0.125	3.55876e-23	RGC	PNMA1
RAB14	1.68549e-27	0.305066	0.538	0.12	3.56364e-23	RGC	RAB14
NPTN	1.75877e-27	0.555683	0.764	0.212	3.71857e-23	RGC	NPTN
EIF5A	1.78043e-27	0.316767	0.491	0.105	3.76437e-23	RGC	EIF5A
VCP	1.92991e-27	0.332699	0.406	0.078	4.0804e-23	RGC	VCP
HSF4	2.04531e-27	0.285556	0.377	0.07	4.3244e-23	RGC	HSF4
ATP2A21	2.17171e-27	0.487513	0.642	0.162	4.59164e-23	RGC	ATP2A2
LYRM4	2.27059e-27	0.277458	0.255	0.036	4.80072e-23	RGC	LYRM4
PSMD1	2.61315e-27	0.28243	0.33	0.056	5.52499e-23	RGC	PSMD1
ATP6AP11	2.84608e-27	0.348167	0.528	0.119	6.01746e-23	RGC	ATP6AP1
SLC35F1	3.05053e-27	0.293145	0.264	0.039	6.44974e-23	RGC	SLC35F1
RAP1GDS1	3.31172e-27	0.324527	0.5	0.108	7.00196e-23	RGC	RAP1GDS1
OGDHL	4.55114e-27	0.280272	0.358	0.065	9.62247e-23	RGC	OGDHL
PRKCZ	5.59967e-27	0.357468	0.443	0.092	1.18394e-22	RGC	PRKCZ
MRPL41	5.96112e-27	0.488346	0.736	0.199	1.26036e-22	RGC	MRPL41
MTRNR2L81	6.01162e-27	0.458502	0.557	0.131	1.27104e-22	RGC	MTRNR2L8
MTCH2	6.17116e-27	0.264675	0.264	0.039	1.30477e-22	RGC	MTCH2
FOXN3	7.74417e-27	0.286497	0.519	0.115	1.63735e-22	RGC	FOXN3
ZMAT3	8.05921e-27	0.286604	0.349	0.062	1.70396e-22	RGC	ZMAT3
CLPTM1	8.06544e-27	0.256782	0.377	0.071	1.70528e-22	RGC	CLPTM1
AES1	9.01364e-27	0.586928	0.821	0.244	1.90575e-22	RGC	AES
DNAJC61	1.01166e-26	0.392977	0.528	0.121	2.13896e-22	RGC	DNAJC6
REEP21	1.09189e-26	0.490893	0.689	0.18	2.30859e-22	RGC	REEP2
ARPC2	1.51755e-26	0.347262	0.387	0.075	3.20855e-22	RGC	ARPC2
MRPL55	1.55629e-26	0.260784	0.368	0.068	3.29045e-22	RGC	MRPL55
LRCH4	1.88242e-26	0.28566	0.302	0.05	3.98e-22	RGC	LRCH4
CAMTA2	2.06697e-26	0.266994	0.33	0.058	4.3702e-22	RGC	CAMTA2
FAM217B	2.10161e-26	0.275315	0.264	0.039	4.44344e-22	RGC	FAM217B
OSTM1	2.20757e-26	0.298636	0.302	0.05	4.66747e-22	RGC	OSTM1
PSMD12	2.29426e-26	0.256966	0.387	0.074	4.85076e-22	RGC	PSMD12
HAGH	3.03073e-26	0.395649	0.509	0.115	6.40786e-22	RGC	HAGH
SIGIRR	3.14213e-26	0.27227	0.292	0.047	6.6434e-22	RGC	SIGIRR
IFFO1	3.43405e-26	0.312486	0.255	0.037	7.26061e-22	RGC	IFFO1
ACTR10	3.48729e-26	0.314062	0.406	0.081	7.37319e-22	RGC	ACTR10
EML1	4.07701e-26	0.333886	0.415	0.084	8.62002e-22	RGC	EML1
SPTAN1	4.16788e-26	0.650244	0.953	0.362	8.81215e-22	RGC	SPTAN1
SEZ6L2	4.17126e-26	0.416112	0.689	0.18	8.81929e-22	RGC	SEZ6L2
PAICS	4.33493e-26	0.281048	0.264	0.04	9.16533e-22	RGC	PAICS
GSK3A	4.45498e-26	0.32056	0.311	0.053	9.41917e-22	RGC	GSK3A
CCT7	4.5305e-26	0.293424	0.415	0.084	9.57884e-22	RGC	CCT7
BRSK1	4.63069e-26	0.280119	0.292	0.048	9.79067e-22	RGC	BRSK1
MBOAT7	4.94823e-26	0.302956	0.255	0.038	1.0462e-21	RGC	MBOAT7
ENSA	5.07168e-26	0.33795	0.491	0.11	1.07231e-21	RGC	ENSA
NDN	5.22991e-26	0.322104	0.311	0.053	1.10576e-21	RGC	NDN
NRXN21	5.3014e-26	0.390013	0.443	0.096	1.12088e-21	RGC	NRXN2
RABL6	5.7649e-26	0.370385	0.509	0.117	1.21887e-21	RGC	RABL6
PSMD11	6.1996e-26	0.279678	0.396	0.079	1.31078e-21	RGC	PSMD11
ARF1	7.1355e-26	0.381397	0.623	0.156	1.50866e-21	RGC	ARF1
RAB3C	7.23467e-26	0.39999	0.349	0.065	1.52963e-21	RGC	RAB3C
IARS	7.36448e-26	0.265507	0.255	0.038	1.55707e-21	RGC	IARS
MAPRE21	7.42444e-26	0.361347	0.528	0.124	1.56975e-21	RGC	MAPRE2
CRKL	7.59802e-26	0.303669	0.349	0.064	1.60645e-21	RGC	CRKL
PSMD7	7.82686e-26	0.275017	0.283	0.045	1.65483e-21	RGC	PSMD7
TEX2	7.85642e-26	0.273226	0.283	0.045	1.66108e-21	RGC	TEX2
TMCC1	9.53725e-26	0.336969	0.443	0.094	2.01646e-21	RGC	TMCC1
MAP2K1	9.74493e-26	0.259651	0.358	0.067	2.06037e-21	RGC	MAP2K1
SMAP1	9.76123e-26	0.265351	0.358	0.067	2.06382e-21	RGC	SMAP1
ACAT1	1.00287e-25	0.264128	0.274	0.043	2.12037e-21	RGC	ACAT1
CCT8	1.00718e-25	0.341667	0.453	0.098	2.12948e-21	RGC	CCT8
NCBP2-AS2	1.24872e-25	0.288639	0.311	0.054	2.64016e-21	RGC	NCBP2-AS2
GABARAPL1	1.31022e-25	0.597302	0.887	0.293	2.77019e-21	RGC	GABARAPL1
RAB1A	1.32479e-25	0.442863	0.613	0.155	2.801e-21	RGC	RAB1A
PJA21	1.42854e-25	0.505407	0.726	0.203	3.02036e-21	RGC	PJA2
GRB2	1.43264e-25	0.3393	0.264	0.041	3.02904e-21	RGC	GRB2
CCDC6	1.4547e-25	0.297675	0.443	0.094	3.07568e-21	RGC	CCDC6
NSF2	1.60901e-25	0.559424	0.83	0.258	3.40194e-21	RGC	NSF
HLA-C	1.64866e-25	0.345313	0.264	0.041	3.48577e-21	RGC	HLA-C
AP2A1	1.87355e-25	0.305567	0.358	0.068	3.96125e-21	RGC	AP2A1
PPP1R7	1.92673e-25	0.334803	0.34	0.062	4.07369e-21	RGC	PPP1R7
EFCAB14	2.22044e-25	0.291681	0.396	0.079	4.69468e-21	RGC	EFCAB14
POLR2E	2.25331e-25	0.267148	0.396	0.079	4.76416e-21	RGC	POLR2E
C20orf194	2.28427e-25	0.306416	0.292	0.049	4.82964e-21	RGC	C20orf194
RAD23A	2.60862e-25	0.299237	0.5	0.114	5.51541e-21	RGC	RAD23A
KDM7A	2.73371e-25	0.253886	0.292	0.049	5.77988e-21	RGC	KDM7A
COPS7A	3.12866e-25	0.266616	0.349	0.065	6.61492e-21	RGC	COPS7A
EXOC5	4.0624e-25	0.257794	0.5	0.113	8.58912e-21	RGC	EXOC5
ZNF511	4.3196e-25	0.286486	0.358	0.069	9.13292e-21	RGC	ZNF511
FAM199X	5.31628e-25	0.401427	0.5	0.116	1.12402e-20	RGC	FAM199X
ATP2C1	5.4932e-25	0.317321	0.566	0.14	1.16143e-20	RGC	ATP2C1
EIF4G1	5.73005e-25	0.326301	0.292	0.05	1.2115e-20	RGC	EIF4G1
RNPS11	5.92486e-25	0.308253	0.651	0.166	1.25269e-20	RGC	RNPS1
CFL12	6.18901e-25	0.572957	0.877	0.294	1.30854e-20	RGC	CFL1
PSMD4	6.28185e-25	0.310269	0.358	0.069	1.32817e-20	RGC	PSMD4
TMEM63B1	7.44716e-25	0.402586	0.67	0.179	1.57455e-20	RGC	TMEM63B
ABHD12	7.51251e-25	0.272431	0.283	0.047	1.58837e-20	RGC	ABHD12
ATP6V1H	8.39719e-25	0.26892	0.387	0.078	1.77542e-20	RGC	ATP6V1H
SCP2	9.29413e-25	0.264291	0.415	0.087	1.96506e-20	RGC	SCP2
IDS1	9.43881e-25	0.463894	0.868	0.275	1.99565e-20	RGC	IDS
OSBPL8	9.73474e-25	0.254078	0.406	0.084	2.05822e-20	RGC	OSBPL8
MKRN1	1.23926e-24	0.26453	0.547	0.13	2.62017e-20	RGC	MKRN1
KIAA1598	1.31627e-24	0.297988	0.453	0.1	2.78299e-20	RGC	KIAA1598
ARF5	1.52558e-24	0.28294	0.349	0.067	3.22554e-20	RGC	ARF5
STXBP11	1.61289e-24	0.664281	0.925	0.388	3.41013e-20	RGC	STXBP1
EHBP1	1.66089e-24	0.261111	0.33	0.061	3.51162e-20	RGC	EHBP1
G3BP2	1.70277e-24	0.343369	0.547	0.132	3.60017e-20	RGC	G3BP2
SCD51	1.9133e-24	0.385288	0.604	0.154	4.0453e-20	RGC	SCD5
GABRG2	1.9557e-24	0.301978	0.425	0.091	4.13494e-20	RGC	GABRG2
TIMM13	2.59132e-24	0.299036	0.406	0.085	5.47883e-20	RGC	TIMM13
ARF6	2.68103e-24	0.279207	0.274	0.045	5.66851e-20	RGC	ARF6
LSM4	3.18991e-24	0.344648	0.509	0.121	6.74443e-20	RGC	LSM4
TUSC3	3.49317e-24	0.343529	0.425	0.093	7.38561e-20	RGC	TUSC3
CAB39	3.57275e-24	0.3608	0.462	0.105	7.55388e-20	RGC	CAB39
FBXO21	4.16945e-24	0.271808	0.472	0.107	8.81547e-20	RGC	FBXO21
SCOC2	4.42362e-24	0.468519	0.679	0.19	9.35287e-20	RGC	SCOC
CTTN	4.76616e-24	0.307021	0.434	0.095	1.00771e-19	RGC	CTTN
SSU72	5.17526e-24	0.374374	0.547	0.135	1.09421e-19	RGC	SSU72
C1orf216	6.6474e-24	0.261612	0.396	0.083	1.40546e-19	RGC	C1orf216
COPE	6.82215e-24	0.326648	0.406	0.086	1.44241e-19	RGC	COPE
LONP1	7.07809e-24	0.288981	0.396	0.083	1.49652e-19	RGC	LONP1
BEX11	8.33833e-24	0.553004	0.726	0.227	1.76297e-19	RGC	BEX1
TMEM178A1	9.84821e-24	0.305111	0.302	0.054	2.08221e-19	RGC	TMEM178A
PPP2R5B	1.00539e-23	0.267689	0.443	0.098	2.12569e-19	RGC	PPP2R5B
SMARCA2	1.03454e-23	0.264505	0.481	0.111	2.18733e-19	RGC	SMARCA2
NPDC11	1.08872e-23	0.372793	0.66	0.177	2.30188e-19	RGC	NPDC1
PEF1	1.12196e-23	0.250583	0.292	0.051	2.37215e-19	RGC	PEF1
TPRG1L	1.22073e-23	0.343249	0.358	0.072	2.581e-19	RGC	TPRG1L
ADARB1	1.27902e-23	0.305762	0.396	0.084	2.70423e-19	RGC	ADARB1
NDUFB10	1.66584e-23	0.376718	0.566	0.145	3.52209e-19	RGC	NDUFB10
WDR83OS	1.77127e-23	0.315424	0.557	0.139	3.745e-19	RGC	WDR83OS
UQCRFS1	1.89181e-23	0.278056	0.538	0.132	3.99985e-19	RGC	UQCRFS1
HUWE1	2.16424e-23	0.257725	0.377	0.078	4.57585e-19	RGC	HUWE1
NAPB1	2.20902e-23	0.552735	0.868	0.297	4.67054e-19	RGC	NAPB
ALDOA1	2.39439e-23	0.624896	0.991	0.66	5.06246e-19	RGC	ALDOA
USP14	2.44371e-23	0.263842	0.311	0.057	5.16674e-19	RGC	USP14
OSBPL2	2.93195e-23	0.315835	0.283	0.049	6.19902e-19	RGC	OSBPL2
IMP3	3.10853e-23	0.262833	0.283	0.049	6.57237e-19	RGC	IMP3
LNPEP	3.24199e-23	0.273016	0.453	0.103	6.85453e-19	RGC	LNPEP
PEBP12	3.24268e-23	0.701992	0.934	0.395	6.856e-19	RGC	PEBP1
UNC13A	3.5192e-23	0.27912	0.311	0.058	7.44065e-19	RGC	UNC13A
LMBR1	4.13305e-23	0.265821	0.264	0.044	8.73851e-19	RGC	LMBR1
PSMD14	4.31485e-23	0.25963	0.283	0.049	9.12289e-19	RGC	PSMD14
CCT6A	5.40285e-23	0.292024	0.491	0.117	1.14233e-18	RGC	CCT6A
ACBD3	5.41978e-23	0.25039	0.358	0.073	1.1459e-18	RGC	ACBD3
ECHS1	5.42817e-23	0.263125	0.34	0.067	1.14768e-18	RGC	ECHS1
RFK	5.89907e-23	0.28507	0.358	0.073	1.24724e-18	RGC	RFK
TMEM2581	5.94651e-23	0.354539	0.575	0.15	1.25727e-18	RGC	TMEM258
C1orf63	6.21412e-23	0.259424	0.321	0.061	1.31385e-18	RGC	C1orf63
ABHD17A	6.86173e-23	0.254342	0.321	0.061	1.45078e-18	RGC	ABHD17A
TSPYL11	7.06498e-23	0.346766	0.547	0.14	1.49375e-18	RGC	TSPYL1
CYC1	7.60517e-23	0.405712	0.443	0.103	1.60796e-18	RGC	CYC1
KLHDC3	8.63225e-23	0.251053	0.425	0.095	1.82512e-18	RGC	KLHDC3
PDZD4	9.06244e-23	0.391757	0.5	0.124	1.91607e-18	RGC	PDZD4
DST1	9.10739e-23	0.456305	0.858	0.276	1.92558e-18	RGC	DST
C19orf60	9.65382e-23	0.307356	0.472	0.112	2.04111e-18	RGC	C19orf60
GAK	1.03099e-22	0.27791	0.358	0.073	2.17983e-18	RGC	GAK
PSMD3	1.05568e-22	0.262757	0.387	0.082	2.23203e-18	RGC	PSMD3
NEDD8	1.20024e-22	0.374261	0.623	0.17	2.53767e-18	RGC	NEDD8
PCBP31	1.69327e-22	0.332078	0.66	0.18	3.58009e-18	RGC	PCBP3
PRMT2	1.85933e-22	0.264421	0.5	0.123	3.93118e-18	RGC	PRMT2
YWHAZ1	1.91314e-22	0.593518	0.953	0.372	4.04495e-18	RGC	YWHAZ
ATP5B	1.94924e-22	0.590678	0.849	0.291	4.12128e-18	RGC	ATP5B
WDR7	1.97369e-22	0.278087	0.255	0.042	4.17298e-18	RGC	WDR7
CCSER2	1.99071e-22	0.314789	0.481	0.116	4.20896e-18	RGC	CCSER2
ATP5G11	2.14538e-22	0.461019	0.679	0.198	4.53598e-18	RGC	ATP5G1
MT-ND21	2.52654e-22	0.492858	1	0.965	5.34186e-18	RGC	MT-ND2
PDCD5	2.629e-22	0.312173	0.509	0.127	5.5585e-18	RGC	PDCD5
NCOR2	2.78556e-22	0.33128	0.613	0.165	5.88951e-18	RGC	NCOR2
CYCS	3.2004e-22	0.580646	0.745	0.251	6.76661e-18	RGC	CYCS
ZFAND51	3.29247e-22	0.43612	0.774	0.234	6.96127e-18	RGC	ZFAND5
UNC5B	3.79326e-22	0.365808	0.255	0.043	8.0201e-18	RGC	UNC5B
VKORC1	4.65066e-22	0.259566	0.311	0.06	9.83289e-18	RGC	VKORC1
RUNDC3A1	5.53736e-22	0.288331	0.566	0.147	1.17076e-17	RGC	RUNDC3A
UBE2V2	6.61407e-22	0.260106	0.425	0.097	1.39841e-17	RGC	UBE2V2
TRIM23	6.93272e-22	0.290987	0.311	0.061	1.46578e-17	RGC	TRIM23
RTFDC1	9.19028e-22	0.278942	0.368	0.079	1.9431e-17	RGC	RTFDC1
CSDE1	1.01973e-21	0.477102	0.783	0.247	2.15601e-17	RGC	CSDE1
KPNB1	1.03202e-21	0.296255	0.566	0.149	2.18199e-17	RGC	KPNB1
SOBP	1.09275e-21	0.291611	0.274	0.049	2.3104e-17	RGC	SOBP
ZHX1	1.09887e-21	0.341474	0.434	0.103	2.32334e-17	RGC	ZHX1
RALGAPB	1.11883e-21	0.263512	0.321	0.064	2.36553e-17	RGC	RALGAPB
MINOS1	1.42367e-21	0.420855	0.651	0.19	3.01006e-17	RGC	MINOS1
UBE4A	1.95159e-21	0.251419	0.255	0.044	4.12624e-17	RGC	UBE4A
FAM91A1	2.10363e-21	0.267805	0.311	0.061	4.4477e-17	RGC	FAM91A1
USMG5	2.16642e-21	0.605951	0.83	0.309	4.58045e-17	RGC	USMG5
MTFR1L	3.90523e-21	0.333361	0.387	0.088	8.25683e-17	RGC	MTFR1L
NDUFC2	4.8799e-21	0.352567	0.642	0.181	1.03176e-16	RGC	NDUFC2
TPD52L2	6.42482e-21	0.321755	0.396	0.092	1.3584e-16	RGC	TPD52L2
CLTB2	6.42629e-21	0.341162	0.613	0.173	1.35871e-16	RGC	CLTB
YWHAQ2	7.58569e-21	0.399626	0.679	0.204	1.60384e-16	RGC	YWHAQ
FBXL5	8.2605e-21	0.272624	0.396	0.091	1.74652e-16	RGC	FBXL5
PRKCE	8.58752e-21	0.265589	0.311	0.062	1.81566e-16	RGC	PRKCE
C3orf14	8.59418e-21	0.306994	0.396	0.091	1.81707e-16	RGC	C3orf14
NDUFA12	8.65478e-21	0.393211	0.566	0.155	1.82988e-16	RGC	NDUFA12
USP33	9.86141e-21	0.25201	0.415	0.097	2.085e-16	RGC	USP33
TRIO	9.97696e-21	0.27943	0.292	0.057	2.10943e-16	RGC	TRIO
CUX1	1.02574e-20	0.272686	0.434	0.105	2.16873e-16	RGC	CUX1
SCG3	1.07069e-20	0.318509	0.453	0.112	2.26376e-16	RGC	SCG3
PINK1	1.13857e-20	0.25226	0.491	0.124	2.40729e-16	RGC	PINK1
NENF	1.39905e-20	0.267974	0.472	0.118	2.95802e-16	RGC	NENF
STRAP	1.43577e-20	0.295967	0.491	0.127	3.03566e-16	RGC	STRAP
SKP11	1.61623e-20	0.564132	0.953	0.436	3.4172e-16	RGC	SKP1
MFF	1.7687e-20	0.254577	0.472	0.118	3.73955e-16	RGC	MFF
SLC22A17	3.97957e-20	0.396034	0.632	0.188	8.414e-16	RGC	SLC22A17
C16orf13	4.05623e-20	0.265328	0.472	0.12	8.57609e-16	RGC	C16orf13
TNPO21	4.73822e-20	0.285102	0.509	0.134	1.0018e-15	RGC	TNPO2
CAMKK1	5.79688e-20	0.259421	0.255	0.047	1.22563e-15	RGC	CAMKK1
CABP12	6.77614e-20	0.289572	0.5	0.132	1.43268e-15	RGC	CABP1
DDX1	8.29727e-20	0.256579	0.453	0.114	1.75429e-15	RGC	DDX1
MZT2B	8.74522e-20	0.439707	0.708	0.225	1.849e-15	RGC	MZT2B
GIT1	8.9048e-20	0.255867	0.255	0.047	1.88274e-15	RGC	GIT1
C10orf10	9.5708e-20	0.32983	0.349	0.079	2.02355e-15	RGC	C10orf10
BSG	1.08373e-19	0.545885	0.953	0.446	2.29133e-15	RGC	BSG
MAP61	1.12423e-19	0.254502	0.406	0.098	2.37695e-15	RGC	MAP6
BEX41	1.14023e-19	0.322525	0.519	0.14	2.41079e-15	RGC	BEX4
MGARP3	1.64858e-19	0.324678	0.708	0.217	3.4856e-15	RGC	MGARP
COX6B1	1.75908e-19	0.601891	0.896	0.398	3.71922e-15	RGC	COX6B1
DPP7	1.8559e-19	0.317371	0.538	0.148	3.92394e-15	RGC	DPP7
TCF25	1.94897e-19	0.339319	0.632	0.186	4.1207e-15	RGC	TCF25
FAM222B	1.9533e-19	0.253616	0.255	0.048	4.12986e-15	RGC	FAM222B
GNAZ	2.07594e-19	0.259079	0.481	0.126	4.38915e-15	RGC	GNAZ
TCEA2	2.10418e-19	0.320776	0.396	0.096	4.44887e-15	RGC	TCEA2
ATXN10	2.17063e-19	0.285532	0.33	0.072	4.58937e-15	RGC	ATXN10
MXRA7	3.32678e-19	0.436804	0.679	0.212	7.03381e-15	RGC	MXRA7
KIAA1109	3.44615e-19	0.304277	0.708	0.212	7.28619e-15	RGC	KIAA1109
PFN1	3.62446e-19	0.302835	0.443	0.114	7.66321e-15	RGC	PFN1
NPEPPS	5.74853e-19	0.384199	0.745	0.235	1.21541e-14	RGC	NPEPPS
CDK5R2	6.71369e-19	0.29385	0.604	0.175	1.41948e-14	RGC	CDK5R2
CAPZA2	8.11748e-19	0.356946	0.651	0.198	1.71628e-14	RGC	CAPZA2
MICAL3	8.8343e-19	0.265408	0.264	0.052	1.86784e-14	RGC	MICAL3
MBNL2	9.33299e-19	0.335594	0.783	0.244	1.97327e-14	RGC	MBNL2
CKAP5	9.45975e-19	0.263658	0.349	0.08	2.00007e-14	RGC	CKAP5
CIC	9.51435e-19	0.303666	0.33	0.074	2.01162e-14	RGC	CIC
ACYP1	1.00598e-18	0.282237	0.575	0.165	2.12695e-14	RGC	ACYP1
CACNA1A1	1.08446e-18	0.250445	0.321	0.071	2.29287e-14	RGC	CACNA1A
GPR180	1.16101e-18	0.272111	0.283	0.058	2.45473e-14	RGC	GPR180
PSMA1	1.25394e-18	0.291349	0.377	0.092	2.6512e-14	RGC	PSMA1
AARS	1.41737e-18	0.289829	0.349	0.081	2.99674e-14	RGC	AARS
PGK12	1.64822e-18	0.547867	0.991	0.567	3.48484e-14	RGC	PGK1
AGAP3	1.85613e-18	0.3632	0.368	0.09	3.92441e-14	RGC	AGAP3
STUB1	2.00516e-18	0.310652	0.575	0.17	4.23951e-14	RGC	STUB1
PSMC5	2.01565e-18	0.258377	0.434	0.112	4.26169e-14	RGC	PSMC5
PIK3CA	2.22757e-18	0.298965	0.406	0.102	4.70975e-14	RGC	PIK3CA
SEC61G	2.63212e-18	0.372859	0.708	0.221	5.5651e-14	RGC	SEC61G
NDUFA6	2.74663e-18	0.352169	0.575	0.173	5.80721e-14	RGC	NDUFA6
ATP6V1F1	3.70612e-18	0.379761	0.67	0.211	7.83584e-14	RGC	ATP6V1F
CCDC85B	3.83627e-18	0.380524	0.557	0.167	8.11102e-14	RGC	CCDC85B
RWDD1	8.14153e-18	0.27421	0.623	0.189	1.72136e-13	RGC	RWDD1
GTF3A	9.95557e-18	0.276782	0.311	0.07	2.10491e-13	RGC	GTF3A
CUTA	1.16529e-17	0.312408	0.594	0.18	2.46378e-13	RGC	CUTA
RAB11B	1.29063e-17	0.291926	0.642	0.195	2.72878e-13	RGC	RAB11B
ATP5D	1.70811e-17	0.461118	0.67	0.221	3.61145e-13	RGC	ATP5D
XPOT	2.57645e-17	0.261774	0.283	0.061	5.44738e-13	RGC	XPOT
CTBP11	2.64286e-17	0.307274	0.651	0.202	5.58781e-13	RGC	CTBP1
DDX24	3.00809e-17	0.2858	0.651	0.205	6.36e-13	RGC	DDX24
ANK21	4.55528e-17	0.531467	0.991	0.513	9.63122e-13	RGC	ANK2
SNCB1	5.65557e-17	0.423506	0.906	0.343	1.19576e-12	RGC	SNCB
MAST11	6.34876e-17	0.284602	0.594	0.181	1.34232e-12	RGC	MAST1
RPS26	6.41893e-17	0.250834	0.557	0.167	1.35715e-12	RGC	RPS26
HSP90AB11	7.2235e-17	0.437894	1	0.722	1.52727e-12	RGC	HSP90AB1
CS	7.47837e-17	0.254045	0.443	0.122	1.58115e-12	RGC	CS
SLC38A11	1.00006e-16	0.306172	0.726	0.24	2.11443e-12	RGC	SLC38A1
FKBP2	1.06674e-16	0.383852	0.717	0.24	2.2554e-12	RGC	FKBP2
TSC22D11	1.34099e-16	0.273202	0.623	0.195	2.83525e-12	RGC	TSC22D1
RANBP1	1.64858e-16	0.255623	0.406	0.108	3.48559e-12	RGC	RANBP1
MAP1LC3B1	2.99326e-16	0.409034	0.802	0.298	6.32865e-12	RGC	MAP1LC3B
ENO21	3.82137e-16	0.338743	1	0.946	8.07952e-12	RGC	ENO2
COX5A1	4.57649e-16	0.418178	0.66	0.226	9.67607e-12	RGC	COX5A
ARPP19	5.52843e-16	0.322117	0.585	0.185	1.16888e-11	RGC	ARPP19
CAPZB	5.83401e-16	0.299219	0.736	0.249	1.23349e-11	RGC	CAPZB
TMSB4X2	7.98058e-16	0.354088	0.811	0.32	1.68733e-11	RGC	TMSB4X
SNRPD2	1.0189e-15	0.299763	0.651	0.213	2.15426e-11	RGC	SNRPD2
PRDX5	1.07128e-15	0.40524	0.698	0.244	2.26501e-11	RGC	PRDX5
NDUFB8.11	1.10679e-15	0.266382	0.689	0.233	2.34008e-11	RGC	NDUFB8.1
PSMA7	1.25456e-15	0.392674	0.632	0.215	2.65252e-11	RGC	PSMA7
CAMTA1	1.83357e-15	0.422047	0.896	0.367	3.87673e-11	RGC	CAMTA1
NDFIP1	2.43653e-15	0.361467	0.877	0.329	5.15156e-11	RGC	NDFIP1
COX8A	2.82302e-15	0.378112	0.792	0.3	5.96871e-11	RGC	COX8A
LDHA	4.71398e-15	0.433631	1	0.677	9.96676e-11	RGC	LDHA
COX7B1	5.48952e-15	0.384818	0.802	0.308	1.16065e-10	RGC	COX7B
WBP2	1.42547e-14	0.423128	0.84	0.335	3.01388e-10	RGC	WBP2
KCNQ1OT1	3.19893e-14	0.322528	0.387	0.113	6.76349e-10	RGC	KCNQ1OT1
EIF4A21	4.36018e-14	0.457962	0.953	0.556	9.21873e-10	RGC	EIF4A2
MT-ATP61	6.53527e-14	0.363923	1	0.986	1.38175e-09	RGC	MT-ATP6
MBNL1	2.40615e-13	0.256746	0.415	0.128	5.08733e-09	RGC	MBNL1
ATP5G3	3.60165e-13	0.366526	0.66	0.252	7.61496e-09	RGC	ATP5G3
CCNI1	3.98495e-13	0.432888	0.953	0.502	8.42537e-09	RGC	CCNI
CHCHD101	4.37254e-13	0.52199	0.915	0.511	9.24486e-09	RGC	CHCHD10
NDUFA3	1.0522e-12	0.425412	0.802	0.345	2.22466e-08	RGC	NDUFA3
ATP5J	1.06354e-12	0.388405	0.755	0.313	2.24864e-08	RGC	ATP5J
AP2M1	1.1615e-12	0.31957	0.877	0.355	2.45576e-08	RGC	AP2M1
HSPA1B2	1.74274e-12	0.277521	0.858	0.346	3.68468e-08	RGC	HSPA1B
[truncated: 503 more rows]

## Sheet: Donor76
Supplementary Data 1: One-sided Wilcoxon rank-sum test p-values for the markers of cell types in retina across donor 76.
	p_val	avg_logFC	pct.1	pct.2	p_val_adj	cluster	gene
TFAP2B	0	2.12151	0.623	0.007	0	AC	TFAP2B
TFAP2A	0	2.03523	0.672	0.003	0	AC	TFAP2A
GAD1	0	1.99714	0.607	0.002	0	AC	GAD1
SCG2	0	1.97083	0.492	0.004	0	AC	SCG2
NSG2	0	1.82513	0.639	0.004	0	AC	NSG2
JPH4	0	1.44803	0.59	0.01	0	AC	JPH4
GAD2	0	1.40593	0.393	0.002	0	AC	GAD2
GRIN1	0	1.39474	0.459	0.003	0	AC	GRIN1
SLC6A1	0	1.33277	0.475	0.003	0	AC	SLC6A1
FAT3	0	1.2836	0.443	0.003	0	AC	FAT3
TMTC1	0	1.27198	0.393	0.003	0	AC	TMTC1
PAM	0	1.21693	0.41	0.004	0	AC	PAM
ELAVL3	0	1.19252	0.41	0.001	0	AC	ELAVL3
KCNC1	0	1.1685	0.426	0.003	0	AC	KCNC1
GABRG1	0	0.99861	0.328	0.001	0	AC	GABRG1
KCNC2	0	0.986124	0.279	0.001	0	AC	KCNC2
ASXL3	0	0.932034	0.279	0	0	AC	ASXL3
SYT6	0	0.903046	0.262	0.001	0	AC	SYT6
SLC32A1	0	0.886519	0.262	0.001	0	AC	SLC32A1
ATP1B1	5.70603e-304	2.42768	0.77	0.02	1.20643e-299	AC	ATP1B1
SCN3B	1.02484e-295	1.32331	0.41	0.005	2.16681e-291	AC	SCN3B
SNCA	7.85541e-293	1.12381	0.311	0.002	1.66087e-288	AC	SNCA
PGM2L1	4.03717e-282	1.29957	0.426	0.005	8.53578e-278	AC	PGM2L1
XKR4	4.28581e-271	0.955672	0.328	0.003	9.06148e-267	AC	XKR4
PAPPA	6.37976e-271	1.14483	0.279	0.002	1.34887e-266	AC	PAPPA
GRIA3	2.28001e-270	1.44538	0.459	0.007	4.82063e-266	AC	GRIA3
PAX6	4.38476e-269	2.05402	0.689	0.018	9.2707e-265	AC	PAX6
DPP6	1.86857e-267	1.34378	0.361	0.004	3.95071e-263	AC	DPP6
CACNB4	6.44047e-267	1.17542	0.361	0.004	1.36171e-262	AC	CACNB4
SYNPR	1.98581e-266	1.54771	0.492	0.008	4.1986e-262	AC	SYNPR
LPHN3	6.81693e-264	1.2315	0.393	0.005	1.4413e-259	AC	LPHN3
CPLX2	6.36591e-262	1.05119	0.295	0.002	1.34594e-257	AC	CPLX2
GRIA4	2.80935e-253	1.66699	0.639	0.016	5.93981e-249	AC	GRIA4
CELF4	1.28318e-251	2.22651	0.787	0.027	2.71303e-247	AC	CELF4
DLGAP1	5.32462e-242	0.927988	0.295	0.003	1.12579e-237	AC	DLGAP1
TENM1	3.88434e-239	0.886105	0.311	0.003	8.21265e-235	AC	TENM1
BASP1	1.7677e-235	1.98263	0.656	0.019	3.73745e-231	AC	BASP1
LRRN3	2.33287e-231	1.37729	0.393	0.006	4.93239e-227	AC	LRRN3
RBFOX2	4.20588e-230	1.00961	0.344	0.004	8.89249e-226	AC	RBFOX2
SEMA6A	4.5685e-224	1.22142	0.377	0.006	9.65918e-220	AC	SEMA6A
MIAT	5.78658e-208	1.18638	0.328	0.004	1.22346e-203	AC	MIAT
CACNA1A	9.04076e-207	1.33774	0.41	0.008	1.91149e-202	AC	CACNA1A
CALB2	7.7952e-201	1.23751	0.279	0.003	1.64814e-196	AC	CALB2
PNMA2	2.26487e-200	1.23027	0.377	0.007	4.7886e-196	AC	PNMA2
MEG3	8.67777e-191	2.89527	0.82	0.041	1.83474e-186	AC	MEG3
NRP1	2.76429e-186	0.989958	0.262	0.003	5.84455e-182	AC	NRP1
SYT7	5.70702e-186	0.788067	0.262	0.003	1.20663e-181	AC	SYT7
FAM155A	3.13194e-181	0.918668	0.295	0.004	6.62186e-177	AC	FAM155A
KLHL5	6.50192e-175	1.03626	0.295	0.004	1.3747e-170	AC	KLHL5
FRMD5	1.30538e-171	0.986358	0.377	0.008	2.75996e-167	AC	FRMD5
SV2A	6.14173e-171	1.66935	0.541	0.018	1.29855e-166	AC	SV2A
SPOCK3	3.60869e-169	1.37746	0.426	0.011	7.62986e-165	AC	SPOCK3
PPFIBP1	7.23066e-169	0.703021	0.262	0.003	1.52878e-164	AC	PPFIBP1
STXBP5-AS1	1.09465e-167	0.860571	0.279	0.004	2.31441e-163	AC	STXBP5-AS1
TAGLN3	2.76318e-164	1.35436	0.541	0.019	5.84219e-160	AC	TAGLN3
PTPRS	2.67082e-162	1.69354	0.525	0.018	5.64692e-158	AC	PTPRS
SCG5	5.21785e-158	0.941214	0.344	0.007	1.10321e-153	AC	SCG5
THY1	1.05404e-154	0.767765	0.262	0.004	2.22856e-150	AC	THY1
SLIT2	2.13154e-152	1.22548	0.361	0.008	4.50671e-148	AC	SLIT2
GRIA2	6.85817e-148	1.86696	0.738	0.041	1.45002e-143	AC	GRIA2
ARL4C	7.15702e-148	1.33735	0.443	0.014	1.51321e-143	AC	ARL4C
MIR181A1HG	1.45983e-144	1.07561	0.361	0.009	3.08651e-140	AC	MIR181A1HG
RALYL	2.47146e-144	1.00513	0.361	0.009	5.2254e-140	AC	RALYL
UCHL1	4.76168e-143	1.14773	0.41	0.012	1.00676e-138	AC	UCHL1
GABBR2	4.29143e-142	0.948297	0.295	0.006	9.07337e-138	AC	GABBR2
FGF14	1.9789e-137	0.728839	0.262	0.005	4.18399e-133	AC	FGF14
CDK5R1	2.3444e-137	0.839703	0.311	0.007	4.95677e-133	AC	CDK5R1
MARCKSL1	3.26227e-137	1.0724	0.377	0.011	6.89741e-133	AC	MARCKSL1
NRIP3	6.88305e-135	0.800932	0.262	0.005	1.45528e-130	AC	NRIP3
CABP1	2.54412e-126	1.20693	0.459	0.018	5.37903e-122	AC	CABP1
ATRNL1	1.14584e-122	1.19052	0.361	0.011	2.42265e-118	AC	ATRNL1
MYT1L	6.0445e-122	1.14182	0.393	0.013	1.27799e-117	AC	MYT1L
PEG3	5.76064e-120	1.82085	0.656	0.04	1.21797e-115	AC	PEG3
NAP1L3	5.07507e-115	1.56235	0.639	0.039	1.07302e-110	AC	NAP1L3
ABAT	4.01773e-114	0.81306	0.279	0.007	8.49469e-110	AC	ABAT
NRXN2	1.46504e-113	1.56897	0.623	0.038	3.09754e-109	AC	NRXN2
SLC8A1	1.34205e-112	1.29088	0.426	0.017	2.83749e-108	AC	SLC8A1
TMSB10	2.65408e-111	1.20346	0.426	0.017	5.61153e-107	AC	TMSB10
ROBO2	3.78122e-107	1.01038	0.328	0.01	7.99464e-103	AC	ROBO2
GPM6A	1.06405e-106	1.57973	0.672	0.047	2.24972e-102	AC	GPM6A
NEDD4L	4.99922e-106	0.930795	0.311	0.009	1.05699e-101	AC	NEDD4L
SRCIN1	7.33156e-106	0.911474	0.311	0.009	1.55011e-101	AC	SRCIN1
NSG1	1.31748e-105	0.975561	0.311	0.009	2.78556e-101	AC	NSG1
CD200	2.91411e-101	0.91759	0.295	0.009	6.16131e-97	AC	CD200
LSAMP	2.80846e-99	1.29138	0.443	0.021	5.93792e-95	AC	LSAMP
NEAT1	4.1109e-99	2.00484	0.836	0.081	8.69167e-95	AC	NEAT1
AP1G2	6.75818e-99	1.11656	0.41	0.018	1.42888e-94	AC	AP1G2
APC2	2.04148e-98	0.940828	0.262	0.007	4.3163e-94	AC	APC2
PRKCB	2.97086e-98	1.19065	0.426	0.02	6.28129e-94	AC	PRKCB
SCD5	1.38197e-96	1.47422	0.557	0.036	2.92189e-92	AC	SCD5
SCN2A	2.42455e-95	1.1934	0.393	0.018	5.12624e-91	AC	SCN2A
GAS6	4.9065e-95	1.03001	0.361	0.015	1.03738e-90	AC	GAS6
EPB41L3	3.73803e-94	1.3466	0.492	0.028	7.90331e-90	AC	EPB41L3
FAIM2	5.50277e-92	1.16635	0.475	0.027	1.16345e-87	AC	FAIM2
LMO4	1.81906e-90	1.58812	0.492	0.03	3.84604e-86	AC	LMO4
NDRG4	5.43216e-88	1.38867	0.475	0.028	1.14852e-83	AC	NDRG4
CHN1	1.12326e-87	1.41544	0.557	0.039	2.37491e-83	AC	CHN1
PKIA	1.8689e-87	1.08922	0.344	0.015	3.95142e-83	AC	PKIA
DNAH14	4.34884e-86	0.81339	0.279	0.009	9.19475e-82	AC	DNAH14
LINC00632	1.79704e-85	1.10156	0.41	0.021	3.79949e-81	AC	LINC00632
RP3-525N10.2	4.17029e-83	0.759703	0.262	0.009	8.81724e-79	AC	RP3-525N10.2
AMIGO2	8.09781e-82	1.32389	0.344	0.016	1.71212e-77	AC	AMIGO2
STMN2	2.44381e-80	0.951514	0.262	0.009	5.16696e-76	AC	STMN2
ZMIZ1	2.93479e-80	0.816379	0.311	0.013	6.20503e-76	AC	ZMIZ1
CELF5	4.75362e-79	0.965534	0.279	0.01	1.00506e-74	AC	CELF5
CACNA2D2	1.23387e-77	0.847646	0.311	0.013	2.60878e-73	AC	CACNA2D2
CHD5	2.25062e-75	1.48616	0.574	0.047	4.75849e-71	AC	CHD5
SIPA1L3	2.8812e-75	1.01108	0.377	0.02	6.09172e-71	AC	SIPA1L3
AHDC1	6.00995e-75	0.682717	0.279	0.011	1.27068e-70	AC	AHDC1
GUCY1A2	4.88362e-74	0.898569	0.279	0.011	1.03254e-69	AC	GUCY1A2
SYN1	9.05692e-74	0.860142	0.311	0.014	1.9149e-69	AC	SYN1
CERS6	1.07948e-73	0.77272	0.262	0.01	2.28234e-69	AC	CERS6
TMEM178A	1.27804e-73	0.906032	0.311	0.014	2.70216e-69	AC	TMEM178A
PNMAL1	2.77206e-71	0.844639	0.279	0.012	5.86096e-67	AC	PNMAL1
SULT4A1	3.7212e-71	0.793502	0.262	0.01	7.86773e-67	AC	SULT4A1
EPB41L1	6.05136e-71	0.876013	0.295	0.013	1.27944e-66	AC	EPB41L1
IDS	6.38565e-71	1.4791	0.82	0.103	1.35012e-66	AC	IDS
KIF5C	8.01249e-71	1.0982	0.443	0.03	1.69408e-66	AC	KIF5C
CMIP	4.73242e-70	0.97409	0.279	0.012	1.00058e-65	AC	CMIP
ATCAY	9.34868e-70	1.00955	0.393	0.024	1.97659e-65	AC	ATCAY
STXBP5L	1.44571e-69	0.877576	0.279	0.012	3.05667e-65	AC	STXBP5L
FRY	1.79014e-69	1.24229	0.344	0.019	3.7849e-65	AC	FRY
TUBB2A	2.93316e-69	0.963859	0.377	0.022	6.20158e-65	AC	TUBB2A
SPOCK2	4.93794e-69	0.978003	0.41	0.026	1.04403e-64	AC	SPOCK2
DGKH	1.25212e-68	0.983095	0.262	0.011	2.64737e-64	AC	DGKH
NRXN3	9.02448e-68	1.18227	0.459	0.034	1.90805e-63	AC	NRXN3
APP	5.33725e-67	0.78575	0.328	0.017	1.12845e-62	AC	APP
MGARP	2.07169e-64	1.21034	0.59	0.057	4.38018e-60	AC	MGARP
KIAA0513	2.10514e-64	0.789946	0.262	0.012	4.45089e-60	AC	KIAA0513
CRMP1	3.7492e-64	1.14935	0.41	0.029	7.92692e-60	AC	CRMP1
MARCKS	1.07301e-61	1.18266	0.426	0.032	2.26867e-57	AC	MARCKS
RAP1GAP	1.8168e-61	0.988472	0.328	0.019	3.84126e-57	AC	RAP1GAP
FRRS1L	4.0474e-61	0.756326	0.262	0.012	8.55741e-57	AC	FRRS1L
SYT11	4.19482e-60	0.996572	0.361	0.024	8.8691e-56	AC	SYT11
CAMK2B	2.53564e-59	1.06514	0.525	0.048	5.3611e-55	AC	CAMK2B
ZFHX4	3.41222e-59	0.949995	0.279	0.014	7.21446e-55	AC	ZFHX4
HLF	4.6876e-59	1.18129	0.475	0.042	9.91098e-55	AC	HLF
YWHAG	3.54452e-57	1.11619	0.574	0.061	7.49418e-53	AC	YWHAG
PLCB4	6.81817e-57	1.01054	0.328	0.021	1.44157e-52	AC	PLCB4
PPM1K	1.32495e-56	1.03964	0.459	0.04	2.80135e-52	AC	PPM1K
MAPK10	1.78094e-56	0.785091	0.328	0.021	3.76544e-52	AC	MAPK10
STMN4	4.97387e-56	0.884861	0.262	0.014	1.05162e-51	AC	STMN4
ZEB2	1.36173e-55	1.14926	0.377	0.028	2.8791e-51	AC	ZEB2
SUSD4	1.06392e-54	0.698149	0.295	0.017	2.24944e-50	AC	SUSD4
GNAQ	3.44503e-54	0.905784	0.279	0.016	7.28384e-50	AC	GNAQ
FOXN3	3.67375e-54	0.888102	0.361	0.026	7.7674e-50	AC	FOXN3
RUNX1T1	6.4022e-54	1.14728	0.41	0.034	1.35362e-49	AC	RUNX1T1
PBX1	7.99375e-53	1.49248	0.557	0.065	1.69012e-48	AC	PBX1
PLCH1	9.66482e-53	0.686932	0.262	0.014	2.04343e-48	AC	PLCH1
DKK3	1.7378e-52	0.970914	0.377	0.029	3.67423e-48	AC	DKK3
HMGCR	8.05405e-52	0.948009	0.41	0.035	1.70287e-47	AC	HMGCR
SPINT2	3.17502e-51	0.819398	0.262	0.015	6.71294e-47	AC	SPINT2
NGFRAP1	4.57854e-51	1.29935	0.557	0.066	9.6804e-47	AC	NGFRAP1
CACNA1G	1.05023e-50	0.778393	0.311	0.021	2.22049e-46	AC	CACNA1G
DCLK2	2.92813e-50	0.767669	0.279	0.017	6.19094e-46	AC	DCLK2
MAPT	8.99878e-50	1.13273	0.361	0.029	1.90261e-45	AC	MAPT
PRUNE2	9.58658e-50	0.80545	0.328	0.023	2.02689e-45	AC	PRUNE2
GNAS	1.87724e-49	1.37385	0.623	0.085	3.96905e-45	AC	GNAS
RAB3C	2.80532e-47	0.780703	0.328	0.025	5.9313e-43	AC	RAB3C
DPYSL2	1.67399e-46	1.40887	0.623	0.09	3.53933e-42	AC	DPYSL2
IQSEC3	6.11764e-46	0.976453	0.279	0.019	1.29345e-41	AC	IQSEC3
FRMD4A	9.88959e-46	0.732321	0.262	0.017	2.09096e-41	AC	FRMD4A
C1orf21	5.69704e-45	0.699151	0.262	0.017	1.20452e-40	AC	C1orf21
SIX3	4.42204e-44	1.03138	0.344	0.03	9.34951e-40	AC	SIX3
SYT4	1.32961e-43	0.880115	0.361	0.032	2.81119e-39	AC	SYT4
EDIL3	4.59609e-43	0.883022	0.393	0.038	9.7175e-39	AC	EDIL3
TIMP2	5.80892e-43	0.972632	0.344	0.03	1.22818e-38	AC	TIMP2
USP22	2.22197e-41	1.09981	0.623	0.093	4.69791e-37	AC	USP22
PTPRG	4.10765e-41	0.892445	0.328	0.028	8.6848e-37	AC	PTPRG
GLUL	4.65015e-41	0.735826	0.525	0.067	9.83181e-37	AC	GLUL
DNER	1.59318e-40	1.3453	0.59	0.087	3.36846e-36	AC	DNER
INSIG1	1.67434e-40	0.762314	0.311	0.026	3.54005e-36	AC	INSIG1
PCDH9	4.66151e-40	0.999383	0.377	0.038	9.85582e-36	AC	PCDH9
TRIM9	1.19164e-39	0.962885	0.361	0.035	2.51948e-35	AC	TRIM9
ACSL3	2.61072e-39	1.11448	0.639	0.102	5.51985e-35	AC	ACSL3
RIMKLB	4.62708e-39	0.730173	0.262	0.019	9.78303e-35	AC	RIMKLB
MAPK8IP1	6.1678e-39	0.732511	0.262	0.019	1.30406e-34	AC	MAPK8IP1
GNAO1	8.02782e-39	0.874552	0.426	0.049	1.69732e-34	AC	GNAO1
PCP4	1.13974e-38	1.85769	0.508	0.073	2.40975e-34	AC	PCP4
PCLO	2.39094e-38	1.29515	0.754	0.149	5.05516e-34	AC	PCLO
PAK3	5.70924e-38	0.74721	0.279	0.022	1.20711e-33	AC	PAK3
ACVR1B	6.24899e-38	0.618848	0.279	0.022	1.32122e-33	AC	ACVR1B
CLIP3	2.41143e-37	0.736151	0.311	0.028	5.09848e-33	AC	CLIP3
C16orf45	2.47065e-37	1.02574	0.393	0.044	5.22369e-33	AC	C16orf45
NOVA1	2.33495e-36	0.894175	0.328	0.032	4.93678e-32	AC	NOVA1
GABBR1	4.85759e-36	0.596488	0.328	0.031	1.02704e-31	AC	GABBR1
RTN1	2.29182e-35	0.981202	0.475	0.064	4.8456e-31	AC	RTN1
CALM3	2.67877e-35	1.10759	0.508	0.074	5.66373e-31	AC	CALM3
DZIP3	4.18999e-35	0.993916	0.508	0.073	8.85889e-31	AC	DZIP3
PPFIA3	6.8223e-35	0.86974	0.311	0.03	1.44244e-30	AC	PPFIA3
MAPK8IP3	9.34257e-35	0.703648	0.377	0.042	1.9753e-30	AC	MAPK8IP3
PKD1	1.04245e-34	0.779786	0.41	0.049	2.20406e-30	AC	PKD1
B4GALT6	2.87989e-34	0.78822	0.295	0.027	6.08894e-30	AC	B4GALT6
TSPYL4	5.02559e-34	0.997016	0.361	0.041	1.06256e-29	AC	TSPYL4
USP11	2.6848e-33	0.91469	0.508	0.076	5.67646e-29	AC	USP11
CSRNP3	5.41505e-33	0.898538	0.426	0.056	1.1449e-28	AC	CSRNP3
PIP4K2B	1.30318e-32	0.662474	0.295	0.028	2.75531e-28	AC	PIP4K2B
CPLX3	2.19814e-32	0.920449	0.41	0.053	4.64754e-28	AC	CPLX3
AUTS2	2.5771e-32	0.832994	0.311	0.032	5.44876e-28	AC	AUTS2
CYFIP2	5.50955e-32	0.765441	0.361	0.042	1.16488e-27	AC	CYFIP2
FDFT1	9.9877e-32	0.770012	0.344	0.039	2.1117e-27	AC	FDFT1
KIAA1377	9.22727e-31	0.887728	0.492	0.076	1.95092e-26	AC	KIAA1377
SREBF2	1.45878e-30	0.679003	0.328	0.036	3.08431e-26	AC	SREBF2
BEX1	1.615e-30	1.0788	0.574	0.106	3.4146e-26	AC	BEX1
CAMK2N1	1.03491e-29	1.19557	0.328	0.039	2.18811e-25	AC	CAMK2N1
CADPS	1.85155e-29	0.954574	0.623	0.119	3.91472e-25	AC	CADPS
PWAR6	2.60226e-29	0.871039	0.459	0.07	5.50196e-25	AC	PWAR6
PRKACA	2.92434e-29	0.570568	0.279	0.028	6.18294e-25	AC	PRKACA
PARP2	1.39956e-28	0.671524	0.262	0.026	2.95908e-24	AC	PARP2
GABRG2	2.43712e-28	0.799238	0.295	0.033	5.15279e-24	AC	GABRG2
KIAA1107	4.13641e-28	0.855743	0.492	0.082	8.7456e-24	AC	KIAA1107
TMSB4X	4.33759e-28	0.996292	0.492	0.084	9.17097e-24	AC	TMSB4X
RAB6B	5.9269e-28	0.661406	0.295	0.033	1.25312e-23	AC	RAB6B
ZNF385D	8.02403e-28	0.786901	0.41	0.059	1.69652e-23	AC	ZNF385D
FBXW7	9.57002e-28	0.876657	0.426	0.065	2.02339e-23	AC	FBXW7
GUCY1B3	1.24761e-27	0.61239	0.262	0.027	2.63782e-23	AC	GUCY1B3
INPP5F	3.83061e-27	0.626146	0.311	0.037	8.09907e-23	AC	INPP5F
SYBU	6.76693e-27	0.689996	0.262	0.028	1.43073e-22	AC	SYBU
CLCN6	1.06148e-26	0.697226	0.279	0.031	2.2443e-22	AC	CLCN6
PDXK	3.28028e-26	0.774979	0.311	0.038	6.9355e-22	AC	PDXK
YWHAB	4.09797e-26	0.97233	0.672	0.154	8.66433e-22	AC	YWHAB
GDI1	4.18297e-26	0.867832	0.59	0.119	8.84406e-22	AC	GDI1
CADM3	5.55071e-26	0.558129	0.262	0.028	1.17359e-21	AC	CADM3
PTPRD	1.64734e-25	0.71231	0.295	0.036	3.48297e-21	AC	PTPRD
MLLT11	2.19417e-25	0.667378	0.311	0.039	4.63914e-21	AC	MLLT11
STMN3	2.26036e-25	0.68171	0.361	0.051	4.77908e-21	AC	STMN3
JUND	8.59594e-25	0.78257	0.443	0.075	1.81744e-20	AC	JUND
MYCBP2	3.08254e-24	0.745983	0.541	0.106	6.51742e-20	AC	MYCBP2
CREBBP	4.46227e-24	0.664989	0.279	0.034	9.43457e-20	AC	CREBBP
PREPL	4.73034e-24	0.991323	0.656	0.159	1.00014e-19	AC	PREPL
STX7	7.66533e-24	0.896395	0.377	0.06	1.62068e-19	AC	STX7
NCAM1	2.00708e-23	0.891777	0.656	0.157	4.24358e-19	AC	NCAM1
BEX2	2.09959e-23	0.742087	0.475	0.088	4.43916e-19	AC	BEX2
CLU	2.16534e-23	0.368487	0.41	0.068	4.57818e-19	AC	CLU
DYNLL2	3.05645e-23	0.747365	0.459	0.083	6.46225e-19	AC	DYNLL2
PVRL1	5.45829e-23	0.578164	0.279	0.035	1.15405e-18	AC	PVRL1
ATP13A2	7.54051e-23	0.553531	0.262	0.031	1.59429e-18	AC	ATP13A2
PEBP1	8.76191e-23	0.920783	0.836	0.251	1.85253e-18	AC	PEBP1
TMEM59L	8.94353e-23	0.834388	0.393	0.066	1.89093e-18	AC	TMEM59L
SSBP3	1.02265e-22	0.639137	0.426	0.073	2.16218e-18	AC	SSBP3
PPP2R1A	1.71646e-22	0.828764	0.541	0.115	3.62911e-18	AC	PPP2R1A
TCF25	2.59118e-22	0.847836	0.541	0.115	5.47854e-18	AC	TCF25
ZYG11B	2.73202e-22	0.791548	0.393	0.067	5.77631e-18	AC	ZYG11B
TSPYL2	2.91898e-22	0.717615	0.311	0.044	6.17161e-18	AC	TSPYL2
RAB5B	3.1603e-22	0.804975	0.377	0.062	6.68181e-18	AC	RAB5B
LASP1	1.74787e-21	0.621156	0.279	0.037	3.69551e-17	AC	LASP1
TNPO2	3.20468e-21	0.552693	0.328	0.049	6.77565e-17	AC	TNPO2
TCEAL2	4.14738e-21	0.789805	0.262	0.035	8.76881e-17	AC	TCEAL2
ZBTB4	6.37176e-21	0.592357	0.459	0.088	1.34718e-16	AC	ZBTB4
SPIN1	7.27338e-21	0.63533	0.393	0.068	1.53781e-16	AC	SPIN1
SYT1	1.01556e-20	0.948514	0.967	0.608	2.1472e-16	AC	SYT1
GIGYF1	1.08983e-20	0.694973	0.311	0.047	2.30422e-16	AC	GIGYF1
CCDC88A	1.10648e-20	0.991342	0.541	0.125	2.33944e-16	AC	CCDC88A
SLC22A17	1.50544e-20	0.7675	0.475	0.098	3.18296e-16	AC	SLC22A17
ADARB1	2.00519e-20	0.512463	0.279	0.038	4.23958e-16	AC	ADARB1
PDE4D	2.17392e-20	0.70567	0.41	0.076	4.59632e-16	AC	PDE4D
GPI	2.56815e-20	0.806935	0.541	0.123	5.42984e-16	AC	GPI
SS18L1	3.59425e-20	0.539649	0.311	0.047	7.59931e-16	AC	SS18L1
MCF2L	5.76155e-20	0.629796	0.279	0.039	1.21816e-15	AC	MCF2L
APMAP	5.76816e-20	0.709307	0.279	0.04	1.21956e-15	AC	APMAP
MT-CO3	8.53852e-20	0.901329	1	0.777	1.8053e-15	AC	MT-CO3
HMGCS1	9.74033e-20	0.56286	0.328	0.052	2.0594e-15	AC	HMGCS1
MSL1	1.639e-19	0.498993	0.311	0.048	3.46534e-15	AC	MSL1
PRRT2	2.11814e-19	0.51993	0.262	0.036	4.47838e-15	AC	PRRT2
DLGAP4	2.1223e-19	0.570915	0.279	0.04	4.48719e-15	AC	DLGAP4
MT-CO1	3.03588e-19	0.91111	1	0.776	6.41875e-15	AC	MT-CO1
MAPK1	3.68899e-19	0.600541	0.377	0.068	7.79963e-15	AC	MAPK1
LGR4	4.41269e-19	0.551773	0.311	0.049	9.32976e-15	AC	LGR4
MTSS1	7.95309e-19	0.718577	0.279	0.042	1.68152e-14	AC	MTSS1
PGRMC1	9.17586e-19	0.795913	0.492	0.113	1.94005e-14	AC	PGRMC1
CLTB	1.52236e-18	0.654804	0.262	0.038	3.21873e-14	AC	CLTB
AES	1.6555e-18	0.669591	0.459	0.098	3.50023e-14	AC	AES
GAS7	1.97094e-18	0.68694	0.361	0.066	4.16717e-14	AC	GAS7
GSK3B	3.73023e-18	0.666404	0.426	0.088	7.88683e-14	AC	GSK3B
SCARB2	3.82789e-18	0.738922	0.557	0.139	8.09332e-14	AC	SCARB2
CRY2	4.10968e-18	0.714213	0.279	0.043	8.6891e-14	AC	CRY2
SRGAP3	5.6666e-18	0.800984	0.541	0.135	1.19809e-13	AC	SRGAP3
ARHGEF4	6.08772e-18	0.713127	0.279	0.043	1.28713e-13	AC	ARHGEF4
RANBP9	8.98446e-18	0.521871	0.262	0.039	1.89959e-13	AC	RANBP9
AKAP6	1.18177e-17	0.677128	0.295	0.049	2.49862e-13	AC	AKAP6
ZFHX3	1.33007e-17	1.15839	0.279	0.046	2.81216e-13	AC	ZFHX3
KCNQ1OT1	1.44813e-17	0.857774	0.443	0.099	3.06178e-13	AC	KCNQ1OT1
MAGI3	2.69661e-17	0.785522	0.459	0.105	5.70143e-13	AC	MAGI3
CTBP1	2.80349e-17	0.571962	0.41	0.084	5.92742e-13	AC	CTBP1
CBX6	3.05578e-17	0.553005	0.328	0.058	6.46084e-13	AC	CBX6
YWHAH	3.27714e-17	0.796756	0.344	0.067	6.92886e-13	AC	YWHAH
RP11-1055B8.4	3.89884e-17	0.517751	0.279	0.044	8.24332e-13	AC	RP11-1055B8.4
TNRC6A	3.99213e-17	0.69204	0.541	0.135	8.44057e-13	AC	TNRC6A
RTN3	5.40103e-17	0.843831	0.672	0.208	1.14194e-12	AC	RTN3
HSPA13	6.79988e-17	0.602036	0.262	0.041	1.4377e-12	AC	HSPA13
NREP	1.23498e-16	0.61457	0.393	0.082	2.61112e-12	AC	NREP
MVD	1.38481e-16	0.898027	0.311	0.056	2.9279e-12	AC	MVD
OSBPL8	4.59244e-16	0.63315	0.361	0.073	9.7098e-12	AC	OSBPL8
LONRF2	6.6947e-16	0.631826	0.361	0.074	1.41546e-11	AC	LONRF2
CTSB	7.07651e-16	0.607725	0.295	0.053	1.49619e-11	AC	CTSB
RUNDC3A	7.89621e-16	0.518461	0.279	0.048	1.6695e-11	AC	RUNDC3A
PTOV1	9.75967e-16	0.70248	0.377	0.081	2.06349e-11	AC	PTOV1
ZNF292	1.2077e-15	0.764266	0.672	0.208	2.55343e-11	AC	ZNF292
CASD1	1.25672e-15	0.645675	0.393	0.085	2.65709e-11	AC	CASD1
PLD3	1.30501e-15	0.595207	0.344	0.069	2.75919e-11	AC	PLD3
ACTB	1.50659e-15	0.820176	0.656	0.216	3.18539e-11	AC	ACTB
ITFG1	1.52212e-15	0.702666	0.377	0.082	3.21822e-11	AC	ITFG1
ARHGAP21	1.91386e-15	0.610616	0.377	0.081	4.04647e-11	AC	ARHGAP21
SERINC1	2.13228e-15	0.706546	0.623	0.19	4.50827e-11	AC	SERINC1
ATP6AP2	2.80745e-15	0.524962	0.492	0.123	5.9358e-11	AC	ATP6AP2
CSNK1E	3.62761e-15	0.607006	0.361	0.076	7.66987e-11	AC	CSNK1E
TRIM2	5.94791e-15	0.618276	0.361	0.078	1.25757e-10	AC	TRIM2
MED13L	1.03078e-14	0.561037	0.443	0.107	2.17938e-10	AC	MED13L
CTSF	1.61626e-14	0.518231	0.328	0.067	3.41725e-10	AC	CTSF
PPP6R2	2.13373e-14	0.516289	0.344	0.072	4.51134e-10	AC	PPP6R2
TAF1D	2.17686e-14	0.70135	0.443	0.111	4.60253e-10	AC	TAF1D
DNM3	2.66439e-14	0.515728	0.311	0.061	5.63332e-10	AC	DNM3
KIF1A	4.51046e-14	0.674247	0.541	0.154	9.53647e-10	AC	KIF1A
CAMSAP2	5.91465e-14	0.713542	0.279	0.054	1.25053e-09	AC	CAMSAP2
SPPL3	6.17794e-14	0.557317	0.262	0.048	1.3062e-09	AC	SPPL3
PI4KA	6.39173e-14	0.577051	0.279	0.052	1.3514e-09	AC	PI4KA
PJA2	6.40486e-14	0.583041	0.475	0.126	1.35418e-09	AC	PJA2
CEP170	7.73596e-14	0.421168	0.279	0.052	1.63561e-09	AC	CEP170
NPDC1	9.22719e-14	0.637353	0.328	0.07	1.9509e-09	AC	NPDC1
LGALS8	1.35643e-13	0.391427	0.262	0.048	2.86791e-09	AC	LGALS8
CTSD	1.38649e-13	0.591233	0.344	0.076	2.93146e-09	AC	CTSD
ARID1B	2.30416e-13	0.503473	0.361	0.082	4.87169e-09	AC	ARID1B
PAFAH1B1	2.42239e-13	0.689176	0.426	0.109	5.12165e-09	AC	PAFAH1B1
PDS5B	2.79603e-13	0.503059	0.361	0.082	5.91166e-09	AC	PDS5B
CLOCK	3.37234e-13	0.511518	0.41	0.101	7.13013e-09	AC	CLOCK
FAM126B	3.95392e-13	0.628986	0.426	0.112	8.35978e-09	AC	FAM126B
MPRIP	4.84512e-13	0.58026	0.344	0.078	1.0244e-08	AC	MPRIP
SRPK2	5.09224e-13	0.467385	0.361	0.084	1.07665e-08	AC	SRPK2
RAC1	6.09177e-13	0.583574	0.295	0.062	1.28798e-08	AC	RAC1
RNF165	6.6912e-13	0.474129	0.295	0.061	1.41472e-08	AC	RNF165
LARP1	8.66157e-13	0.44136	0.295	0.061	1.83132e-08	AC	LARP1
PPIA	9.18288e-13	0.704518	0.557	0.179	1.94154e-08	AC	PPIA
KIAA0895L	9.44078e-13	0.505188	0.41	0.103	1.99606e-08	AC	KIAA0895L
SNAP25	9.74475e-13	0.685832	0.869	0.468	2.06033e-08	AC	SNAP25
TRIM23	1.10816e-12	0.389822	0.295	0.061	2.34299e-08	AC	TRIM23
PRKACB	1.23899e-12	0.537283	0.459	0.125	2.61961e-08	AC	PRKACB
MIB1	1.29004e-12	0.444357	0.262	0.051	2.72753e-08	AC	MIB1
ATP6V1A	1.51595e-12	0.53854	0.393	0.1	3.20517e-08	AC	ATP6V1A
NUCKS1	1.75824e-12	0.669427	0.738	0.292	3.71744e-08	AC	NUCKS1
FAM171B	1.99304e-12	0.504248	0.295	0.063	4.21389e-08	AC	FAM171B
RNPS1	2.08192e-12	0.481068	0.459	0.125	4.4018e-08	AC	RNPS1
MALAT1	2.55139e-12	0.483528	1	0.986	5.39441e-08	AC	MALAT1
WHSC1L1	3.03737e-12	0.623676	0.508	0.153	6.42191e-08	AC	WHSC1L1
UBE2H	3.32127e-12	0.595012	0.328	0.077	7.02217e-08	AC	UBE2H
PSAP	4.18514e-12	0.620677	0.639	0.228	8.84864e-08	AC	PSAP
MAPK6	4.37312e-12	0.510374	0.344	0.082	9.24608e-08	AC	MAPK6
SLC4A10	4.56403e-12	0.453184	0.262	0.053	9.64972e-08	AC	SLC4A10
SNCB	4.62503e-12	0.68922	0.541	0.172	9.7787e-08	AC	SNCB
GOLGA8A	5.8978e-12	0.524314	0.459	0.13	1.24697e-07	AC	GOLGA8A
RNF187	6.29225e-12	0.522266	0.311	0.072	1.33037e-07	AC	RNF187
MT-ND4L	6.72287e-12	0.678963	0.984	0.524	1.42142e-07	AC	MT-ND4L
TMEM145	6.75395e-12	0.543105	0.311	0.071	1.42799e-07	AC	TMEM145
DENND5B	6.81668e-12	0.451963	0.295	0.064	1.44125e-07	AC	DENND5B
ARHGEF12	7.50782e-12	0.433323	0.525	0.155	1.58738e-07	AC	ARHGEF12
MSMO1	8.27814e-12	0.487606	0.295	0.065	1.75025e-07	AC	MSMO1
NUDT21	8.55894e-12	0.569083	0.311	0.072	1.80962e-07	AC	NUDT21
MT-ND1	8.88981e-12	0.605519	0.967	0.566	1.87957e-07	AC	MT-ND1
DLG2	9.78928e-12	0.457072	0.443	0.123	2.06975e-07	AC	DLG2
NAP1L1	1.31643e-11	0.729207	0.59	0.21	2.78334e-07	AC	NAP1L1
ARFGAP1	1.46354e-11	0.535118	0.262	0.055	3.09436e-07	AC	ARFGAP1
FDPS	1.56792e-11	0.504085	0.328	0.079	3.31505e-07	AC	FDPS
HSPH1	2.07546e-11	0.388199	0.279	0.06	4.38814e-07	AC	HSPH1
PCSK1N	2.13426e-11	0.818517	0.426	0.126	4.51247e-07	AC	PCSK1N
INA	3.18974e-11	0.44619	0.328	0.08	6.74406e-07	AC	INA
DNAJC6	3.20938e-11	0.523384	0.328	0.08	6.7856e-07	AC	DNAJC6
TACC1	3.37793e-11	0.432735	0.279	0.061	7.14195e-07	AC	TACC1
ULK3	3.70473e-11	0.541608	0.361	0.093	7.83292e-07	AC	ULK3
MORF4L1	4.19136e-11	0.743818	0.574	0.202	8.86179e-07	AC	MORF4L1
RUFY2	4.49021e-11	0.587532	0.377	0.101	9.49365e-07	AC	RUFY2
BMPR2	4.69868e-11	0.38495	0.344	0.086	9.93443e-07	AC	BMPR2
MT-CO2	5.14592e-11	0.650384	0.967	0.702	1.088e-06	AC	MT-CO2
BOD1L1	5.6093e-11	0.523574	0.459	0.136	1.18597e-06	AC	BOD1L1
CXXC5	5.65011e-11	0.609595	0.279	0.064	1.1946e-06	AC	CXXC5
P4HTM	5.82808e-11	0.31513	0.361	0.092	1.23223e-06	AC	P4HTM
SPTBN4	8.16249e-11	0.418398	0.295	0.069	1.72579e-06	AC	SPTBN4
DIRAS2	8.88569e-11	0.512646	0.262	0.058	1.8787e-06	AC	DIRAS2
LINC00657	1.03962e-10	0.437883	0.475	0.145	2.19807e-06	AC	LINC00657
ZFR2	1.12813e-10	0.473739	0.295	0.07	2.38521e-06	AC	ZFR2
C1orf27	1.27341e-10	0.426349	0.262	0.058	2.69238e-06	AC	C1orf27
DPP7	1.50762e-10	0.531347	0.295	0.072	3.18755e-06	AC	DPP7
RAB2A	1.96741e-10	0.499041	0.344	0.092	4.15969e-06	AC	RAB2A
NBEA	2.1372e-10	0.493841	0.541	0.18	4.51868e-06	AC	NBEA
ANKRD28	2.66246e-10	0.355419	0.262	0.059	5.62924e-06	AC	ANKRD28
HINT1	3.48691e-10	0.402252	0.574	0.192	7.37237e-06	AC	HINT1
APC	4.17902e-10	0.529655	0.377	0.109	8.8357e-06	AC	APC
SFXN1	4.58345e-10	0.545398	0.344	0.095	9.69079e-06	AC	SFXN1
CELF2	5.03055e-10	0.556224	0.656	0.247	1.06361e-05	AC	CELF2
CBX5	5.67063e-10	0.512897	0.393	0.117	1.19894e-05	AC	CBX5
ARHGEF7	6.06776e-10	0.657406	0.262	0.063	1.28291e-05	AC	ARHGEF7
BEX4	6.61671e-10	0.495107	0.361	0.102	1.39897e-05	AC	BEX4
NFE2L1	6.63579e-10	0.469993	0.262	0.062	1.40301e-05	AC	NFE2L1
MTMR6	8.71309e-10	0.410518	0.41	0.121	1.84221e-05	AC	MTMR6
AASDHPPT	9.59626e-10	0.399365	0.295	0.074	2.02894e-05	AC	AASDHPPT
C5orf42	9.66267e-10	0.339502	0.328	0.086	2.04298e-05	AC	C5orf42
PABPN1	1.06697e-09	0.50485	0.459	0.146	2.25588e-05	AC	PABPN1
OGT	1.13987e-09	0.358928	0.344	0.093	2.41003e-05	AC	OGT
TUSC3	1.51922e-09	0.47062	0.262	0.063	3.21208e-05	AC	TUSC3
WDR82	1.56678e-09	0.428333	0.279	0.069	3.31264e-05	AC	WDR82
NCKAP1	1.56745e-09	0.46337	0.459	0.148	3.31405e-05	AC	NCKAP1
MUM1	1.75926e-09	0.34082	0.443	0.137	3.7196e-05	AC	MUM1
HSP90AB1	1.7634e-09	0.548677	0.738	0.321	3.72835e-05	AC	HSP90AB1
PURA	2.02215e-09	0.425107	0.377	0.111	4.27543e-05	AC	PURA
CENPC	2.29718e-09	0.539424	0.311	0.085	4.85694e-05	AC	CENPC
MTRNR2L12	2.65812e-09	0.416294	0.262	0.064	5.62007e-05	AC	MTRNR2L12
FAM168A	2.8836e-09	0.402897	0.262	0.064	6.09679e-05	AC	FAM168A
KLC1	3.20499e-09	0.489856	0.426	0.137	6.77631e-05	AC	KLC1
SMARCA2	3.95284e-09	0.358086	0.311	0.084	8.35749e-05	AC	SMARCA2
PRRC2A	4.49296e-09	0.3615	0.279	0.071	9.49947e-05	AC	PRRC2A
ITM2B	4.76084e-09	0.570419	0.59	0.224	0.000100658	AC	ITM2B
CELF1	4.81195e-09	0.604699	0.344	0.102	0.000101739	AC	CELF1
MT-ND4	5.07896e-09	0.442569	1	0.853	0.000107385	AC	MT-ND4
IGF1R	5.19808e-09	0.439383	0.295	0.079	0.000109903	AC	IGF1R
SPTAN1	5.73884e-09	0.525166	0.59	0.224	0.000121336	AC	SPTAN1
HTT	6.25923e-09	0.263879	0.279	0.071	0.000132339	AC	HTT
ATP1A1	6.40361e-09	0.493878	0.443	0.146	0.000135392	AC	ATP1A1
KIAA1191	7.86802e-09	0.354812	0.279	0.072	0.000166353	AC	KIAA1191
SLC38A1	8.00552e-09	0.382798	0.525	0.181	0.000169261	AC	SLC38A1
TERF2IP	8.38112e-09	0.501942	0.639	0.264	0.000177202	AC	TERF2IP
B3GNT1	9.36783e-09	0.362407	0.262	0.067	0.000198064	AC	B3GNT1
CDC42	9.60826e-09	0.422138	0.459	0.155	0.000203147	AC	CDC42
LUC7L3	1.04894e-08	0.536235	0.869	0.468	0.000221776	AC	LUC7L3
MAT2A	1.05287e-08	0.408506	0.393	0.124	0.000222609	AC	MAT2A
MT-ND2	1.30118e-08	0.463799	1	0.747	0.000275108	AC	MT-ND2
ATP2A2	1.49591e-08	0.277894	0.328	0.093	0.00031628	AC	ATP2A2
RCN2	1.52232e-08	0.413073	0.393	0.126	0.000321864	AC	RCN2
TSPYL1	1.77778e-08	0.413164	0.41	0.134	0.000375875	AC	TSPYL1
MTCH1	2.32652e-08	0.426916	0.262	0.07	0.000491896	AC	MTCH1
CFL1	2.40355e-08	0.502453	0.508	0.193	0.000508182	AC	CFL1
BNIP3L	2.96159e-08	0.538299	0.426	0.152	0.000626169	AC	BNIP3L
NAE1	3.32062e-08	0.361574	0.295	0.084	0.000702078	AC	NAE1
SCRN1	3.60239e-08	0.388306	0.279	0.077	0.000761653	AC	SCRN1
USP47	3.71128e-08	0.313769	0.41	0.133	0.000784676	AC	USP47
BRD4	4.51088e-08	0.461305	0.279	0.079	0.000953734	AC	BRD4
PTPLAD1	4.59083e-08	0.35873	0.377	0.121	0.000970639	AC	PTPLAD1
TSPAN7	4.7533e-08	0.556006	0.541	0.223	0.00100499	AC	TSPAN7
RAB3A	5.72811e-08	0.538506	0.361	0.12	0.00121109	AC	RAB3A
NUMA1	1.14315e-07	0.29863	0.295	0.086	0.00241696	AC	NUMA1
SSBP2	1.18333e-07	0.39053	0.426	0.15	0.00250191	AC	SSBP2
KHSRP	1.20835e-07	0.4704	0.262	0.075	0.00255482	AC	KHSRP
STMN1	1.25813e-07	0.583447	0.623	0.295	0.00266007	AC	STMN1
FER	1.31328e-07	0.407205	0.361	0.117	0.00277668	AC	FER
NR1D1	1.32292e-07	0.496862	0.262	0.075	0.00279704	AC	NR1D1
GTF2I	1.32432e-07	0.442868	0.721	0.318	0.00280002	AC	GTF2I
CANX	1.43171e-07	0.359004	0.574	0.234	0.00302706	AC	CANX
MEIS2	1.51984e-07	0.714733	0.426	0.172	0.00321341	AC	MEIS2
RMND5A	1.53883e-07	0.344619	0.295	0.088	0.00325356	AC	RMND5A
FAM208A	1.72975e-07	0.31801	0.328	0.103	0.00365722	AC	FAM208A
CTBP2	1.87894e-07	0.420164	0.475	0.182	0.00397264	AC	CTBP2
ZHX1	2.11581e-07	0.4737	0.311	0.1	0.00447346	AC	ZHX1
ZMYND8	2.3705e-07	0.371262	0.295	0.09	0.00501194	AC	ZMYND8
MT-ND3	2.69921e-07	0.369309	1	0.717	0.00570694	AC	MT-ND3
TSC22D1	3.10595e-07	0.315718	0.525	0.2	0.00656691	AC	TSC22D1
NAPB	3.18835e-07	0.432799	0.475	0.185	0.00674112	AC	NAPB
ZNF462	3.25091e-07	0.487857	0.328	0.109	0.0068734	AC	ZNF462
RSF1	3.4929e-07	0.562765	0.426	0.164	0.00738504	AC	RSF1
PCMTD1	3.6236e-07	0.316022	0.328	0.106	0.00766138	AC	PCMTD1
FKBP8	3.73635e-07	0.418093	0.311	0.1	0.00789978	AC	FKBP8
YWHAZ	3.78813e-07	0.456562	0.475	0.188	0.00800924	AC	YWHAZ
DAZAP2	3.83977e-07	0.320255	0.262	0.076	0.00811842	AC	DAZAP2
SERINC3	4.11651e-07	0.389367	0.262	0.077	0.00870353	AC	SERINC3
PRKAR1A	4.3261e-07	0.323566	0.377	0.129	0.00914667	AC	PRKAR1A
PCBP3	5.10858e-07	0.351872	0.443	0.165	0.0108011	AC	PCBP3
ANKRD11	5.2023e-07	0.32139	0.361	0.123	0.0109992	AC	ANKRD11
PTEN	5.44037e-07	0.436945	0.344	0.116	0.0115026	AC	PTEN
ZBTB38	5.58958e-07	0.330897	0.459	0.171	0.0118181	AC	ZBTB38
UPF3A	7.08305e-07	0.341236	0.328	0.109	0.0149757	AC	UPF3A
ACTR2	7.13625e-07	0.257661	0.377	0.13	0.0150882	AC	ACTR2
DENR	7.20165e-07	0.254269	0.262	0.078	0.0152265	AC	DENR
SEZ6L2	7.54443e-07	0.386292	0.377	0.135	0.0159512	AC	SEZ6L2
MT-CYB	7.77198e-07	0.324761	1	0.715	0.0164323	AC	MT-CYB
TRIM33	8.35586e-07	0.308257	0.344	0.117	0.0176668	AC	TRIM33
GOLGA8B	9.25633e-07	0.256945	0.279	0.085	0.0195707	AC	GOLGA8B
MATR3	9.51136e-07	0.415033	0.639	0.29	0.0201099	AC	MATR3
PAFAH1B2	1.03878e-06	0.331873	0.262	0.079	0.0219628	AC	PAFAH1B2
KIAA2026	1.13049e-06	0.327163	0.377	0.133	0.0239019	AC	KIAA2026
ATP6V1C1	1.19022e-06	0.254646	0.262	0.079	0.0251648	AC	ATP6V1C1
PACSIN1	1.20753e-06	0.273835	0.328	0.109	0.0255308	AC	PACSIN1
RHOA	1.4797e-06	0.301049	0.295	0.095	0.0312854	AC	RHOA
MORF4L2	1.53421e-06	0.359146	0.377	0.139	0.0324377	AC	MORF4L2
PPDPF	1.61632e-06	0.357104	0.295	0.098	0.0341739	AC	PPDPF
CHD4	2.16223e-06	0.473725	0.295	0.101	0.045716	AC	CHD4
PFKL	2.164e-06	0.299276	0.279	0.089	0.0457534	AC	PFKL
SEPT2	2.32134e-06	0.338594	0.344	0.123	0.0490801	AC	SEPT2
PRRC2B	2.48824e-06	0.316672	0.361	0.13	0.0526088	AC	PRRC2B
SLC12A5	2.53942e-06	0.547057	0.508	0.226	0.0536911	AC	SLC12A5
HMGN3	2.59357e-06	0.336097	0.607	0.262	0.0548358	AC	HMGN3
TTC3	2.76031e-06	0.426839	0.836	0.463	0.0583612	AC	TTC3
MDH1	2.88455e-06	0.299345	0.41	0.155	0.0609881	AC	MDH1
SENP7	3.50167e-06	0.317058	0.279	0.092	0.0740358	AC	SENP7
MT-ATP6	3.62584e-06	0.274073	0.967	0.789	0.0766612	AC	MT-ATP6
PPP4R2	3.671e-06	0.250773	0.279	0.091	0.077616	AC	PPP4R2
ARID4A	3.77619e-06	0.344978	0.311	0.109	0.0798399	AC	ARID4A
REV1	3.80727e-06	0.329742	0.279	0.092	0.0804972	AC	REV1
USP7	4.03272e-06	0.260501	0.262	0.084	0.0852638	AC	USP7
ATP6V1B2	4.22156e-06	0.393767	0.607	0.286	0.0892565	AC	ATP6V1B2
SSU72	4.948e-06	0.384734	0.279	0.095	0.104616	AC	SSU72
SUPT16H	5.38615e-06	0.323842	0.279	0.093	0.113879	AC	SUPT16H
CYLD	6.00239e-06	0.292435	0.311	0.11	0.126909	AC	CYLD
KLHL9	7.45246e-06	0.287063	0.328	0.119	0.157567	AC	KLHL9
KPNA5	8.10396e-06	0.254256	0.361	0.135	0.171342	AC	KPNA5
DNAJB2	8.73161e-06	0.311622	0.361	0.137	0.184612	AC	DNAJB2
SNRNP70	1.07245e-05	0.358111	0.459	0.197	0.226747	AC	SNRNP70
PPP1R12A	1.15427e-05	0.291562	0.295	0.105	0.244048	AC	PPP1R12A
PPIP5K2	1.1929e-05	0.415185	0.279	0.1	0.252215	AC	PPIP5K2
AP2A2	1.2649e-05	0.278231	0.295	0.105	0.267439	AC	AP2A2
VAPA	1.27881e-05	0.279396	0.393	0.156	0.27038	AC	VAPA
ABCE1	1.30694e-05	0.25228	0.262	0.088	0.276327	AC	ABCE1
TCEAL4	1.35803e-05	0.252027	0.295	0.105	0.287128	AC	TCEAL4
CALM2	1.39554e-05	0.468649	0.721	0.428	0.29506	AC	CALM2
DNAJB14	1.46236e-05	0.30456	0.475	0.202	0.309187	AC	DNAJB14
LNPEP	1.53674e-05	0.257192	0.279	0.097	0.324912	AC	LNPEP
VPS13A	1.67968e-05	0.320453	0.262	0.091	0.355135	AC	VPS13A
ELP2	1.76334e-05	0.360058	0.279	0.099	0.372822	AC	ELP2
ZNF451	1.98398e-05	0.260978	0.328	0.124	0.419474	AC	ZNF451
MARCH6	2.09602e-05	0.407111	0.426	0.179	0.443161	AC	MARCH6
HDAC5	2.16775e-05	0.269446	0.279	0.099	0.458328	AC	HDAC5
SPAG9	2.25952e-05	0.431731	0.295	0.112	0.47773	AC	SPAG9
SRRM4	2.45246e-05	0.344746	0.475	0.213	0.518524	AC	SRRM4
ABCA5	2.49452e-05	0.277064	0.607	0.283	0.527417	AC	ABCA5
CALM1	2.85376e-05	0.37023	0.557	0.271	0.60337	AC	CALM1
CLTA	3.3004e-05	0.267423	0.311	0.119	0.697804	AC	CLTA
PLEKHB2	4.23859e-05	0.287339	0.41	0.175	0.896164	AC	PLEKHB2
MZT2B	4.40937e-05	0.257966	0.262	0.095	0.932274	AC	MZT2B
ZNF770	4.44204e-05	0.282412	0.295	0.111	0.939182	AC	ZNF770
NUDT3	4.71823e-05	0.287499	0.41	0.176	0.997576	AC	NUDT3
AKAP11	4.95867e-05	0.313818	0.426	0.184	1	AC	AKAP11
MT-ND5	5.1667e-05	0.27153	0.918	0.566	1	AC	MT-ND5
ALDOA	5.5024e-05	0.386727	0.656	0.333	1	AC	ALDOA
TTBK2	7.54858e-05	0.386247	0.295	0.117	1	AC	TTBK2
PRRC2C	7.71356e-05	0.253914	0.508	0.238	1	AC	PRRC2C
KPNB1	7.72053e-05	0.307486	0.295	0.117	1	AC	KPNB1
TPM3	7.81789e-05	0.257012	0.279	0.106	1	AC	TPM3
PWWP2A	8.91948e-05	0.314848	0.295	0.117	1	AC	PWWP2A
CLTC	9.03657e-05	0.287877	0.377	0.162	1	AC	CLTC
SUN1	9.45872e-05	0.30166	0.279	0.107	1	AC	SUN1
CCNI	0.000101785	0.285622	0.59	0.296	1	AC	CCNI
GABRB3	0.00012535	0.258569	0.262	0.1	1	AC	GABRB3
UBR3	0.000131971	0.255677	0.328	0.136	1	AC	UBR3
IBTK	0.000164183	0.267873	0.311	0.127	1	AC	IBTK
CSDE1	0.000191692	0.270251	0.443	0.207	1	AC	CSDE1
YWHAQ	0.00019462	0.265497	0.344	0.148	1	AC	YWHAQ
ATP6V0E2	0.000206175	0.297622	0.262	0.103	1	AC	ATP6V0E2
DTX3	0.000425698	0.28331	0.279	0.116	1	AC	DTX3
SF3B2	0.000436068	0.32683	0.377	0.178	1	AC	SF3B2
OXR1	0.000436761	0.379168	0.508	0.285	1	AC	OXR1
HLTF	0.000877379	0.251064	0.311	0.141	1	AC	HLTF
RTF1	0.000895369	0.281094	0.508	0.266	1	AC	RTF1
NSD1	0.0016053	0.25721	0.262	0.116	1	AC	NSD1
EIF4A2	0.00387829	0.255879	0.574	0.349	1	AC	EIF4A2
CSTB	0.00534228	0.301341	0.311	0.16	1	AC	CSTB
ARR3	0	3.57073	1	0.022	0	Cone PR	ARR3
OPN1LW	0	3.33225	0.794	0.008	0	Cone PR	OPN1LW
RAB41	0	2.55868	0.889	0.003	0	Cone PR	RAB41
CTD-2050N2.1	0	2.26288	0.794	0.002	0	Cone PR	CTD-2050N2.1
SLC24A2	0	1.98308	0.794	0.021	0	Cone PR	SLC24A2
PEX5L	0	1.85507	0.698	0.005	0	Cone PR	PEX5L
GNGT2	0	1.75271	0.603	0.007	0	Cone PR	GNGT2
MYL4	0	1.72955	0.619	0.006	0	Cone PR	MYL4
TDRG1	0	1.63979	0.587	0.006	0	Cone PR	TDRG1
GRK7	0	1.61555	0.603	0.001	0	Cone PR	GRK7
MCF2	0	1.51702	0.492	0.001	0	Cone PR	MCF2
SLC39A5	0	1.30495	0.444	0.001	0	Cone PR	SLC39A5
CNGB3	0	1.30387	0.46	0.002	0	Cone PR	CNGB3
RP11-531A24.3	0	1.28058	0.397	0.004	0	Cone PR	RP11-531A24.3
NPTX1	0	1.1401	0.365	0.002	0	Cone PR	NPTX1
RXRG	0	1.13668	0.397	0.003	0	Cone PR	RXRG
SALL1	0	1.11049	0.27	0	0	Cone PR	SALL1
PDE6C	0	1.04285	0.397	0.001	0	Cone PR	PDE6C
RP11-434D9.1	0	1.01202	0.333	0	0	Cone PR	RP11-434D9.1
GNAT2	0	0.975242	0.365	0.001	0	Cone PR	GNAT2
SYT13	0	0.974682	0.286	0.001	0	Cone PR	SYT13
KCNB2	0	0.912933	0.349	0.002	0	Cone PR	KCNB2
AC019181.2	0	0.834507	0.27	0	0	Cone PR	AC019181.2
ITGA6	0	0.770266	0.286	0.001	0	Cone PR	ITGA6
RP11-137H2.6	1.44489e-299	0.8763	0.302	0.002	3.05492e-295	Cone PR	RP11-137H2.6
CALB1	3.60751e-297	1.50074	0.54	0.009	7.62737e-293	Cone PR	CALB1
SMOC1	1.13461e-289	0.935867	0.27	0.001	2.3989e-285	Cone PR	SMOC1
SEMA6D	5.53824e-274	1.24104	0.476	0.008	1.17095e-269	Cone PR	SEMA6D
GALNT13	1.53759e-272	1.10506	0.46	0.007	3.25094e-268	Cone PR	GALNT13
FAM213A	6.04066e-255	1.20408	0.444	0.007	1.27718e-250	Cone PR	FAM213A
HRASLS	1.0335e-254	0.948097	0.302	0.003	2.18513e-250	Cone PR	HRASLS
PDE6H	2.24857e-230	3.67555	0.952	0.05	4.75415e-226	Cone PR	PDE6H
MAP6	6.96381e-227	1.55869	0.619	0.018	1.47236e-222	Cone PR	MAP6
NEDD4L1	1.38885e-225	1.15122	0.444	0.008	2.93645e-221	Cone PR	NEDD4L
ACTC1	4.09623e-211	0.669253	0.254	0.002	8.66067e-207	Cone PR	ACTC1
RAX	2.84783e-209	1.19028	0.413	0.008	6.02118e-205	Cone PR	RAX
EPB41L11	1.58167e-195	1.24058	0.476	0.012	3.34413e-191	Cone PR	EPB41L1
WWC1	1.75445e-184	0.906391	0.317	0.005	3.70943e-180	Cone PR	WWC1
CHRNA3	2.57071e-182	1.68476	0.619	0.023	5.43524e-178	Cone PR	CHRNA3
PFKFB3	1.23999e-181	1.04055	0.381	0.008	2.62171e-177	Cone PR	PFKFB3
FAM19A3	3.40671e-179	1.30399	0.46	0.012	7.20281e-175	Cone PR	FAM19A3
SIX6	4.17759e-175	1.06516	0.365	0.007	8.83269e-171	Cone PR	SIX6
FRY1	1.47266e-169	1.35989	0.524	0.017	3.11365e-165	Cone PR	FRY
COL4A3	2.51679e-159	2.15221	0.857	0.055	5.32124e-155	Cone PR	COL4A3
AP1S3	4.27009e-153	0.826157	0.317	0.006	9.02826e-149	Cone PR	AP1S3
MLXIP	2.04234e-151	1.36464	0.619	0.028	4.31813e-147	Cone PR	MLXIP
EMB	5.85971e-147	1.62971	0.651	0.032	1.23892e-142	Cone PR	EMB
MPPED2	6.15818e-144	1.26815	0.492	0.018	1.30202e-139	Cone PR	MPPED2
DAB2	7.15228e-136	0.876581	0.254	0.005	1.51221e-131	Cone PR	DAB2
RABL3	1.8268e-135	1.61719	0.683	0.039	3.86241e-131	Cone PR	RABL3
DZIP31	3.98871e-135	2.07232	0.873	0.07	8.43332e-131	Cone PR	DZIP3
PYGB	4.35076e-135	1.00284	0.349	0.009	9.1988e-131	Cone PR	PYGB
DOCK8	4.04331e-130	0.641157	0.27	0.005	8.54876e-126	Cone PR	DOCK8
MAN1C1	1.39605e-129	0.862572	0.286	0.006	2.95167e-125	Cone PR	MAN1C1
SBK1	3.07182e-128	0.804765	0.27	0.006	6.49475e-124	Cone PR	SBK1
ZNRF1	2.28655e-122	0.963092	0.286	0.007	4.83445e-118	Cone PR	ZNRF1
FAM84B	1.672e-121	1.39054	0.492	0.022	3.53512e-117	Cone PR	FAM84B
ZNRF2	6.63461e-118	0.854417	0.317	0.009	1.40276e-113	Cone PR	ZNRF2
TTR	1.65956e-94	1.27106	0.381	0.017	3.5088e-90	Cone PR	TTR
CDK5R11	1.25211e-93	0.699917	0.254	0.007	2.64734e-89	Cone PR	CDK5R1
STRADB	3.77996e-89	1.50341	0.508	0.033	7.99197e-85	Cone PR	STRADB
NRCAM	1.31212e-88	1.05547	0.46	0.027	2.77422e-84	Cone PR	NRCAM
COTL1	1.32528e-88	1.32142	0.619	0.048	2.80205e-84	Cone PR	COTL1
ARAP1	3.34728e-86	1.33858	0.429	0.024	7.07716e-82	Cone PR	ARAP1
TLE1	5.09573e-81	0.562516	0.254	0.009	1.07739e-76	Cone PR	TLE1
MAPKBP1	2.94385e-80	0.862334	0.27	0.01	6.22419e-76	Cone PR	MAPKBP1
XYLT1	8.35618e-80	0.841685	0.286	0.011	1.76675e-75	Cone PR	XYLT1
CA2	3.19166e-78	1.67702	0.762	0.088	6.74814e-74	Cone PR	CA2
SMTN	8.4327e-78	1.54946	0.714	0.074	1.78293e-73	Cone PR	SMTN
MYLK	1.56064e-77	1.23942	0.413	0.024	3.29967e-73	Cone PR	MYLK
GAS71	5.28093e-69	1.26316	0.635	0.064	1.11655e-64	Cone PR	GAS7
LBH	4.0237e-66	1.54036	0.762	0.102	8.50732e-62	Cone PR	LBH
SCD51	2.12535e-65	1.11593	0.46	0.036	4.49363e-61	Cone PR	SCD5
FBXO31	2.67996e-65	0.935574	0.365	0.023	5.66624e-61	Cone PR	FBXO31
FRMD3	1.49949e-63	0.980136	0.365	0.024	3.17037e-59	Cone PR	FRMD3
B3GALNT2	3.13624e-63	0.974476	0.381	0.026	6.63095e-59	Cone PR	B3GALNT2
SLC24A4	3.93505e-62	0.773065	0.302	0.016	8.31989e-58	Cone PR	SLC24A4
RAI14	8.30434e-60	0.90914	0.27	0.014	1.75579e-55	Cone PR	RAI14
TAPT1	2.20915e-59	1.33264	0.667	0.08	4.67081e-55	Cone PR	TAPT1
AMPD2	1.92802e-58	0.732508	0.254	0.012	4.07641e-54	Cone PR	AMPD2
THRB	6.72184e-57	1.2851	0.556	0.059	1.4212e-52	Cone PR	THRB
PRICKLE2	3.28764e-56	0.634831	0.286	0.016	6.95105e-52	Cone PR	PRICKLE2
RALB	2.15995e-54	0.812855	0.302	0.019	4.56678e-50	Cone PR	RALB
STK24	6.91183e-54	0.589172	0.317	0.021	1.46137e-49	Cone PR	STK24
DST	3.53352e-53	1.85835	0.952	0.255	7.47091e-49	Cone PR	DST
SORL1	6.5493e-53	0.919184	0.476	0.046	1.38472e-48	Cone PR	SORL1
CLTB1	3.43649e-51	1.05199	0.413	0.037	7.26577e-47	Cone PR	CLTB
CELF3	9.13077e-51	0.905183	0.365	0.029	1.93052e-46	Cone PR	CELF3
SCN2A1	1.97375e-50	0.912999	0.286	0.018	4.17309e-46	Cone PR	SCN2A
MAP4	3.83613e-49	1.58502	0.841	0.165	8.11072e-45	Cone PR	MAP4
DPYSL5	4.24563e-48	0.724128	0.317	0.023	8.97653e-44	Cone PR	DPYSL5
CADPS1	7.74278e-46	1.21598	0.73	0.118	1.63706e-41	Cone PR	CADPS
GJD2	2.37544e-45	0.807867	0.381	0.035	5.02239e-41	Cone PR	GJD2
ZNF787	1.66398e-44	0.639177	0.302	0.023	3.51814e-40	Cone PR	ZNF787
OGFRL1	1.28947e-43	0.602129	0.27	0.019	2.72632e-39	Cone PR	OGFRL1
RP11-356I2.4	7.52596e-43	1.07754	0.667	0.103	1.59121e-38	Cone PR	RP11-356I2.4
AC007349.7	2.02205e-42	0.869243	0.476	0.056	4.27522e-38	Cone PR	AC007349.7
SERPINF1	4.32371e-42	1.03784	0.349	0.032	9.14162e-38	Cone PR	SERPINF1
RGS20	6.01025e-42	1.02347	0.333	0.029	1.27075e-37	Cone PR	RGS20
PRKAR2B	4.29888e-41	0.742771	0.302	0.025	9.08912e-37	Cone PR	PRKAR2B
GPR155	3.19388e-40	0.804821	0.381	0.039	6.75281e-36	Cone PR	GPR155
OSBPL81	4.28668e-39	0.985017	0.524	0.072	9.06332e-35	Cone PR	OSBPL8
MARCKS1	1.92244e-36	0.64681	0.333	0.033	4.06462e-32	Cone PR	MARCKS
RP11-384P7.7	1.46168e-35	0.605044	0.302	0.028	3.09042e-31	Cone PR	RP11-384P7.7
UGCG	1.55892e-35	0.736285	0.413	0.05	3.29603e-31	Cone PR	UGCG
CC2D2A	3.90874e-35	1.1658	0.81	0.185	8.26424e-31	Cone PR	CC2D2A
RHOBTB1	6.29643e-35	0.718055	0.317	0.031	1.33125e-30	Cone PR	RHOBTB1
SSX2IP	3.08984e-34	1.31267	0.921	0.297	6.53284e-30	Cone PR	SSX2IP
CPLX31	7.61576e-34	0.923816	0.413	0.053	1.6102e-29	Cone PR	CPLX3
GPSM2	8.68891e-34	0.587723	0.286	0.026	1.8371e-29	Cone PR	GPSM2
RNF1871	2.05728e-33	1.04268	0.476	0.07	4.34971e-29	Cone PR	RNF187
MALT1	4.54368e-33	0.633687	0.349	0.039	9.6067e-29	Cone PR	MALT1
CCDC82	6.52063e-33	1.01619	0.698	0.14	1.37866e-28	Cone PR	CCDC82
IRF2BPL	2.39555e-32	0.745	0.286	0.028	5.06491e-28	Cone PR	IRF2BPL
COL4A4	5.86787e-32	0.686606	0.27	0.025	1.24064e-27	Cone PR	COL4A4
BCL2L2	6.21942e-32	0.618905	0.27	0.025	1.31497e-27	Cone PR	BCL2L2
EPB41L31	1.10197e-30	0.840078	0.286	0.03	2.32989e-26	Cone PR	EPB41L3
AQR	2.08597e-30	0.867654	0.444	0.065	4.41037e-26	Cone PR	AQR
IRS2	2.17385e-30	0.520733	0.302	0.032	4.59616e-26	Cone PR	IRS2
FSD1L	6.72104e-30	1.11531	0.889	0.266	1.42103e-25	Cone PR	FSD1L
SPRED1	1.27568e-29	0.501803	0.254	0.024	2.69716e-25	Cone PR	SPRED1
DLG21	1.56085e-29	0.935075	0.619	0.122	3.30011e-25	Cone PR	DLG2
C20orf194	1.69807e-29	0.818671	0.333	0.04	3.59023e-25	Cone PR	C20orf194
MCC	1.83727e-29	0.760096	0.302	0.034	3.88454e-25	Cone PR	MCC
DPYSL3	2.80681e-29	1.17121	0.825	0.225	5.93444e-25	Cone PR	DPYSL3
WDR1	3.38076e-29	0.861973	0.429	0.063	7.14794e-25	Cone PR	WDR1
NREP1	9.34604e-29	0.750197	0.492	0.081	1.97603e-24	Cone PR	NREP
PADI2	1.04348e-28	0.935505	0.46	0.073	2.20623e-24	Cone PR	PADI2
GOT2	5.15646e-28	0.730632	0.46	0.074	1.09023e-23	Cone PR	GOT2
ITM2C	7.13882e-28	0.752949	0.476	0.079	1.50936e-23	Cone PR	ITM2C
PLA2G5	7.72435e-28	0.925376	0.476	0.081	1.63316e-23	Cone PR	PLA2G5
GUK1	1.95183e-27	1.25534	0.905	0.475	4.12675e-23	Cone PR	GUK1
RAPGEF4	2.92384e-27	0.610845	0.27	0.029	6.18188e-23	Cone PR	RAPGEF4
GUCA1C	3.43208e-26	1.49469	0.683	0.208	7.25645e-22	Cone PR	GUCA1C
DHDDS	4.25245e-26	0.719474	0.476	0.082	8.99096e-22	Cone PR	DHDDS
CEP170B	7.07397e-26	0.754003	0.381	0.056	1.49565e-21	Cone PR	CEP170B
SLC44A1	1.95022e-25	0.99802	0.667	0.157	4.12335e-21	Cone PR	SLC44A1
KIAA0895	2.38933e-25	0.54736	0.302	0.038	5.05175e-21	Cone PR	KIAA0895
LRCH1	3.34744e-25	0.615186	0.27	0.031	7.0775e-21	Cone PR	LRCH1
PGP	4.08633e-25	0.664304	0.381	0.058	8.63973e-21	Cone PR	PGP
REEP2	2.0431e-24	0.769673	0.54	0.107	4.31974e-20	Cone PR	REEP2
MTX3	3.26973e-24	0.708221	0.286	0.036	6.91319e-20	Cone PR	MTX3
TSC22D2	3.35513e-24	0.730711	0.381	0.06	7.09375e-20	Cone PR	TSC22D2
MAML2	4.03088e-24	0.433644	0.254	0.029	8.52249e-20	Cone PR	MAML2
HEG1	6.6605e-24	0.803684	0.556	0.114	1.40823e-19	Cone PR	HEG1
MEGF9	8.36555e-24	0.973421	0.698	0.18	1.76873e-19	Cone PR	MEGF9
DDX10	8.56082e-24	0.757217	0.492	0.093	1.81001e-19	Cone PR	DDX10
PBX11	9.42841e-24	0.83047	0.397	0.066	1.99345e-19	Cone PR	PBX1
SH3GL2	9.75434e-24	0.640822	0.333	0.048	2.06236e-19	Cone PR	SH3GL2
OLFM1	1.71731e-23	0.512384	0.254	0.03	3.63091e-19	Cone PR	OLFM1
VPRBP	1.75786e-23	0.878065	0.651	0.152	3.71663e-19	Cone PR	VPRBP
LGMN	1.86409e-23	0.596284	0.302	0.04	3.94125e-19	Cone PR	LGMN
CECR2	1.90335e-23	0.594263	0.317	0.044	4.02426e-19	Cone PR	CECR2
ARF3	2.63335e-23	0.761284	0.333	0.049	5.5677e-19	Cone PR	ARF3
DENND5A	7.07039e-23	0.716679	0.254	0.031	1.49489e-18	Cone PR	DENND5A
CEP78	1.26023e-22	0.826738	0.524	0.11	2.6645e-18	Cone PR	CEP78
ANKRD281	1.30353e-22	0.617996	0.365	0.058	2.75606e-18	Cone PR	ANKRD28
HS3ST3B1	4.11605e-22	0.646661	0.333	0.05	8.70257e-18	Cone PR	HS3ST3B1
AHCYL1	4.51602e-22	0.627007	0.571	0.123	9.54821e-18	Cone PR	AHCYL1
ERBB2IP	2.12454e-21	0.540509	0.254	0.032	4.49192e-17	Cone PR	ERBB2IP
PBX3	2.56294e-21	0.567506	0.381	0.065	5.41882e-17	Cone PR	PBX3
RORA	2.77189e-21	0.860281	0.714	0.201	5.8606e-17	Cone PR	RORA
ABL2	5.52086e-21	0.831051	0.381	0.068	1.16727e-16	Cone PR	ABL2
ACSL31	5.61382e-21	0.758836	0.492	0.103	1.18693e-16	Cone PR	ACSL3
IGSF11	1.22473e-20	0.633886	0.317	0.049	2.58944e-16	Cone PR	IGSF11
GPR98	1.66157e-20	0.757327	0.698	0.185	3.51306e-16	Cone PR	GPR98
UBE2H1	2.0677e-20	0.515706	0.413	0.076	4.37174e-16	Cone PR	UBE2H
VLDLR	2.33281e-20	0.561801	0.413	0.077	4.93226e-16	Cone PR	VLDLR
C19orf77	2.92264e-20	0.64552	0.317	0.05	6.17934e-16	Cone PR	C19orf77
DAAM1	5.61093e-20	0.949052	0.841	0.306	1.18632e-15	Cone PR	DAAM1
PRELID2	1.35981e-19	0.641534	0.444	0.09	2.87505e-15	Cone PR	PRELID2
RCAN3	1.58694e-19	0.628719	0.333	0.056	3.35527e-15	Cone PR	RCAN3
SLC6A8	3.28566e-19	0.634	0.302	0.048	6.94687e-15	Cone PR	SLC6A8
BCL2L1	9.21594e-19	0.63894	0.381	0.072	1.94853e-14	Cone PR	BCL2L1
CIPC	1.86388e-18	0.772081	0.444	0.096	3.9408e-14	Cone PR	CIPC
HSF1	2.87848e-18	0.571886	0.27	0.041	6.08596e-14	Cone PR	HSF1
GNB3	3.11017e-18	0.820273	0.968	0.554	6.57583e-14	Cone PR	GNB3
PARP1	4.24251e-18	0.7345	0.476	0.108	8.96994e-14	Cone PR	PARP1
RP11-215G15.5	4.51146e-18	0.744976	0.571	0.148	9.53857e-14	Cone PR	RP11-215G15.5
BMPR21	4.52977e-18	0.622568	0.413	0.085	9.57729e-14	Cone PR	BMPR2
ATP11A	1.02476e-17	0.540766	0.381	0.074	2.16665e-13	Cone PR	ATP11A
CKAP5	1.07041e-17	0.342253	0.429	0.088	2.26316e-13	Cone PR	CKAP5
FAM126B1	1.87952e-17	0.825168	0.476	0.111	3.97387e-13	Cone PR	FAM126B
MPP4	2.20386e-17	0.772204	1	0.656	4.65962e-13	Cone PR	MPP4
TRAK2	2.22178e-17	0.481265	0.302	0.051	4.69751e-13	Cone PR	TRAK2
PQLC1	2.30642e-17	0.586052	0.286	0.047	4.87647e-13	Cone PR	PQLC1
SNX27	2.55318e-17	0.632965	0.349	0.067	5.39819e-13	Cone PR	SNX27
SLC17A7	2.73362e-17	0.816136	0.857	0.304	5.77969e-13	Cone PR	SLC17A7
CEP104	3.98789e-17	0.49672	0.381	0.076	8.43159e-13	Cone PR	CEP104
PRKACB1	5.55023e-17	0.623633	0.508	0.125	1.17348e-12	Cone PR	PRKACB
CLCN4	6.16281e-17	0.577853	0.365	0.073	1.303e-12	Cone PR	CLCN4
RS1	8.54177e-17	0.767004	0.698	0.226	1.80599e-12	Cone PR	RS1
DHRS7	1.49328e-16	0.582629	0.381	0.079	3.15725e-12	Cone PR	DHRS7
PSD3	1.90188e-16	0.557917	0.381	0.079	4.02115e-12	Cone PR	PSD3
RD3	1.98219e-16	0.619387	0.683	0.202	4.19094e-12	Cone PR	RD3
ACADVL	2.18592e-16	0.544228	0.429	0.096	4.6217e-12	Cone PR	ACADVL
RPGRIP1	2.35428e-16	0.832818	0.683	0.21	4.97765e-12	Cone PR	RPGRIP1
APMAP1	2.52932e-16	0.340922	0.254	0.04	5.34775e-12	Cone PR	APMAP
DHRS11	2.67416e-16	0.742181	0.317	0.06	5.65398e-12	Cone PR	DHRS11
EGFLAM	3.54953e-16	0.424583	0.333	0.063	7.50478e-12	Cone PR	EGFLAM
SMAD2	3.57691e-16	0.757922	0.587	0.164	7.56266e-12	Cone PR	SMAD2
KIF2A	4.14141e-16	0.537524	0.54	0.139	8.75619e-12	Cone PR	KIF2A
TRAPPC6B	5.2818e-16	0.501421	0.444	0.102	1.11673e-11	Cone PR	TRAPPC6B
DFFA	7.80699e-16	0.599476	0.27	0.046	1.65063e-11	Cone PR	DFFA
ATP1A11	8.79937e-16	0.785085	0.524	0.145	1.86045e-11	Cone PR	ATP1A1
TMED8	9.04317e-16	0.452803	0.413	0.091	1.912e-11	Cone PR	TMED8
USP9Y	9.42321e-16	0.682484	0.381	0.082	1.99235e-11	Cone PR	USP9Y
ANKH	9.80728e-16	0.445903	0.397	0.086	2.07355e-11	Cone PR	ANKH
PLXDC1	1.20813e-15	0.631251	0.349	0.073	2.55434e-11	Cone PR	PLXDC1
PPM1H	1.39547e-15	0.39951	0.302	0.055	2.95045e-11	Cone PR	PPM1H
PRTG	2.51085e-15	0.643005	0.46	0.115	5.3087e-11	Cone PR	PRTG
MAP2	2.56852e-15	0.744447	0.952	0.682	5.43062e-11	Cone PR	MAP2
METTL9	2.81434e-15	0.381148	0.349	0.071	5.95037e-11	Cone PR	METTL9
UBAP1L	4.55267e-15	0.683683	0.508	0.135	9.6257e-11	Cone PR	UBAP1L
FAM214A	4.77071e-15	0.395946	0.349	0.072	1.00867e-10	Cone PR	FAM214A
GRSF1	4.98166e-15	0.2571	0.286	0.051	1.05327e-10	Cone PR	GRSF1
TP53BP2	5.79164e-15	0.623829	0.46	0.116	1.22453e-10	Cone PR	TP53BP2
STXBP4	5.79842e-15	0.744013	0.27	0.049	1.22596e-10	Cone PR	STXBP4
SLC25A46	1.01198e-14	0.419294	0.317	0.063	2.13962e-10	Cone PR	SLC25A46
UQCC2	1.25037e-14	0.6641	0.635	0.199	2.64366e-10	Cone PR	UQCC2
RALGAPA1	1.30797e-14	0.741677	0.762	0.27	2.76545e-10	Cone PR	RALGAPA1
GUCA1B	1.32312e-14	0.582118	0.524	0.143	2.79748e-10	Cone PR	GUCA1B
AK2	1.39739e-14	0.57471	0.365	0.081	2.95451e-10	Cone PR	AK2
TULP4	1.58839e-14	0.485847	0.381	0.086	3.35834e-10	Cone PR	TULP4
DLG4	1.75293e-14	0.659179	0.651	0.209	3.70623e-10	Cone PR	DLG4
INSR	2.27356e-14	0.558972	0.286	0.055	4.80699e-10	Cone PR	INSR
VGLL4	2.28507e-14	0.480355	0.333	0.07	4.83133e-10	Cone PR	VGLL4
KLC11	2.34407e-14	0.492062	0.508	0.136	4.95607e-10	Cone PR	KLC1
PPA1	2.35408e-14	0.842937	0.667	0.258	4.97724e-10	Cone PR	PPA1
NCBP2	3.18078e-14	0.325911	0.397	0.091	6.72512e-10	Cone PR	NCBP2
TTC1	3.42626e-14	0.434261	0.349	0.076	7.24414e-10	Cone PR	TTC1
MARCH8	3.7445e-14	0.408216	0.302	0.059	7.91699e-10	Cone PR	MARCH8
DNAL1	6.47886e-14	0.323736	0.381	0.086	1.36983e-09	Cone PR	DNAL1
GOLGA8A1	8.60473e-14	0.494281	0.492	0.13	1.8193e-09	Cone PR	GOLGA8A
CSRNP31	9.39132e-14	0.555013	0.286	0.057	1.98561e-09	Cone PR	CSRNP3
CTBP21	9.948e-14	0.608326	0.603	0.181	2.1033e-09	Cone PR	CTBP2
LNP1	2.46615e-13	0.367667	0.286	0.057	5.21419e-09	Cone PR	LNP1
TSPAN3	2.71726e-13	0.713777	0.683	0.257	5.7451e-09	Cone PR	TSPAN3
XPO4	2.75204e-13	0.518064	0.317	0.069	5.81864e-09	Cone PR	XPO4
NLK	2.91009e-13	0.542136	0.587	0.178	6.15281e-09	Cone PR	NLK
GRK4	3.02959e-13	0.450481	0.254	0.047	6.40546e-09	Cone PR	GRK4
DNAJC5	3.03718e-13	0.517328	0.397	0.098	6.4215e-09	Cone PR	DNAJC5
PFKL1	3.58003e-13	0.6365	0.365	0.089	7.56925e-09	Cone PR	PFKL
DNAJC61	3.67649e-13	0.441967	0.349	0.08	7.77321e-09	Cone PR	DNAJC6
PCBP4	5.22066e-13	0.762609	0.984	0.664	1.10381e-08	Cone PR	PCBP4
VPS35	5.44245e-13	0.45892	0.508	0.144	1.1507e-08	Cone PR	VPS35
RREB1	6.11859e-13	0.389796	0.254	0.048	1.29365e-08	Cone PR	RREB1
SERINC4	1.08872e-12	0.426325	0.349	0.082	2.30189e-08	Cone PR	SERINC4
ZMYND81	1.23261e-12	0.510825	0.365	0.09	2.6061e-08	Cone PR	ZMYND8
SLC12A51	1.31795e-12	0.659545	0.651	0.225	2.78655e-08	Cone PR	SLC12A5
CRELD1	1.56134e-12	0.581746	0.254	0.051	3.30114e-08	Cone PR	CRELD1
CELF11	1.68255e-12	0.470534	0.397	0.102	3.55742e-08	Cone PR	CELF1
SMG6	1.9057e-12	0.476938	0.27	0.056	4.02922e-08	Cone PR	SMG6
FSTL5	2.45665e-12	0.712498	0.698	0.29	5.19411e-08	Cone PR	FSTL5
CAMK1D	2.58926e-12	0.3967	0.619	0.194	5.47448e-08	Cone PR	CAMK1D
SPAG91	2.9642e-12	0.618129	0.413	0.111	6.2672e-08	Cone PR	SPAG9
CLTC1	3.32488e-12	0.437493	0.54	0.161	7.0298e-08	Cone PR	CLTC
DARS	3.82739e-12	0.460809	0.349	0.085	8.09225e-08	Cone PR	DARS
FMN1	3.86357e-12	0.516678	0.587	0.19	8.16875e-08	Cone PR	FMN1
TNRC6C	4.30281e-12	0.597425	0.683	0.233	9.09743e-08	Cone PR	TNRC6C
TCF12	4.60988e-12	0.482643	0.27	0.057	9.74667e-08	Cone PR	TCF12
GRAMD1C	5.3929e-12	0.434244	0.27	0.056	1.14022e-07	Cone PR	GRAMD1C
AFF1	6.6276e-12	0.582266	0.794	0.31	1.40127e-07	Cone PR	AFF1
KIAA0825	6.90465e-12	0.438122	0.302	0.068	1.45985e-07	Cone PR	KIAA0825
TRMT11	7.81769e-12	0.421464	0.381	0.098	1.65289e-07	Cone PR	TRMT11
DOCK9	7.97672e-12	0.461358	0.27	0.057	1.68652e-07	Cone PR	DOCK9
TBCC	9.12606e-12	0.375324	0.349	0.086	1.92952e-07	Cone PR	TBCC
LIMA1	9.41606e-12	0.494832	0.492	0.147	1.99084e-07	Cone PR	LIMA1
ATP6V1A1	9.53583e-12	0.447159	0.381	0.1	2.01616e-07	Cone PR	ATP6V1A
KIAA0141	1.01312e-11	0.525283	0.254	0.053	2.14203e-07	Cone PR	KIAA0141
CCDC64	1.02479e-11	0.400134	0.444	0.123	2.16671e-07	Cone PR	CCDC64
PRDM2	1.1158e-11	0.364192	0.333	0.08	2.35913e-07	Cone PR	PRDM2
NHS	1.16962e-11	0.47389	0.254	0.053	2.47293e-07	Cone PR	NHS
NIN	1.22698e-11	0.451444	0.286	0.064	2.59421e-07	Cone PR	NIN
ZSCAN16-AS1	1.34976e-11	0.251933	0.317	0.074	2.85379e-07	Cone PR	ZSCAN16-AS1
RAB3A1	1.35931e-11	0.402647	0.429	0.119	2.87398e-07	Cone PR	RAB3A
ADAR	1.45031e-11	0.498554	0.413	0.115	3.06639e-07	Cone PR	ADAR
CCSER1	1.58656e-11	0.628973	0.587	0.206	3.35446e-07	Cone PR	CCSER1
LRBA	1.6325e-11	0.433501	0.333	0.082	3.4516e-07	Cone PR	LRBA
SBNO1	1.86438e-11	0.38527	0.397	0.106	3.94187e-07	Cone PR	SBNO1
ITM2B1	1.88e-11	0.725615	0.587	0.224	3.97488e-07	Cone PR	ITM2B
LYPLA1	1.95792e-11	0.410271	0.508	0.153	4.13962e-07	Cone PR	LYPLA1
RNF157	2.01093e-11	0.388325	0.286	0.064	4.2517e-07	Cone PR	RNF157
NTNG2	2.05693e-11	0.623268	0.413	0.118	4.34898e-07	Cone PR	NTNG2
ST3GAL5	2.33776e-11	0.484286	0.365	0.095	4.94273e-07	Cone PR	ST3GAL5
MEF2C	2.64701e-11	0.604448	0.714	0.275	5.59657e-07	Cone PR	MEF2C
GOLGA8B1	3.24664e-11	0.538901	0.333	0.085	6.86438e-07	Cone PR	GOLGA8B
BTBD3	3.48282e-11	0.277939	0.508	0.15	7.36372e-07	Cone PR	BTBD3
FGFR1OP2	4.46433e-11	0.461346	0.476	0.145	9.43893e-07	Cone PR	FGFR1OP2
HS6ST1	4.68806e-11	0.361002	0.27	0.059	9.91196e-07	Cone PR	HS6ST1
SCRN11	4.75343e-11	0.354851	0.317	0.077	1.00502e-06	Cone PR	SCRN1
CLSTN1	5.28334e-11	0.584539	0.667	0.248	1.11706e-06	Cone PR	CLSTN1
NBEA1	5.48483e-11	0.4524	0.556	0.18	1.15966e-06	Cone PR	NBEA
CASC4	5.62748e-11	0.33069	0.27	0.06	1.18982e-06	Cone PR	CASC4
SPTAN11	5.78705e-11	0.566369	0.619	0.224	1.22356e-06	Cone PR	SPTAN1
PGAM1	6.21869e-11	0.682545	0.683	0.29	1.31482e-06	Cone PR	PGAM1
GBA2	6.29254e-11	0.542026	0.381	0.105	1.33043e-06	Cone PR	GBA2
MTUS1	7.02902e-11	0.416046	0.46	0.139	1.48614e-06	Cone PR	MTUS1
CHMP4B	8.13898e-11	0.476387	0.254	0.056	1.72082e-06	Cone PR	CHMP4B
PCNXL4	8.83389e-11	0.388392	0.365	0.098	1.86775e-06	Cone PR	PCNXL4
C6orf62	8.97668e-11	0.582328	0.635	0.233	1.89794e-06	Cone PR	C6orf62
CPEB3	9.39876e-11	0.462352	0.27	0.062	1.98718e-06	Cone PR	CPEB3
DDHD1	1.07834e-10	0.557359	0.317	0.082	2.27994e-06	Cone PR	DDHD1
FEZ2	1.1495e-10	0.255302	0.302	0.072	2.43038e-06	Cone PR	FEZ2
BAG2	1.22185e-10	0.355336	0.254	0.056	2.58336e-06	Cone PR	BAG2
MECP2	1.24556e-10	0.503422	0.429	0.129	2.63348e-06	Cone PR	MECP2
ABCD3	1.35921e-10	0.433178	0.286	0.068	2.87377e-06	Cone PR	ABCD3
MDH2	1.50811e-10	0.393826	0.302	0.074	3.18859e-06	Cone PR	MDH2
CCDC85B	1.58148e-10	0.361355	0.365	0.098	3.34371e-06	Cone PR	CCDC85B
MOAP1	1.66221e-10	0.519641	0.333	0.088	3.51441e-06	Cone PR	MOAP1
TMEM108	1.72112e-10	0.309302	0.413	0.117	3.63897e-06	Cone PR	TMEM108
MYO9B	1.73778e-10	0.689944	0.381	0.112	3.67419e-06	Cone PR	MYO9B
SLC25A25	2.00068e-10	0.38767	0.302	0.074	4.23003e-06	Cone PR	SLC25A25
KDM3B	2.12833e-10	0.504158	0.302	0.076	4.49993e-06	Cone PR	KDM3B
RERE	2.16172e-10	0.502868	0.556	0.193	4.57052e-06	Cone PR	RERE
PHKB	2.26454e-10	0.379416	0.333	0.087	4.78791e-06	Cone PR	PHKB
C1GALT1	2.40905e-10	0.45763	0.349	0.095	5.09345e-06	Cone PR	C1GALT1
USP34	2.54339e-10	0.505647	0.714	0.275	5.37748e-06	Cone PR	USP34
ABCG4	2.90183e-10	0.485573	0.349	0.096	6.13533e-06	Cone PR	ABCG4
ZBTB8OS	3.18808e-10	0.431565	0.333	0.088	6.74055e-06	Cone PR	ZBTB8OS
ECHDC2	3.20529e-10	0.596163	0.714	0.284	6.77695e-06	Cone PR	ECHDC2
HIPK1	3.56288e-10	0.42168	0.556	0.186	7.53299e-06	Cone PR	HIPK1
TUBA4A	3.71999e-10	0.363921	0.286	0.07	7.86517e-06	Cone PR	TUBA4A
CREG1	3.73822e-10	0.413361	0.254	0.058	7.90371e-06	Cone PR	CREG1
ATP5F1	3.88839e-10	0.315005	0.365	0.1	8.22122e-06	Cone PR	ATP5F1
DDAH2	4.01323e-10	0.415609	0.349	0.096	8.48517e-06	Cone PR	DDAH2
RAB3IP	4.04288e-10	0.493146	0.603	0.222	8.54786e-06	Cone PR	RAB3IP
FAM168A1	4.10085e-10	0.360871	0.27	0.063	8.67043e-06	Cone PR	FAM168A
PTAR1	4.12233e-10	0.530383	0.54	0.187	8.71584e-06	Cone PR	PTAR1
PM20D2	4.194e-10	0.392554	0.27	0.064	8.86737e-06	Cone PR	PM20D2
HK2	4.32234e-10	0.453435	0.587	0.209	9.13871e-06	Cone PR	HK2
MEIS21	4.36783e-10	0.560736	0.508	0.171	9.2349e-06	Cone PR	MEIS2
HSF2	4.59058e-10	0.324472	0.333	0.088	9.70586e-06	Cone PR	HSF2
SLC38A11	4.66989e-10	0.513381	0.524	0.181	9.87356e-06	Cone PR	SLC38A1
SCP2	5.06519e-10	0.388928	0.333	0.089	1.07093e-05	Cone PR	SCP2
ARNTL	5.10788e-10	0.304068	0.254	0.058	1.07996e-05	Cone PR	ARNTL
USP12	5.24638e-10	0.420696	0.317	0.084	1.10924e-05	Cone PR	USP12
DCBLD2	5.4131e-10	0.361546	0.429	0.128	1.14449e-05	Cone PR	DCBLD2
HIGD2A	5.7297e-10	0.266409	0.333	0.088	1.21143e-05	Cone PR	HIGD2A
CCT8	6.31209e-10	0.373087	0.381	0.109	1.33457e-05	Cone PR	CCT8
MGST3	6.57473e-10	0.474468	0.381	0.113	1.39009e-05	Cone PR	MGST3
LUC7L	7.37292e-10	0.41708	0.381	0.11	1.55886e-05	Cone PR	LUC7L
PIK3CA	7.44764e-10	0.397342	0.365	0.104	1.57466e-05	Cone PR	PIK3CA
CDH2	7.50119e-10	0.454583	0.524	0.179	1.58598e-05	Cone PR	CDH2
KDM2A	8.01977e-10	0.274851	0.349	0.095	1.69562e-05	Cone PR	KDM2A
C20orf112	8.08788e-10	0.316328	0.413	0.122	1.71002e-05	Cone PR	C20orf112
ENGASE	8.22696e-10	0.304637	0.254	0.058	1.73943e-05	Cone PR	ENGASE
IFT57	8.43334e-10	0.386823	0.349	0.097	1.78306e-05	Cone PR	IFT57
PARD6B	9.1143e-10	0.39256	0.476	0.154	1.92704e-05	Cone PR	PARD6B
PACSIN11	9.3125e-10	0.295263	0.381	0.109	1.96894e-05	Cone PR	PACSIN1
ESRRG	9.89582e-10	0.350079	0.413	0.124	2.09227e-05	Cone PR	ESRRG
NOSIP	1.05684e-09	0.377498	0.286	0.072	2.23447e-05	Cone PR	NOSIP
KIF21A	1.11536e-09	0.552527	0.683	0.272	2.3582e-05	Cone PR	KIF21A
FAM162A	1.1524e-09	0.291014	0.27	0.065	2.43651e-05	Cone PR	FAM162A
VASH1	1.37673e-09	0.407544	0.381	0.112	2.91082e-05	Cone PR	VASH1
PRNP	1.52244e-09	0.443663	0.556	0.2	3.2189e-05	Cone PR	PRNP
CYTH1	1.78274e-09	0.268971	0.492	0.159	3.76924e-05	Cone PR	CYTH1
UBR5	1.84441e-09	0.283885	0.365	0.105	3.89963e-05	Cone PR	UBR5
BTAF1	1.97185e-09	0.304213	0.333	0.092	4.16908e-05	Cone PR	BTAF1
RNF1651	2.22317e-09	0.344252	0.254	0.061	4.70046e-05	Cone PR	RNF165
ARHGAP12	2.25383e-09	0.334535	0.27	0.067	4.76527e-05	Cone PR	ARHGAP12
UBE2N	2.33504e-09	0.407238	0.381	0.114	4.93698e-05	Cone PR	UBE2N
FRMPD1	2.52077e-09	0.264715	0.397	0.118	5.32967e-05	Cone PR	FRMPD1
DNAJB4	2.68071e-09	0.357546	0.365	0.107	5.66781e-05	Cone PR	DNAJB4
TMCO1	2.82061e-09	0.335403	0.46	0.149	5.96362e-05	Cone PR	TMCO1
RABGGTB	2.82749e-09	0.254194	0.302	0.079	5.97817e-05	Cone PR	RABGGTB
R3HDM2	3.1777e-09	0.284898	0.46	0.147	6.7186e-05	Cone PR	R3HDM2
COX11	3.18057e-09	0.526626	0.429	0.143	6.72467e-05	Cone PR	COX11
WDR47	3.24215e-09	0.484709	0.349	0.103	6.85488e-05	Cone PR	WDR47
HIBCH	3.33313e-09	0.274696	0.413	0.127	7.04723e-05	Cone PR	HIBCH
TMEM230	3.55044e-09	0.337221	0.508	0.173	7.50669e-05	Cone PR	TMEM230
FRMPD2	3.57249e-09	0.382423	0.444	0.144	7.55332e-05	Cone PR	FRMPD2
ATP6V1H	3.74501e-09	0.289132	0.317	0.087	7.91808e-05	Cone PR	ATP6V1H
MEF2D	3.99025e-09	0.335179	0.381	0.115	8.43658e-05	Cone PR	MEF2D
LL22NC03-2H8.5	4.01867e-09	0.648571	0.302	0.084	8.49667e-05	Cone PR	LL22NC03-2H8.5
COPA	4.19931e-09	0.583671	0.286	0.078	8.8786e-05	Cone PR	COPA
DHX29	4.52654e-09	0.341989	0.349	0.102	9.57046e-05	Cone PR	DHX29
FNBP4	4.67098e-09	0.299931	0.46	0.151	9.87586e-05	Cone PR	FNBP4
DCTN4	4.71027e-09	0.400435	0.381	0.117	9.95892e-05	Cone PR	DCTN4
HIPK2	4.89284e-09	0.424711	0.508	0.177	0.000103449	Cone PR	HIPK2
ALKBH5	4.91353e-09	0.435824	0.333	0.096	0.000103887	Cone PR	ALKBH5
ANKRD26	4.91609e-09	0.255555	0.46	0.148	0.000103941	Cone PR	ANKRD26
SRRM3	5.37807e-09	0.548661	0.73	0.301	0.000113708	Cone PR	SRRM3
VOPP1	5.62205e-09	0.63556	0.81	0.399	0.000118867	Cone PR	VOPP1
HSD17B12	5.75299e-09	0.318626	0.429	0.136	0.000121635	Cone PR	HSD17B12
LSM12	5.97035e-09	0.461037	0.302	0.083	0.000126231	Cone PR	LSM12
CTBP11	6.27635e-09	0.509969	0.302	0.085	0.000132701	Cone PR	CTBP1
NDUFB5	6.2957e-09	0.436458	0.476	0.166	0.00013311	Cone PR	NDUFB5
FZD3	6.42296e-09	0.426809	0.667	0.263	0.000135801	Cone PR	FZD3
TFRC	7.09381e-09	0.430009	0.27	0.07	0.000149984	Cone PR	TFRC
BLCAP	7.24037e-09	0.335685	0.333	0.096	0.000153083	Cone PR	BLCAP
H2AFV	7.53274e-09	0.399497	0.54	0.196	0.000159265	Cone PR	H2AFV
FRMD4B	8.38499e-09	0.405743	0.476	0.165	0.000177284	Cone PR	FRMD4B
SEPW1	1.07967e-08	0.472432	0.746	0.34	0.000228276	Cone PR	SEPW1
GLO1	1.09012e-08	0.455292	0.46	0.161	0.000230485	Cone PR	GLO1
GUCA1A	1.22043e-08	0.537425	0.905	0.647	0.000258035	Cone PR	GUCA1A
PGK1	1.23149e-08	0.589999	0.635	0.299	0.000260373	Cone PR	PGK1
SPAG16	1.25335e-08	0.311499	0.333	0.097	0.000264996	Cone PR	SPAG16
REEP5	1.27809e-08	0.299748	0.365	0.111	0.000270227	Cone PR	REEP5
RTN31	1.29617e-08	0.422475	0.556	0.209	0.00027405	Cone PR	RTN3
RBM14	1.36818e-08	0.280557	0.333	0.097	0.000289273	Cone PR	RBM14
TTLL5	1.5367e-08	0.319643	0.333	0.098	0.000324904	Cone PR	TTLL5
BAZ2A	1.66833e-08	0.361159	0.476	0.164	0.000352735	Cone PR	BAZ2A
TPD52	1.72622e-08	0.515237	0.825	0.386	0.000364975	Cone PR	TPD52
MSMO11	2.09878e-08	0.260571	0.254	0.065	0.000443744	Cone PR	MSMO1
INA1	2.42301e-08	0.338449	0.286	0.08	0.000512296	Cone PR	INA
AUH	2.77364e-08	0.297118	0.254	0.066	0.000586431	Cone PR	AUH
NAPB1	2.78117e-08	0.371155	0.508	0.184	0.000588023	Cone PR	NAPB
PLEKHB21	2.8081e-08	0.311367	0.492	0.174	0.000593717	Cone PR	PLEKHB2
CXXC4	3.24224e-08	0.43786	0.286	0.081	0.000685506	Cone PR	CXXC4
STT3B	3.26624e-08	0.390582	0.302	0.088	0.000690582	Cone PR	STT3B
PABPN11	3.39342e-08	0.620253	0.413	0.147	0.00071747	Cone PR	PABPN1
MFSD11	3.45971e-08	0.297058	0.476	0.165	0.000731487	Cone PR	MFSD11
KIFC3	3.47311e-08	0.325035	0.444	0.153	0.00073432	Cone PR	KIFC3
RAB3GAP1	3.87361e-08	0.421024	0.492	0.183	0.000818997	Cone PR	RAB3GAP1
STK35	3.8772e-08	0.440639	0.444	0.157	0.000819756	Cone PR	STK35
NDUFA5	4.11969e-08	0.460817	0.683	0.313	0.000871027	Cone PR	NDUFA5
BBS2	4.29823e-08	0.264768	0.317	0.094	0.000908776	Cone PR	BBS2
EVL	4.35914e-08	0.431526	0.746	0.322	0.000921653	Cone PR	EVL
PKM	4.64009e-08	0.45181	0.937	0.721	0.000981053	Cone PR	PKM
NME1	4.6847e-08	0.465317	0.603	0.252	0.000990486	Cone PR	NME1
HNRNPL	4.79403e-08	0.325446	0.254	0.068	0.0010136	Cone PR	HNRNPL
CDHR1	6.0449e-08	0.484879	0.825	0.367	0.00127807	Cone PR	CDHR1
KNOP1	6.21385e-08	0.589288	0.317	0.101	0.00131379	Cone PR	KNOP1
ZNF516	6.94431e-08	0.282029	0.349	0.11	0.00146823	Cone PR	ZNF516
LZTS3	7.02443e-08	0.373347	0.381	0.125	0.00148517	Cone PR	LZTS3
JADE1	7.07742e-08	0.378817	0.27	0.077	0.00149638	Cone PR	JADE1
PDZD2	8.23675e-08	0.404023	0.381	0.126	0.0017415	Cone PR	PDZD2
BACE1	8.25019e-08	0.326444	0.27	0.076	0.00174434	Cone PR	BACE1
ITFG11	8.37048e-08	0.268065	0.286	0.083	0.00176977	Cone PR	ITFG1
STMN11	8.57181e-08	0.535679	0.651	0.294	0.00181234	Cone PR	STMN1
ZBTB381	8.7869e-08	0.291359	0.476	0.171	0.00185781	Cone PR	ZBTB38
ADAL	8.85874e-08	0.285898	0.333	0.104	0.001873	Cone PR	ADAL
MPLKIP	9.08602e-08	0.271708	0.349	0.111	0.00192106	Cone PR	MPLKIP
SLC25A4	9.74087e-08	0.392673	0.429	0.153	0.00205951	Cone PR	SLC25A4
USP33	9.85099e-08	0.39461	0.397	0.135	0.0020828	Cone PR	USP33
FYTTD1	9.91871e-08	0.34836	0.317	0.098	0.00209711	Cone PR	FYTTD1
ROGDI	1.00689e-07	0.383314	0.556	0.215	0.00212887	Cone PR	ROGDI
TOM1L2	1.06643e-07	0.353884	0.333	0.106	0.00225475	Cone PR	TOM1L2
NUFIP2	1.16508e-07	0.352114	0.524	0.202	0.00246334	Cone PR	NUFIP2
ICK	1.35072e-07	0.343961	0.286	0.085	0.00285583	Cone PR	ICK
PGRMC11	1.48576e-07	0.322791	0.349	0.114	0.00314135	Cone PR	PGRMC1
LINC00599	1.4869e-07	0.470589	0.825	0.435	0.00314375	Cone PR	LINC00599
EYS	1.50112e-07	0.380571	0.73	0.327	0.00317382	Cone PR	EYS
SRGAP31	1.58577e-07	0.293004	0.397	0.136	0.0033528	Cone PR	SRGAP3
CHCHD10	1.83004e-07	0.446017	0.698	0.34	0.00386925	Cone PR	CHCHD10
CISD2	1.87502e-07	0.344278	0.333	0.108	0.00396436	Cone PR	CISD2
RCBTB1	1.97367e-07	0.326748	0.381	0.129	0.00417292	Cone PR	RCBTB1
TTTY15	1.97896e-07	0.417367	0.254	0.073	0.00418411	Cone PR	TTTY15
IER3IP1.1	1.99765e-07	0.287077	0.317	0.1	0.00422363	Cone PR	IER3IP1.1
NSF	2.03917e-07	0.321166	0.476	0.178	0.00431141	Cone PR	NSF
NDRG3	2.07007e-07	0.30362	0.365	0.123	0.00437676	Cone PR	NDRG3
GRAMD1B	2.07076e-07	0.345477	0.381	0.127	0.00437822	Cone PR	GRAMD1B
TAF9	2.19918e-07	0.349054	0.381	0.131	0.00464972	Cone PR	TAF9
THOC7	2.30793e-07	0.270862	0.333	0.108	0.00487965	Cone PR	THOC7
AGAP1	2.85202e-07	0.299789	0.46	0.171	0.00603002	Cone PR	AGAP1
ZFAND6	2.92516e-07	0.337424	0.54	0.212	0.00618467	Cone PR	ZFAND6
EIF1AX	2.96288e-07	0.294777	0.508	0.197	0.00626443	Cone PR	EIF1AX
NCOA2	3.13325e-07	0.330993	0.302	0.093	0.00662463	Cone PR	NCOA2
PIP5K1A	3.23976e-07	0.25456	0.27	0.079	0.00684981	Cone PR	PIP5K1A
MAP1LC3A	3.25676e-07	0.338654	0.508	0.198	0.00688576	Cone PR	MAP1LC3A
TAOK1	3.28334e-07	0.273636	0.444	0.162	0.00694197	Cone PR	TAOK1
PABPC4	3.91274e-07	0.310531	0.317	0.103	0.0082727	Cone PR	PABPC4
GRTP1	4.05666e-07	0.269837	0.254	0.074	0.00857699	Cone PR	GRTP1
PLEKHB1	4.10481e-07	0.43705	0.794	0.469	0.0086788	Cone PR	PLEKHB1
DNAJB21	4.88621e-07	0.372592	0.381	0.137	0.0103309	Cone PR	DNAJB2
ANAPC5	5.13935e-07	0.356904	0.333	0.112	0.0108661	Cone PR	ANAPC5
CPLX4	5.2015e-07	0.48553	0.762	0.429	0.0109975	Cone PR	CPLX4
TERF2IP1	5.41494e-07	0.357366	0.619	0.264	0.0114488	Cone PR	TERF2IP
CDK13	6.15712e-07	0.383493	0.349	0.122	0.013018	Cone PR	CDK13
ARMC9	6.59758e-07	0.333606	0.619	0.259	0.0139493	Cone PR	ARMC9
PURA1	6.84963e-07	0.272389	0.333	0.112	0.0144822	Cone PR	PURA
AKAP9	7.64324e-07	0.420109	0.952	0.787	0.0161601	Cone PR	AKAP9
MRPS5	8.1902e-07	0.271688	0.397	0.144	0.0173165	Cone PR	MRPS5
FAM208B	8.46319e-07	0.345966	0.254	0.077	0.0178937	Cone PR	FAM208B
TMEM50B	8.5649e-07	0.371399	0.508	0.206	0.0181088	Cone PR	TMEM50B
USP71	9.31143e-07	0.271045	0.27	0.084	0.0196872	Cone PR	USP7
ANKRD10	9.39736e-07	0.262109	0.444	0.168	0.0198688	Cone PR	ANKRD10
CBX3	9.53667e-07	0.282643	0.524	0.208	0.0201634	Cone PR	CBX3
CDC37	1.01509e-06	0.320745	0.46	0.179	0.0214621	Cone PR	CDC37
CDS2	1.03906e-06	0.30416	0.254	0.077	0.0219689	Cone PR	CDS2
SCAMP1	1.10011e-06	0.26824	0.524	0.211	0.0232597	Cone PR	SCAMP1
NEGR1	1.10943e-06	0.270439	0.381	0.137	0.0234567	Cone PR	NEGR1
TRIM331	1.11731e-06	0.383721	0.333	0.117	0.0236232	Cone PR	TRIM33
CNNM4	1.21768e-06	0.348772	0.302	0.1	0.0257455	Cone PR	CNNM4
DCP2	1.52141e-06	0.250789	0.27	0.085	0.0321671	Cone PR	DCP2
GTF2H5	1.55337e-06	0.281746	0.381	0.14	0.0328429	Cone PR	GTF2H5
CREBZF	1.58181e-06	0.448191	0.349	0.129	0.0334442	Cone PR	CREBZF
TCF251	1.72188e-06	0.287841	0.333	0.117	0.0364056	Cone PR	TCF25
MAP1LC3B	1.74184e-06	0.338216	0.556	0.24	0.0368277	Cone PR	MAP1LC3B
LDHB	1.78688e-06	0.296157	0.317	0.108	0.0377801	Cone PR	LDHB
FBXL17	1.85813e-06	0.267635	0.349	0.124	0.0392865	Cone PR	FBXL17
KIF3A	1.92835e-06	0.323804	0.556	0.237	0.0407711	Cone PR	KIF3A
KLHL28	2.01347e-06	0.291287	0.254	0.079	0.0425708	Cone PR	KLHL28
LARP4	2.13022e-06	0.376546	0.286	0.095	0.0450393	Cone PR	LARP4
EFHC1	2.25353e-06	0.365867	0.317	0.112	0.0476463	Cone PR	EFHC1
KPNA6	2.28298e-06	0.251744	0.254	0.079	0.048269	Cone PR	KPNA6
SLC35E2B	2.31221e-06	0.253868	0.381	0.14	0.0488871	Cone PR	SLC35E2B
PAFAH1B21	2.37875e-06	0.302989	0.254	0.079	0.050294	Cone PR	PAFAH1B2
RCN21	2.47935e-06	0.268907	0.349	0.126	0.0524209	Cone PR	RCN2
SERF2	2.51083e-06	0.33633	0.54	0.232	0.0530866	Cone PR	SERF2
ARL6IP5	2.51833e-06	0.46776	0.683	0.377	0.053245	Cone PR	ARL6IP5
CUL3	2.7341e-06	0.279605	0.254	0.08	0.0578071	Cone PR	CUL3
AP1G1	2.73634e-06	0.341688	0.365	0.136	0.0578545	Cone PR	AP1G1
KCNV2	3.12877e-06	0.507098	0.794	0.525	0.0661516	Cone PR	KCNV2
PPP2R5C	3.21361e-06	0.499543	0.27	0.09	0.0679453	Cone PR	PPP2R5C
IDH3B	3.22877e-06	0.448234	0.254	0.083	0.0682658	Cone PR	IDH3B
EIF3A	3.22936e-06	0.259944	0.286	0.095	0.0682784	Cone PR	EIF3A
ETNK1	3.37626e-06	0.270259	0.397	0.152	0.0713843	Cone PR	ETNK1
SREK1	3.5409e-06	0.344613	0.444	0.182	0.0748653	Cone PR	SREK1
ENO1	3.69774e-06	0.332384	0.492	0.209	0.0781813	Cone PR	ENO1
ATP2B1	4.12137e-06	0.286242	0.571	0.245	0.0871381	Cone PR	ATP2B1
VPS13C	4.34e-06	0.317794	0.587	0.262	0.0917607	Cone PR	VPS13C
DGKE	4.45873e-06	0.260451	0.556	0.236	0.094271	Cone PR	DGKE
HDAC51	4.56026e-06	0.339974	0.286	0.099	0.0964177	Cone PR	HDAC5
ATP1B2	4.87093e-06	0.444114	0.778	0.441	0.102986	Cone PR	ATP1B2
PHC2	5.71342e-06	0.314645	0.302	0.107	0.120799	Cone PR	PHC2
WNK2	5.71619e-06	0.350225	0.333	0.124	0.120857	Cone PR	WNK2
KIF5B	5.91774e-06	0.284623	0.492	0.204	0.125119	Cone PR	KIF5B
SLC25A36	7.19685e-06	0.334692	0.381	0.152	0.152163	Cone PR	SLC25A36
TMEM167A	7.88047e-06	0.33072	0.286	0.101	0.166617	Cone PR	TMEM167A
H2AFY	7.97334e-06	0.343599	0.492	0.21	0.16858	Cone PR	H2AFY
TMEM14B	8.04109e-06	0.253154	0.492	0.208	0.170013	Cone PR	TMEM14B
AP2M1	8.34404e-06	0.290917	0.492	0.207	0.176418	Cone PR	AP2M1
ATXN1	8.76857e-06	0.261206	0.413	0.166	0.185394	Cone PR	ATXN1
LMAN1	9.22351e-06	0.318951	0.365	0.139	0.195013	Cone PR	LMAN1
HMGN31	9.23941e-06	0.269045	0.587	0.262	0.195349	Cone PR	HMGN3
MAP4K5	9.71083e-06	0.255258	0.302	0.108	0.205316	Cone PR	MAP4K5
PWWP2A1	9.94291e-06	0.253827	0.317	0.117	0.210223	Cone PR	PWWP2A
NT5C2	1.00445e-05	0.310732	0.333	0.125	0.212371	Cone PR	NT5C2
NF1	1.00891e-05	0.310869	0.381	0.15	0.213314	Cone PR	NF1
IFT43	1.0274e-05	0.259533	0.302	0.109	0.217223	Cone PR	IFT43
SLC12A2	1.03179e-05	0.318718	0.54	0.249	0.218152	Cone PR	SLC12A2
RNMT	1.03763e-05	0.291343	0.556	0.253	0.219387	Cone PR	RNMT
AGO3	1.20843e-05	0.297958	0.333	0.127	0.255498	Cone PR	AGO3
GSE1	1.30024e-05	0.26126	0.413	0.167	0.274909	Cone PR	GSE1
NAA25	1.33771e-05	0.326074	0.333	0.128	0.282831	Cone PR	NAA25
VDAC1	1.34079e-05	0.399968	0.587	0.277	0.283483	Cone PR	VDAC1
ABCC5	1.57242e-05	0.401691	0.524	0.241	0.332457	Cone PR	ABCC5
MGEA5	1.61452e-05	0.387322	0.619	0.289	0.341358	Cone PR	MGEA5
ATXN2L	1.62163e-05	0.358463	0.27	0.097	0.342861	Cone PR	ATXN2L
WSB1	1.64709e-05	0.251483	0.746	0.368	0.348245	Cone PR	WSB1
GLS	1.72136e-05	0.337594	0.492	0.225	0.363946	Cone PR	GLS
PLCD4	1.85465e-05	0.285464	0.714	0.359	0.392128	Cone PR	PLCD4
CLSTN3	1.98513e-05	0.318545	0.27	0.097	0.419716	Cone PR	CLSTN3
WASH4P	2.00304e-05	0.336049	0.524	0.24	0.423503	Cone PR	WASH4P
ARIH2	2.03563e-05	0.377167	0.286	0.105	0.430393	Cone PR	ARIH2
ADCY1	2.0437e-05	0.251621	0.556	0.25	0.4321	Cone PR	ADCY1
CKB	2.53493e-05	0.379328	0.952	0.831	0.53596	Cone PR	CKB
MADD	2.5552e-05	0.283106	0.429	0.18	0.540245	Cone PR	MADD
ATP8A1	3.08e-05	0.28518	0.27	0.097	0.651205	Cone PR	ATP8A1
TNKS2	3.81408e-05	0.269283	0.333	0.133	0.806411	Cone PR	TNKS2
PCM1	4.29475e-05	0.265256	0.667	0.325	0.908038	Cone PR	PCM1
IMPDH1	4.33988e-05	0.297155	0.508	0.232	0.917581	Cone PR	IMPDH1
KDM4C	5.38764e-05	0.26678	0.254	0.092	1	Cone PR	KDM4C
CISD1	6.18331e-05	0.307274	0.286	0.109	1	Cone PR	CISD1
SYT12	7.40502e-05	0.294171	0.873	0.608	1	Cone PR	SYT1
SERINC11	7.44864e-05	0.2561	0.429	0.192	1	Cone PR	SERINC1
RUFY3	7.88149e-05	0.320484	0.746	0.401	1	Cone PR	RUFY3
HKR1	8.363e-05	0.350893	0.508	0.241	1	Cone PR	HKR1
HMGB1	8.97017e-05	0.260176	0.651	0.332	1	Cone PR	HMGB1
PROM1	0.000102187	0.338011	0.841	0.494	1	Cone PR	PROM1
PNPT1	0.000112241	0.418333	0.27	0.11	1	Cone PR	PNPT1
STX16	0.000114102	0.303619	0.254	0.098	1	Cone PR	STX16
CEP164	0.00013074	0.276737	0.317	0.132	1	Cone PR	CEP164
TMED9	0.000134546	0.259323	0.27	0.106	1	Cone PR	TMED9
MAP7	0.000143692	0.273718	0.302	0.125	1	Cone PR	MAP7
SLC20A1	0.000171954	0.347336	0.317	0.135	1	Cone PR	SLC20A1
FAM219B	0.000179845	0.310542	0.27	0.109	1	Cone PR	FAM219B
SERBP1	0.000200109	0.254107	0.349	0.154	1	Cone PR	SERBP1
EIF4G2	0.000209488	0.324041	0.556	0.276	1	Cone PR	EIF4G2
GPX4	0.000211882	0.259769	0.603	0.314	1	Cone PR	GPX4
ASPH	0.000233926	0.288134	0.619	0.33	1	Cone PR	ASPH
BIN1	0.000244233	0.337648	0.571	0.294	1	Cone PR	BIN1
TTC31	0.000298389	0.256887	0.81	0.464	1	Cone PR	TTC3
SLC6A6	0.000434982	0.284923	0.746	0.45	1	Cone PR	SLC6A6
MSI2	0.000435855	0.291397	0.857	0.506	1	Cone PR	MSI2
PDC	0.000436604	0.257328	0.952	0.728	1	Cone PR	PDC
UBL3	0.000495096	0.275469	0.365	0.171	1	Cone PR	UBL3
ALDOA1	0.000628825	0.314764	0.587	0.333	1	Cone PR	ALDOA
AAK1	0.000714228	0.280392	0.714	0.394	1	Cone PR	AAK1
CBX51	0.000733646	0.258898	0.27	0.118	1	Cone PR	CBX5
LUC7L31	0.00109701	0.26178	0.762	0.468	1	Cone PR	LUC7L3
EFR3A	0.00133664	0.251692	0.556	0.293	1	Cone PR	EFR3A
SGIP1	0.0014521	0.281523	0.873	0.563	1	Cone PR	SGIP1
AGPAT3	0.00147647	0.260741	0.46	0.235	1	Cone PR	AGPAT3
SLC1A7	0.00178912	0.274642	0.397	0.203	1	Cone PR	SLC1A7
PILRB	0.00244867	0.290951	0.302	0.146	1	Cone PR	PILRB
ONECUT2	0	2.94473	0.909	0.004	0	HC	ONECUT2
GRIA41	0	2.58659	0.927	0.015	0	HC	GRIA4
CNTNAP2	0	2.41006	0.8	0.007	0	HC	CNTNAP2
ATP1B11	0	2.37727	0.927	0.019	0	HC	ATP1B1
SYNPR1	0	2.11183	0.6	0.008	0	HC	SYNPR
CALB11	0	2.08613	0.691	0.009	0	HC	CALB1
PCDH11Y	0	2.00227	0.727	0.009	0	HC	PCDH11Y
SLC4A3	0	2.00006	0.782	0.007	0	HC	SLC4A3
TNR	0	1.96705	0.691	0.001	0	HC	TNR
SLC12A7	0	1.85974	0.673	0.003	0	HC	SLC12A7
PCDH11X	0	1.82609	0.564	0.005	0	HC	PCDH11X
TFAP2B1	0	1.74765	0.618	0.007	0	HC	TFAP2B
NAALAD2	0	1.72438	0.673	0.006	0	HC	NAALAD2
ONECUT3	0	1.67241	0.582	0.001	0	HC	ONECUT3
TBC1D16	0	1.59014	0.618	0.004	0	HC	TBC1D16
ADCY2	0	1.55796	0.564	0.008	0	HC	ADCY2
ONECUT1	0	1.53365	0.545	0	0	HC	ONECUT1
FZD1	0	1.51069	0.636	0.002	0	HC	FZD1
FRMPD4	0	1.48177	0.6	0.001	0	HC	FRMPD4
BACH2	0	1.43123	0.4	0.002	0	HC	BACH2
ARAP3	0	1.41885	0.455	0.002	0	HC	ARAP3
SEMA5A	0	1.39657	0.491	0.003	0	HC	SEMA5A
DOCK10	0	1.30513	0.491	0.003	0	HC	DOCK10
CACNG7	0	1.22834	0.4	0.003	0	HC	CACNG7
NAT16	0	1.19637	0.345	0.001	0	HC	NAT16
DTX1	0	1.17197	0.382	0.003	0	HC	DTX1
CACNG3	0	1.16211	0.436	0.001	0	HC	CACNG3
PKD2L1	0	1.15665	0.345	0	0	HC	PKD2L1
TMOD1	0	1.14006	0.418	0.001	0	HC	TMOD1
BEGAIN	0	1.13577	0.309	0.001	0	HC	BEGAIN
C7	0	1.06255	0.327	0.001	0	HC	C7
GPR112	0	0.874273	0.291	0	0	HC	GPR112
LPL	0	0.867792	0.309	0.001	0	HC	LPL
C11orf87	0	0.848032	0.291	0.001	0	HC	C11orf87
DRD2	6.58652451972526e-308	0.964196	0.327	0.002	1.39259e-303	HC	DRD2
PVALB	7.24868e-305	2.9549	0.909	0.027	1.53259e-300	HC	PVALB
VAT1L	1.92997e-296	2.11964	0.818	0.021	4.08054e-292	HC	VAT1L
GAS61	9.66212e-295	1.81049	0.655	0.013	2.04286e-290	HC	GAS6
NDRG41	7.5221e-287	2.27585	0.873	0.026	1.5904e-282	HC	NDRG4
C1QL1	1.83092e-285	1.19175	0.455	0.006	3.87111e-281	HC	C1QL1
KCNJ2	1.16175e-282	1.78367	0.709	0.016	2.45629e-278	HC	KCNJ2
CDC42EP4	3.39081e-273	1.88368	0.764	0.02	7.16919e-269	HC	CDC42EP4
SLC2A13	5.14943e-269	1.17987	0.327	0.003	1.08874e-264	HC	SLC2A13
PLXNA2	8.40079e-269	1.04303	0.327	0.003	1.77618e-264	HC	PLXNA2
ZEB21	1.37062e-267	2.15848	0.836	0.025	2.89789e-263	HC	ZEB2
GPR12	7.8033e-267	1.1029	0.309	0.002	1.64985e-262	HC	GPR12
GFRA2	2.39951e-261	0.696017	0.255	0.001	5.07328e-257	HC	GFRA2
KCNJ3	1.10718e-260	1.22277	0.382	0.004	2.34092e-256	HC	KCNJ3
GRIA31	2.15375e-258	1.42743	0.473	0.007	4.55367e-254	HC	GRIA3
PAK7	4.2447e-258	1.18412	0.4	0.005	8.97457e-254	HC	PAK7
SLC29A4	3.74446e-244	1.11271	0.327	0.003	7.91691e-240	HC	SLC29A4
SOWAHA	2.26337e-238	1.00243	0.327	0.003	4.78545e-234	HC	SOWAHA
FCHSD1	5.05307e-234	1.13485	0.273	0.002	1.06837e-229	HC	FCHSD1
SEMA6A1	4.57986e-228	1.22313	0.4	0.006	9.6832e-224	HC	SEMA6A
SH3GL3	1.27581e-217	0.996486	0.309	0.003	2.69745e-213	HC	SH3GL3
LSAMP1	2.0857e-214	1.7518	0.673	0.02	4.4098e-210	HC	LSAMP
SMPD3	1.12693e-213	1.1721	0.418	0.007	2.38266e-209	HC	SMPD3
PAX61	1.23635e-203	1.60662	0.636	0.019	2.61402e-199	HC	PAX6
LRRK2	7.8762e-192	1.0714	0.345	0.005	1.66526e-187	HC	LRRK2
NRIP31	1.41929e-190	0.900921	0.327	0.005	3.00081e-186	HC	NRIP3
KCNK1	1.06693e-188	1.02363	0.345	0.005	2.25581e-184	HC	KCNK1
PROX1	3.52058e-186	2.15126	0.873	0.042	7.44357e-182	HC	PROX1
PCSK5	6.72356e-182	1.03267	0.273	0.003	1.42156e-177	HC	PCSK5
BASP11	2.00298e-172	1.40882	0.6	0.02	4.23491e-168	HC	BASP1
FMN2	1.83759e-171	1.33463	0.473	0.012	3.88522e-167	HC	FMN2
RBFOX21	1.51942e-167	1.06729	0.309	0.005	3.21251e-163	HC	RBFOX2
FEZ1	9.0742e-167	0.819827	0.309	0.005	1.91856e-162	HC	FEZ1
LHFP	1.42725e-166	0.951496	0.255	0.003	3.01762e-162	HC	LHFP
SHANK2	1.68553e-165	1.16341	0.382	0.008	3.56372e-161	HC	SHANK2
ARHGAP24	9.32228e-152	0.940222	0.382	0.009	1.97101e-147	HC	ARHGAP24
TANC1	2.31492e-151	1.36623	0.436	0.012	4.89444e-147	HC	TANC1
ARHGAP44	6.2542e-148	1.41039	0.455	0.013	1.32232e-143	HC	ARHGAP44
FAIM21	3.51526e-145	1.58365	0.618	0.026	7.43231e-141	HC	FAIM2
SPP1	3.22535e-133	1.62948	0.836	0.053	6.81936e-129	HC	SPP1
NEAT11	3.91343e-133	2.2918	0.982	0.081	8.27416e-129	HC	NEAT1
UNC5B	9.8378e-132	0.887775	0.255	0.004	2.08001e-127	HC	UNC5B
JPH41	4.2036e-131	1.11491	0.4	0.011	8.88767e-127	HC	JPH4
PDE3A	1.13662e-129	1.19242	0.4	0.012	2.40315e-125	HC	PDE3A
PDE8B	6.42151e-129	1.11023	0.345	0.009	1.3577e-124	HC	PDE8B
NUAK1	9.33608e-129	1.0225	0.345	0.009	1.97393e-124	HC	NUAK1
ADD2	1.11722e-128	1.06806	0.345	0.009	2.36215e-124	HC	ADD2
NTRK2	2.05012e-127	1.17898	0.473	0.017	4.33458e-123	HC	NTRK2
PLCB41	7.17599e-127	1.20841	0.509	0.02	1.51722e-122	HC	PLCB4
SESTD1	7.59014e-127	1.40021	0.618	0.03	1.60478e-122	HC	SESTD1
PDE4B	1.07417e-125	1.27192	0.382	0.011	2.27111e-121	HC	PDE4B
MYT1L1	7.39029e-125	1.1286	0.418	0.013	1.56253e-120	HC	MYT1L
KLF13	8.7562e-124	0.95201	0.309	0.007	1.85132e-119	HC	KLF13
TMEM47	2.62713e-123	1.05003	0.4	0.012	5.55453e-119	HC	TMEM47
PTN	6.29461e-123	1.41231	0.491	0.019	1.33087e-118	HC	PTN
HMX1	9.66031e-119	0.830608	0.273	0.006	2.04248e-114	HC	HMX1
CDK14	7.03407e-118	1.47412	0.455	0.017	1.48721e-113	HC	CDK14
ELAVL2	6.91444e-117	1.01403	0.273	0.006	1.46192e-112	HC	ELAVL2
ATP2B4	1.56584e-115	0.928589	0.382	0.012	3.31065e-111	HC	ATP2B4
TAGLN31	1.51813e-113	1.41347	0.473	0.019	3.20979e-109	HC	TAGLN3
IGLON5	5.89732e-113	0.874005	0.255	0.005	1.24687e-108	HC	IGLON5
STK10	2.15596e-112	0.805577	0.255	0.005	4.55834e-108	HC	STK10
RPS6KA2	2.11018e-110	1.28427	0.491	0.021	4.46155e-106	HC	RPS6KA2
CELF41	1.63824e-109	1.27349	0.564	0.029	3.46373e-105	HC	CELF4
CTTNBP2	2.30146e-109	1.02656	0.364	0.012	4.86598e-105	HC	CTTNBP2
DRD1	5.16881e-109	1.07837	0.4	0.014	1.09284e-104	HC	DRD1
MAP1A	2.08446e-108	0.944929	0.364	0.012	4.40718e-104	HC	MAP1A
NRSN1	3.67218e-108	1.17259	0.364	0.012	7.7641e-104	HC	NRSN1
KCNJ6	4.46877e-108	0.888275	0.273	0.006	9.44833e-104	HC	KCNJ6
NEBL	7.7577e-108	1.44155	0.527	0.026	1.64021e-103	HC	NEBL
RALYL1	2.66571e-107	1.02203	0.327	0.009	5.6361e-103	HC	RALYL
ST8SIA3	6.24468e-106	1.01259	0.327	0.01	1.32031e-101	HC	ST8SIA3
TFAP2A1	7.56826e-106	0.759888	0.273	0.006	1.60016e-101	HC	TFAP2A
MAGI1	9.9024e-106	1.51233	0.636	0.039	2.09366e-101	HC	MAGI1
MGARP1	8.6958e-105	1.69528	0.764	0.056	1.83855e-100	HC	MGARP
CABP11	6.28601e-103	1.23498	0.436	0.018	1.32905e-98	HC	CABP1
PRKAR1B	1.34032e-101	0.729533	0.255	0.006	2.83384e-97	HC	PRKAR1B
CHRNA4	5.18923e-99	1.00602	0.291	0.008	1.09716e-94	HC	CHRNA4
RHOBTB11	4.02393e-98	1.40538	0.545	0.03	8.50779e-94	HC	RHOBTB1
MYH9	5.12509e-97	0.834231	0.291	0.008	1.0836e-92	HC	MYH9
KCTD16	1.64996e-94	0.90303	0.364	0.014	3.48851e-90	HC	KCTD16
CACNA1A1	8.77717e-93	0.917792	0.291	0.009	1.85576e-88	HC	CACNA1A
ACSL32	2.78189e-91	2.06304	0.891	0.101	5.88174e-87	HC	ACSL3
SLC24A21	6.37193e-91	1.07756	0.473	0.024	1.34722e-86	HC	SLC24A2
B3GAT2	1.77927e-90	1.68795	0.764	0.066	3.76192e-86	HC	B3GAT2
CSNK1G3	6.50439e-89	0.830432	0.291	0.009	1.37522e-84	HC	CSNK1G3
RASSF8	7.45094e-89	1.43572	0.545	0.033	1.57535e-84	HC	RASSF8
DLGAP2	1.15647e-88	1.08806	0.345	0.013	2.44511e-84	HC	DLGAP2
SEMA6D1	1.43515e-88	1.26317	0.291	0.009	3.03434e-84	HC	SEMA6D
DACH1	5.51926e-88	1.25393	0.345	0.013	1.16694e-83	HC	DACH1
GNAS1	1.42666e-86	1.84036	0.836	0.084	3.01638e-82	HC	GNAS
CHN11	7.24704e-86	1.32695	0.582	0.039	1.53224e-81	HC	CHN1
TUBB2B	1.14478e-85	0.966969	0.4	0.018	2.4204e-81	HC	TUBB2B
SYBU1	6.70646e-85	1.26216	0.473	0.026	1.41795e-80	HC	SYBU
MID1	2.51956e-84	0.787496	0.273	0.008	5.32711e-80	HC	MID1
GPR85	2.07484e-83	0.878533	0.309	0.011	4.38684e-79	HC	GPR85
GUCY1A21	3.1133e-83	1.23598	0.309	0.011	6.58244e-79	HC	GUCY1A2
SRCIN11	3.76883e-83	0.856938	0.291	0.01	7.96844e-79	HC	SRCIN1
CRMP11	5.92796e-83	1.02808	0.491	0.029	1.25335e-78	HC	CRMP1
FAM135A	6.28899e-83	1.81584	0.745	0.07	1.32968e-78	HC	FAM135A
PEG31	1.40854e-82	1.43772	0.582	0.041	2.97809e-78	HC	PEG3
FRRS1L1	2.55842e-77	0.873281	0.309	0.012	5.40927e-73	HC	FRRS1L
DOCK3	3.28525e-77	0.985331	0.327	0.014	6.94601e-73	HC	DOCK3
A2M	1.02758e-76	1.41334	0.564	0.041	2.17262e-72	HC	A2M
DLG5	1.75294e-76	0.9787	0.455	0.026	3.70625e-72	HC	DLG5
SEPT8	9.06762e-74	1.23522	0.6	0.048	1.91717e-69	HC	SEPT8
GRIA21	5.89995e-73	1.28022	0.564	0.043	1.24743e-68	HC	GRIA2
APBB2	3.8284e-72	1.01566	0.364	0.018	8.09439e-68	HC	APBB2
RAB11FIP4	2.07767e-71	0.719628	0.255	0.009	4.39281e-67	HC	RAB11FIP4
TCERG1L	1.40144e-70	0.871984	0.255	0.009	2.96307e-66	HC	TCERG1L
NDRG1	1.21807e-69	1.58843	0.691	0.069	2.57537e-65	HC	NDRG1
MGAT4A	1.80377e-68	0.858647	0.255	0.009	3.81371e-64	HC	MGAT4A
ROBO21	1.58855e-66	0.769936	0.273	0.011	3.35868e-62	HC	ROBO2
AC116614.1	1.06975e-65	0.859615	0.255	0.01	2.26177e-61	HC	AC116614.1
GRID2	1.98258e-65	0.731642	0.255	0.01	4.19177e-61	HC	GRID2
SLC9A6	1.27643e-60	1.05544	0.4	0.026	2.69876e-56	HC	SLC9A6
VSTM2B	3.75554e-57	0.822364	0.255	0.011	7.94033e-53	HC	VSTM2B
CNTN4	6.51983e-57	0.941965	0.418	0.03	1.37849e-52	HC	CNTN4
UCHL11	1.70306e-56	1.028	0.273	0.013	3.60079e-52	HC	UCHL1
LNP11	2.69906e-56	1.27669	0.564	0.055	5.70662e-52	HC	LNP1
SCD52	4.46794e-55	0.956249	0.455	0.037	9.44657e-51	HC	SCD5
SH3PXD2A	1.6519e-54	0.800173	0.291	0.015	3.49261e-50	HC	SH3PXD2A
ASAP1	2.93179e-54	0.767515	0.255	0.012	6.19867e-50	HC	ASAP1
ATP2B2	5.92544e-52	0.794274	0.273	0.014	1.25282e-47	HC	ATP2B2
PCSK2	9.53251e-52	0.817963	0.255	0.013	2.01546e-47	HC	PCSK2
PTPRG1	1.15656e-51	1.04063	0.382	0.028	2.44532e-47	HC	PTPRG
MAPRE2	8.68039e-51	0.755738	0.345	0.023	1.83529e-46	HC	MAPRE2
FAM107B	1.81796e-50	0.867489	0.327	0.021	3.84372e-46	HC	FAM107B
MAPT1	4.89704e-50	1.00313	0.382	0.029	1.03538e-45	HC	MAPT
ISL1	1.34067e-49	0.981587	0.382	0.029	2.83457e-45	HC	ISL1
RELL2	1.81573e-49	0.72115	0.255	0.013	3.83899e-45	HC	RELL2
NAA40	9.03983e-49	0.996508	0.455	0.041	1.91129e-44	HC	NAA40
GTDC1	7.71946e-48	0.669335	0.255	0.014	1.63213e-43	HC	GTDC1
THSD7A	3.06679e-47	0.831836	0.345	0.025	6.48412e-43	HC	THSD7A
SLC7A14	7.96251e-47	0.810887	0.273	0.016	1.68351e-42	HC	SLC7A14
LONRF21	8.25638e-47	1.14188	0.6	0.072	1.74565e-42	HC	LONRF2
SNX16	2.23068e-45	0.690777	0.255	0.014	4.71634e-41	HC	SNX16
NAP1L31	2.41554e-45	1.1107	0.436	0.041	5.10717e-41	HC	NAP1L3
SMURF1	6.04318e-45	0.761512	0.273	0.016	1.27771e-40	HC	SMURF1
FRMD31	3.26024e-44	0.86111	0.327	0.024	6.89313e-40	HC	FRMD3
LINGO1	7.12705e-44	0.882231	0.309	0.022	1.50687e-39	HC	LINGO1
ATP9A	8.58836e-44	0.851231	0.309	0.022	1.81584e-39	HC	ATP9A
RALGDS	1.10367e-43	0.597442	0.255	0.015	2.33349e-39	HC	RALGDS
CHD51	2.07426e-43	0.959271	0.473	0.048	4.38562e-39	HC	CHD5
MBOAT2	6.67664e-42	0.890604	0.291	0.02	1.41164e-37	HC	MBOAT2
SV2A1	1.12286e-41	0.713254	0.291	0.02	2.37407e-37	HC	SV2A
APP1	1.32034e-41	0.720646	0.273	0.018	2.7916e-37	HC	APP
FBXO44	1.38439e-41	0.782271	0.364	0.031	2.92702e-37	HC	FBXO44
IDS1	1.40564e-41	1.13105	0.691	0.104	2.97194e-37	HC	IDS
MIR181A2HG	1.77128e-41	0.916287	0.436	0.044	3.74503e-37	HC	MIR181A2HG
TUBB2A1	2.77228e-41	0.795882	0.309	0.023	5.86144e-37	HC	TUBB2A
KCNAB3	5.98925e-41	0.645168	0.255	0.016	1.26631e-36	HC	KCNAB3
MTURN	7.41405e-41	0.896453	0.382	0.035	1.56755e-36	HC	MTURN
H1F0	9.89742e-41	0.831162	0.291	0.021	2.09261e-36	HC	H1F0
HLF1	8.69224e-40	0.895611	0.418	0.042	1.8378e-35	HC	HLF
FNBP1L	7.05004e-39	1.02179	0.4	0.039	1.49059e-34	HC	FNBP1L
RORB	1.17801e-38	1.54772	1	0.383	2.49066e-34	HC	RORB
ZNF385D1	1.36638e-38	1.04851	0.491	0.059	2.88894e-34	HC	ZNF385D
TPM31	1.70277e-38	1.20571	0.655	0.103	3.60016e-34	HC	TPM3
PAG1	2.916e-38	0.702878	0.255	0.017	6.16529e-34	HC	PAG1
TRIM21	4.74326e-38	1.01503	0.564	0.077	1.00287e-33	HC	TRIM2
RAP1GAP1	7.55685e-38	0.870302	0.273	0.02	1.59774e-33	HC	RAP1GAP
GPI1	8.5997e-37	1.16526	0.709	0.122	1.81824e-32	HC	GPI
NOVA11	1.21421e-36	0.940166	0.345	0.032	2.56721e-32	HC	NOVA1
EFCAB14	1.56365e-36	0.660389	0.455	0.052	3.30603e-32	HC	EFCAB14
INSIG11	7.70193e-36	0.650842	0.309	0.026	1.62842e-31	HC	INSIG1
AUTS21	9.69314e-36	0.660229	0.345	0.032	2.04942e-31	HC	AUTS2
SIX31	6.16225e-35	0.683351	0.327	0.03	1.30288e-30	HC	SIX3
ANKRD29	1.99927e-33	0.684175	0.273	0.022	4.22706e-29	HC	ANKRD29
CXXC51	3.88771e-33	0.986344	0.473	0.063	8.21978e-29	HC	CXXC5
TULP3	1.15707e-32	0.63852	0.273	0.022	2.4464e-28	HC	TULP3
CDC42EP3	1.43404e-32	0.807276	0.327	0.032	3.03198e-28	HC	CDC42EP3
TGOLN2	5.61098e-32	0.91065	0.455	0.059	1.18633e-27	HC	TGOLN2
FOXN31	3.66014e-31	0.676828	0.291	0.027	7.73863e-27	HC	FOXN3
RHOQ	1.17695e-30	0.709082	0.345	0.037	2.48843e-26	HC	RHOQ
TJP1	1.39162e-30	0.932632	0.491	0.071	2.94231e-26	HC	TJP1
NFIA	1.49074e-30	0.72668	0.255	0.021	3.15187e-26	HC	NFIA
DPY19L3	1.70315e-30	0.7233	0.273	0.024	3.60098e-26	HC	DPY19L3
NGFRAP11	2.78854e-30	0.852075	0.473	0.067	5.89581e-26	HC	NGFRAP1
SYT111	4.26819e-30	0.744755	0.273	0.025	9.02423e-26	HC	SYT11
NRCAM1	7.48757e-30	0.826259	0.291	0.028	1.5831e-25	HC	NRCAM
SNX29P2	1.31231e-29	0.644627	0.273	0.025	2.77461e-25	HC	SNX29P2
NRXN31	1.41739e-29	0.818291	0.327	0.035	2.99678e-25	HC	NRXN3
TNK2	1.46429e-29	0.666019	0.309	0.031	3.09596e-25	HC	TNK2
CELF12	2.57278e-29	0.77729	0.6	0.101	5.43962e-25	HC	CELF1
LPHN2	3.8084e-29	1.0261	0.382	0.048	8.05209e-25	HC	LPHN2
HTRA1	5.23431e-29	1.04614	0.745	0.158	1.10669e-24	HC	HTRA1
SLC4A5	2.93672e-28	0.865136	0.455	0.065	6.2091e-24	HC	SLC4A5
PTPRF	5.22014e-27	0.676315	0.382	0.049	1.10369e-22	HC	PTPRF
FAM84B1	2.39329e-26	0.578828	0.255	0.024	5.06014e-22	HC	FAM84B
PTPN4	4.60168e-26	0.986254	0.6	0.116	9.72934e-22	HC	PTPN4
SQLE	4.61187e-26	0.687921	0.273	0.028	9.75087e-22	HC	SQLE
KIAA13771	4.87996e-26	0.982755	0.473	0.077	1.03177e-21	HC	KIAA1377
DNAJC13	6.08734e-26	0.777931	0.309	0.035	1.28705e-21	HC	DNAJC13
DPYSL21	2.49759e-25	0.994369	0.509	0.091	5.28065e-21	HC	DPYSL2
ZYG11B1	2.68924e-25	0.780294	0.436	0.067	5.68586e-21	HC	ZYG11B
LGR41	4.05182e-25	0.866496	0.364	0.049	8.56676e-21	HC	LGR4
PPM1K1	7.09273e-25	0.755071	0.327	0.041	1.49962e-20	HC	PPM1K
MCPH1	3.22275e-24	0.569449	0.255	0.026	6.81386e-20	HC	MCPH1
HECTD2	4.07229e-24	0.740536	0.273	0.03	8.61005e-20	HC	HECTD2
NAPEPLD	5.66961e-24	0.731228	0.436	0.069	1.19873e-19	HC	NAPEPLD
ZNF536	9.83854e-24	0.703894	0.273	0.03	2.08016e-19	HC	ZNF536
RTN11	1.12173e-23	0.79361	0.418	0.065	2.37168e-19	HC	RTN1
TPRG1L	1.28371e-23	0.747739	0.327	0.042	2.71415e-19	HC	TPRG1L
RNF44	1.575e-23	0.673497	0.255	0.027	3.33001e-19	HC	RNF44
CYFIP21	2.20343e-23	0.666393	0.327	0.043	4.65872e-19	HC	CYFIP2
YWHAG1	2.38247e-23	0.854164	0.4	0.062	5.03726e-19	HC	YWHAG
CEP1701	2.6892e-23	0.788794	0.364	0.052	5.68578e-19	HC	CEP170
CXXC41	2.89433e-23	0.743463	0.473	0.08	6.11948e-19	HC	CXXC4
GPM6A1	2.54163e-22	0.782297	0.345	0.05	5.37377e-18	HC	GPM6A
NT5C3B	3.66684e-22	0.607112	0.291	0.036	7.75279e-18	HC	NT5C3B
EIF2AK2	4.4268e-22	0.591809	0.309	0.04	9.35958e-18	HC	EIF2AK2
MALAT11	4.5191e-22	0.754345	1	0.986	9.55474e-18	HC	MALAT1
ARHGAP211	5.45053e-22	0.816473	0.455	0.081	1.15241e-17	HC	ARHGAP21
MT-CO11	8.7379e-22	1.0049	1	0.776	1.84745e-17	HC	MT-CO1
RNF1571	9.98549e-22	0.617801	0.4	0.064	2.11123e-17	HC	RNF157
SREBF21	1.49093e-21	0.639452	0.291	0.037	3.15228e-17	HC	SREBF2
MTSS11	8.1472e-21	0.563406	0.309	0.042	1.72256e-16	HC	MTSS1
YWHAQ1	9.72112e-21	0.888583	0.618	0.147	2.05534e-16	HC	YWHAQ
ACAP2	1.48628e-20	0.833515	0.691	0.174	3.14243e-16	HC	ACAP2
RAC11	1.57476e-20	0.595119	0.382	0.062	3.32951e-16	HC	RAC1
TCF252	4.38958e-20	0.742124	0.545	0.116	9.2809e-16	HC	TCF25
MTCH11	6.92483e-20	0.682565	0.4	0.069	1.46412e-15	HC	MTCH1
MAP71	6.9354e-20	0.775861	0.564	0.124	1.46635e-15	HC	MAP7
CDC42BPA	1.0295e-19	0.663755	0.636	0.148	2.17668e-15	HC	CDC42BPA
DOCK4	1.26499e-19	0.499687	0.255	0.031	2.67456e-15	HC	DOCK4
BEX11	1.66389e-19	0.783462	0.509	0.106	3.51796e-15	HC	BEX1
SEPT7	1.77916e-19	1.25094	0.782	0.288	3.76168e-15	HC	SEPT7
CTSD1	1.79122e-19	0.660485	0.418	0.076	3.78718e-15	HC	CTSD
BNIP3	2.87265e-19	0.549843	0.273	0.036	6.07363e-15	HC	BNIP3
MMAB	4.35416e-19	0.633215	0.291	0.041	9.20599e-15	HC	MMAB
IGIP	4.63056e-19	0.592196	0.255	0.032	9.7904e-15	HC	IGIP
ZFHX31	4.64565e-19	0.762739	0.309	0.046	9.82229e-15	HC	ZFHX3
PWAR61	8.8042e-19	0.618286	0.4	0.071	1.86147e-14	HC	PWAR6
TSPYL41	9.33425e-19	0.571749	0.291	0.041	1.97354e-14	HC	TSPYL4
LIN7A	1.24135e-18	0.506043	0.255	0.033	2.62459e-14	HC	LIN7A
SEPT4	1.59198e-18	1.19319	0.873	0.39	3.36593e-14	HC	SEPT4
APLP1	1.9278e-18	0.643137	0.364	0.062	4.07594e-14	HC	APLP1
RASSF8-AS1	2.42909e-18	0.565608	0.291	0.042	5.13582e-14	HC	RASSF8-AS1
USP221	3.0723e-18	0.854418	0.455	0.095	6.49577e-14	HC	USP22
SOCS5	4.06914e-18	0.552533	0.255	0.034	8.60339e-14	HC	SOCS5
PICALM	4.20168e-18	0.660078	0.364	0.063	8.88361e-14	HC	PICALM
NCAM11	9.41062e-18	0.817695	0.618	0.158	1.98969e-13	HC	NCAM1
ABLIM3	1.7918e-17	0.516066	0.273	0.039	3.7884e-13	HC	ABLIM3
KCNQ1OT11	1.82767e-17	0.978354	0.455	0.1	3.86424e-13	HC	KCNQ1OT1
ERC1	1.92717e-17	0.609771	0.291	0.044	4.07462e-13	HC	ERC1
HIPK21	2.79741e-17	0.786184	0.655	0.176	5.91456e-13	HC	HIPK2
PEBP11	4.27918e-17	0.798035	0.8	0.252	9.04747e-13	HC	PEBP1
ARHGAP35	6.5117e-17	0.555757	0.255	0.036	1.37677e-12	HC	ARHGAP35
SFI1	7.0388e-17	0.614516	0.436	0.089	1.48821e-12	HC	SFI1
NCKAP11	7.87738e-17	0.757497	0.582	0.147	1.66552e-12	HC	NCKAP1
VEGFA	1.37363e-16	0.84912	0.618	0.161	2.90427e-12	HC	VEGFA
STK351	1.85729e-16	0.752288	0.6	0.156	3.92687e-12	HC	STK35
STMN31	2.29774e-16	0.563533	0.309	0.052	4.8581e-12	HC	STMN3
SEPT21	4.96761e-16	0.691315	0.509	0.122	1.0503e-11	HC	SEPT2
USP24	5.26338e-16	0.471561	0.273	0.042	1.11284e-11	HC	USP24
N4BP2	1.07775e-15	0.548863	0.364	0.069	2.27869e-11	HC	N4BP2
GTF2I1	1.14176e-15	0.840859	0.855	0.318	2.41402e-11	HC	GTF2I
MT-CO31	1.54538e-15	0.752144	1	0.777	3.2674e-11	HC	MT-CO3
PACS2	2.37821e-15	0.517929	0.255	0.039	5.02824e-11	HC	PACS2
SPTBN1	3.23355e-15	0.632804	0.473	0.111	6.83669e-11	HC	SPTBN1
MT-CO21	3.4188e-15	0.770696	1	0.702	7.22837e-11	HC	MT-CO2
CTSF1	5.80449e-15	0.56615	0.345	0.067	1.22724e-10	HC	CTSF
FHL1	6.80759e-15	0.58748	0.255	0.04	1.43933e-10	HC	FHL1
SSBP31	9.31084e-15	0.64379	0.364	0.074	1.96859e-10	HC	SSBP3
S100A10	1.06178e-14	0.553225	0.273	0.045	2.24493e-10	HC	S100A10
ATP8A11	1.07919e-14	0.511392	0.436	0.096	2.28172e-10	HC	ATP8A1
TULP41	1.8153e-14	0.569956	0.4	0.086	3.83809e-10	HC	TULP4
OGT1	2.5214e-14	0.572416	0.418	0.093	5.33099e-10	HC	OGT
GSK3B1	4.56906e-14	0.569589	0.4	0.089	9.66036e-10	HC	GSK3B
KIF1A1	8.59486e-14	0.583197	0.564	0.154	1.81721e-09	HC	KIF1A
CBX52	9.75274e-14	0.574601	0.473	0.117	2.06202e-09	HC	CBX5
CDC27	1.18765e-13	0.525589	0.255	0.043	2.51104e-09	HC	CDC27
RAP1A	1.20131e-13	0.426825	0.255	0.042	2.53993e-09	HC	RAP1A
DST1	1.24192e-13	0.535346	0.782	0.257	2.62579e-09	HC	DST
SFT2D1	1.39251e-13	0.303576	0.255	0.042	2.94418e-09	HC	SFT2D1
SEPT6	2.04457e-13	0.529533	0.327	0.066	4.32284e-09	HC	SEPT6
RAB21	2.49395e-13	0.412779	0.273	0.048	5.27296e-09	HC	RAB21
SUN11	2.77569e-13	0.608248	0.436	0.107	5.86864e-09	HC	SUN1
TMOD2	3.07278e-13	0.616766	0.255	0.044	6.49678e-09	HC	TMOD2
CREBRF	5.29877e-13	0.486199	0.473	0.119	1.12032e-08	HC	CREBRF
HK1	5.37222e-13	0.612946	0.509	0.139	1.13585e-08	HC	HK1
PRKAR1A1	5.96719e-13	0.516757	0.491	0.128	1.26164e-08	HC	PRKAR1A
GNAO11	6.85417e-13	0.413999	0.273	0.05	1.44918e-08	HC	GNAO1
HPCAL1	6.86762e-13	0.566218	0.291	0.057	1.45202e-08	HC	HPCAL1
NCOA21	7.42681e-13	0.518862	0.4	0.093	1.57025e-08	HC	NCOA2
WHSC1L11	7.58394e-13	0.576499	0.545	0.153	1.60347e-08	HC	WHSC1L1
DYRK2	9.43703e-13	0.546495	0.273	0.051	1.99527e-08	HC	DYRK2
GKAP1	1.0933e-12	0.58366	0.345	0.074	2.31157e-08	HC	GKAP1
MORF4L11	1.25536e-12	0.706919	0.618	0.202	2.65421e-08	HC	MORF4L1
CCDC127	1.28413e-12	0.537683	0.255	0.046	2.71503e-08	HC	CCDC127
DBP	1.36648e-12	0.486733	0.273	0.051	2.88914e-08	HC	DBP
TNRC6A1	1.44114e-12	0.475017	0.509	0.136	3.047e-08	HC	TNRC6A
PREPL1	1.63301e-12	0.672206	0.545	0.16	3.45268e-08	HC	PREPL
FAM127A	1.8349e-12	0.59009	0.382	0.09	3.87954e-08	HC	FAM127A
GPRIN3	1.97674e-12	0.541836	0.291	0.057	4.17942e-08	HC	GPRIN3
MSRB2	2.27027e-12	0.496408	0.273	0.052	4.80004e-08	HC	MSRB2
CPNE3	2.55041e-12	0.558955	0.273	0.052	5.39234e-08	HC	CPNE3
G3BP1	2.7342e-12	0.521216	0.4	0.097	5.78093e-08	HC	G3BP1
PCSK1N1	4.24493e-12	0.720252	0.455	0.126	8.97506e-08	HC	PCSK1N
ALDOA2	4.97217e-12	0.848648	0.764	0.332	1.05127e-07	HC	ALDOA
MAPK8	5.25966e-12	0.608534	0.364	0.086	1.11205e-07	HC	MAPK8
ADAR1	7.17551e-12	0.570961	0.436	0.115	1.51712e-07	HC	ADAR
MT-CYB1	9.47814e-12	0.601954	1	0.716	2.00396e-07	HC	MT-CYB
LGALS81	1.2233e-11	0.392519	0.255	0.048	2.58642e-07	HC	LGALS8
PPID	1.23093e-11	0.391799	0.291	0.059	2.60256e-07	HC	PPID
SERINC12	1.60948e-11	0.53809	0.6	0.191	3.40293e-07	HC	SERINC1
LARP11	1.63374e-11	0.599185	0.291	0.061	3.45421e-07	HC	LARP1
ARID1A	1.74056e-11	0.449676	0.364	0.086	3.68007e-07	HC	ARID1A
ZHX11	1.81308e-11	0.40732	0.4	0.099	3.83339e-07	HC	ZHX1
PACS1	1.85483e-11	0.577492	0.309	0.067	3.92168e-07	HC	PACS1
NR1D11	1.91281e-11	0.530842	0.327	0.075	4.04425e-07	HC	NR1D1
RNF145	1.98527e-11	0.361457	0.364	0.085	4.19745e-07	HC	RNF145
AKR1B1	2.06874e-11	0.497321	0.291	0.062	4.37393e-07	HC	AKR1B1
KIAA1456	2.42527e-11	0.553426	0.618	0.2	5.12774e-07	HC	KIAA1456
ABHD10	2.60304e-11	0.3451	0.255	0.049	5.5036e-07	HC	ABHD10
MTUS11	2.87508e-11	0.661827	0.473	0.139	6.07878e-07	HC	MTUS1
PDS5B1	2.91446e-11	0.57906	0.345	0.083	6.16204e-07	HC	PDS5B
KIAA0232	2.98196e-11	0.58252	0.382	0.097	6.30475e-07	HC	KIAA0232
INSR1	3.06479e-11	0.421847	0.273	0.055	6.47988e-07	HC	INSR
VDAC11	3.60924e-11	0.73946	0.691	0.277	7.63102e-07	HC	VDAC1
ATP6V0D1	3.76635e-11	0.341708	0.291	0.061	7.96319e-07	HC	ATP6V0D1
INTS8	5.58344e-11	0.339896	0.255	0.05	1.18051e-06	HC	INTS8
UBE2H2	6.12478e-11	0.54171	0.327	0.077	1.29496e-06	HC	UBE2H
ZMAT3	6.9601e-11	0.379118	0.255	0.05	1.47157e-06	HC	ZMAT3
PLD31	7.67566e-11	0.421573	0.309	0.07	1.62286e-06	HC	PLD3
PDHB	7.70211e-11	0.480786	0.255	0.051	1.62846e-06	HC	PDHB
GDI11	7.9582e-11	0.544577	0.436	0.12	1.6826e-06	HC	GDI1
ARID1B1	8.34842e-11	0.386774	0.345	0.083	1.76511e-06	HC	ARID1B
FAM127B	1.08178e-10	0.452432	0.382	0.098	2.28722e-06	HC	FAM127B
MT-ND21	1.0894e-10	0.538112	1	0.747	2.30332e-06	HC	MT-ND2
SPAG92	1.31369e-10	0.38684	0.418	0.111	2.77753e-06	HC	SPAG9
PCBD1	1.33699e-10	0.460998	0.255	0.052	2.8268e-06	HC	PCBD1
SCRN12	1.34767e-10	0.378457	0.327	0.077	2.84938e-06	HC	SCRN1
PTP4A2	1.55604e-10	0.437748	0.327	0.078	3.28994e-06	HC	PTP4A2
IREB2	2.22151e-10	0.427278	0.364	0.093	4.69694e-06	HC	IREB2
POLR2A	2.45668e-10	0.324998	0.382	0.098	5.19415e-06	HC	POLR2A
ZMYND11	2.77496e-10	0.525265	0.273	0.06	5.8671e-06	HC	ZMYND11
ATP6V1A2	2.77643e-10	0.401379	0.382	0.1	5.8702e-06	HC	ATP6V1A
SQSTM1	2.83838e-10	0.381799	0.364	0.093	6.00119e-06	HC	SQSTM1
INA2	3.04188e-10	0.461413	0.327	0.08	6.43145e-06	HC	INA
TBL1XR1	3.30089e-10	0.522639	0.618	0.211	6.97908e-06	HC	TBL1XR1
DENND4A	3.47596e-10	0.327562	0.327	0.078	7.34921e-06	HC	DENND4A
ENO11	3.52323e-10	0.81515	0.564	0.208	7.44917e-06	HC	ENO1
NENF	4.14953e-10	0.478994	0.255	0.054	8.77336e-06	HC	NENF
GNAZ	5.49753e-10	0.43579	0.327	0.081	1.16234e-05	HC	GNAZ
MBIP	5.91882e-10	0.375132	0.255	0.054	1.25142e-05	HC	MBIP
CSNK1E1	6.37362e-10	0.580757	0.309	0.076	1.34757e-05	HC	CSNK1E
BZW1	8.2481e-10	0.524772	0.273	0.063	1.7439e-05	HC	BZW1
RNPS11	1.10997e-09	0.365276	0.436	0.126	2.3468e-05	HC	RNPS1
FAM200B	1.47931e-09	0.350712	0.255	0.056	3.12771e-05	HC	FAM200B
FKBP4	1.56257e-09	0.318244	0.291	0.069	3.30375e-05	HC	FKBP4
UBQLN1	1.86269e-09	0.506413	0.255	0.057	3.93828e-05	HC	UBQLN1
USP9Y1	2.00409e-09	0.384421	0.327	0.083	4.23725e-05	HC	USP9Y
IRF2BP2	2.15167e-09	0.40241	0.255	0.057	4.54927e-05	HC	IRF2BP2
PPP2R1A1	2.19937e-09	0.451907	0.4	0.116	4.65014e-05	HC	PPP2R1A
NF11	2.42583e-09	0.293253	0.491	0.149	5.12893e-05	HC	NF1
LRRFIP2	2.68152e-09	0.543403	0.273	0.065	5.66953e-05	HC	LRRFIP2
JARID2	2.93021e-09	0.658062	0.418	0.13	6.19535e-05	HC	JARID2
MPRIP1	3.41428e-09	0.422326	0.309	0.078	7.21882e-05	HC	MPRIP
NAP1L11	3.58322e-09	0.532898	0.582	0.21	7.576e-05	HC	NAP1L1
TOM1L21	4.13837e-09	0.308858	0.382	0.106	8.74975e-05	HC	TOM1L2
CASD11	4.50366e-09	0.369023	0.327	0.086	9.52209e-05	HC	CASD1
FBXO11	5.48409e-09	0.366411	0.327	0.086	0.00011595	HC	FBXO11
MEIS1	5.66987e-09	0.348962	0.545	0.177	0.000119878	HC	MEIS1
SCOC	5.68977e-09	0.452763	0.491	0.162	0.000120299	HC	SCOC
RAB11A	8.37831e-09	0.403912	0.345	0.096	0.000177143	HC	RAB11A
AASDHPPT1	9.4551e-09	0.435321	0.291	0.075	0.000199909	HC	AASDHPPT
IQSEC1	9.4779e-09	0.39273	0.436	0.134	0.000200391	HC	IQSEC1
MT-ATP61	9.53589e-09	0.464839	1	0.789	0.000201617	HC	MT-ATP6
ARL2	9.94845e-09	0.379297	0.273	0.067	0.00021034	HC	ARL2
CCDC47	1.0575e-08	0.387754	0.255	0.06	0.000223588	HC	CCDC47
PTOV11	1.0873e-08	0.3869	0.309	0.081	0.000229888	HC	PTOV1
ACTB1	1.11145e-08	0.456624	0.582	0.217	0.000234993	HC	ACTB
PCP41	1.25736e-08	1.58799	0.273	0.075	0.000265844	HC	PCP4
NAA50	1.38227e-08	0.294354	0.255	0.06	0.000292253	HC	NAA50
GAPDH	1.38526e-08	0.795308	0.873	0.611	0.000292886	HC	GAPDH
ZMYND82	1.47579e-08	0.406991	0.327	0.09	0.000312026	HC	ZMYND8
MLLT4	1.89372e-08	0.493969	0.345	0.1	0.00040039	HC	MLLT4
CFL11	1.90411e-08	0.627064	0.509	0.193	0.000402587	HC	CFL1
CPSF6	2.08038e-08	0.582441	0.382	0.119	0.000439855	HC	CPSF6
TACC11	2.17189e-08	0.406244	0.255	0.062	0.000459203	HC	TACC1
PRRC2B1	2.26358e-08	0.377713	0.418	0.13	0.00047859	HC	PRRC2B
LL22NC03-2H8.51	2.29463e-08	0.425902	0.309	0.084	0.000485153	HC	LL22NC03-2H8.5
WDR6	2.39526e-08	0.29261	0.418	0.128	0.00050643	HC	WDR6
FKBP81	2.6265e-08	0.444256	0.345	0.1	0.000555321	HC	FKBP8
CHD41	2.64262e-08	0.441239	0.345	0.1	0.00055873	HC	CHD4
ZC3H13	2.7189e-08	0.276825	0.382	0.112	0.000574858	HC	ZC3H13
ATP6V1F	2.75924e-08	0.590351	0.364	0.114	0.000583387	HC	ATP6V1F
LINC006571	2.88643e-08	0.470867	0.436	0.145	0.000610278	HC	LINC00657
PPP4C	3.52149e-08	0.392595	0.291	0.078	0.000744548	HC	PPP4C
ACAT1	3.70926e-08	0.3673	0.255	0.063	0.000784249	HC	ACAT1
NUCKS11	4.06065e-08	0.412318	0.727	0.292	0.000858544	HC	NUCKS1
BBX	4.32017e-08	0.396664	0.418	0.133	0.000913415	HC	BBX
BEX41	4.32113e-08	0.430555	0.345	0.103	0.000913617	HC	BEX4
TMEM63B	4.53933e-08	0.316405	0.273	0.07	0.000959751	HC	TMEM63B
PANK3	4.56073e-08	0.327035	0.345	0.099	0.000964276	HC	PANK3
LANCL1	4.58387e-08	0.413578	0.273	0.071	0.000969168	HC	LANCL1
RNF1872	4.72897e-08	0.44526	0.273	0.072	0.000999846	HC	RNF187
KMT2E-AS1	5.67246e-08	0.278965	0.255	0.063	0.00119933	HC	KMT2E-AS1
H1FX	5.80667e-08	0.586596	0.327	0.097	0.0012277	HC	H1FX
SFXN11	5.98237e-08	0.453469	0.327	0.095	0.00126485	HC	SFXN1
RAB2A1	6.72251e-08	0.261169	0.327	0.093	0.00142134	HC	RAB2A
PSAP1	7.1319e-08	0.465304	0.582	0.229	0.0015079	HC	PSAP
YWHAZ1	7.35748e-08	0.484215	0.509	0.188	0.00155559	HC	YWHAZ
KIF3A1	7.53408e-08	0.545609	0.582	0.237	0.00159293	HC	KIF3A
PAFAH1B22	8.77372e-08	0.335472	0.291	0.079	0.00185503	HC	PAFAH1B2
FIP1L1	8.81701e-08	0.290653	0.273	0.071	0.00186418	HC	FIP1L1
MT-ND41	9.22135e-08	0.401158	1	0.853	0.00194967	HC	MT-ND4
MT-ND31	1.13195e-07	0.399265	1	0.717	0.00239327	HC	MT-ND3
IPO5	1.18233e-07	0.281089	0.255	0.065	0.0024998	HC	IPO5
HMGN32	1.20653e-07	0.347882	0.673	0.262	0.00255097	HC	HMGN3
ZBTB41	1.21617e-07	0.388806	0.309	0.089	0.00257135	HC	ZBTB4
SSFA2	1.24397e-07	0.330103	0.455	0.153	0.00263013	HC	SSFA2
SNCB1	1.34756e-07	0.36854	0.491	0.172	0.00284915	HC	SNCB
KIAA0895L1	1.39206e-07	0.350847	0.345	0.104	0.00294322	HC	KIAA0895L
TM2D3	1.6028e-07	0.353873	0.4	0.13	0.0033888	HC	TM2D3
PDK1	1.69239e-07	0.410877	0.255	0.067	0.00357821	HC	PDK1
SLC22A171	1.85432e-07	0.404006	0.327	0.099	0.00392059	HC	SLC22A17
ARF1	2.23773e-07	0.31841	0.436	0.147	0.00473123	HC	ARF1
MAP9	2.41622e-07	0.277302	0.4	0.13	0.00510862	HC	MAP9
KHSRP1	2.84935e-07	0.307554	0.273	0.075	0.00602438	HC	KHSRP
ZNF493	2.89733e-07	0.328424	0.309	0.091	0.00612583	HC	ZNF493
DAZAP21	3.17819e-07	0.326416	0.273	0.076	0.00671965	HC	DAZAP2
MAPK11	3.74556e-07	0.3772	0.255	0.069	0.00791925	HC	MAPK1
PCBP31	3.81255e-07	0.258587	0.473	0.165	0.00806088	HC	PCBP3
TERF2IP2	4.12866e-07	0.468454	0.618	0.264	0.00872924	HC	TERF2IP
ZNF2921	4.16592e-07	0.355944	0.545	0.209	0.008808	HC	ZNF292
ZRANB2	4.2278e-07	0.357608	0.636	0.256	0.00893884	HC	ZRANB2
POGZ	4.2553e-07	0.274311	0.455	0.157	0.00899698	HC	POGZ
BROX	4.51734e-07	0.373837	0.255	0.069	0.00955101	HC	BROX
TMEM1451	4.75091e-07	0.497633	0.255	0.071	0.0100448	HC	TMEM145
WDR821	5.00539e-07	0.332835	0.255	0.07	0.0105829	HC	WDR82
C4orf3	5.21711e-07	0.462376	0.455	0.17	0.0110305	HC	C4orf3
NUDCD3	5.25392e-07	0.329818	0.291	0.085	0.0111084	HC	NUDCD3
RORA1	5.58568e-07	0.369173	0.527	0.203	0.0118098	HC	RORA
KLC12	5.70694e-07	0.389055	0.4	0.137	0.0120662	HC	KLC1
PSMA4	5.74843e-07	0.379703	0.291	0.087	0.0121539	HC	PSMA4
SRRM2	6.10809e-07	0.300737	0.745	0.31	0.0129143	HC	SRRM2
ITM2B2	6.88789e-07	0.359492	0.564	0.225	0.0145631	HC	ITM2B
PPP2R5E	7.02199e-07	0.47601	0.564	0.238	0.0148466	HC	PPP2R5E
PURA2	7.11695e-07	0.368854	0.345	0.112	0.0150474	HC	PURA
MT-ND11	8.60463e-07	0.325297	0.982	0.566	0.0181928	HC	MT-ND1
ESRRG1	1.14139e-06	0.447407	0.364	0.124	0.0241324	HC	ESRRG
DPP71	1.20799e-06	0.296529	0.255	0.072	0.0255405	HC	DPP7
DZIP32	1.34257e-06	0.473399	0.255	0.075	0.028386	HC	DZIP3
MGST31	1.38115e-06	0.310231	0.345	0.114	0.0292016	HC	MGST3
NELFCD	1.40153e-06	0.349209	0.255	0.073	0.0296325	HC	NELFCD
NUDT211	1.45207e-06	0.308608	0.255	0.073	0.0307011	HC	NUDT21
IFNAR1	1.88094e-06	0.322887	0.291	0.091	0.0397687	HC	IFNAR1
SMG1	1.98915e-06	0.26912	0.364	0.123	0.0420565	HC	SMG1
HDAC9	2.20224e-06	0.404304	0.291	0.093	0.046562	HC	HDAC9
ZNF280D	2.33455e-06	0.27173	0.418	0.15	0.0493595	HC	ZNF280D
FGD5-AS1	2.35664e-06	0.351315	0.309	0.1	0.0498265	HC	FGD5-AS1
LRBA1	2.41177e-06	0.306582	0.273	0.082	0.050992	HC	LRBA
MKRN1	2.7055e-06	0.461296	0.255	0.077	0.0572023	HC	MKRN1
MAP4K51	2.92377e-06	0.294064	0.327	0.108	0.0618172	HC	MAP4K5
MT-ND4L1	3.12828e-06	0.359755	0.909	0.525	0.0661413	HC	MT-ND4L
YWHAB1	3.24983e-06	0.515462	0.4	0.156	0.0687112	HC	YWHAB
UBR2	5.55236e-06	0.319265	0.255	0.078	0.117393	HC	UBR2
ABI2	5.56559e-06	0.32154	0.4	0.15	0.117673	HC	ABI2
PPM1A	6.18943e-06	0.309432	0.455	0.178	0.130863	HC	PPM1A
RNF19A	7.66599e-06	0.382237	0.273	0.088	0.162082	HC	RNF19A
AMER2	8.24544e-06	0.300854	0.327	0.114	0.174333	HC	AMER2
PHYHIPL	1.02268e-05	0.310901	0.327	0.116	0.216225	HC	PHYHIPL
ATP6AP21	1.05416e-05	0.266463	0.345	0.124	0.222882	HC	ATP6AP2
CLSTN11	1.0551e-05	0.33904	0.564	0.249	0.22308	HC	CLSTN1
PGK11	1.10719e-05	0.454315	0.618	0.3	0.234094	HC	PGK1
ELF2	1.34211e-05	0.263655	0.291	0.098	0.283763	HC	ELF2
KIDINS220	1.42231e-05	0.362733	0.327	0.119	0.300718	HC	KIDINS220
USP471	1.46297e-05	0.256531	0.364	0.134	0.309316	HC	USP47
VAPA1	1.55764e-05	0.31348	0.4	0.157	0.329333	HC	VAPA
USP9X	1.6507e-05	0.306842	0.273	0.091	0.349006	HC	USP9X
WAC	1.70517e-05	0.368119	0.473	0.2	0.360524	HC	WAC
MYEF2	1.79312e-05	0.297279	0.345	0.127	0.37912	HC	MYEF2
NREP2	1.85097e-05	0.311075	0.255	0.083	0.391351	HC	NREP
PPIP5K21	1.96289e-05	0.259125	0.291	0.1	0.415013	HC	PPIP5K2
NFAT5	2.06373e-05	0.259247	0.364	0.137	0.436335	HC	NFAT5
HSP90AB11	2.21012e-05	0.32715	0.691	0.321	0.467285	HC	HSP90AB1
NONO	2.2634e-05	0.297989	0.309	0.111	0.478552	HC	NONO
ACTR21	2.45146e-05	0.31125	0.345	0.13	0.518312	HC	ACTR2
DAAM11	2.82943e-05	0.34433	0.636	0.308	0.598227	HC	DAAM1
OCIAD1	2.84665e-05	0.252416	0.455	0.187	0.601867	HC	OCIAD1
EIF4A21	2.91322e-05	0.329545	0.709	0.348	0.615943	HC	EIF4A2
REV11	2.93676e-05	0.252021	0.273	0.092	0.620919	HC	REV1
TAF1D1	3.02893e-05	0.322239	0.309	0.112	0.640406	HC	TAF1D
GOLGA8A2	3.03519e-05	0.31767	0.345	0.131	0.641731	HC	GOLGA8A
NEMF	3.17912e-05	0.4187	0.364	0.146	0.672161	HC	NEMF
RAB11B	3.47572e-05	0.26226	0.309	0.113	0.734871	HC	RAB11B
MYCBP21	4.03544e-05	0.468593	0.291	0.108	0.853212	HC	MYCBP2
SRSF5	4.06587e-05	0.366665	0.891	0.62	0.859646	HC	SRSF5
MUM11	4.08168e-05	0.402491	0.345	0.137	0.862991	HC	MUM1
RBM33	4.23851e-05	0.276145	0.291	0.103	0.896149	HC	RBM33
ST3GAL51	4.46947e-05	0.290969	0.273	0.096	0.944981	HC	ST3GAL5
KLHL24	4.93595e-05	0.292932	0.273	0.096	1	HC	KLHL24
ATN1	5.06169e-05	0.278412	0.418	0.173	1	HC	ATN1
CLASP1	5.51139e-05	0.252961	0.4	0.162	1	HC	CLASP1
CIPC1	6.34631e-05	0.386274	0.273	0.098	1	HC	CIPC
FGFR1OP21	6.50974e-05	0.301409	0.364	0.146	1	HC	FGFR1OP2
LUC7L32	7.6662e-05	0.313396	0.836	0.468	1	HC	LUC7L3
PDCD5	7.95725e-05	0.257991	0.255	0.089	1	HC	PDCD5
ARL5A	7.95966e-05	0.284167	0.309	0.117	1	HC	ARL5A
PPP1CB	8.42333e-05	0.257916	0.527	0.237	1	HC	PPP1CB
TTC32	9.75677e-05	0.295196	0.855	0.464	1	HC	TTC3
CCDC88A1	0.000171774	0.397506	0.309	0.127	1	HC	CCDC88A
PPIA1	0.000248746	0.289924	0.4	0.18	1	HC	PPIA
APC1	0.000435815	0.303306	0.273	0.109	1	HC	APC
ANK2	0.000700788	0.382385	0.764	0.49	1	HC	ANK2
BOD1L11	0.000702544	0.335551	0.309	0.137	1	HC	BOD1L1
EEA1	0.000875447	0.250144	0.309	0.135	1	HC	EEA1
ARGLU1	0.00177048	0.29928	0.691	0.431	1	HC	ARGLU1
TF	0	4.12852	0.938	0.084	0	MG	TF
CLU1	0	3.84536	0.915	0.053	0	MG	CLU
GLUL1	0	3.74077	0.96	0.051	0	MG	GLUL
HES1	0	3.35855	0.778	0.012	0	MG	HES1
VIM	0	3.3373	0.852	0.028	0	MG	VIM
CRABP1	0	3.30424	0.812	0.034	0	MG	CRABP1
SPP11	0	3.24337	0.869	0.041	0	MG	SPP1
WIF1	0	3.21953	0.903	0.022	0	MG	WIF1
FRZB	0	3.09159	0.881	0.033	0	MG	FRZB
CRYAB	0	3.07753	0.756	0.023	0	MG	CRYAB
APOE	0	3.04634	0.761	0.025	0	MG	APOE
PTGDS	0	3.00307	0.847	0.018	0	MG	PTGDS
CP	0	2.88458	0.699	0.01	0	MG	CP
DKK31	0	2.79259	0.79	0.015	0	MG	DKK3
MT1G	0	2.75798	0.551	0.013	0	MG	MT1G
C1orf61	0	2.62389	0.761	0.016	0	MG	C1orf61
AKAP12	0	2.58317	0.716	0.011	0	MG	AKAP12
RLBP1	0	2.55279	0.71	0.012	0	MG	RLBP1
TRDN	0	2.48428	0.75	0.008	0	MG	TRDN
NDUFA4L2	0	2.35193	0.54	0.022	0	MG	NDUFA4L2
CRYAA	0	2.32832	0.386	0.008	0	MG	CRYAA
SLC1A3	0	2.26048	0.71	0.007	0	MG	SLC1A3
MT1F	0	2.19643	0.545	0.007	0	MG	MT1F
RGR	0	2.17825	0.631	0.012	0	MG	RGR
STAC2	0	2.15726	0.676	0.007	0	MG	STAC2
KDR	0	2.04783	0.614	0.008	0	MG	KDR
IGFBP5	0	2.03819	0.403	0.004	0	MG	IGFBP5
FABP7	0	1.98408	0.54	0.019	0	MG	FABP7
CNN3	0	1.96437	0.574	0.013	0	MG	CNN3
LINC00844	0	1.89524	0.483	0.007	0	MG	LINC00844
RDH10	0	1.88981	0.608	0.015	0	MG	RDH10
F3	0	1.78905	0.557	0.009	0	MG	F3
TSC22D4	0	1.69598	0.528	0.003	0	MG	TSC22D4
NDRG2	0	1.62944	0.483	0.009	0	MG	NDRG2
ID3	0	1.62287	0.358	0.005	0	MG	ID3
ZFP36L1	0	1.61753	0.426	0.006	0	MG	ZFP36L1
PTN1	0	1.61525	0.46	0.013	0	MG	PTN
SULF1	0	1.59284	0.426	0.003	0	MG	SULF1
GPR37	0	1.57762	0.506	0.016	0	MG	GPR37
AQP4	0	1.56562	0.46	0.006	0	MG	AQP4
DAPL1	0	1.56069	0.409	0.005	0	MG	DAPL1
RP11-89K21.1	0	1.54878	0.392	0.007	0	MG	RP11-89K21.1
TRPM3	0	1.53821	0.392	0.007	0	MG	TRPM3
CDC42EP41	0	1.52222	0.466	0.016	0	MG	CDC42EP4
SEPP1	0	1.52163	0.432	0.012	0	MG	SEPP1
PYGL	0	1.51605	0.472	0.006	0	MG	PYGL
RARRES2	0	1.51576	0.432	0.005	0	MG	RARRES2
TUBB2B1	0	1.51348	0.443	0.012	0	MG	TUBB2B
ADIRF	0	1.50947	0.364	0.005	0	MG	ADIRF
MT1M	0	1.49904	0.392	0.004	0	MG	MT1M
ABI3BP	0	1.49876	0.426	0.003	0	MG	ABI3BP
MTTP	0	1.45743	0.415	0.002	0	MG	MTTP
RHOC	0	1.45416	0.42	0.005	0	MG	RHOC
SOX9	0	1.44748	0.403	0.003	0	MG	SOX9
ID4	0	1.43123	0.415	0.006	0	MG	ID4
NGFR	0	1.42983	0.341	0.003	0	MG	NGFR
SLITRK2	0	1.42743	0.409	0.002	0	MG	SLITRK2
HKDC1	0	1.40669	0.386	0.002	0	MG	HKDC1
PRSS35	0	1.40023	0.432	0.002	0	MG	PRSS35
SPARCL1	0	1.38954	0.375	0.003	0	MG	SPARCL1
CTNNA2	0	1.3832	0.392	0.007	0	MG	CTNNA2
LIX1	0	1.37098	0.369	0.003	0	MG	LIX1
DACH11	0	1.3532	0.392	0.008	0	MG	DACH1
FXYD3	0	1.35311	0.42	0.004	0	MG	FXYD3
LGALS3	0	1.32685	0.295	0.003	0	MG	LGALS3
MARCKSL11	0	1.29803	0.352	0.006	0	MG	MARCKSL1
PRELP	0	1.2504	0.398	0.003	0	MG	PRELP
ATP2B41	0	1.24749	0.364	0.007	0	MG	ATP2B4
COL9A2	0	1.24537	0.364	0.004	0	MG	COL9A2
LGALS1	0	1.22318	0.318	0.005	0	MG	LGALS1
LRP1	0	1.22251	0.347	0.006	0	MG	LRP1
CEBPD	0	1.2123	0.307	0.003	0	MG	CEBPD
IFITM3	0	1.20088	0.318	0.003	0	MG	IFITM3
FLT1	0	1.19537	0.307	0.004	0	MG	FLT1
CDH23	0	1.18895	0.307	0.004	0	MG	CDH23
CAV2	0	1.18287	0.324	0.002	0	MG	CAV2
S100A1	0	1.17288	0.267	0.002	0	MG	S100A1
MYO10	0	1.16885	0.364	0.006	0	MG	MYO10
CHRDL1	0	1.16168	0.341	0.003	0	MG	CHRDL1
HOPX	0	1.1615	0.324	0.002	0	MG	HOPX
SPOCK1	0	1.15921	0.335	0.004	0	MG	SPOCK1
DDR1	0	1.15548	0.324	0.003	0	MG	DDR1
LITAF	0	1.15379	0.307	0.003	0	MG	LITAF
PIP5K1B	0	1.15236	0.324	0.003	0	MG	PIP5K1B
CRYM	0	1.11726	0.347	0.003	0	MG	CRYM
DCLK1	0	1.11223	0.335	0.004	0	MG	DCLK1
GULP1	0	1.11047	0.307	0.002	0	MG	GULP1
FXYD6	0	1.1095	0.324	0.004	0	MG	FXYD6
ATP1A2	0	1.10747	0.284	0.002	0	MG	ATP1A2
MDFIC	0	1.10493	0.256	0.001	0	MG	MDFIC
MNDA	0	1.09874	0.312	0.002	0	MG	MNDA
KIAA1217	0	1.08175	0.284	0.002	0	MG	KIAA1217
ABCA8	0	1.05418	0.29	0.003	0	MG	ABCA8
LHX2	0	1.05189	0.284	0.002	0	MG	LHX2
TOX3	0	1.04065	0.284	0.003	0	MG	TOX3
CCND2	0	1.01323	0.301	0.002	0	MG	CCND2
FSTL1	0	1.00741	0.318	0.003	0	MG	FSTL1
FXYD1	0	1.00719	0.278	0.003	0	MG	FXYD1
TGFB2	0	1.00662	0.295	0.003	0	MG	TGFB2
NUPR1	0	0.961208	0.256	0.002	0	MG	NUPR1
CFI	0	0.939725	0.284	0.002	0	MG	CFI
SOX2	0	0.926825	0.273	0.003	0	MG	SOX2
KCNJ10	0	0.923841	0.256	0.001	0	MG	KCNJ10
CHL1	0	0.91864	0.256	0.002	0	MG	CHL1
PHLDA1	1.36776e-305	1.19651	0.324	0.006	2.89186e-301	MG	PHLDA1
GPX3	2.23835e-304	4.1235	0.994	0.122	4.73254e-300	MG	GPX3
MT1E	1.73926e-303	2.12681	0.636	0.036	3.67732e-299	MG	MT1E
NFIB	1.17475e-301	1.56784	0.534	0.023	2.48378e-297	MG	NFIB
MYO1B	4.58967e-299	1.02406	0.261	0.003	9.70395e-295	MG	MYO1B
CSRP2	4.71308e-295	1.26964	0.347	0.008	9.96487e-291	MG	CSRP2
APP2	2.5453e-294	1.36937	0.398	0.012	5.38153e-290	MG	APP
BASP12	1.00234e-289	1.33951	0.438	0.015	2.11925e-285	MG	BASP1
HIF3A	1.22488e-289	0.901719	0.256	0.003	2.58976e-285	MG	HIF3A
S100A6	1.53188e-279	1.07584	0.267	0.004	3.23885e-275	MG	S100A6
PCSK21	1.05587e-270	1.08973	0.324	0.008	2.23242e-266	MG	PCSK2
ENPP5	1.87169e-267	0.898628	0.261	0.004	3.95731e-263	MG	ENPP5
BHLHE40	1.87175e-266	1.45574	0.403	0.014	3.95743e-262	MG	BHLHE40
NPVF	1.97272e-263	2.00634	0.335	0.009	4.17093e-259	MG	NPVF
PPP1R3C	2.09002e-263	1.40366	0.392	0.013	4.41892e-259	MG	PPP1R3C
MT1X	3.30924e-262	2.29101	0.591	0.036	6.99673e-258	MG	MT1X
NTRK21	4.99333e-255	1.30635	0.375	0.012	1.05574e-250	MG	NTRK2
RCN1	1.5404e-245	1.00497	0.301	0.007	3.25686e-241	MG	RCN1
CA21	8.33077e-242	2.55758	0.767	0.078	1.76137e-237	MG	CA2
MT2A	3.46378e-236	2.32439	0.733	0.068	7.32346e-232	MG	MT2A
BTG2	6.5679e-236	1.3488	0.284	0.007	1.38865e-231	MG	BTG2
VAT1L1	2.65327e-234	1.38212	0.42	0.018	5.60981e-230	MG	VAT1L
GNG5	4.04763e-234	1.31916	0.381	0.014	8.55791e-230	MG	GNG5
HSPB1	1.49817e-233	2.28269	0.523	0.032	3.16758e-229	MG	HSPB1
RCAN2	1.73076e-233	1.0305	0.29	0.007	3.65935e-229	MG	RCAN2
STRIP2	9.23533e-233	0.949238	0.267	0.006	1.95263e-228	MG	STRIP2
SLC2A1	2.41259e-231	1.54181	0.477	0.025	5.10095e-227	MG	SLC2A1
PTPRZ1	1.22405e-229	1.09589	0.318	0.009	2.58801e-225	MG	PTPRZ1
RASD1	4.52014e-225	1.51344	0.335	0.011	9.55694e-221	MG	RASD1
GPM6A2	2.4249e-224	1.68034	0.574	0.04	5.12696e-220	MG	GPM6A
SH3BGRL	3.91242e-221	0.9556	0.278	0.007	8.27203e-217	MG	SH3BGRL
NUDT4	2.11203e-213	1.54459	0.494	0.03	4.46546e-209	MG	NUDT4
NFIA1	1.87716e-211	1.18394	0.369	0.015	3.96887e-207	MG	NFIA
ARHGAP32	2.13587e-211	1.26067	0.443	0.024	4.51588e-207	MG	ARHGAP32
OGFRL11	5.53622e-209	1.27225	0.347	0.014	1.17052e-204	MG	OGFRL1
PET112	3.322e-208	1.12864	0.364	0.015	7.0237e-204	MG	PET112
MGARP2	3.78056e-204	1.77832	0.597	0.05	7.99323e-200	MG	MGARP
PGM2	2.53919e-199	1.05202	0.295	0.01	5.36862e-195	MG	PGM2
PAX62	8.58006e-197	1.20514	0.358	0.016	1.81408e-192	MG	PAX6
ERBB2IP1	5.98687e-195	1.27768	0.438	0.025	1.2658e-190	MG	ERBB2IP
PBXIP1	1.22278e-192	0.94998	0.318	0.012	2.58533e-188	MG	PBXIP1
SIX32	2.53837e-192	1.19588	0.42	0.024	5.36687e-188	MG	SIX3
AHCYL2	1.87162e-185	1.01181	0.312	0.012	3.95717e-181	MG	AHCYL2
TANC11	4.38453e-175	0.959251	0.267	0.009	9.27022e-171	MG	TANC1
PLCE1	1.4304e-168	0.952028	0.273	0.01	3.0243e-164	MG	PLCE1
MBOAT21	5.4876e-165	0.867682	0.324	0.016	1.16024e-160	MG	MBOAT2
CAV1	9.98534e-165	1.10307	0.307	0.014	2.1112e-160	MG	CAV1
NR2F1	1.37264e-154	0.941571	0.261	0.01	2.90218e-150	MG	NR2F1
RP11-332H18.4	5.82146e-153	1.06357	0.273	0.012	1.23083e-148	MG	RP11-332H18.4
MT3	1.45978e-150	1.37744	0.307	0.016	3.08641e-146	MG	MT3
PTPRS1	4.00373e-141	1.13429	0.295	0.016	8.46509e-137	MG	PTPRS
KLHL8	4.14216e-138	1.51838	0.568	0.066	8.75776e-134	MG	KLHL8
LSAMP2	1.2219e-137	1.19569	0.312	0.018	2.58346e-133	MG	LSAMP
QDPR	1.42171e-136	1.287	0.352	0.024	3.00592e-132	MG	QDPR
INSIG12	5.00383e-123	1.15247	0.318	0.022	1.05796e-118	MG	INSIG1
SNX10	3.20099e-121	1.10322	0.352	0.027	6.76785e-117	MG	SNX10
LINC00461	1.03123e-119	1.10972	0.392	0.034	2.18033e-115	MG	LINC00461
ILDR2	2.97246e-118	0.752588	0.261	0.015	6.28467e-114	MG	ILDR2
SYT112	4.28716e-117	0.968693	0.301	0.02	9.06434e-113	MG	SYT11
MARCKS2	6.41534e-117	1.06165	0.352	0.029	1.3564e-112	MG	MARCKS
TMEM2	1.92243e-115	0.966723	0.312	0.022	4.0646e-111	MG	TMEM2
LAPTM4A	3.0516e-115	1.08719	0.386	0.035	6.45199e-111	MG	LAPTM4A
MEG31	4.44508e-114	1.47145	0.403	0.039	9.39824e-110	MG	MEG3
DUSP1	3.69778e-113	1.8128	0.739	0.15	7.81821e-109	MG	DUSP1
GPM6B	1.09801e-111	1.69679	0.756	0.16	2.32152e-107	MG	GPM6B
ACTB2	4.44893e-107	1.84396	0.807	0.207	9.40638e-103	MG	ACTB
DBI	1.6536e-102	1.38131	0.415	0.046	3.4962e-98	MG	DBI
ID2	1.17264e-101	1.4147	0.426	0.049	2.47931e-97	MG	ID2
SCD53	2.27957e-101	1.06507	0.352	0.033	4.81969e-97	MG	SCD5
SYNM	9.40685e-99	0.882233	0.273	0.02	1.98889e-94	MG	SYNM
GNAS2	2.79837e-95	1.21234	0.534	0.08	5.91659e-91	MG	GNAS
GADD45B	2.4185e-88	1.19203	0.324	0.032	5.11342e-84	MG	GADD45B
LGR42	1.64825e-86	1.00436	0.381	0.044	3.4849e-82	MG	LGR4
NGFRAP12	1.10138e-84	1.37799	0.432	0.062	2.32864e-80	MG	NGFRAP1
ENO12	1.75799e-83	1.67507	0.733	0.2	3.71691e-79	MG	ENO1
NEAT12	2.09236e-80	2.36548	0.46	0.079	4.42388e-76	MG	NEAT1
CALD1	2.63035e-80	0.705992	0.256	0.022	5.56135e-76	MG	CALD1
RGS16	1.93429e-79	1.28227	0.284	0.028	4.08967e-75	MG	RGS16
CD81	2.93764e-79	0.858927	0.256	0.022	6.21104e-75	MG	CD81
ATP6V0E1	8.81889e-78	0.854261	0.278	0.027	1.86458e-73	MG	ATP6V0E1
SESN3	1.76143e-77	1.06719	0.398	0.054	3.72418e-73	MG	SESN3
RRBP1	9.69844e-77	0.861349	0.324	0.036	2.05054e-72	MG	RRBP1
RHEB	3.4384e-76	1.11951	0.534	0.097	7.2698e-72	MG	RHEB
GOLIM4	1.07655e-72	1.31968	0.597	0.129	2.27614e-68	MG	GOLIM4
SEPT81	8.43806e-72	0.857921	0.352	0.045	1.78406e-67	MG	SEPT8
PCDH91	2.25248e-71	0.843323	0.307	0.035	4.76242e-67	MG	PCDH9
LAMP2	3.82777e-71	0.803142	0.301	0.034	8.09305e-67	MG	LAMP2
ACTN4	5.18451e-69	0.812074	0.295	0.033	1.09616e-64	MG	ACTN4
PRDX6	1.65324e-68	1.08609	0.369	0.053	3.49545e-64	MG	PRDX6
NIN1	7.02622e-67	1.14867	0.386	0.058	1.48555e-62	MG	NIN
FHL11	3.18698e-64	0.873	0.295	0.036	6.73823e-60	MG	FHL1
RTN4	5.76044e-64	1.26337	0.892	0.467	1.21793e-59	MG	RTN4
ITM2B3	9.30189e-62	1.37391	0.693	0.217	1.9667e-57	MG	ITM2B
FOS	2.61854e-60	1.63134	0.642	0.193	5.53637e-56	MG	FOS
MSANTD4	8.10296e-59	0.785128	0.301	0.04	1.71321e-54	MG	MSANTD4
PCGF5	8.55538e-58	0.880982	0.318	0.046	1.80886e-53	MG	PCGF5
CMTM6	8.8657e-58	0.707184	0.278	0.035	1.87447e-53	MG	CMTM6
JUN	6.96224e-57	1.0401	0.597	0.147	1.47203e-52	MG	JUN
JUNB	3.76862e-56	1.34967	0.449	0.094	7.96799e-52	MG	JUNB
DPYSL22	1.6043e-55	0.897223	0.443	0.086	3.39197e-51	MG	DPYSL2
ASAH1	7.84722e-52	0.879671	0.455	0.095	1.65914e-47	MG	ASAH1
B2M	7.92959e-51	0.794351	0.324	0.052	1.67655e-46	MG	B2M
VEGFA1	2.39882e-50	1.40386	0.557	0.155	5.07182e-46	MG	VEGFA
TCF4	4.45843e-50	0.927004	0.517	0.123	9.42647e-46	MG	TCF4
CALM21	7.62918e-49	1.20389	0.847	0.421	1.61304e-44	MG	CALM2
RHOBTB3	3.70674e-47	0.714219	0.295	0.046	7.83717e-43	MG	RHOBTB3
IRF2BP21	5.96717e-46	0.707133	0.312	0.053	1.26164e-41	MG	IRF2BP2
SPRY1	2.77458e-44	0.676848	0.312	0.054	5.8663e-40	MG	SPRY1
ATP1A12	2.88158e-44	0.918011	0.528	0.14	6.09253e-40	MG	ATP1A1
NCAM12	2.16282e-42	0.95488	0.545	0.153	4.57285e-38	MG	NCAM1
SLMAP	7.0099e-42	0.772383	0.324	0.061	1.4821e-37	MG	SLMAP
PCMTD11	5.58829e-41	0.757516	0.432	0.101	1.18153e-36	MG	PCMTD1
ANXA5	6.81731e-38	0.775833	0.324	0.066	1.44138e-33	MG	ANXA5
WBP5	1.8307e-36	0.617818	0.347	0.074	3.87065e-32	MG	WBP5
PHYHIPL1	2.11653e-36	0.87489	0.426	0.111	4.47498e-32	MG	PHYHIPL
CDKN1B	2.56016e-36	0.625591	0.312	0.063	5.41294e-32	MG	CDKN1B
EIF4EBP2	4.88901e-36	0.750436	0.278	0.053	1.03368e-31	MG	EIF4EBP2
AKIRIN2	1.27258e-35	0.682458	0.29	0.056	2.69061e-31	MG	AKIRIN2
ALDH3A2	4.68637e-35	0.54353	0.267	0.049	9.90839e-31	MG	ALDH3A2
EEF1D	6.70308e-34	0.768675	0.381	0.094	1.41723e-29	MG	EEF1D
IL6ST	2.64062e-33	0.790563	0.523	0.16	5.58307e-29	MG	IL6ST
BZW11	8.23431e-33	0.575433	0.29	0.059	1.74098e-28	MG	BZW1
ACTG1	2.21273e-32	0.883606	0.847	0.501	4.67838e-28	MG	ACTG1
RPL7	7.62337e-32	1.28375	0.688	0.365	1.61181e-27	MG	RPL7
AMER21	1.74171e-31	0.710114	0.409	0.109	3.6825e-27	MG	AMER2
MCFD2	2.88829e-31	0.637377	0.295	0.064	6.10671e-27	MG	MCFD2
LINC006572	7.88589e-31	0.855277	0.466	0.141	1.66731e-26	MG	LINC00657
TMEM258	1.75822e-30	0.830646	0.375	0.101	3.71741e-26	MG	TMEM258
RPL19	4.31417e-30	1.04522	0.631	0.271	9.12145e-26	MG	RPL19
DSTN	7.25423e-30	0.804037	0.449	0.139	1.53376e-25	MG	DSTN
PPA11	7.54094e-30	0.854689	0.619	0.254	1.59438e-25	MG	PPA1
SERP1	1.71095e-28	0.720366	0.415	0.121	3.61747e-24	MG	SERP1
SRP9	3.54814e-28	0.942198	0.523	0.193	7.50184e-24	MG	SRP9
PSAP2	3.81579e-28	0.813854	0.585	0.223	8.06774e-24	MG	PSAP
PEBP12	1.81959e-27	0.838496	0.602	0.248	3.84716e-23	MG	PEBP1
AGL	2.28961e-27	0.662026	0.409	0.119	4.84093e-23	MG	AGL
GAPDH1	7.27737e-27	0.836638	0.858	0.607	1.53865e-22	MG	GAPDH
RAC12	3.48436e-26	0.595769	0.261	0.06	7.36697e-22	MG	RAC1
SCP21	6.01366e-26	0.52228	0.33	0.086	1.27147e-21	MG	SCP2
NAP1L12	1.55688e-25	0.790286	0.534	0.206	3.29172e-21	MG	NAP1L1
RPL23	2.35074e-25	0.735625	0.54	0.206	4.97016e-21	MG	RPL23
WDR11	4.67147e-25	0.412016	0.267	0.062	9.87688e-21	MG	WDR1
JUND1	4.9363e-25	0.65754	0.29	0.073	1.04368e-20	MG	JUND
RAB11A1	5.25963e-25	0.637981	0.335	0.092	1.11204e-20	MG	RAB11A
IER2	1.41641e-24	0.65687	0.278	0.069	2.99471e-20	MG	IER2
RPLP2	1.58767e-24	0.991239	0.608	0.302	3.35681e-20	MG	RPLP2
DNAJB1	2.23953e-24	0.677087	0.466	0.159	4.73505e-20	MG	DNAJB1
FTL	9.12969e-24	0.905412	0.784	0.472	1.93029e-19	MG	FTL
SNRPG	3.87983e-23	0.791094	0.477	0.178	8.20311e-19	MG	SNRPG
PPDPF1	4.197e-23	0.688569	0.324	0.094	8.87371e-19	MG	PPDPF
COMMD6	6.59699e-23	0.743333	0.358	0.111	1.3948e-18	MG	COMMD6
TUBB	1.11923e-22	0.540079	0.335	0.097	2.36639e-18	MG	TUBB
RPL9	1.81207e-22	0.855804	0.665	0.346	3.83126e-18	MG	RPL9
RPS10	2.79806e-22	0.619891	0.347	0.106	5.91595e-18	MG	RPS10
MORF4L12	2.804e-22	0.719293	0.506	0.198	5.92851e-18	MG	MORF4L1
GSN	7.17805e-22	0.545126	0.438	0.148	1.51765e-17	MG	GSN
UBE2H3	1.28225e-21	0.51842	0.278	0.075	2.71106e-17	MG	UBE2H
BNIP3L1	1.57882e-21	0.647363	0.426	0.148	3.33809e-17	MG	BNIP3L
ARHGAP29	1.6479e-21	0.646018	0.42	0.144	3.48415e-17	MG	ARHGAP29
ACSL33	2.44309e-21	0.539066	0.335	0.101	5.16543e-17	MG	ACSL3
BEX12	4.65085e-21	0.618047	0.335	0.104	9.83329e-17	MG	BEX1
UBC	4.65651e-21	0.967954	0.795	0.572	9.84525e-17	MG	UBC
RPL37A	4.98841e-21	0.890696	0.767	0.459	1.0547e-16	MG	RPL37A
TRIM22	5.53478e-21	0.446828	0.278	0.076	1.17022e-16	MG	TRIM2
RPL41	8.41103e-21	0.796078	0.886	0.679	1.77834e-16	MG	RPL41
CD59	1.02708e-20	0.45172	0.307	0.088	2.17157e-16	MG	CD59
RPL31	1.45355e-20	1.01133	0.562	0.291	3.07323e-16	MG	RPL31
RPS27L	1.87158e-20	0.665392	0.33	0.1	3.95708e-16	MG	RPS27L
COBL	3.16845e-20	0.474327	0.284	0.08	6.69906e-16	MG	COBL
TTYH1	4.15341e-20	0.539541	0.369	0.122	8.78156e-16	MG	TTYH1
RPL23A	4.16567e-20	0.774592	0.648	0.333	8.80748e-16	MG	RPL23A
C9orf72	5.14653e-20	0.462185	0.29	0.083	1.08813e-15	MG	C9orf72
MXI1	5.71893e-20	0.498188	0.261	0.07	1.20915e-15	MG	MXI1
ARHGAP212	1.04008e-19	0.506202	0.278	0.079	2.19903e-15	MG	ARHGAP21
TPT1	1.24276e-19	0.909015	0.568	0.276	2.62756e-15	MG	TPT1
EEF2	2.55973e-19	0.58706	0.432	0.159	5.41203e-15	MG	EEF2
RPS24	2.72104e-19	0.902896	0.665	0.385	5.75309e-15	MG	RPS24
AKAP111	2.84135e-19	0.468197	0.477	0.18	6.00748e-15	MG	AKAP11
RPL37	7.48609e-19	0.860591	0.5	0.22	1.58278e-14	MG	RPL37
MRFAP1	7.50652e-19	0.497393	0.312	0.097	1.5871e-14	MG	MRFAP1
TMEM245	1.07568e-18	0.51339	0.278	0.082	2.2743e-14	MG	TMEM245
RPL30	1.2214e-18	0.78915	0.494	0.217	2.5824e-14	MG	RPL30
CLNS1A	1.75364e-18	0.417162	0.301	0.092	3.70772e-14	MG	CLNS1A
TECR	2.33866e-18	0.606857	0.517	0.225	4.94462e-14	MG	TECR
ISCU	2.97205e-18	0.571688	0.267	0.078	6.2838e-14	MG	ISCU
MYO6	7.77696e-18	0.64088	0.568	0.269	1.64428e-13	MG	MYO6
ROMO1	9.12969e-18	0.616778	0.284	0.089	1.93029e-13	MG	ROMO1
RPL36A	1.07055e-17	0.690559	0.335	0.117	2.26346e-13	MG	RPL36A
NUCKS12	1.56496e-17	0.603631	0.597	0.289	3.30879e-13	MG	NUCKS1
SOD1	1.67606e-17	0.615744	0.523	0.227	3.54368e-13	MG	SOD1
ESPN	2.91448e-17	0.429298	0.409	0.147	6.16209e-13	MG	ESPN
TMEM106C	3.19152e-17	0.478382	0.29	0.09	6.74782e-13	MG	TMEM106C
COX7C	3.54853e-17	0.775975	0.608	0.342	7.50265e-13	MG	COX7C
NCKAP12	3.5764e-17	0.425534	0.398	0.145	7.56157e-13	MG	NCKAP1
RPL34	5.97238e-17	0.817453	0.795	0.566	1.26274e-12	MG	RPL34
SNX3	6.4448e-17	0.481769	0.324	0.11	1.36262e-12	MG	SNX3
AES1	6.66544e-17	0.419276	0.301	0.097	1.40927e-12	MG	AES
WDR83OS	2.16443e-16	0.438542	0.284	0.09	4.57625e-12	MG	WDR83OS
NFE2L2	2.27435e-16	0.44585	0.324	0.11	4.80867e-12	MG	NFE2L2
RPS14	2.29392e-16	0.677498	0.67	0.385	4.85003e-12	MG	RPS14
SERF21	2.97569e-16	0.579526	0.506	0.228	6.29151e-12	MG	SERF2
RPL12	6.77063e-16	0.712905	0.477	0.221	1.43151e-11	MG	RPL12
RPL18	8.40331e-16	0.704235	0.585	0.313	1.77671e-11	MG	RPL18
SEPT22	8.40656e-16	0.396978	0.341	0.12	1.7774e-11	MG	SEPT2
TMCO11	9.30802e-16	0.46745	0.381	0.147	1.96799e-11	MG	TMCO1
PARK7	1.1092e-15	0.54442	0.398	0.156	2.34517e-11	MG	PARK7
UBA52	1.44158e-15	0.58799	0.432	0.179	3.04792e-11	MG	UBA52
RPS20	2.12205e-15	0.684037	0.562	0.294	4.48665e-11	MG	RPS20
UBB	2.99142e-15	0.517432	0.665	0.361	6.32477e-11	MG	UBB
RPS21	3.7932e-15	0.671053	0.438	0.197	8.01997e-11	MG	RPS21
RPS4Y1	4.67489e-15	0.465691	0.364	0.138	9.88411e-11	MG	RPS4Y1
[truncated: 3,012 more rows]

## Sheet: Donor78
Supplementary Data 1: One-sided Wilcoxon rank-sum test p-values for the markers of cell types in retina across donor 78.
	p_val	avg_logFC	pct.1	pct.2	p_val_adj	cluster	gene
MMD2	1.40009e-20	0.785939	0.5	0.009	2.96021e-16	AC	MMD2
MFSD6	1.34744e-13	1.09486	0.5	0.016	2.84889e-09	AC	MFSD6
C11orf96	2.55216e-13	0.77534	0.5	0.016	5.39604e-09	AC	C11orf96
SPTLC1	1.71307e-11	1.16255	0.75	0.046	3.62194e-07	AC	SPTLC1
ADD2	2.29356e-10	0.767969	0.5	0.022	4.84927e-06	AC	ADD2
UGDH-AS1	8.0468e-09	0.762109	0.5	0.026	0.000170134	AC	UGDH-AS1
STXBP5	8.67884e-09	1.06721	0.5	0.027	0.000183497	AC	STXBP5
A1BG	3.488e-08	0.981081	0.75	0.066	0.000737469	AC	A1BG
BTBD8	8.19032e-08	0.920918	0.5	0.031	0.00173168	AC	BTBD8
UCP2	4.84145e-07	0.727916	0.5	0.034	0.0102363	AC	UCP2
MFHAS1	9.47295e-07	1.0524	0.5	0.038	0.0200286	AC	MFHAS1
COPG1	1.50575e-06	0.739952	0.5	0.038	0.0318362	AC	COPG1
TARBP1	3.06308e-06	0.728867	0.5	0.04	0.0647627	AC	TARBP1
RP11-421L21.3	3.64561e-06	0.736751	0.5	0.041	0.0770791	AC	RP11-421L21.3
C2CD2L	6.40803e-06	1.24421	0.5	0.042	0.135485	AC	C2CD2L
MPP2	7.71289e-06	1.06294	0.5	0.044	0.163074	AC	MPP2
VTA1	8.86919e-06	1.03891	0.75	0.104	0.187521	AC	VTA1
SLC7A8	8.93527e-06	0.910934	0.5	0.046	0.188918	AC	SLC7A8
RHBDL3	1.41677e-05	0.717807	0.5	0.045	0.299548	AC	RHBDL3
TRNAU1AP	1.65851e-05	0.928718	0.75	0.109	0.350658	AC	TRNAU1AP
PLEKHM2	1.70582e-05	0.880242	0.5	0.047	0.360662	AC	PLEKHM2
RUSC1	1.70582e-05	0.736959	0.5	0.047	0.360662	AC	RUSC1
PEX5	1.80111e-05	0.892136	0.5	0.049	0.380809	AC	PEX5
SEH1L	2.06064e-05	0.889187	0.5	0.049	0.435682	AC	SEH1L
PAPD7	4.4315e-05	0.867168	0.5	0.052	0.936952	AC	PAPD7
ABCB8	6.42963e-05	0.705066	0.5	0.053	1	AC	ABCB8
RP11-427H3.3	8.04649e-05	1.23187	0.5	0.056	1	AC	RP11-427H3.3
NOL9	0.000112262	0.987033	0.5	0.059	1	AC	NOL9
CUX1	0.000130742	0.976703	0.75	0.145	1	AC	CUX1
JMY	0.000149557	1.23892	0.75	0.152	1	AC	JMY
RP11-22P6.2	0.000149601	0.829061	0.5	0.058	1	AC	RP11-22P6.2
TTPAL	0.000180668	0.691862	0.5	0.059	1	AC	TTPAL
MPLKIP	0.000206406	0.940815	1	0.271	1	AC	MPLKIP
PPP2R1A	0.000215228	0.937406	1	0.28	1	AC	PPP2R1A
PLCE1	0.000278122	1.0638	0.75	0.168	1	AC	PLCE1
VAMP1	0.000299369	0.708053	0.5	0.065	1	AC	VAMP1
FNDC4	0.000325251	0.67685	0.5	0.064	1	AC	FNDC4
C7orf55-LUC7L2	0.000359902	1.25956	1	0.32	1	AC	C7orf55-LUC7L2
CDK5RAP3	0.000366247	0.8999	1	0.296	1	AC	CDK5RAP3
NUFIP1	0.000378833	0.981658	0.5	0.07	1	AC	NUFIP1
ATP8A2	0.000417372	0.953827	0.5	0.07	1	AC	ATP8A2
ERCC3	0.000448314	0.826612	0.5	0.067	1	AC	ERCC3
NAP1L2	0.000461673	0.994052	0.5	0.073	1	AC	NAP1L2
TTC21B	0.000466732	0.837705	0.5	0.069	1	AC	TTC21B
EFTUD2	0.000473794	0.684952	0.5	0.068	1	AC	EFTUD2
ATP5L2	0.00049374	0.974576	0.5	0.073	1	AC	ATP5L2
NT5DC1	0.000542695	0.820758	0.5	0.069	1	AC	NT5DC1
NCOA3	0.000605012	0.669762	0.5	0.069	1	AC	NCOA3
RP11-356C4.3	0.000664811	0.690195	0.5	0.072	1	AC	RP11-356C4.3
WDR26	0.000694227	0.929213	0.75	0.169	1	AC	WDR26
HDLBP	0.000728958	1.00872	0.75	0.194	1	AC	HDLBP
CTNNAL1	0.000743631	0.856765	1	0.302	1	AC	CTNNAL1
MRPS9	0.000752665	0.660359	0.5	0.071	1	AC	MRPS9
ACAT1	0.000802299	0.917223	0.75	0.173	1	AC	ACAT1
LRRC37A2	0.000945397	0.653653	0.5	0.072	1	AC	LRRC37A2
CRABP2	0.00104554	0.853911	0.5	0.081	1	AC	CRABP2
KIAA1683	0.00114591	0.794914	0.5	0.075	1	AC	KIAA1683
TUFT1	0.00122323	0.674296	0.5	0.078	1	AC	TUFT1
TTC39B	0.00133011	0.825103	0.5	0.08	1	AC	TTC39B
CRK	0.00141777	0.78572	0.75	0.185	1	AC	CRK
FKBP14	0.00156111	0.826107	0.5	0.086	1	AC	FKBP14
TADA2B	0.00168311	0.940093	0.5	0.087	1	AC	TADA2B
SYT4	0.00177699	0.908727	0.5	0.085	1	AC	SYT4
ABHD2	0.00178424	0.672372	0.5	0.084	1	AC	ABHD2
KIAA0556	0.00180094	0.923169	0.5	0.087	1	AC	KIAA0556
ERBB2IP	0.00180692	1.03096	0.75	0.223	1	AC	ERBB2IP
ACADVL	0.00191186	0.882513	0.75	0.197	1	AC	ACADVL
PSMG4	0.00203872	0.637336	0.5	0.082	1	AC	PSMG4
CACUL1	0.00225424	0.86919	0.75	0.197	1	AC	CACUL1
GPR98	0.00237317	0.921028	0.5	0.092	1	AC	GPR98
EIF4G3	0.00248994	0.935855	0.5	0.093	1	AC	EIF4G3
GOLGA8B	0.00261645	0.964889	0.5	0.089	1	AC	GOLGA8B
PCBP1-AS1	0.00275156	0.654098	0.5	0.088	1	AC	PCBP1-AS1
CXorf40A	0.00275925	0.628383	0.5	0.086	1	AC	CXorf40A
TESK1	0.00276126	0.791241	0.5	0.089	1	AC	TESK1
XIST	0.00283105	0.871485	1	0.593	1	AC	XIST
EDRF1	0.00301724	0.918836	0.5	0.096	1	AC	EDRF1
STX4	0.0030799	0.808971	0.5	0.096	1	AC	STX4
USP30	0.00310592	0.776501	0.5	0.089	1	AC	USP30
MAPRE2	0.0031651	0.667883	0.5	0.092	1	AC	MAPRE2
CS	0.00321231	0.737273	0.75	0.196	1	AC	CS
LARP1	0.00327507	0.775602	0.5	0.096	1	AC	LARP1
C9orf41	0.00344567	0.894222	0.5	0.097	1	AC	C9orf41
HDAC6	0.00344567	0.811341	0.5	0.097	1	AC	HDAC6
RAP1A	0.003502	0.804692	0.75	0.235	1	AC	RAP1A
MSMO1	0.00350638	0.793878	1	0.344	1	AC	MSMO1
YWHAG	0.00390547	1.03476	0.75	0.232	1	AC	YWHAG
FAM199X	0.00394523	0.909863	0.5	0.101	1	AC	FAM199X
RP11-279O9.4	0.00405196	0.622668	0.5	0.092	1	AC	RP11-279O9.4
MGRN1	0.00418432	0.800233	0.5	0.101	1	AC	MGRN1
ZNF7	0.00426227	0.613679	0.5	0.091	1	AC	ZNF7
SEC61A1	0.00430035	0.779909	0.5	0.096	1	AC	SEC61A1
GOLGA2	0.00434014	0.723967	0.75	0.216	1	AC	GOLGA2
ARHGEF7	0.00451352	0.932623	0.5	0.097	1	AC	ARHGEF7
RSPH3	0.00472146	0.911682	0.5	0.106	1	AC	RSPH3
SQSTM1	0.00483562	0.812528	1	0.661	1	AC	SQSTM1
NPEPPS	0.00495248	1.24388	0.75	0.28	1	AC	NPEPPS
CCP110	0.00508582	0.788666	0.75	0.216	1	AC	CCP110
QRICH1	0.00509517	0.619442	0.5	0.095	1	AC	QRICH1
KIAA1107	0.00509517	0.611144	0.5	0.095	1	AC	KIAA1107
SLC35E1	0.0052168	0.902791	0.5	0.107	1	AC	SLC35E1
PI4KB	0.00531962	0.63207	0.5	0.098	1	AC	PI4KB
SOX11	0.00534379	1.87833	0.5	0.1	1	AC	SOX11
RC3H1	0.00548851	0.968349	0.75	0.236	1	AC	RC3H1
BICD1	0.00597223	0.629818	0.5	0.101	1	AC	BICD1
CARHSP1	0.00636655	0.76455	0.5	0.106	1	AC	CARHSP1
PLIN2	0.00637935	0.739682	0.5	0.101	1	AC	PLIN2
POM121	0.0066723	1.00318	0.5	0.116	1	AC	POM121
RFNG	0.0068521	0.628542	0.5	0.104	1	AC	RFNG
CCZ1	0.0072261	0.81786	0.75	0.267	1	AC	CCZ1
ANP32E	0.00729933	1.10478	1	0.563	1	AC	ANP32E
CTB-58E17.1	0.00753493	0.579635	0.5	0.099	1	AC	CTB-58E17.1
HARS	0.00754169	0.620121	0.5	0.105	1	AC	HARS
WDR45	0.00760052	0.774328	0.5	0.107	1	AC	WDR45
HDAC2	0.00786968	0.77584	0.75	0.242	1	AC	HDAC2
TMEM41A	0.00799527	1.12542	0.5	0.121	1	AC	TMEM41A
TBC1D24	0.00824152	0.774293	0.5	0.109	1	AC	TBC1D24
LTBP3	0.00880616	0.630757	0.5	0.111	1	AC	LTBP3
SIN3A	0.00899233	0.875832	0.5	0.12	1	AC	SIN3A
PPHLN1	0.00904561	1.06403	0.75	0.299	1	AC	PPHLN1
SYMPK	0.00908538	0.611172	0.5	0.107	1	AC	SYMPK
SLC39A3	0.00932916	0.591064	0.5	0.107	1	AC	SLC39A3
RBM14	0.00953595	0.757541	0.5	0.12	1	AC	RBM14
CTC-228N24.3	0.0097025	0.613152	0.5	0.112	1	AC	CTC-228N24.3
ROCK1	0.00973748	0.868742	0.75	0.25	1	AC	ROCK1
TDRG1	1.68152e-168	1.2844	0.778	0.002	3.55523e-164	Cone PR	TDRG1
CTD-2050N2.1	3.01289e-149	2.47402	0.944	0.017	6.37015e-145	Cone PR	CTD-2050N2.1
CNGB3	2.91305e-135	1.22019	0.722	0.006	6.15907e-131	Cone PR	CNGB3
MYL4	2.54966e-128	1.74414	0.889	0.019	5.39075e-124	Cone PR	MYL4
GNGT2	1.21034e-114	1.67976	0.833	0.02	2.55902e-110	Cone PR	GNGT2
SLC24A2	8.56257e-113	1.14055	0.639	0.007	1.81038e-108	Cone PR	SLC24A2
KCNB2	4.72054e-107	0.858219	0.556	0.004	9.98063e-103	Cone PR	KCNB2
GUCA1C	1.88844e-105	3.00632	1	0.047	3.99272e-101	Cone PR	GUCA1C
OPN1LW	3.45067e-101	3.59985	0.861	0.031	7.29575e-97	Cone PR	OPN1LW
GNAT2	7.38289e-101	0.945894	0.583	0.007	1.56096e-96	Cone PR	GNAT2
PDE6C	1.06772e-96	0.714874	0.444	0.001	2.25748e-92	Cone PR	PDE6C
TTR	8.86444e-90	2.51192	0.944	0.052	1.87421e-85	Cone PR	TTR
RAB41	9.56676e-88	1.39409	0.722	0.022	2.0227e-83	Cone PR	RAB41
CALB1	3.95797e-86	0.881952	0.5	0.006	8.36833e-82	Cone PR	CALB1
FAM19A4	1.21693e-79	0.876864	0.556	0.012	2.57296e-75	Cone PR	FAM19A4
ARR3	1.31997e-78	3.35069	1	0.079	2.7908e-74	Cone PR	ARR3
SLC29A4	6.11681e-77	0.867833	0.556	0.013	1.29328e-72	Cone PR	SLC29A4
MCF2	4.50294e-74	0.826075	0.444	0.006	9.52057e-70	Cone PR	MCF2
SERPINF1	2.21038e-73	2.03384	0.944	0.071	4.67341e-69	Cone PR	SERPINF1
RP11-434D9.1	8.15424e-72	0.602908	0.417	0.005	1.72405e-67	Cone PR	RP11-434D9.1
SLC39A5	4.18692e-71	0.497246	0.333	0.001	8.85241e-67	Cone PR	SLC39A5
GRK7	3.82049e-69	0.862456	0.528	0.014	8.07767e-65	Cone PR	GRK7
PEX5L	3.19812e-68	0.830906	0.5	0.012	6.76179e-64	Cone PR	PEX5L
RXRG	1.71285e-66	0.916257	0.639	0.026	3.62148e-62	Cone PR	RXRG
NOS1AP	8.68806e-66	0.694914	0.5	0.013	1.83692e-61	Cone PR	NOS1AP
MRVI1-AS1	7.35353e-65	0.608926	0.417	0.007	1.55476e-60	Cone PR	MRVI1-AS1
GALNT13	9.67194e-65	0.442279	0.306	0.001	2.04494e-60	Cone PR	GALNT13
RP11-143P4.2	2.72232e-63	2.01218	0.889	0.077	5.75581e-59	Cone PR	RP11-143P4.2
HRASLS	5.49121e-60	1.00028	0.694	0.038	1.16101e-55	Cone PR	HRASLS
FRMD3	9.06575e-60	0.895542	0.5	0.016	1.91677e-55	Cone PR	FRMD3
ACTC1	1.14852e-59	0.604035	0.361	0.005	2.42832e-55	Cone PR	ACTC1
SLC38A5	1.28818e-59	0.513407	0.306	0.002	2.7236e-55	Cone PR	SLC38A5
RP11-277P12.10	1.22152e-58	0.639738	0.278	0.001	2.58266e-54	Cone PR	RP11-277P12.10
SBK1	6.01668e-58	0.671937	0.528	0.019	1.27211e-53	Cone PR	SBK1
MAP6	2.54334e-56	1.16971	0.694	0.044	5.37739e-52	Cone PR	MAP6
RP11-531A24.3	2.65669e-56	0.55651	0.389	0.008	5.61705e-52	Cone PR	RP11-531A24.3
DIAPH2-AS1	2.67276e-55	0.373486	0.306	0.003	5.65102e-51	Cone PR	DIAPH2-AS1
NPTX1	1.55034e-54	0.739367	0.5	0.018	3.27789e-50	Cone PR	NPTX1
ISL2	2.36934e-52	0.956402	0.583	0.03	5.0095e-48	Cone PR	ISL2
FAM19A3	2.42059e-52	0.813294	0.611	0.034	5.11786e-48	Cone PR	FAM19A3
LRFN2	3.22476e-49	0.481	0.278	0.003	6.8181e-45	Cone PR	LRFN2
RP11-849I19.1	3.78502e-48	0.54923	0.306	0.005	8.00266e-44	Cone PR	RP11-849I19.1
PCP4	1.08471e-46	1.92805	0.833	0.095	2.2934e-42	Cone PR	PCP4
RAB17	1.35827e-45	0.463524	0.278	0.004	2.87179e-41	Cone PR	RAB17
PGAM2	2.6081e-45	0.534091	0.333	0.008	5.51431e-41	Cone PR	PGAM2
CHRNA3	2.28488e-44	1.09714	0.833	0.094	4.83093e-40	Cone PR	CHRNA3
MMP9	3.08471e-40	0.453118	0.389	0.016	6.52201e-36	Cone PR	MMP9
THBS4	4.49754e-40	0.434083	0.306	0.008	9.50914e-36	Cone PR	THBS4
SH3KBP1	1.25978e-39	0.418204	0.278	0.006	2.66355e-35	Cone PR	SH3KBP1
LBH	6.94841e-37	1.77875	0.944	0.202	1.4691e-32	Cone PR	LBH
KIF5C	3.45456e-36	1.05793	0.694	0.078	7.30398e-32	Cone PR	KIF5C
MAN1C1	2.26833e-35	0.485177	0.278	0.008	4.79593e-31	Cone PR	MAN1C1
CADPS	4.54255e-34	0.747315	0.611	0.058	9.60432e-30	Cone PR	CADPS
PDE6H	9.58891e-33	4.42006	1	0.334	2.02738e-28	Cone PR	PDE6H
FAM179A	2.91136e-31	0.492385	0.306	0.013	6.15548e-27	Cone PR	FAM179A
DZIP3	6.79529e-31	1.23966	0.778	0.135	1.43673e-26	Cone PR	DZIP3
EMB	8.35091e-31	0.671268	0.389	0.023	1.76563e-26	Cone PR	EMB
RABL3	2.2556e-30	0.987441	0.583	0.066	4.76901e-26	Cone PR	RABL3
LIPG	1.17063e-29	0.392615	0.278	0.011	2.47505e-25	Cone PR	LIPG
FAM213A	1.54392e-29	1.21312	0.833	0.17	3.2643e-25	Cone PR	FAM213A
CCNO	2.12844e-29	0.662548	0.389	0.026	4.50016e-25	Cone PR	CCNO
CHN2	3.7259e-29	0.521864	0.333	0.018	7.87768e-25	Cone PR	CHN2
NEDD4L	1.27357e-27	0.625244	0.444	0.039	2.69271e-23	Cone PR	NEDD4L
COTL1	1.92486e-27	1.54793	0.944	0.296	4.06974e-23	Cone PR	COTL1
RRAD	3.30719e-27	1.1817	0.556	0.066	6.99239e-23	Cone PR	RRAD
MATN2	5.65591e-27	0.774628	0.5	0.051	1.19583e-22	Cone PR	MATN2
RD3L	5.68641e-27	0.505904	0.278	0.013	1.20228e-22	Cone PR	RD3L
CNTNAP2	6.87555e-27	0.347936	0.278	0.013	1.4537e-22	Cone PR	CNTNAP2
STRADB	1.01592e-26	0.759849	0.611	0.083	2.14796e-22	Cone PR	STRADB
PMAIP1	1.28317e-26	0.711125	0.444	0.04	2.71302e-22	Cone PR	PMAIP1
RS1	1.65568e-25	1.51078	0.917	0.263	3.50061e-21	Cone PR	RS1
DST	1.05884e-24	1.41593	0.944	0.304	2.23872e-20	Cone PR	DST
CLTB	1.26782e-24	1.42917	0.917	0.303	2.68055e-20	Cone PR	CLTB
OTX2-AS1	3.71631e-24	0.659317	0.472	0.05	7.85739e-20	Cone PR	OTX2-AS1
GUK1	1.8199e-23	1.6984	1	0.923	3.84781e-19	Cone PR	GUK1
PPP4R4	5.55155e-23	0.42487	0.306	0.02	1.17376e-18	Cone PR	PPP4R4
RP11-215G15.5	1.10144e-22	0.940727	0.722	0.134	2.32877e-18	Cone PR	RP11-215G15.5
FGF12	2.86714e-22	0.348053	0.278	0.017	6.062e-18	Cone PR	FGF12
EEF1A2	4.79752e-22	0.418561	0.306	0.021	1.01434e-17	Cone PR	EEF1A2
C12orf5	5.4438e-22	0.622216	0.472	0.055	1.15098e-17	Cone PR	C12orf5
GNB3	8.82155e-21	1.41276	1	0.68	1.86514e-16	Cone PR	GNB3
CEP104	1.50812e-20	0.707642	0.639	0.112	3.18863e-16	Cone PR	CEP104
PPARGC1A	1.75956e-20	0.379491	0.278	0.019	3.72024e-16	Cone PR	PPARGC1A
MPP4	2.22315e-20	1.26289	0.972	0.515	4.70041e-16	Cone PR	MPP4
AP1S3	3.37586e-20	0.444138	0.306	0.024	7.13758e-16	Cone PR	AP1S3
PYGB	3.39048e-20	0.455765	0.417	0.047	7.16849e-16	Cone PR	PYGB
GAS7	2.23414e-19	0.511856	0.556	0.085	4.72365e-15	Cone PR	GAS7
LNP1	2.4441e-19	0.489956	0.472	0.061	5.16755e-15	Cone PR	LNP1
HSPB1	3.11168e-19	1.56688	0.972	0.388	6.57902e-15	Cone PR	HSPB1
SIX6	3.14173e-19	0.895328	0.694	0.155	6.64257e-15	Cone PR	SIX6
SLC12A5	3.4859e-19	0.779133	0.806	0.196	7.37023e-15	Cone PR	SLC12A5
DPYSL5	3.65412e-19	0.47072	0.306	0.026	7.72592e-15	Cone PR	DPYSL5
RAX	4.21772e-19	0.692836	0.639	0.121	8.91752e-15	Cone PR	RAX
ATP11A	4.81242e-19	0.43717	0.361	0.037	1.01749e-14	Cone PR	ATP11A
MAP4	1.20901e-18	0.958739	0.889	0.264	2.5562e-14	Cone PR	MAP4
COL4A3	2.00494e-18	0.602167	0.417	0.054	4.23904e-14	Cone PR	COL4A3
MATK	2.21696e-18	0.354702	0.278	0.021	4.68731e-14	Cone PR	MATK
NCALD	2.76521e-18	0.878745	0.722	0.168	5.84649e-14	Cone PR	NCALD
CKB	7.60948e-18	0.881949	1	0.987	1.60887e-13	Cone PR	CKB
CKMT1B	7.75829e-18	0.516466	0.444	0.06	1.64034e-13	Cone PR	CKMT1B
UBAP1L	8.95179e-18	0.737763	0.556	0.097	1.89268e-13	Cone PR	UBAP1L
IDI2-AS1	9.5258e-18	0.402328	0.278	0.023	2.01404e-13	Cone PR	IDI2-AS1
THRB	1.05942e-17	0.654871	0.444	0.063	2.23993e-13	Cone PR	THRB
CPLX4	1.20073e-17	1.13376	0.972	0.571	2.5387e-13	Cone PR	CPLX4
AC007349.7	3.07836e-17	0.492271	0.417	0.054	6.50858e-13	Cone PR	AC007349.7
VPRBP	4.84896e-17	0.952139	0.694	0.17	1.02521e-12	Cone PR	VPRBP
FSD1L	5.173e-17	0.858686	0.694	0.166	1.09373e-12	Cone PR	FSD1L
MLXIP	5.89682e-17	0.641644	0.444	0.066	1.24676e-12	Cone PR	MLXIP
SEMA6D	6.00577e-17	0.482563	0.278	0.025	1.2698e-12	Cone PR	SEMA6D
GUCA1B	7.46416e-17	1.37162	0.861	0.374	1.57815e-12	Cone PR	GUCA1B
DHRS7	1.22254e-16	1.08219	0.917	0.43	2.58483e-12	Cone PR	DHRS7
CDK5R1	1.30234e-16	0.433467	0.333	0.037	2.75354e-12	Cone PR	CDK5R1
NME1	1.4237e-16	1.18765	0.972	0.655	3.01014e-12	Cone PR	NME1
PPA1	1.97058e-16	0.900894	0.972	0.858	4.16639e-12	Cone PR	PPA1
SMTN	4.02162e-16	0.945024	0.833	0.294	8.5029e-12	Cone PR	SMTN
MAP1B	4.98017e-16	0.988973	1	0.894	1.05296e-11	Cone PR	MAP1B
ITM2C	6.1076e-16	0.9144	0.75	0.239	1.29133e-11	Cone PR	ITM2C
UQCRH	6.37991e-16	0.836132	1	0.882	1.3489e-11	Cone PR	UQCRH
GUCA1A	6.81275e-16	1.25362	1	0.741	1.44042e-11	Cone PR	GUCA1A
EPB41L1	7.27708e-16	0.696021	0.306	0.034	1.53859e-11	Cone PR	EPB41L1
EPB41L3	1.03816e-15	0.363022	0.278	0.026	2.19499e-11	Cone PR	EPB41L3
GPR155	1.41043e-15	0.643444	0.611	0.129	2.98207e-11	Cone PR	GPR155
RP11-39E3.3	2.31915e-15	0.917943	0.806	0.254	4.90337e-11	Cone PR	RP11-39E3.3
RAPGEF4	3.32998e-15	0.503773	0.306	0.034	7.04057e-11	Cone PR	RAPGEF4
CTD-3184A7.4	4.28242e-15	0.674053	0.556	0.116	9.05432e-11	Cone PR	CTD-3184A7.4
NDUFA4	5.14996e-15	0.87806	0.972	0.957	1.08886e-10	Cone PR	NDUFA4
NEIL2	6.02046e-15	0.554465	0.556	0.109	1.27291e-10	Cone PR	NEIL2
PCBP4	7.94087e-15	0.87908	1	0.683	1.67894e-10	Cone PR	PCBP4
MGST3	8.00781e-15	0.891464	0.944	0.464	1.69309e-10	Cone PR	MGST3
CC2D2A	8.15448e-15	0.758782	0.639	0.154	1.7241e-10	Cone PR	CC2D2A
MCF2L	1.56949e-14	0.463894	0.278	0.03	3.31837e-10	Cone PR	MCF2L
RBP3	3.35889e-14	0.897516	1	0.615	7.10171e-10	Cone PR	RBP3
YBX1	3.69668e-14	0.88559	1	0.939	7.81589e-10	Cone PR	YBX1
RALB	4.27094e-14	0.629652	0.528	0.115	9.03006e-10	Cone PR	RALB
MEGF9	5.17301e-14	0.816981	0.722	0.207	1.09373e-09	Cone PR	MEGF9
VOPP1	6.64336e-14	0.886553	0.889	0.395	1.40461e-09	Cone PR	VOPP1
SLC44A1	6.64396e-14	0.890927	0.611	0.154	1.40473e-09	Cone PR	SLC44A1
C10orf76	7.57083e-14	0.574319	0.472	0.09	1.6007e-09	Cone PR	C10orf76
RD3	9.8064e-14	0.689171	0.667	0.169	2.07337e-09	Cone PR	RD3
PFKFB3	2.3829e-13	0.535187	0.389	0.063	5.03816e-09	Cone PR	PFKFB3
ATF7IP2	2.52322e-13	1.03993	0.889	0.362	5.33485e-09	Cone PR	ATF7IP2
PLEKHB1	5.3129e-13	0.857717	0.944	0.747	1.12331e-08	Cone PR	PLEKHB1
NDUFB2	7.63807e-13	0.753204	0.972	0.79	1.61492e-08	Cone PR	NDUFB2
MAML2	8.36084e-13	0.512915	0.417	0.075	1.76773e-08	Cone PR	MAML2
FSTL5	8.41429e-13	0.893633	0.833	0.332	1.77903e-08	Cone PR	FSTL5
DSCR8	9.30331e-13	0.658869	0.5	0.107	1.967e-08	Cone PR	DSCR8
PDC	1.09354e-12	0.83376	1	0.793	2.31208e-08	Cone PR	PDC
MT-CYB	1.6413e-12	0.83498	1	0.989	3.4702e-08	Cone PR	MT-CYB
C20orf112	2.55658e-12	0.5468	0.639	0.164	5.40538e-08	Cone PR	C20orf112
PGP	3.49435e-12	0.709336	0.917	0.406	7.38811e-08	Cone PR	PGP
ATP5L	3.54292e-12	0.703298	0.972	0.811	7.49079e-08	Cone PR	ATP5L
GDPD5	3.91492e-12	0.481839	0.556	0.128	8.27732e-08	Cone PR	GDPD5
HES6	4.80432e-12	0.46433	0.333	0.053	1.01578e-07	Cone PR	HES6
C20orf194	5.3557e-12	0.366076	0.306	0.045	1.13236e-07	Cone PR	C20orf194
RP11-356I2.4	5.66643e-12	0.601696	0.389	0.071	1.19805e-07	Cone PR	RP11-356I2.4
ASIC4	5.73168e-12	0.349499	0.333	0.053	1.21185e-07	Cone PR	ASIC4
FBXL17	6.70521e-12	0.545158	0.5	0.113	1.41768e-07	Cone PR	FBXL17
MT-ATP6	6.75253e-12	0.773225	1	0.997	1.42769e-07	Cone PR	MT-ATP6
GDI2	7.56313e-12	0.583449	0.694	0.206	1.59907e-07	Cone PR	GDI2
SEPT4	8.44843e-12	0.794648	0.889	0.497	1.78625e-07	Cone PR	SEPT4
MT-ND2	1.21612e-11	0.936422	1	0.938	2.57124e-07	Cone PR	MT-ND2
AMPD2	1.49712e-11	0.287189	0.278	0.038	3.16535e-07	Cone PR	AMPD2
APMAP	1.876e-11	0.622392	0.528	0.135	3.96642e-07	Cone PR	APMAP
PGAM1	2.03213e-11	0.756008	0.944	0.732	4.29654e-07	Cone PR	PGAM1
MT-CO3	2.24724e-11	0.821249	1	0.996	4.75133e-07	Cone PR	MT-CO3
SH3GL2	2.48705e-11	0.379239	0.389	0.071	5.25838e-07	Cone PR	SH3GL2
LRRC49	2.6984e-11	0.471922	0.5	0.116	5.70523e-07	Cone PR	LRRC49
CDKN2C	3.16454e-11	0.423155	0.444	0.093	6.6908e-07	Cone PR	CDKN2C
ESRRG	3.97279e-11	0.508329	0.528	0.128	8.39966e-07	Cone PR	ESRRG
STK24	4.5392e-11	0.586218	0.444	0.101	9.59724e-07	Cone PR	STK24
RHOBTB1	5.26421e-11	0.487292	0.333	0.056	1.11301e-06	Cone PR	RHOBTB1
GJD2	5.49121e-11	0.72625	0.722	0.248	1.16101e-06	Cone PR	GJD2
DSN1	5.65904e-11	0.353342	0.333	0.054	1.19649e-06	Cone PR	DSN1
CLCN4	5.66108e-11	0.526273	0.389	0.078	1.19692e-06	Cone PR	CLCN4
IMPG2	5.91418e-11	0.824292	0.972	0.562	1.25043e-06	Cone PR	IMPG2
SAMD12	6.51507e-11	0.292701	0.306	0.048	1.37748e-06	Cone PR	SAMD12
ACSL6	6.66587e-11	0.633022	0.611	0.181	1.40936e-06	Cone PR	ACSL6
NREP	8.6937e-11	0.413662	0.417	0.086	1.83811e-06	Cone PR	NREP
PRELID2	9.22068e-11	0.621246	0.694	0.221	1.94953e-06	Cone PR	PRELID2
SLC17A7	9.55197e-11	0.668715	0.75	0.277	2.01957e-06	Cone PR	SLC17A7
JAM2	1.1024e-10	0.352734	0.278	0.041	2.33081e-06	Cone PR	JAM2
CREG1	1.11542e-10	0.549431	0.556	0.154	2.35834e-06	Cone PR	CREG1
LINC00599	1.15981e-10	0.843679	0.639	0.211	2.45219e-06	Cone PR	LINC00599
DNAJC5	1.4412e-10	0.57106	0.5	0.126	3.04712e-06	Cone PR	DNAJC5
PTPRN	1.62825e-10	0.345342	0.361	0.065	3.44261e-06	Cone PR	PTPRN
GPR981	1.67802e-10	0.560632	0.389	0.083	3.54784e-06	Cone PR	GPR98
AK2	2.00819e-10	0.733506	0.722	0.258	4.24591e-06	Cone PR	AK2
PKM	2.3814e-10	0.653291	1	0.916	5.035e-06	Cone PR	PKM
PPFIA3	2.61615e-10	0.59906	0.472	0.119	5.53132e-06	Cone PR	PPFIA3
RGS20	3.00014e-10	0.418429	0.333	0.061	6.34319e-06	Cone PR	RGS20
AKAP9	3.1569e-10	0.68106	0.972	0.805	6.67463e-06	Cone PR	AKAP9
IQGAP2	3.18881e-10	0.458219	0.667	0.196	6.7421e-06	Cone PR	IQGAP2
MYL6	3.54857e-10	0.486745	0.972	0.98	7.50274e-06	Cone PR	MYL6
SPTAN1	3.95475e-10	0.730114	0.944	0.464	8.36153e-06	Cone PR	SPTAN1
ETFA	5.13457e-10	0.586551	0.611	0.189	1.0856e-05	Cone PR	ETFA
UQCR10	5.16137e-10	0.603127	0.972	0.893	1.09127e-05	Cone PR	UQCR10
SNX25	5.61831e-10	0.31346	0.278	0.044	1.18788e-05	Cone PR	SNX25
CDC37	5.74575e-10	0.737862	0.806	0.369	1.21482e-05	Cone PR	CDC37
MT-ND1	6.46158e-10	0.755575	1	0.937	1.36617e-05	Cone PR	MT-ND1
TUBA4A	7.00805e-10	0.63714	0.889	0.434	1.48171e-05	Cone PR	TUBA4A
NET1	7.36277e-10	0.360123	0.278	0.045	1.55671e-05	Cone PR	NET1
ABCG4	8.14808e-10	0.339009	0.306	0.053	1.72275e-05	Cone PR	ABCG4
ENO2	9.38713e-10	0.574535	1	0.863	1.98472e-05	Cone PR	ENO2
COX14	1.02002e-09	0.732365	0.75	0.359	2.15663e-05	Cone PR	COX14
UQCC2	1.0427e-09	0.705011	0.861	0.495	2.20458e-05	Cone PR	UQCC2
DHRS11	1.37148e-09	0.547671	0.583	0.168	2.89973e-05	Cone PR	DHRS11
PRKAR2B	1.37249e-09	0.40966	0.278	0.046	2.90186e-05	Cone PR	PRKAR2B
KCNV2	1.46416e-09	0.69345	0.972	0.67	3.09568e-05	Cone PR	KCNV2
EEF1A1	1.63798e-09	0.409907	1	0.989	3.46318e-05	Cone PR	EEF1A1
C1orf51	1.67927e-09	0.784956	0.611	0.211	3.55047e-05	Cone PR	C1orf51
C14orf2	1.70612e-09	0.613555	0.944	0.852	3.60725e-05	Cone PR	C14orf2
ACTN1	1.9787e-09	0.737001	0.556	0.162	4.18356e-05	Cone PR	ACTN1
ST3GAL4	2.07839e-09	0.455106	0.333	0.066	4.39433e-05	Cone PR	ST3GAL4
ATP5C1	2.14625e-09	0.616775	0.917	0.508	4.53782e-05	Cone PR	ATP5C1
PPP2R3B	2.25797e-09	0.269622	0.278	0.046	4.77403e-05	Cone PR	PPP2R3B
TP53BP2	2.30336e-09	0.534969	0.528	0.152	4.87e-05	Cone PR	TP53BP2
ABCC5	2.34305e-09	0.71463	0.833	0.421	4.95391e-05	Cone PR	ABCC5
AHCYL1	2.40202e-09	0.644345	0.611	0.211	5.07858e-05	Cone PR	AHCYL1
XYLT2	2.48501e-09	0.358368	0.306	0.056	5.25406e-05	Cone PR	XYLT2
MEF2C	2.83359e-09	0.745829	0.778	0.366	5.99107e-05	Cone PR	MEF2C
ATP1A1	2.92484e-09	0.734189	0.917	0.562	6.184e-05	Cone PR	ATP1A1
MTUS1	2.92667e-09	0.51811	0.444	0.116	6.18786e-05	Cone PR	MTUS1
MT-ND3	3.18165e-09	0.986177	0.972	0.958	6.72695e-05	Cone PR	MT-ND3
MT-ND5	3.19876e-09	0.64839	0.972	0.937	6.76314e-05	Cone PR	MT-ND5
SYT1	4.41691e-09	0.609049	1	0.772	9.33867e-05	Cone PR	SYT1
NECAP2	4.65697e-09	0.629858	0.639	0.222	9.84624e-05	Cone PR	NECAP2
MAD1L1	4.66963e-09	0.403166	0.278	0.049	9.87301e-05	Cone PR	MAD1L1
HSF1	5.03794e-09	0.628333	0.556	0.176	0.000106517	Cone PR	HSF1
MT-CO2	5.53727e-09	0.679025	1	0.978	0.000117074	Cone PR	MT-CO2
MAP1LC3B	5.74628e-09	0.615404	0.944	0.842	0.000121494	Cone PR	MAP1LC3B
RP11-441O15.3	6.17023e-09	0.430628	0.306	0.058	0.000130457	Cone PR	RP11-441O15.3
ECI1	7.28672e-09	0.467777	0.667	0.226	0.000154063	Cone PR	ECI1
STMN1	7.49433e-09	0.580399	0.917	0.744	0.000158453	Cone PR	STMN1
DHRS3	9.1568e-09	0.361704	0.361	0.081	0.000193602	Cone PR	DHRS3
ANKH	9.41564e-09	0.469037	0.389	0.093	0.000199075	Cone PR	ANKH
COX6A1	9.92733e-09	0.62881	0.972	0.866	0.000209894	Cone PR	COX6A1
LMO4	1.12617e-08	0.716565	0.583	0.21	0.000238106	Cone PR	LMO4
PCSK1N	1.14652e-08	0.600904	0.806	0.373	0.000242408	Cone PR	PCSK1N
RNF165	1.39209e-08	0.406367	0.306	0.061	0.00029433	Cone PR	RNF165
TMEM14B	1.46818e-08	0.626035	0.889	0.681	0.000310418	Cone PR	TMEM14B
MT-ND4	1.56147e-08	0.701334	0.972	0.997	0.000330142	Cone PR	MT-ND4
CROT	1.61573e-08	0.412394	0.667	0.221	0.000341615	Cone PR	CROT
RAB3A	1.79728e-08	0.550537	0.75	0.304	0.000379999	Cone PR	RAB3A
LGMN	1.83284e-08	0.533126	0.389	0.096	0.000387517	Cone PR	LGMN
ALDOA	1.97748e-08	0.451178	1	0.903	0.000418098	Cone PR	ALDOA
IMPG1	2.02681e-08	0.663876	0.944	0.662	0.000428529	Cone PR	IMPG1
PCAT4	2.09052e-08	0.31449	0.278	0.051	0.000441998	Cone PR	PCAT4
SSX2IP	2.13032e-08	0.87638	0.778	0.439	0.000450414	Cone PR	SSX2IP
NDUFAB1	2.54808e-08	0.544504	0.889	0.48	0.00053874	Cone PR	NDUFAB1
VEGFB	2.9896e-08	0.442744	0.528	0.167	0.00063209	Cone PR	VEGFB
MPP6	3.10901e-08	0.492187	0.472	0.139	0.000657339	Cone PR	MPP6
RNF157	3.33839e-08	0.480144	0.417	0.11	0.000705836	Cone PR	RNF157
ATP5I	3.43278e-08	0.513373	0.972	0.898	0.000725792	Cone PR	ATP5I
CHN1	3.65602e-08	0.502736	0.278	0.056	0.000772992	Cone PR	CHN1
NANOS1	3.77456e-08	0.441015	0.278	0.055	0.000798056	Cone PR	NANOS1
RNF187	3.79794e-08	0.68931	0.722	0.339	0.000802999	Cone PR	RNF187
RASGRF2	3.84748e-08	0.404546	0.278	0.054	0.000813474	Cone PR	RASGRF2
MAP2	4.13466e-08	0.670764	0.889	0.626	0.00087419	Cone PR	MAP2
NSF	4.30398e-08	0.482854	0.556	0.175	0.000909991	Cone PR	NSF
MBNL1	4.65171e-08	0.506473	0.583	0.199	0.000983512	Cone PR	MBNL1
TSPAN3	4.67356e-08	0.538084	0.917	0.553	0.000988131	Cone PR	TSPAN3
NAPB	5.20045e-08	0.44638	0.667	0.233	0.00109953	Cone PR	NAPB
RBM141	5.46981e-08	0.35501	0.417	0.111	0.00115648	Cone PR	RBM14
BRI3BP	5.91338e-08	0.32769	0.333	0.075	0.00125027	Cone PR	BRI3BP
MTRNR2L8	6.15066e-08	0.628796	0.583	0.219	0.00130043	Cone PR	MTRNR2L8
CCDC121	6.28122e-08	0.335382	0.278	0.054	0.00132804	Cone PR	CCDC121
SRRM3	6.38119e-08	0.460405	0.694	0.251	0.00134918	Cone PR	SRRM3
SCD5	6.4335e-08	0.519038	0.5	0.166	0.00136023	Cone PR	SCD5
EGFLAM	6.51873e-08	0.408646	0.361	0.088	0.00137825	Cone PR	EGFLAM
DICER1-AS1	6.96256e-08	0.48261	0.639	0.233	0.00147209	Cone PR	DICER1-AS1
FAM60A	7.74232e-08	0.453578	0.306	0.067	0.00163696	Cone PR	FAM60A
REEP2	7.82509e-08	0.582295	0.667	0.28	0.00165446	Cone PR	REEP2
KIF21A	8.28637e-08	0.572032	0.806	0.397	0.00175199	Cone PR	KIF21A
HTT	8.95943e-08	0.515049	0.389	0.102	0.00189429	Cone PR	HTT
IRF2BPL	9.1082e-08	0.487447	0.472	0.15	0.00192575	Cone PR	IRF2BPL
GOT1	9.35035e-08	0.469162	0.667	0.251	0.00197694	Cone PR	GOT1
RALGAPA1	9.5846e-08	0.650554	0.528	0.181	0.00202647	Cone PR	RALGAPA1
HSPA4L	1.03321e-07	0.581156	0.778	0.333	0.00218452	Cone PR	HSPA4L
COX7A2	1.06081e-07	0.46977	0.972	0.921	0.00224286	Cone PR	COX7A2
GRINA	1.34438e-07	0.576645	0.806	0.432	0.00284243	Cone PR	GRINA
DPYSL3	1.36194e-07	0.510874	0.694	0.282	0.00287956	Cone PR	DPYSL3
ATPAF1	1.37403e-07	0.364943	0.472	0.138	0.00290512	Cone PR	ATPAF1
GRK4	1.4735e-07	0.416449	0.444	0.128	0.00311543	Cone PR	GRK4
GOT2	1.48644e-07	0.523365	0.444	0.135	0.00314277	Cone PR	GOT2
DHDDS	1.55232e-07	0.709339	0.472	0.152	0.00328207	Cone PR	DHDDS
ARMC9	1.57925e-07	0.443134	0.667	0.248	0.00333901	Cone PR	ARMC9
DUSP26	1.69034e-07	0.498421	0.75	0.307	0.00357389	Cone PR	DUSP26
AGAP1	1.94044e-07	0.36298	0.389	0.105	0.00410266	Cone PR	AGAP1
ATP5J	2.03514e-07	0.479424	0.972	0.847	0.0043029	Cone PR	ATP5J
ACOT7	2.03858e-07	0.356845	0.278	0.058	0.00431018	Cone PR	ACOT7
GLMN	2.06138e-07	0.302804	0.611	0.199	0.00435837	Cone PR	GLMN
TMEM50B	2.38388e-07	0.433649	0.861	0.428	0.00504024	Cone PR	TMEM50B
TMEM167A	2.57622e-07	0.47035	0.639	0.239	0.00544691	Cone PR	TMEM167A
DPCD	2.74809e-07	0.562377	0.778	0.374	0.00581029	Cone PR	DPCD
PGRMC1	2.78666e-07	0.554761	0.639	0.254	0.00589183	Cone PR	PGRMC1
NDUFB1	2.80175e-07	0.507777	0.944	0.81	0.00592374	Cone PR	NDUFB1
PRDX2	2.80295e-07	0.542914	0.972	0.843	0.00592628	Cone PR	PRDX2
NLK	2.86376e-07	0.41582	0.389	0.107	0.00605485	Cone PR	NLK
CADM2	3.29183e-07	0.483065	0.944	0.651	0.00695992	Cone PR	CADM2
TULP4	3.71433e-07	0.298965	0.333	0.081	0.00785321	Cone PR	TULP4
IFT20	4.23821e-07	0.478687	0.583	0.218	0.00896084	Cone PR	IFT20
ANKRD33	4.28585e-07	0.418924	0.5	0.159	0.00906157	Cone PR	ANKRD33
MAP1LC3A	4.67269e-07	0.593304	0.861	0.533	0.00987947	Cone PR	MAP1LC3A
CLSTN1	4.82462e-07	0.605521	0.778	0.386	0.0102007	Cone PR	CLSTN1
FBXO16	5.38885e-07	0.386777	0.528	0.173	0.0113936	Cone PR	FBXO16
UNC119	5.63225e-07	0.49992	1	0.899	0.0119083	Cone PR	UNC119
GRTP1	5.67488e-07	0.315834	0.417	0.117	0.0119984	Cone PR	GRTP1
ATP2B1	5.70589e-07	0.60308	0.722	0.365	0.012064	Cone PR	ATP2B1
ATP5G1	5.98947e-07	0.602359	0.778	0.462	0.0126635	Cone PR	ATP5G1
PLEKHB2	6.15386e-07	0.423757	0.694	0.283	0.0130111	Cone PR	PLEKHB2
HSPA6	6.15456e-07	0.75041	0.861	0.474	0.0130126	Cone PR	HSPA6
NDUFC2	7.6398e-07	0.470791	0.944	0.62	0.0161528	Cone PR	NDUFC2
AC159540.1	8.00339e-07	0.37205	0.306	0.076	0.0169216	Cone PR	AC159540.1
WLS	8.12901e-07	0.529129	0.667	0.294	0.0171872	Cone PR	WLS
AC000124.1	8.24791e-07	0.399352	0.389	0.111	0.0174386	Cone PR	AC000124.1
WWC1	8.46409e-07	0.383302	0.333	0.085	0.0178956	Cone PR	WWC1
CDHR1	8.59062e-07	0.561877	0.667	0.3	0.0181632	Cone PR	CDHR1
ARL6IP5	9.52472e-07	0.579345	0.917	0.693	0.0201381	Cone PR	ARL6IP5
SLC6A6	9.8356e-07	0.57807	0.917	0.474	0.0207954	Cone PR	SLC6A6
ZDHHC2	1.07272e-06	0.483263	0.639	0.258	0.0226806	Cone PR	ZDHHC2
UQCR11.1	1.0961e-06	0.433899	0.944	0.876	0.0231749	Cone PR	UQCR11.1
LANCL1	1.11422e-06	0.322151	0.333	0.087	0.0235579	Cone PR	LANCL1
FRMPD1	1.11778e-06	0.34035	0.556	0.187	0.0236333	Cone PR	FRMPD1
ARHGEF4	1.17394e-06	0.352051	0.278	0.064	0.0248206	Cone PR	ARHGEF4
TRAPPC6B	1.1987e-06	0.359789	0.306	0.077	0.0253442	Cone PR	TRAPPC6B
SUMF2	1.36837e-06	0.294342	0.306	0.076	0.0289314	Cone PR	SUMF2
ARL4D	1.37956e-06	0.54008	0.972	0.599	0.029168	Cone PR	ARL4D
GSE1	1.42113e-06	0.381741	0.417	0.129	0.0300468	Cone PR	GSE1
ADCY1	1.4266e-06	0.505237	0.556	0.207	0.0301626	Cone PR	ADCY1
CSNK1G1	1.44295e-06	0.318925	0.278	0.065	0.0305083	Cone PR	CSNK1G1
TMEM38B	1.45353e-06	0.297563	0.444	0.136	0.030732	Cone PR	TMEM38B
NTNG2	1.47045e-06	0.486037	0.528	0.192	0.0310897	Cone PR	NTNG2
PARD6B	1.5174e-06	0.495426	0.667	0.28	0.0320824	Cone PR	PARD6B
COX6C	1.5243e-06	0.407446	0.889	0.907	0.0322284	Cone PR	COX6C
TMED8	1.59909e-06	0.309806	0.333	0.089	0.0338095	Cone PR	TMED8
PIN1	1.63211e-06	0.472982	0.611	0.262	0.0345078	Cone PR	PIN1
H2AFV	1.69227e-06	0.507671	0.833	0.511	0.0357797	Cone PR	H2AFV
EFR3A	1.8463e-06	0.439326	0.694	0.294	0.0390363	Cone PR	EFR3A
TTC3	1.86576e-06	0.52153	0.806	0.44	0.0394477	Cone PR	TTC3
LDHB	1.93301e-06	0.605609	0.75	0.391	0.0408696	Cone PR	LDHB
PTMS	1.96678e-06	0.553373	0.861	0.779	0.0415837	Cone PR	PTMS
ZBTB8OS	1.99589e-06	0.514223	0.639	0.303	0.0421992	Cone PR	ZBTB8OS
COX7B	2.09383e-06	0.525248	0.944	0.769	0.0442699	Cone PR	COX7B
SEZ6L2	2.14552e-06	0.360867	0.75	0.304	0.0453628	Cone PR	SEZ6L2
UBE2Q2	2.1462e-06	0.377452	0.639	0.251	0.0453771	Cone PR	UBE2Q2
COX5B	2.29162e-06	0.423062	0.972	0.918	0.0484517	Cone PR	COX5B
FKBP3	2.52105e-06	0.402261	0.75	0.352	0.0533026	Cone PR	FKBP3
TMEM261	2.65813e-06	0.519108	0.583	0.259	0.0562008	Cone PR	TMEM261
FAM200B	2.67716e-06	0.594916	0.778	0.453	0.0566033	Cone PR	FAM200B
RP11-425I13.3	2.73013e-06	0.367339	0.278	0.069	0.0577232	Cone PR	RP11-425I13.3
ZNF787	2.97561e-06	0.521709	0.472	0.167	0.0629133	Cone PR	ZNF787
DERL1	3.04047e-06	0.446822	0.528	0.198	0.0642847	Cone PR	DERL1
CPE	3.24647e-06	0.41898	1	0.834	0.0686401	Cone PR	CPE
CA2	3.26415e-06	0.468631	0.861	0.483	0.0690139	Cone PR	CA2
ZNF385A	3.34789e-06	0.523066	0.806	0.444	0.0707844	Cone PR	ZNF385A
SYT41	3.52424e-06	0.323064	0.306	0.079	0.0745131	Cone PR	SYT4
NDUFA2	3.54597e-06	0.537549	0.917	0.665	0.0749724	Cone PR	NDUFA2
MIR7-3HG	3.57497e-06	0.408082	0.611	0.245	0.0755855	Cone PR	MIR7-3HG
TMEM63B	3.82734e-06	0.326734	0.278	0.069	0.0809215	Cone PR	TMEM63B
ATP6V1B2	3.91072e-06	0.406304	0.861	0.451	0.0826843	Cone PR	ATP6V1B2
ECHDC1	3.98806e-06	0.343382	0.444	0.146	0.0843195	Cone PR	ECHDC1
SLC25A26	4.01962e-06	0.321915	0.389	0.12	0.0849869	Cone PR	SLC25A26
PDHA1	4.58989e-06	0.358154	0.611	0.246	0.097044	Cone PR	PDHA1
C16orf74	4.82778e-06	0.52031	0.639	0.289	0.102074	Cone PR	C16orf74
MAN1A2	4.8565e-06	0.420306	0.5	0.19	0.102681	Cone PR	MAN1A2
CRX	5.28689e-06	0.476748	0.972	0.658	0.111781	Cone PR	CRX
SNAP91	5.4279e-06	0.286308	0.417	0.13	0.114762	Cone PR	SNAP91
UGCG	5.60896e-06	0.46952	0.361	0.114	0.11859	Cone PR	UGCG
PROM1	6.03064e-06	0.592049	0.778	0.418	0.127506	Cone PR	PROM1
GCH1	6.12159e-06	0.263772	0.278	0.069	0.129429	Cone PR	GCH1
CCDC85B	6.18589e-06	0.49674	0.861	0.678	0.130788	Cone PR	CCDC85B
MT-CO1	6.60151e-06	0.53618	1	0.981	0.139576	Cone PR	MT-CO1
REEP5	6.89392e-06	0.502551	0.583	0.256	0.145758	Cone PR	REEP5
IGSF11	7.65339e-06	0.439167	0.361	0.114	0.161816	Cone PR	IGSF11
AGPAT3	8.11164e-06	0.3557	0.528	0.194	0.171504	Cone PR	AGPAT3
OLFM1	8.22993e-06	0.379637	0.361	0.113	0.174005	Cone PR	OLFM1
CTH	8.86038e-06	0.391045	0.667	0.283	0.187335	Cone PR	CTH
RPGRIP1	8.97881e-06	0.49185	0.444	0.165	0.189839	Cone PR	RPGRIP1
DBP	8.99432e-06	0.422847	0.667	0.312	0.190167	Cone PR	DBP
IKBKAP	9.23568e-06	0.363745	0.278	0.074	0.19527	Cone PR	IKBKAP
PET100	9.28418e-06	0.484146	0.861	0.581	0.196295	Cone PR	PET100
UBE2E2	9.28585e-06	0.315568	0.278	0.074	0.196331	Cone PR	UBE2E2
HDDC2	9.31924e-06	0.410777	0.417	0.153	0.197037	Cone PR	HDDC2
SLC41A1	9.38491e-06	0.380621	0.361	0.117	0.198425	Cone PR	SLC41A1
PSMB6	9.59182e-06	0.445988	0.694	0.343	0.2028	Cone PR	PSMB6
CCDC82	9.84177e-06	0.453917	0.528	0.206	0.208085	Cone PR	CCDC82
DLG2	1.00162e-05	0.443921	0.278	0.074	0.211772	Cone PR	DLG2
GBA2	1.0142e-05	0.303683	0.306	0.086	0.214433	Cone PR	GBA2
LAPTM4B	1.0309e-05	0.397074	1	0.655	0.217962	Cone PR	LAPTM4B
RP4-536B24.2	1.03401e-05	0.287837	0.278	0.071	0.218621	Cone PR	RP4-536B24.2
DCAF7	1.03777e-05	0.353912	0.444	0.152	0.219416	Cone PR	DCAF7
PINK1	1.06157e-05	0.430049	0.5	0.201	0.224447	Cone PR	PINK1
HIGD1A	1.16145e-05	0.44382	0.806	0.448	0.245566	Cone PR	HIGD1A
TM7SF3	1.18469e-05	0.321328	0.333	0.1	0.250479	Cone PR	TM7SF3
SYP	1.19005e-05	0.390943	0.944	0.625	0.251612	Cone PR	SYP
PRDX1	1.20183e-05	0.532547	0.944	0.864	0.254104	Cone PR	PRDX1
MGEA5	1.22774e-05	0.593525	0.722	0.402	0.259582	Cone PR	MGEA5
ATP5E	1.29734e-05	0.315873	1	0.964	0.274296	Cone PR	ATP5E
MT-ND4L	1.31522e-05	0.628258	0.944	0.815	0.278077	Cone PR	MT-ND4L
NR2F6	1.33166e-05	0.280184	0.333	0.098	0.281554	Cone PR	NR2F6
NRCAM	1.39262e-05	0.329745	0.306	0.091	0.294442	Cone PR	NRCAM
HERC3	1.47406e-05	0.305805	0.444	0.152	0.311661	Cone PR	HERC3
MYO9B	1.52963e-05	0.471882	0.472	0.183	0.323409	Cone PR	MYO9B
DAAM1	1.53918e-05	0.53833	0.75	0.402	0.325428	Cone PR	DAAM1
RAB3IP	1.54675e-05	0.429746	0.611	0.267	0.327029	Cone PR	RAB3IP
AGGF1	1.54929e-05	0.380696	0.5	0.198	0.327567	Cone PR	AGGF1
LSMD1	1.55658e-05	0.422078	0.889	0.668	0.329108	Cone PR	LSMD1
CISD1	1.55982e-05	0.324596	0.639	0.262	0.329792	Cone PR	CISD1
KIF2A	1.61276e-05	0.368771	0.722	0.333	0.340987	Cone PR	KIF2A
MBTPS1	1.63661e-05	0.32034	0.583	0.234	0.346029	Cone PR	MBTPS1
NDUFA9	1.70907e-05	0.340166	0.556	0.211	0.361349	Cone PR	NDUFA9
SLC35C2	1.71633e-05	0.368915	0.333	0.106	0.362883	Cone PR	SLC35C2
ATP6V1A	1.76223e-05	0.438303	0.528	0.227	0.372588	Cone PR	ATP6V1A
SUZ12	1.78454e-05	0.446312	0.611	0.271	0.377306	Cone PR	SUZ12
TAPT1	1.8241e-05	0.439904	0.5	0.216	0.385669	Cone PR	TAPT1
FAM138E	1.82829e-05	0.309291	0.444	0.157	0.386556	Cone PR	FAM138E
FASTK	1.8901e-05	0.276202	0.333	0.1	0.399623	Cone PR	FASTK
CCDC124	2.03144e-05	0.425319	0.528	0.231	0.429507	Cone PR	CCDC124
XPO4	2.04837e-05	0.282721	0.417	0.142	0.433088	Cone PR	XPO4
SLC38A1	2.12235e-05	0.448957	0.583	0.268	0.448729	Cone PR	SLC38A1
ZNF639	2.21675e-05	0.412592	0.528	0.219	0.468687	Cone PR	ZNF639
NDUFB7	2.36236e-05	0.481557	0.917	0.617	0.499473	Cone PR	NDUFB7
MAP1LC3B2	2.44913e-05	0.490178	0.722	0.413	0.51782	Cone PR	MAP1LC3B2
CTBP2	2.48435e-05	0.623733	0.722	0.392	0.525266	Cone PR	CTBP2
MT-ND6	2.50337e-05	0.490564	0.472	0.202	0.529286	Cone PR	MT-ND6
PARP1	2.56537e-05	0.432205	0.583	0.263	0.542397	Cone PR	PARP1
PLEKHA5	2.64045e-05	0.34225	0.528	0.211	0.55827	Cone PR	PLEKHA5
LINC00966	2.68137e-05	0.413151	0.639	0.277	0.566923	Cone PR	LINC00966
BMPR2	2.70607e-05	0.354642	0.389	0.138	0.572144	Cone PR	BMPR2
OTX2	2.75041e-05	0.475014	0.667	0.337	0.581519	Cone PR	OTX2
GAMT	2.80753e-05	0.419268	0.556	0.241	0.593596	Cone PR	GAMT
SEMA7A	2.82811e-05	0.444161	0.472	0.176	0.597947	Cone PR	SEMA7A
NCOA2	2.83297e-05	0.338626	0.333	0.108	0.598974	Cone PR	NCOA2
CHCHD6	2.86708e-05	0.384889	0.389	0.139	0.606188	Cone PR	CHCHD6
PDK1	2.90835e-05	0.411275	0.333	0.109	0.614912	Cone PR	PDK1
MDH2	3.06306e-05	0.338582	0.667	0.296	0.647624	Cone PR	MDH2
SCG3	3.19699e-05	0.255785	0.556	0.215	0.675939	Cone PR	SCG3
UBL7	3.2141e-05	0.303209	0.306	0.093	0.679557	Cone PR	UBL7
TRIM36	3.23738e-05	0.353736	0.583	0.253	0.68448	Cone PR	TRIM36
ATP6V0E2	3.43132e-05	0.40879	0.611	0.287	0.725483	Cone PR	ATP6V0E2
CLCN3	3.43889e-05	0.425173	0.806	0.427	0.727084	Cone PR	CLCN3
AC108004.2	3.73111e-05	0.2736	0.278	0.078	0.788868	Cone PR	AC108004.2
CES2	3.87529e-05	0.291281	0.333	0.107	0.819352	Cone PR	CES2
PTGR1	3.88054e-05	0.295238	0.472	0.179	0.820462	Cone PR	PTGR1
SLC6A8	3.92335e-05	0.416203	0.361	0.127	0.829515	Cone PR	SLC6A8
SNCB	4.00343e-05	0.330335	0.528	0.213	0.846445	Cone PR	SNCB
P4HTM	4.00542e-05	0.351457	0.528	0.214	0.846866	Cone PR	P4HTM
NDUFB8.1	4.14572e-05	0.448915	0.833	0.655	0.87653	Cone PR	NDUFB8.1
UQCRC1	4.1568e-05	0.408259	0.694	0.353	0.878873	Cone PR	UQCRC1
PDE6D	4.2176e-05	0.335671	0.389	0.139	0.891726	Cone PR	PDE6D
HIBCH	4.36853e-05	0.343401	0.417	0.156	0.923638	Cone PR	HIBCH
FAM57B	4.52149e-05	0.490259	0.778	0.4	0.955979	Cone PR	FAM57B
TMEM9	4.55008e-05	0.326163	0.417	0.159	0.962023	Cone PR	TMEM9
GSK3A	4.57818e-05	0.289721	0.333	0.108	0.967964	Cone PR	GSK3A
MRPS26	4.58426e-05	0.338751	0.556	0.237	0.969251	Cone PR	MRPS26
ANKRD26	4.75162e-05	0.337299	0.444	0.171	1	Cone PR	ANKRD26
ZNF408	5.20384e-05	0.270311	0.306	0.092	1	Cone PR	ZNF408
LSM1	5.42866e-05	0.291506	0.639	0.278	1	Cone PR	LSM1
NDUFA1	5.5103e-05	0.409334	0.889	0.834	1	Cone PR	NDUFA1
NDUFB5	5.58253e-05	0.43467	0.722	0.417	1	Cone PR	NDUFB5
POM1211	5.5866e-05	0.365245	0.333	0.11	1	Cone PR	POM121
BEND5	5.73194e-05	0.263572	0.361	0.122	1	Cone PR	BEND5
GTF2A2	5.85401e-05	0.443954	0.833	0.556	1	Cone PR	GTF2A2
METTL12	5.9961e-05	0.42292	0.611	0.301	1	Cone PR	METTL12
COX20	6.15088e-05	0.419525	0.889	0.648	1	Cone PR	COX20
TIMM17B	6.17926e-05	0.316382	0.472	0.19	1	Cone PR	TIMM17B
NHP2	6.20778e-05	0.389642	0.611	0.286	1	Cone PR	NHP2
NCEH1	6.36857e-05	0.26317	0.278	0.083	1	Cone PR	NCEH1
HK2	6.38784e-05	0.446895	0.528	0.238	1	Cone PR	HK2
SLC4A7	6.48349e-05	0.431759	0.889	0.505	1	Cone PR	SLC4A7
FBXW11	6.51152e-05	0.359256	0.5	0.22	1	Cone PR	FBXW11
COX7C	6.7118e-05	0.34742	0.972	0.937	1	Cone PR	COX7C
MPV17L2	6.79817e-05	0.256125	0.278	0.082	1	Cone PR	MPV17L2
NDUFB3	6.99067e-05	0.531855	0.778	0.573	1	Cone PR	NDUFB3
ATP5H	7.08914e-05	0.460828	0.944	0.645	1	Cone PR	ATP5H
WDR1	7.26398e-05	0.411036	0.694	0.361	1	Cone PR	WDR1
ARHGAP12	7.29429e-05	0.278453	0.333	0.113	1	Cone PR	ARHGAP12
TSPAN7	7.40259e-05	0.475321	0.667	0.405	1	Cone PR	TSPAN7
PLS1	8.04877e-05	0.287145	0.278	0.083	1	Cone PR	PLS1
AGTPBP1	8.69415e-05	0.321304	0.361	0.129	1	Cone PR	AGTPBP1
APPBP2	8.92912e-05	0.357173	0.389	0.146	1	Cone PR	APPBP2
KBTBD3	9.02264e-05	0.376392	0.417	0.165	1	Cone PR	KBTBD3
TTC19	9.32959e-05	0.348887	0.611	0.295	1	Cone PR	TTC19
FMN1	9.38766e-05	0.251257	0.278	0.082	1	Cone PR	FMN1
ATP5J2	9.86202e-05	0.428713	0.944	0.719	1	Cone PR	ATP5J2
IRS2	0.000100676	0.504564	0.583	0.31	1	Cone PR	IRS2
ITM2B	0.000101224	0.412619	0.944	0.727	1	Cone PR	ITM2B
CHCHD3	0.000102737	0.263078	0.417	0.16	1	Cone PR	CHCHD3
PGK1	0.0001069	0.401148	0.889	0.738	1	Cone PR	PGK1
RASGEF1B	0.000109264	0.268763	0.333	0.111	1	Cone PR	RASGEF1B
ABHD14A	0.000110726	0.393231	0.639	0.33	1	Cone PR	ABHD14A
UQCRB	0.000115689	0.308899	1	0.968	1	Cone PR	UQCRB
LARP4	0.000117645	0.34819	0.417	0.159	1	Cone PR	LARP4
FZD3	0.000130906	0.456305	0.583	0.27	1	Cone PR	FZD3
ATP6V0B	0.000133762	0.4951	0.833	0.642	1	Cone PR	ATP6V0B
PKIB	0.000135014	0.339698	0.528	0.235	1	Cone PR	PKIB
AQR	0.000137188	0.294087	0.278	0.088	1	Cone PR	AQR
MSH2	0.00013868	0.340103	0.333	0.119	1	Cone PR	MSH2
TMA7	0.000141433	0.303074	1	0.986	1	Cone PR	TMA7
RALY	0.000143017	0.295322	0.639	0.306	1	Cone PR	RALY
UQCRQ	0.000145637	0.282547	0.944	0.937	1	Cone PR	UQCRQ
[truncated: 2,915 more rows]
