# Supplementary material for: Multi-species single-cell transcriptomic analysis of ocular compartment regulons
Source: Nat Commun. 2021 Sep 28;12:5675. doi: 10.1038/s41467-021-25968-8 (PMC8478974; doi:10.1038/s41467-021-25968-8)
Supplement: Supplementary file 5 — Supplementary Data 2 [file 41467_2021_25968_MOESM5_ESM.xlsx]

## Sheet: ChoroidSclera
Supplementary Data 2: One-sided Wilcoxon rank-sum test p-values for the markers of cell types in choroid/sclera.
	p_val	avg_logFC	pct.1	pct.2	p_val_adj	cluster	gene
IGFBP5	1.91714e-260	2.74074	0.981	0.809	3.48e-256	Fibroblasts	IGFBP5
MGP	8.04319e-214	1.76069	1	0.992	1.46e-209	Fibroblasts	MGP
RARRES1	2.21664e-198	2.31519	0.905	0.622	4.02365e-194	Fibroblasts	RARRES1
FBLN1	4.02929e-198	1.96718	0.894	0.596	7.31398e-194	Fibroblasts	FBLN1
C1R	3.93263e-193	1.82883	0.872	0.491	7.13852e-189	Fibroblasts	C1R
GSN	4.03661e-191	1.92677	0.932	0.757	7.32726e-187	Fibroblasts	GSN
C1S	1.58476e-189	1.78261	0.891	0.602	2.87666e-185	Fibroblasts	C1S
APOD	6.02888e-187	2.34209	0.968	0.915	1.09436e-182	Fibroblasts	APOD
IGFBP6	1.43754e-174	1.81108	0.889	0.625	2.60943e-170	Fibroblasts	IGFBP6
MEG3	6.42627e-174	1.70883	0.89	0.531	1.1665e-169	Fibroblasts	MEG3
MMP2	3.11823e-165	1.69905	0.816	0.404	5.6602e-161	Fibroblasts	MMP2
SERPING1	2.07748e-164	1.41765	0.902	0.71	3.77105e-160	Fibroblasts	SERPING1
DCN	4.29692e-159	1.90457	0.815	0.391	7.79977e-155	Fibroblasts	DCN
SFRP4	4.01735e-141	2.23341	0.861	0.659	7.29229e-137	Fibroblasts	SFRP4
TMEM176A	6.07977e-141	1.44906	0.802	0.457	1.1036e-136	Fibroblasts	TMEM176A
PTGDS	7.67784e-140	2.1016	0.951	0.905	1.39368e-135	Fibroblasts	PTGDS
TIMP1	8.55202e-140	1.32277	0.959	0.875	1.55236e-135	Fibroblasts	TIMP1
PLAC9	1.06289e-137	1.46977	0.728	0.257	1.92935e-133	Fibroblasts	PLAC9
RBP4	2.45224e-137	1.79521	0.804	0.534	4.4513e-133	Fibroblasts	RBP4
MT2A	5.98953e-135	1.7468	0.958	0.82	1.08722e-130	Fibroblasts	MT2A
FHL1	3.95586e-134	1.32025	0.8	0.479	7.18069e-130	Fibroblasts	FHL1
TSC22D1	2.54197e-131	1.285	0.9	0.674	4.61419e-127	Fibroblasts	TSC22D1
RARRES2	1.44013e-129	1.20915	0.767	0.379	2.61413e-125	Fibroblasts	RARRES2
FABP5	2.2437e-129	1.8387	0.869	0.641	4.07276e-125	Fibroblasts	FABP5
PCOLCE	2.17186e-128	1.29665	0.758	0.389	3.94236e-124	Fibroblasts	PCOLCE
MFAP4	4.9465e-123	1.56985	0.803	0.582	8.97889e-119	Fibroblasts	MFAP4
LRP1	1.70432e-122	1.10521	0.806	0.457	3.09368e-118	Fibroblasts	LRP1
AKAP12	4.26258e-122	1.24605	0.879	0.664	7.73744e-118	Fibroblasts	AKAP12
MT1A	8.93494e-121	1.91598	0.781	0.527	1.62187e-116	Fibroblasts	MT1A
PRELP	1.0615e-120	1.0434	0.674	0.22	1.92683e-116	Fibroblasts	PRELP
MT1M	2.15457e-119	2.04388	0.773	0.479	3.91097e-115	Fibroblasts	MT1M
IGF2	3.21973e-118	1.86355	0.795	0.549	5.84445e-114	Fibroblasts	IGF2
FHL2	7.55386e-118	1.25121	0.766	0.477	1.37118e-113	Fibroblasts	FHL2
PLA2G2A	4.49906e-117	2.31242	0.909	0.807	8.1667e-113	Fibroblasts	PLA2G2A
PTN	1.70839e-115	1.31694	0.682	0.322	3.10108e-111	Fibroblasts	PTN
COL1A2	1.31646e-114	1.26197	0.73	0.379	2.38964e-110	Fibroblasts	COL1A2
RDH10	3.76291e-114	1.25338	0.79	0.533	6.83044e-110	Fibroblasts	RDH10
PDGFRA	5.13439e-113	1.21714	0.725	0.396	9.31994e-109	Fibroblasts	PDGFRA
ANXA1	4.90576e-112	1.20267	0.907	0.693	8.90493e-108	Fibroblasts	ANXA1
DPYSL3	2.62274e-111	0.924882	0.656	0.316	4.76081e-107	Fibroblasts	DPYSL3
SMOC2	3.40014e-111	1.48963	0.732	0.436	6.17193e-107	Fibroblasts	SMOC2
TAGLN	1.59609e-110	1.69272	0.759	0.535	2.89722e-106	Fibroblasts	TAGLN
TMEM176B	3.50155e-110	1.25498	0.79	0.555	6.35601e-106	Fibroblasts	TMEM176B
CLU	3.45868e-109	0.946225	0.945	0.878	6.2782e-105	Fibroblasts	CLU
PRRX1	2.85385e-107	1.15595	0.701	0.374	5.18031e-103	Fibroblasts	PRRX1
FOXC1	1.42396e-104	1.03672	0.749	0.426	2.58477e-100	Fibroblasts	FOXC1
TIMP3	8.53964e-102	1.27103	0.864	0.691	1.55011e-97	Fibroblasts	TIMP3
PPAP2B	1.03892e-100	1.32832	0.787	0.608	1.88585e-96	Fibroblasts	PPAP2B
COL6A1	2.22578e-99	0.921066	0.64	0.25	4.04024e-95	Fibroblasts	COL6A1
GMDS	5.36176e-99	1.19314	0.735	0.448	9.73266e-95	Fibroblasts	GMDS
ID3	1.88595e-98	1.16108	0.887	0.638	3.42337e-94	Fibroblasts	ID3
CYP1B1	3.92003e-98	0.970032	0.836	0.559	7.11564e-94	Fibroblasts	CYP1B1
SERPINF1	2.68817e-97	1.03379	0.808	0.522	4.87957e-93	Fibroblasts	SERPINF1
RP11-14N7.2	1.06579e-96	1.14069	0.678	0.392	1.93462e-92	Fibroblasts	RP11-14N7.2
FSTL1	5.5812e-96	1.11506	0.804	0.59	1.0131e-91	Fibroblasts	FSTL1
CCL26	4.63131e-95	2.22334	0.762	0.495	8.40675e-91	Fibroblasts	CCL26
PITX2	1.39945e-94	1.09941	0.707	0.44	2.54029e-90	Fibroblasts	PITX2
RND3	3.01888e-93	0.966359	0.789	0.44	5.47987e-89	Fibroblasts	RND3
SERPINH1	5.86467e-90	0.80942	0.917	0.753	1.06456e-85	Fibroblasts	SERPINH1
MEDAG	7.39685e-90	1.15473	0.665	0.423	1.34268e-85	Fibroblasts	MEDAG
NR2F1	8.55334e-90	1.02435	0.66	0.367	1.5526e-85	Fibroblasts	NR2F1
C3	2.65125e-89	0.974029	0.687	0.413	4.81254e-85	Fibroblasts	C3
CFH	1.14468e-88	0.972593	0.749	0.46	2.07783e-84	Fibroblasts	CFH
ABCA8	1.60529e-88	1.2513	0.67	0.421	2.91392e-84	Fibroblasts	ABCA8
CST3	1.7752e-88	0.95988	0.86	0.715	3.22234e-84	Fibroblasts	CST3
COL6A2	5.51387e-88	1.00316	0.665	0.358	1.00088e-83	Fibroblasts	COL6A2
APLP2	4.75978e-87	0.902109	0.833	0.615	8.63995e-83	Fibroblasts	APLP2
TPD52L1	1.69946e-85	0.808935	0.622	0.358	3.08487e-81	Fibroblasts	TPD52L1
FXYD1	4.24468e-84	0.788088	0.545	0.254	7.70494e-80	Fibroblasts	FXYD1
OGN	9.95361e-84	1.39937	0.737	0.579	1.80678e-79	Fibroblasts	OGN
PLAGL1	2.22981e-83	0.942534	0.662	0.422	4.04755e-79	Fibroblasts	PLAGL1
F3	1.2571e-82	0.939609	0.578	0.306	2.28189e-78	Fibroblasts	F3
CDH11	1.57488e-82	0.834143	0.609	0.303	2.85871e-78	Fibroblasts	CDH11
LTBP2	1.24698e-81	0.917535	0.63	0.333	2.26352e-77	Fibroblasts	LTBP2
COL1A1	1.75579e-81	1.04173	0.707	0.491	3.18711e-77	Fibroblasts	COL1A1
SEPT11	4.42464e-81	0.653121	0.57	0.255	8.03161e-77	Fibroblasts	SEPT11
FMOD	1.31767e-80	0.724542	0.558	0.279	2.39184e-76	Fibroblasts	FMOD
SLPI	1.77706e-80	1.35338	0.584	0.238	3.22572e-76	Fibroblasts	SLPI
CEBPD	1.12733e-79	0.850226	0.834	0.622	2.04632e-75	Fibroblasts	CEBPD
SLC5A6	4.56938e-79	0.400771	0.483	0.221	8.29433e-75	Fibroblasts	SLC5A6
MAP1B	1.58233e-78	0.838705	0.59	0.272	2.87225e-74	Fibroblasts	MAP1B
TGM2	1.90867e-78	0.709703	0.922	0.809	3.46462e-74	Fibroblasts	TGM2
SOD3	2.23608e-78	1.18827	0.675	0.458	4.05893e-74	Fibroblasts	SOD3
RBP1	1.0263e-77	1.19108	0.701	0.513	1.86295e-73	Fibroblasts	RBP1
SCARA5	7.58612e-77	0.933528	0.627	0.4	1.37703e-72	Fibroblasts	SCARA5
MT1X	8.72944e-76	1.48805	0.803	0.612	1.58457e-71	Fibroblasts	MT1X
LXN	3.00307e-75	0.876071	0.613	0.371	5.45117e-71	Fibroblasts	LXN
PHACTR2	9.71669e-75	0.885401	0.68	0.402	1.76377e-70	Fibroblasts	PHACTR2
ADIRF	3.89056e-74	0.916263	0.761	0.474	7.06215e-70	Fibroblasts	ADIRF
PAPSS2	5.48279e-74	0.943906	0.667	0.496	9.95236e-70	Fibroblasts	PAPSS2
CISD1	2.72079e-72	0.597556	0.611	0.329	4.93878e-68	Fibroblasts	CISD1
CHPF	3.05241e-72	0.520926	0.599	0.286	5.54073e-68	Fibroblasts	CHPF
EGFL6	4.56524e-72	1.22195	0.6	0.396	8.28682e-68	Fibroblasts	EGFL6
PLIN3	3.50563e-71	0.425435	0.517	0.211	6.36343e-67	Fibroblasts	PLIN3
CASC4	8.77862e-71	0.442096	0.524	0.227	1.5935e-66	Fibroblasts	CASC4
COL3A1	2.21182e-70	1.03497	0.693	0.543	4.01489e-66	Fibroblasts	COL3A1
SPINT2	3.08557e-70	0.743212	0.588	0.306	5.60093e-66	Fibroblasts	SPINT2
DUSP1	3.42632e-70	0.56961	0.959	0.871	6.21945e-66	Fibroblasts	DUSP1
EDN3	4.3114e-70	1.11277	0.673	0.508	7.82605e-66	Fibroblasts	EDN3
EFEMP1	1.30184e-69	1.04743	0.75	0.618	2.3631e-65	Fibroblasts	EFEMP1
S100A6	8.22807e-69	0.807618	0.844	0.75	1.49356e-64	Fibroblasts	S100A6
ISYNA1	9.82833e-69	0.636887	0.609	0.344	1.78404e-64	Fibroblasts	ISYNA1
POR	2.74728e-67	0.530972	0.584	0.324	4.98687e-63	Fibroblasts	POR
NAV1	4.25901e-67	0.52145	0.456	0.207	7.73096e-63	Fibroblasts	NAV1
USP53	1.22467e-66	0.803464	0.761	0.497	2.22303e-62	Fibroblasts	USP53
PI16	1.39856e-66	1.47888	0.739	0.586	2.53866e-62	Fibroblasts	PI16
NPPC	1.88475e-66	0.273582	0.324	0.036	3.4212e-62	Fibroblasts	NPPC
AEBP1	2.18395e-66	0.6263	0.878	0.626	3.9643e-62	Fibroblasts	AEBP1
EGR1	3.58351e-66	0.709325	0.957	0.857	6.5048e-62	Fibroblasts	EGR1
WBP1L	8.53268e-66	0.450017	0.468	0.202	1.54885e-61	Fibroblasts	WBP1L
SOX4	1.57464e-65	0.852671	0.744	0.526	2.85828e-61	Fibroblasts	SOX4
LY6E	1.85541e-65	0.624031	0.673	0.371	3.36794e-61	Fibroblasts	LY6E
MDK	3.77976e-65	0.755339	0.658	0.454	6.86102e-61	Fibroblasts	MDK
IGFBP2	7.87449e-65	0.584926	0.529	0.279	1.42938e-60	Fibroblasts	IGFBP2
MT1E	9.90743e-65	0.956042	0.551	0.283	1.7984e-60	Fibroblasts	MT1E
BGN	1.01255e-64	0.930916	0.669	0.473	1.83798e-60	Fibroblasts	BGN
TPM2	2.4852e-64	0.841307	0.67	0.483	4.51113e-60	Fibroblasts	TPM2
ABCA5	2.4916e-64	0.27778	0.425	0.198	4.52276e-60	Fibroblasts	ABCA5
SYNPO2	2.56555e-64	0.768301	0.547	0.324	4.65699e-60	Fibroblasts	SYNPO2
CKB	8.13435e-64	0.326797	0.397	0.135	1.47655e-59	Fibroblasts	CKB
CYR61	5.7683e-63	1.00764	0.828	0.708	1.04706e-58	Fibroblasts	CYR61
SDC2	6.04787e-63	0.934742	0.708	0.542	1.09781e-58	Fibroblasts	SDC2
KCNE4	1.4499e-62	0.902333	0.554	0.297	2.63187e-58	Fibroblasts	KCNE4
PID1	4.39961e-62	0.628245	0.504	0.249	7.98617e-58	Fibroblasts	PID1
STON1	7.46793e-62	0.301937	0.384	0.189	1.35558e-57	Fibroblasts	STON1
C2orf40	1.93261e-61	0.987418	0.584	0.363	3.50808e-57	Fibroblasts	C2orf40
MXRA8	2.11513e-61	0.753258	0.534	0.294	3.83938e-57	Fibroblasts	MXRA8
GEM	2.12422e-61	0.873121	0.631	0.449	3.85589e-57	Fibroblasts	GEM
GUCY1A3	2.14726e-61	0.566384	0.458	0.184	3.8977e-57	Fibroblasts	GUCY1A3
PFKFB3	2.20108e-61	0.653284	0.688	0.451	3.99539e-57	Fibroblasts	PFKFB3
ADAMTSL3	3.7187e-61	0.468841	0.344	0.069	6.75019e-57	Fibroblasts	ADAMTSL3
CALD1	3.96077e-61	0.626391	0.794	0.577	7.18959e-57	Fibroblasts	CALD1
VASN	4.7934e-61	0.483915	0.486	0.236	8.70098e-57	Fibroblasts	VASN
COL9A3	5.35404e-61	0.490952	0.436	0.25	9.71866e-57	Fibroblasts	COL9A3
DDR2	5.90393e-61	0.673972	0.598	0.362	1.07168e-56	Fibroblasts	DDR2
CRYAB	7.65957e-61	0.613575	0.972	0.875	1.39037e-56	Fibroblasts	CRYAB
FNDC3B	1.87274e-59	0.524827	0.522	0.264	3.3994e-55	Fibroblasts	FNDC3B
DHRS3	2.71014e-59	0.750902	0.61	0.391	4.91945e-55	Fibroblasts	DHRS3
FOXF2	4.63242e-59	0.460762	0.459	0.16	8.40877e-55	Fibroblasts	FOXF2
RAMP2	4.79248e-59	0.727787	0.668	0.457	8.69931e-55	Fibroblasts	RAMP2
TPST1	6.07913e-59	0.669883	0.569	0.353	1.10348e-54	Fibroblasts	TPST1
LEPR	6.46958e-59	1.09598	0.6	0.382	1.17436e-54	Fibroblasts	LEPR
ANTXR1	7.69337e-59	0.800164	0.641	0.465	1.3965e-54	Fibroblasts	ANTXR1
SAA2	3.58987e-58	0.28648	0.285	0.059	6.51633e-54	Fibroblasts	SAA2
ZCCHC24	7.69218e-58	0.31403	0.428	0.224	1.39628e-53	Fibroblasts	ZCCHC24
AXL	8.43924e-58	0.609558	0.495	0.258	1.53189e-53	Fibroblasts	AXL
IL33	2.11056e-56	0.913681	0.674	0.534	3.8311e-52	Fibroblasts	IL33
ARHGAP29	2.59153e-56	0.624549	0.625	0.406	4.70414e-52	Fibroblasts	ARHGAP29
IFNAR1	3.12676e-56	0.426075	0.562	0.303	5.6757e-52	Fibroblasts	IFNAR1
SVIL	8.71393e-56	0.722988	0.56	0.346	1.58175e-51	Fibroblasts	SVIL
GCLM	8.94262e-56	0.41729	0.504	0.268	1.62327e-51	Fibroblasts	GCLM
CHEK2	1.01404e-55	0.39772	0.467	0.259	1.84068e-51	Fibroblasts	CHEK2
HSD17B4	3.62965e-55	0.349941	0.496	0.279	6.58854e-51	Fibroblasts	HSD17B4
MRC2	5.5044e-55	0.799352	0.569	0.368	9.99159e-51	Fibroblasts	MRC2
BICC1	5.65478e-55	0.785492	0.552	0.371	1.02645e-50	Fibroblasts	BICC1
PRDX2	6.88578e-55	0.521048	0.688	0.434	1.24991e-50	Fibroblasts	PRDX2
HERPUD1	8.13444e-55	0.61619	0.944	0.879	1.47656e-50	Fibroblasts	HERPUD1
FTL	2.55493e-54	0.494178	0.995	0.999	4.63772e-50	Fibroblasts	FTL
FOS	5.32802e-54	0.54792	0.988	0.964	9.67142e-50	Fibroblasts	FOS
LSP1	5.8932e-54	0.682338	0.67	0.477	1.06973e-49	Fibroblasts	LSP1
COX15	6.34803e-54	0.881583	0.548	0.38	1.15229e-49	Fibroblasts	COX15
DACT1	1.25625e-53	0.521555	0.449	0.224	2.28034e-49	Fibroblasts	DACT1
ADM	3.20243e-53	1.13001	0.766	0.652	5.81304e-49	Fibroblasts	ADM
LGALS3BP	3.51137e-53	0.663108	0.627	0.404	6.37384e-49	Fibroblasts	LGALS3BP
ISOC2	4.4669e-53	0.276908	0.551	0.294	8.10833e-49	Fibroblasts	ISOC2
SELM	6.9999e-53	0.662168	0.8	0.695	1.27062e-48	Fibroblasts	SELM
G6PD	1.74703e-52	0.298718	0.435	0.246	3.17122e-48	Fibroblasts	G6PD
NGF	2.13005e-52	0.284082	0.342	0.005	3.86647e-48	Fibroblasts	NGF
CNN3	2.28924e-52	0.584635	0.852	0.74	4.15544e-48	Fibroblasts	CNN3
SULF1	4.28075e-52	0.861888	0.678	0.553	7.77042e-48	Fibroblasts	SULF1
FABP4	8.33524e-52	1.22608	0.583	0.444	1.51301e-47	Fibroblasts	FABP4
ME1	1.26736e-51	0.257872	0.368	0.164	2.30051e-47	Fibroblasts	ME1
NCOA7	1.27122e-51	0.680866	0.75	0.561	2.30752e-47	Fibroblasts	NCOA7
SMIM14	1.57339e-51	0.542749	0.582	0.371	2.85601e-47	Fibroblasts	SMIM14
RNF24	4.04241e-51	0.301774	0.445	0.241	7.33778e-47	Fibroblasts	RNF24
PPP1R12B	4.98105e-51	0.383951	0.425	0.258	9.0416e-47	Fibroblasts	PPP1R12B
EPB41L2	6.7214e-51	0.57053	0.591	0.335	1.22007e-46	Fibroblasts	EPB41L2
SORBS2	1.44211e-50	0.698354	0.669	0.5	2.61771e-46	Fibroblasts	SORBS2
CRABP1	2.62465e-50	1.0408	0.597	0.465	4.76426e-46	Fibroblasts	CRABP1
FBLN5	3.38334e-50	0.756584	0.609	0.483	6.14145e-46	Fibroblasts	FBLN5
MARCH3	3.57119e-50	0.485082	0.532	0.324	6.48242e-46	Fibroblasts	MARCH3
KLF9	3.71868e-50	0.601388	0.735	0.479	6.75015e-46	Fibroblasts	KLF9
MYL9	4.01138e-50	0.516593	0.556	0.361	7.28147e-46	Fibroblasts	MYL9
OLFML3	8.77177e-50	0.960599	0.613	0.471	1.59225e-45	Fibroblasts	OLFML3
TUBB2B	1.16406e-49	0.545162	0.473	0.277	2.11301e-45	Fibroblasts	TUBB2B
GABARAPL1	1.21422e-49	0.533985	0.751	0.478	2.20405e-45	Fibroblasts	GABARAPL1
CYBRD1	1.66102e-49	0.632955	0.626	0.405	3.01509e-45	Fibroblasts	CYBRD1
RCAN2	1.74661e-49	0.536208	0.464	0.251	3.17044e-45	Fibroblasts	RCAN2
FXYD6	2.43964e-49	0.388942	0.432	0.22	4.42844e-45	Fibroblasts	FXYD6
REV3L	2.73941e-49	0.49834	0.508	0.271	4.97258e-45	Fibroblasts	REV3L
SHOX	3.70033e-49	0.779077	0.512	0.316	6.71683e-45	Fibroblasts	SHOX
RBMS1	4.91268e-49	0.621502	0.645	0.424	8.9175e-45	Fibroblasts	RBMS1
ABCD3	1.06446e-48	0.401764	0.474	0.293	1.93222e-44	Fibroblasts	ABCD3
ADAMTS1	1.79612e-48	0.575598	0.6	0.401	3.26031e-44	Fibroblasts	ADAMTS1
RCN3	1.85718e-48	0.316815	0.391	0.176	3.37116e-44	Fibroblasts	RCN3
FLRT2	6.05077e-48	0.642347	0.514	0.312	1.09833e-43	Fibroblasts	FLRT2
TCF4	2.13081e-47	0.656316	0.732	0.572	3.86784e-43	Fibroblasts	TCF4
PDGFRB	3.59835e-47	0.702182	0.533	0.4	6.53173e-43	Fibroblasts	PDGFRB
AKR1C1	6.11592e-47	0.37425	0.339	0.023	1.11016e-42	Fibroblasts	AKR1C1
FAM105A	2.16334e-46	0.498883	0.531	0.368	3.9269e-42	Fibroblasts	FAM105A
CAMK2D	3.256e-46	0.509251	0.584	0.38	5.91029e-42	Fibroblasts	CAMK2D
BAMBI	4.06482e-46	0.300169	0.541	0.326	7.37845e-42	Fibroblasts	BAMBI
STON2	6.31529e-46	0.255658	0.33	0.099	1.14635e-41	Fibroblasts	STON2
MGST1	6.52076e-46	0.924259	0.521	0.355	1.18365e-41	Fibroblasts	MGST1
MAP1A	7.92837e-46	0.379308	0.352	0.147	1.43916e-41	Fibroblasts	MAP1A
ADD3	8.76881e-46	0.667378	0.629	0.449	1.59171e-41	Fibroblasts	ADD3
ARHGAP21	8.82457e-46	0.577245	0.494	0.324	1.60184e-41	Fibroblasts	ARHGAP21
SLC40A1	9.28696e-46	0.326003	0.496	0.307	1.68577e-41	Fibroblasts	SLC40A1
NFIA	1.06184e-45	0.730251	0.683	0.551	1.92744e-41	Fibroblasts	NFIA
BDH2	1.64079e-45	0.549663	0.585	0.397	2.97837e-41	Fibroblasts	BDH2
ARL4D	3.51647e-45	0.788283	0.622	0.483	6.3831e-41	Fibroblasts	ARL4D
SDC4	4.20177e-45	0.281726	0.413	0.242	7.62705e-41	Fibroblasts	SDC4
NEAT1	4.42236e-45	0.568023	0.987	0.988	8.02748e-41	Fibroblasts	NEAT1
NOVA1	6.93753e-45	0.555992	0.421	0.212	1.2593e-40	Fibroblasts	NOVA1
SETBP1	5.61924e-44	0.53123	0.494	0.339	1.02e-39	Fibroblasts	SETBP1
PLOD2	7.61361e-44	0.619924	0.622	0.48	1.38202e-39	Fibroblasts	PLOD2
SLC25A28	1.27887e-43	0.260909	0.405	0.232	2.32141e-39	Fibroblasts	SLC25A28
MBNL2	1.92883e-43	0.40393	0.54	0.327	3.50121e-39	Fibroblasts	MBNL2
PLEKHA4	2.25295e-43	0.42046	0.433	0.249	4.08956e-39	Fibroblasts	PLEKHA4
CRISPLD2	2.28047e-43	0.929163	0.526	0.357	4.13951e-39	Fibroblasts	CRISPLD2
COX7A1	2.52947e-43	0.365538	0.618	0.4	4.59149e-39	Fibroblasts	COX7A1
CKAP4	3.01611e-43	0.390634	0.505	0.284	5.47484e-39	Fibroblasts	CKAP4
SEMA3C	3.44679e-43	0.583354	0.411	0.202	6.25661e-39	Fibroblasts	SEMA3C
PITX1	7.57895e-43	0.492724	0.438	0.225	1.37573e-38	Fibroblasts	PITX1
RORB	7.64861e-43	0.40014	0.442	0.277	1.38838e-38	Fibroblasts	RORB
NQO1	9.05289e-43	0.600876	0.535	0.376	1.64328e-38	Fibroblasts	NQO1
HDDC2	1.01796e-42	0.457711	0.532	0.339	1.8478e-38	Fibroblasts	HDDC2
GGT5	1.70228e-42	0.67787	0.582	0.436	3.08998e-38	Fibroblasts	GGT5
SEC24D	2.78612e-42	0.602138	0.565	0.374	5.05737e-38	Fibroblasts	SEC24D
KCNQ1OT1	3.07982e-42	0.519461	0.604	0.361	5.5905e-38	Fibroblasts	KCNQ1OT1
THY1	5.85069e-42	0.954245	0.54	0.395	1.06202e-37	Fibroblasts	THY1
SLC39A14	1.1091e-41	0.583529	0.645	0.454	2.01324e-37	Fibroblasts	SLC39A14
TCEAL2	1.96569e-41	0.417824	0.393	0.197	3.56812e-37	Fibroblasts	TCEAL2
FKBP14	2.43261e-41	0.406567	0.461	0.309	4.41567e-37	Fibroblasts	FKBP14
COL25A1	3.74338e-41	0.279007	0.38	0.19	6.79499e-37	Fibroblasts	COL25A1
NAB1	4.24187e-41	0.377028	0.479	0.319	7.69984e-37	Fibroblasts	NAB1
ABHD14A	8.65775e-41	0.273602	0.368	0.188	1.57155e-36	Fibroblasts	ABHD14A
FOXP1	9.638e-41	0.376429	0.662	0.43	1.74949e-36	Fibroblasts	FOXP1
TIMP2	1.25786e-40	0.562383	0.739	0.54	2.28327e-36	Fibroblasts	TIMP2
HDLBP	1.34225e-40	0.363497	0.585	0.34	2.43646e-36	Fibroblasts	HDLBP
SEPP1	1.4481e-40	0.66709	0.741	0.648	2.62858e-36	Fibroblasts	SEPP1
SMARCD3	1.99539e-40	0.267826	0.384	0.233	3.62203e-36	Fibroblasts	SMARCD3
NFASC	2.01662e-40	0.266136	0.361	0.197	3.66057e-36	Fibroblasts	NFASC
ADH1B	2.38852e-40	1.02042	0.517	0.409	4.33564e-36	Fibroblasts	ADH1B
ERRFI1	2.98424e-40	0.62905	0.629	0.484	5.41699e-36	Fibroblasts	ERRFI1
TNRC6C	4.31781e-40	0.384828	0.488	0.332	7.8377e-36	Fibroblasts	TNRC6C
FGF7	4.33864e-40	0.955261	0.498	0.349	7.87551e-36	Fibroblasts	FGF7
PTP4A2	5.42359e-40	0.446734	0.732	0.467	9.84489e-36	Fibroblasts	PTP4A2
NFE2L2	6.33133e-40	0.486553	0.783	0.617	1.14926e-35	Fibroblasts	NFE2L2
AKR1C2	1.05859e-39	0.287266	0.317	0.073	1.92155e-35	Fibroblasts	AKR1C2
PNRC1	1.11899e-39	0.572755	0.861	0.754	2.03119e-35	Fibroblasts	PNRC1
TMEM165	1.16383e-39	0.426018	0.725	0.479	2.11259e-35	Fibroblasts	TMEM165
COL27A1	1.27205e-39	0.255352	0.348	0.159	2.30903e-35	Fibroblasts	COL27A1
SERINC3	1.52471e-39	0.258724	0.481	0.27	2.76765e-35	Fibroblasts	SERINC3
LGALS1	2.06948e-39	0.56102	0.82	0.745	3.75652e-35	Fibroblasts	LGALS1
BNIP3L	2.31908e-39	0.421689	0.667	0.461	4.2096e-35	Fibroblasts	BNIP3L
VEGFB	3.31344e-39	0.32032	0.457	0.271	6.01455e-35	Fibroblasts	VEGFB
CCDC80	3.773e-39	0.602085	0.475	0.311	6.84875e-35	Fibroblasts	CCDC80
CRIM1	4.0218e-39	0.575009	0.617	0.474	7.30037e-35	Fibroblasts	CRIM1
ALDH1A3	4.51844e-39	0.44022	0.473	0.29	8.20186e-35	Fibroblasts	ALDH1A3
BTG2	5.11483e-39	0.568272	0.836	0.701	9.28445e-35	Fibroblasts	BTG2
LTBP3	5.1455e-39	0.513152	0.578	0.402	9.34011e-35	Fibroblasts	LTBP3
LPP	8.02353e-39	0.386457	0.566	0.365	1.45643e-34	Fibroblasts	LPP
PDE1C	9.16577e-39	0.539345	0.51	0.378	1.66377e-34	Fibroblasts	PDE1C
NUCB2	1.11373e-38	0.475608	0.62	0.435	2.02165e-34	Fibroblasts	NUCB2
LINC00657	1.13772e-38	0.382028	0.674	0.417	2.06519e-34	Fibroblasts	LINC00657
STAT3	1.2595e-38	0.503375	0.895	0.728	2.28625e-34	Fibroblasts	STAT3
WNK1	1.76922e-38	0.35677	0.561	0.354	3.21149e-34	Fibroblasts	WNK1
ASPH	1.83684e-38	0.463073	0.545	0.342	3.33423e-34	Fibroblasts	ASPH
CCNL1	2.01762e-38	0.595215	0.929	0.814	3.66238e-34	Fibroblasts	CCNL1
EIF1B	2.23325e-38	0.504427	0.846	0.674	4.0538e-34	Fibroblasts	EIF1B
ENPP1	2.54171e-38	0.641775	0.482	0.352	4.61371e-34	Fibroblasts	ENPP1
ABCA1	3.85824e-38	0.557341	0.595	0.469	7.00348e-34	Fibroblasts	ABCA1
ABI3BP	4.16795e-38	0.682822	0.456	0.27	7.56566e-34	Fibroblasts	ABI3BP
SLC7A8	4.81317e-38	0.286165	0.459	0.29	8.73687e-34	Fibroblasts	SLC7A8
BCL6	6.72033e-38	0.546043	0.693	0.504	1.21987e-33	Fibroblasts	BCL6
FST	1.45593e-37	0.253003	0.317	0.081	2.64281e-33	Fibroblasts	FST
TBL1XR1	1.51298e-37	0.41907	0.517	0.329	2.74637e-33	Fibroblasts	TBL1XR1
CCNL2	2.1755e-37	0.334081	0.506	0.307	3.94896e-33	Fibroblasts	CCNL2
NNMT	2.64762e-37	0.810869	0.714	0.607	4.80597e-33	Fibroblasts	NNMT
EPHX1	5.19117e-37	0.466305	0.583	0.415	9.42301e-33	Fibroblasts	EPHX1
ENPP6	5.58771e-37	0.375324	0.331	0.056	1.01428e-32	Fibroblasts	ENPP6
MFGE8	7.34596e-37	0.714581	0.644	0.495	1.33344e-32	Fibroblasts	MFGE8
RAB34	1.00527e-36	0.508974	0.633	0.508	1.82477e-32	Fibroblasts	RAB34
RBMS3	1.92817e-36	0.72096	0.633	0.546	3.50001e-32	Fibroblasts	RBMS3
COL16A1	2.63653e-36	0.492832	0.456	0.316	4.78582e-32	Fibroblasts	COL16A1
TPBG	2.96121e-36	0.571337	0.525	0.387	5.3752e-32	Fibroblasts	TPBG
NISCH	3.23379e-36	0.317094	0.468	0.28	5.86998e-32	Fibroblasts	NISCH
IL6ST	3.5279e-36	0.328716	0.83	0.622	6.40384e-32	Fibroblasts	IL6ST
CMTM8	4.83616e-36	0.26795	0.393	0.141	8.7786e-32	Fibroblasts	CMTM8
DERL2	7.33072e-36	0.263295	0.518	0.331	1.33067e-31	Fibroblasts	DERL2
RCAN1	8.98923e-36	0.436062	0.505	0.358	1.63172e-31	Fibroblasts	RCAN1
PFN2	1.15421e-35	0.529652	0.578	0.478	2.09512e-31	Fibroblasts	PFN2
BBX	1.18049e-35	0.276373	0.608	0.378	2.14283e-31	Fibroblasts	BBX
RGS16	1.68736e-35	0.94413	0.592	0.493	3.0629e-31	Fibroblasts	RGS16
FLNA	1.99073e-35	0.407342	0.63	0.441	3.61358e-31	Fibroblasts	FLNA
CCDC71L	2.51759e-35	0.36534	0.527	0.348	4.56993e-31	Fibroblasts	CCDC71L
ARL6IP5	2.65983e-35	0.454683	0.6	0.4	4.82813e-31	Fibroblasts	ARL6IP5
UCHL1	2.87629e-35	0.665774	0.448	0.296	5.22104e-31	Fibroblasts	UCHL1
ALDH1A2	2.91812e-35	0.565079	0.524	0.387	5.29697e-31	Fibroblasts	ALDH1A2
GLUL	3.60267e-35	0.391745	0.807	0.587	6.53956e-31	Fibroblasts	GLUL
MAP3K5	3.7031e-35	0.303167	0.339	0.177	6.72186e-31	Fibroblasts	MAP3K5
EFEMP2	1.30319e-34	0.356935	0.434	0.298	2.36555e-30	Fibroblasts	EFEMP2
FAM63B	1.84486e-34	0.351559	0.482	0.312	3.3488e-30	Fibroblasts	FAM63B
PHLDB2	1.8594e-34	0.734052	0.518	0.401	3.37518e-30	Fibroblasts	PHLDB2
PLD3	2.46577e-34	0.542549	0.635	0.48	4.47586e-30	Fibroblasts	PLD3
PGAM1	3.0766e-34	0.300084	0.574	0.375	5.58464e-30	Fibroblasts	PGAM1
TSPAN3	3.67739e-34	0.252268	0.501	0.339	6.6752e-30	Fibroblasts	TSPAN3
DTWD1	4.88427e-34	0.449481	0.46	0.307	8.86593e-30	Fibroblasts	DTWD1
SEC31A	7.21615e-34	0.359317	0.604	0.387	1.30988e-29	Fibroblasts	SEC31A
GOLPH3	8.89326e-34	0.278485	0.52	0.344	1.6143e-29	Fibroblasts	GOLPH3
RARB	1.14987e-33	0.417884	0.496	0.344	2.08724e-29	Fibroblasts	RARB
PARVA	1.19636e-33	0.306669	0.5	0.357	2.17163e-29	Fibroblasts	PARVA
JUNB	1.86575e-33	0.465068	0.977	0.962	3.38671e-29	Fibroblasts	JUNB
BMP5	2.09197e-33	0.801191	0.521	0.421	3.79735e-29	Fibroblasts	BMP5
ANKRD10	2.37513e-33	0.437971	0.681	0.505	4.31133e-29	Fibroblasts	ANKRD10
CEBPB	2.87075e-33	0.503057	0.719	0.518	5.21098e-29	Fibroblasts	CEBPB
IL1R1	3.01085e-33	0.320972	0.481	0.341	5.46529e-29	Fibroblasts	IL1R1
ELMSAN1	4.3591e-33	0.483296	0.682	0.48	7.91264e-29	Fibroblasts	ELMSAN1
ENO1	4.58903e-33	0.464575	0.77	0.667	8.33002e-29	Fibroblasts	ENO1
PKDCC	7.28107e-33	0.459692	0.455	0.341	1.32166e-28	Fibroblasts	PKDCC
SLC16A7	1.0232e-32	0.332139	0.402	0.284	1.85732e-28	Fibroblasts	SLC16A7
DSE	1.62551e-32	0.310199	0.485	0.302	2.95062e-28	Fibroblasts	DSE
CXCL12	1.85413e-32	0.683687	0.468	0.344	3.36561e-28	Fibroblasts	CXCL12
MAP1LC3A	2.8177e-32	0.37062	0.571	0.393	5.11468e-28	Fibroblasts	MAP1LC3A
RHBDD2	3.65368e-32	0.438402	0.594	0.474	6.63216e-28	Fibroblasts	RHBDD2
UBC	3.93431e-32	0.378809	0.989	0.988	7.14157e-28	Fibroblasts	UBC
IER2	5.31119e-32	0.599467	0.874	0.775	9.64087e-28	Fibroblasts	IER2
SSR3	5.54826e-32	0.455424	0.702	0.549	1.00712e-27	Fibroblasts	SSR3
GPRC5A	7.79606e-32	0.580167	0.587	0.387	1.41514e-27	Fibroblasts	GPRC5A
ZSCAN18	9.68666e-32	0.313325	0.425	0.293	1.75832e-27	Fibroblasts	ZSCAN18
CP	1.05613e-31	0.804678	0.623	0.572	1.91708e-27	Fibroblasts	CP
DOCK5	1.56814e-31	0.36746	0.409	0.257	2.84648e-27	Fibroblasts	DOCK5
CHI3L2	1.83619e-31	0.551631	0.377	0.249	3.33304e-27	Fibroblasts	CHI3L2
TMEM98	2.15653e-31	0.29996	0.468	0.298	3.91452e-27	Fibroblasts	TMEM98
ADI1	2.8237e-31	0.442588	0.595	0.449	5.12558e-27	Fibroblasts	ADI1
OSMR	3.02917e-31	0.506351	0.612	0.512	5.49855e-27	Fibroblasts	OSMR
GOLIM4	5.44128e-31	0.456072	0.542	0.375	9.87701e-27	Fibroblasts	GOLIM4
GTF2I	6.39464e-31	0.300527	0.512	0.311	1.16076e-26	Fibroblasts	GTF2I
STAT1	7.04207e-31	0.28579	0.477	0.345	1.27828e-26	Fibroblasts	STAT1
FGFR1	7.57812e-31	0.452977	0.616	0.462	1.37558e-26	Fibroblasts	FGFR1
IRF2	7.63798e-31	0.330522	0.517	0.396	1.38645e-26	Fibroblasts	IRF2
NFIC	9.23602e-31	0.470582	0.566	0.404	1.67652e-26	Fibroblasts	NFIC
TRIM8	1.10851e-30	0.483871	0.492	0.344	2.01216e-26	Fibroblasts	TRIM8
SOX9	1.64972e-30	0.378178	0.396	0.292	2.99458e-26	Fibroblasts	SOX9
C1QTNF1	3.87657e-30	0.638639	0.554	0.496	7.03675e-26	Fibroblasts	C1QTNF1
NR4A1	4.85983e-30	0.649945	0.84	0.758	8.82156e-26	Fibroblasts	NR4A1
MEST	6.96347e-30	0.567678	0.502	0.409	1.26401e-25	Fibroblasts	MEST
CREB3L2	1.21909e-29	0.375004	0.474	0.333	2.2129e-25	Fibroblasts	CREB3L2
ALDH1A1	1.31754e-29	0.528581	0.572	0.483	2.39159e-25	Fibroblasts	ALDH1A1
S1PR3	1.38778e-29	0.523609	0.484	0.382	2.5191e-25	Fibroblasts	S1PR3
SPTBN1	1.42034e-29	0.340756	0.654	0.46	2.57821e-25	Fibroblasts	SPTBN1
PJA2	1.56556e-29	0.268942	0.617	0.43	2.84181e-25	Fibroblasts	PJA2
BZW1	1.57981e-29	0.511027	0.749	0.648	2.86767e-25	Fibroblasts	BZW1
ST5	1.64958e-29	0.536879	0.534	0.418	2.99432e-25	Fibroblasts	ST5
YAP1	2.37803e-29	0.282341	0.459	0.332	4.3166e-25	Fibroblasts	YAP1
PKM	4.2936e-29	0.340702	0.67	0.487	7.79374e-25	Fibroblasts	PKM
EMILIN1	4.51178e-29	0.382209	0.477	0.319	8.18979e-25	Fibroblasts	EMILIN1
RNASE4	4.87747e-29	0.291407	0.365	0.201	8.85358e-25	Fibroblasts	RNASE4
PDPN	4.95907e-29	0.698656	0.557	0.497	9.0017e-25	Fibroblasts	PDPN
CLMP	7.6584e-29	0.392871	0.374	0.193	1.39015e-24	Fibroblasts	CLMP
UGP2	8.75906e-29	0.46304	0.695	0.565	1.58994e-24	Fibroblasts	UGP2
BMP1	1.19007e-28	0.328121	0.431	0.29	2.16022e-24	Fibroblasts	BMP1
VMO1	1.69329e-28	0.842645	0.547	0.454	3.07366e-24	Fibroblasts	VMO1
PTX3	2.13292e-28	0.80142	0.454	0.38	3.87167e-24	Fibroblasts	PTX3
ARF4	3.28564e-28	0.384722	0.752	0.615	5.9641e-24	Fibroblasts	ARF4
SLFN11	3.90053e-28	0.329958	0.415	0.26	7.08023e-24	Fibroblasts	SLFN11
WWTR1	4.33548e-28	0.54695	0.662	0.591	7.86977e-24	Fibroblasts	WWTR1
STEAP4	5.29694e-28	0.546783	0.368	0.245	9.615e-24	Fibroblasts	STEAP4
DOK5	5.34808e-28	0.331169	0.539	0.444	9.70784e-24	Fibroblasts	DOK5
CTSC	6.65875e-28	0.600919	0.705	0.634	1.2087e-23	Fibroblasts	CTSC
ITM2B	6.73259e-28	0.315355	0.892	0.879	1.2221e-23	Fibroblasts	ITM2B
APPL1	6.85212e-28	0.336888	0.448	0.301	1.2438e-23	Fibroblasts	APPL1
SQRDL	7.86529e-28	0.473996	0.558	0.488	1.42771e-23	Fibroblasts	SQRDL
PROCR	1.06382e-27	0.309746	0.463	0.331	1.93104e-23	Fibroblasts	PROCR
MYOC	1.33019e-27	0.848978	0.323	0.186	2.41456e-23	Fibroblasts	MYOC
NFKBIZ	1.38006e-27	0.333644	0.737	0.533	2.50508e-23	Fibroblasts	NFKBIZ
PODN	1.91199e-27	0.328155	0.348	0.23	3.47064e-23	Fibroblasts	PODN
NFIX	2.08646e-27	0.266654	0.344	0.217	3.78733e-23	Fibroblasts	NFIX
MAP7D3	3.19487e-27	0.266489	0.405	0.294	5.79933e-23	Fibroblasts	MAP7D3
KIAA1462	3.23816e-27	0.444064	0.425	0.284	5.87791e-23	Fibroblasts	KIAA1462
IDS	3.83668e-27	0.417341	0.587	0.432	6.96434e-23	Fibroblasts	IDS
TNFRSF12A	4.00103e-27	0.261628	0.624	0.44	7.26267e-23	Fibroblasts	TNFRSF12A
STEAP2	4.00178e-27	0.62565	0.493	0.431	7.26403e-23	Fibroblasts	STEAP2
AASS	4.27617e-27	0.312047	0.415	0.318	7.76211e-23	Fibroblasts	AASS
NRP1	4.92149e-27	0.406862	0.6	0.507	8.93348e-23	Fibroblasts	NRP1
SPARC	6.73543e-27	0.370548	0.728	0.643	1.22262e-22	Fibroblasts	SPARC
LTBP4	7.35001e-27	0.626815	0.504	0.392	1.33417e-22	Fibroblasts	LTBP4
UAP1	8.89434e-27	0.554895	0.569	0.441	1.6145e-22	Fibroblasts	UAP1
RASD1	1.14999e-26	0.88807	0.608	0.507	2.08746e-22	Fibroblasts	RASD1
ZFP36	1.3223e-26	0.479057	0.961	0.943	2.40024e-22	Fibroblasts	ZFP36
UBE2H	1.93887e-26	0.27996	0.517	0.384	3.51943e-22	Fibroblasts	UBE2H
SYVN1	2.15371e-26	0.25502	0.487	0.363	3.90941e-22	Fibroblasts	SYVN1
LMAN1	2.17578e-26	0.251751	0.596	0.431	3.94948e-22	Fibroblasts	LMAN1
MAT2A	2.99046e-26	0.356382	0.788	0.609	5.42828e-22	Fibroblasts	MAT2A
HDAC7	3.04819e-26	0.37654	0.489	0.367	5.53307e-22	Fibroblasts	HDAC7
IL6	3.22822e-26	1.0851	0.574	0.533	5.85987e-22	Fibroblasts	IL6
WSB1	3.92132e-26	0.418405	0.903	0.753	7.11799e-22	Fibroblasts	WSB1
MAN1C1	4.36531e-26	0.541608	0.497	0.444	7.92392e-22	Fibroblasts	MAN1C1
ANXA11	7.95325e-26	0.35328	0.575	0.432	1.44367e-21	Fibroblasts	ANXA11
YWHAG	8.36219e-26	0.301111	0.674	0.535	1.5179e-21	Fibroblasts	YWHAG
TMTC1	1.25772e-25	0.376652	0.427	0.315	2.28301e-21	Fibroblasts	TMTC1
AZI2	2.95123e-25	0.256637	0.624	0.444	5.35707e-21	Fibroblasts	AZI2
AHI1	2.98014e-25	0.342746	0.642	0.478	5.40955e-21	Fibroblasts	AHI1
PTPRS	3.3259e-25	0.628775	0.524	0.423	6.03717e-21	Fibroblasts	PTPRS
LIMA1	3.50881e-25	0.502809	0.544	0.427	6.36919e-21	Fibroblasts	LIMA1
KDELR2	3.86653e-25	0.257423	0.673	0.477	7.01852e-21	Fibroblasts	KDELR2
GNAL	4.16851e-25	0.270054	0.276	0.109	7.56669e-21	Fibroblasts	GNAL
PIM1	1.54175e-24	0.504674	0.616	0.53	2.79858e-20	Fibroblasts	PIM1
FAM20A	2.29404e-24	0.487805	0.481	0.408	4.16414e-20	Fibroblasts	FAM20A
FEZ1	3.40899e-24	0.259715	0.349	0.251	6.18799e-20	Fibroblasts	FEZ1
FOXO3	4.25374e-24	0.255183	0.473	0.319	7.72139e-20	Fibroblasts	FOXO3
METTL7A	5.90566e-24	0.557724	0.487	0.391	1.072e-19	Fibroblasts	METTL7A
TTC14	6.56524e-24	0.374255	0.533	0.402	1.19172e-19	Fibroblasts	TTC14
CYB5A	6.64999e-24	0.587118	0.643	0.617	1.20711e-19	Fibroblasts	CYB5A
AK3	9.83865e-24	0.410526	0.588	0.488	1.78591e-19	Fibroblasts	AK3
BCAP29	1.56683e-23	0.303051	0.495	0.376	2.84412e-19	Fibroblasts	BCAP29
ATXN2	1.60612e-23	0.28365	0.354	0.242	2.91543e-19	Fibroblasts	ATXN2
FGF2	2.21004e-23	0.252239	0.314	0.18	4.01167e-19	Fibroblasts	FGF2
POLD4	2.48157e-23	0.26128	0.479	0.372	4.50455e-19	Fibroblasts	POLD4
ITGAV	2.79845e-23	0.258394	0.5	0.388	5.07974e-19	Fibroblasts	ITGAV
B4GALT1	4.31849e-23	0.307394	0.504	0.378	7.83893e-19	Fibroblasts	B4GALT1
ACADVL	5.81837e-23	0.414765	0.77	0.621	1.05615e-18	Fibroblasts	ACADVL
FAM150B	5.99912e-23	0.610331	0.487	0.393	1.08896e-18	Fibroblasts	FAM150B
CSRP2	9.61019e-23	0.27619	0.538	0.441	1.74444e-18	Fibroblasts	CSRP2
RRBP1	1.09013e-22	0.332118	0.616	0.434	1.97881e-18	Fibroblasts	RRBP1
ACO1	1.28649e-22	0.505701	0.492	0.44	2.33523e-18	Fibroblasts	ACO1
NUPR1	1.30668e-22	0.367136	0.766	0.637	2.37188e-18	Fibroblasts	NUPR1
FN1	1.55735e-22	0.479428	0.517	0.419	2.8269e-18	Fibroblasts	FN1
ALDH2	1.66009e-22	0.444707	0.55	0.46	3.0134e-18	Fibroblasts	ALDH2
ECHDC2	2.47915e-22	0.453802	0.573	0.471	4.50016e-18	Fibroblasts	ECHDC2
VCP	3.14556e-22	0.291337	0.667	0.552	5.70982e-18	Fibroblasts	VCP
CCPG1	3.20161e-22	0.357784	0.525	0.415	5.81156e-18	Fibroblasts	CCPG1
HELLS	3.30418e-22	0.656428	0.45	0.392	5.99775e-18	Fibroblasts	HELLS
VIMP	3.41994e-22	0.355863	0.739	0.613	6.20787e-18	Fibroblasts	VIMP
ECEL1	3.7098e-22	0.342428	0.272	0.147	6.73402e-18	Fibroblasts	ECEL1
BAG2	3.90356e-22	0.255318	0.371	0.299	7.08574e-18	Fibroblasts	BAG2
COL8A2	4.71196e-22	0.480741	0.396	0.302	8.55315e-18	Fibroblasts	COL8A2
C11orf96	6.63782e-22	0.463346	0.651	0.483	1.2049e-17	Fibroblasts	C11orf96
VKORC1	7.02305e-22	0.306157	0.506	0.382	1.27482e-17	Fibroblasts	VKORC1
SEC61A1	7.71236e-22	0.265089	0.56	0.427	1.39995e-17	Fibroblasts	SEC61A1
OMD	9.0704e-22	0.681957	0.446	0.337	1.64646e-17	Fibroblasts	OMD
ARID5B	1.06279e-21	0.30141	0.718	0.565	1.92918e-17	Fibroblasts	ARID5B
NR2F2	1.14989e-21	0.446511	0.554	0.488	2.08728e-17	Fibroblasts	NR2F2
CLEC11A	1.24861e-21	0.347461	0.363	0.258	2.26647e-17	Fibroblasts	CLEC11A
ZFHX3	1.49171e-21	0.342852	0.459	0.328	2.70776e-17	Fibroblasts	ZFHX3
LINC00478	1.6363e-21	0.593085	0.485	0.408	2.97022e-17	Fibroblasts	LINC00478
MBOAT2	2.57277e-21	0.419876	0.424	0.35	4.67009e-17	Fibroblasts	MBOAT2
AMOTL2	3.01603e-21	0.288068	0.395	0.314	5.4747e-17	Fibroblasts	AMOTL2
MCL1	3.23761e-21	0.475725	0.913	0.855	5.8769e-17	Fibroblasts	MCL1
RGS5	4.67646e-21	0.891083	0.518	0.46	8.48871e-17	Fibroblasts	RGS5
LAMA4	5.1183e-21	0.506215	0.502	0.439	9.29075e-17	Fibroblasts	LAMA4
FOSB	6.30065e-21	0.378451	0.923	0.895	1.14369e-16	Fibroblasts	FOSB
LAP3	6.50548e-21	0.279811	0.557	0.456	1.18087e-16	Fibroblasts	LAP3
CAMK2N1	7.28581e-21	0.304898	0.375	0.279	1.32252e-16	Fibroblasts	CAMK2N1
DNAJB9	7.84521e-21	0.316286	0.744	0.626	1.42406e-16	Fibroblasts	DNAJB9
ATP1B3	8.29228e-21	0.324554	0.757	0.591	1.50522e-16	Fibroblasts	ATP1B3
CALU	1.01499e-20	0.369674	0.665	0.552	1.84241e-16	Fibroblasts	CALU
APOL2	1.11161e-20	0.33858	0.395	0.305	2.01779e-16	Fibroblasts	APOL2
PRDX1	1.15744e-20	0.363469	0.844	0.801	2.10099e-16	Fibroblasts	PRDX1
CLTB	1.37069e-20	0.359865	0.641	0.543	2.48807e-16	Fibroblasts	CLTB
CCND2	1.41419e-20	0.41467	0.55	0.475	2.56704e-16	Fibroblasts	CCND2
FIBIN	1.50013e-20	0.489049	0.402	0.307	2.72303e-16	Fibroblasts	FIBIN
CRELD2	1.60502e-20	0.295066	0.663	0.536	2.91344e-16	Fibroblasts	CRELD2
LAPTM4A	2.02592e-20	0.304953	0.815	0.827	3.67745e-16	Fibroblasts	LAPTM4A
PCSK1N	2.09195e-20	0.281322	0.336	0.276	3.7973e-16	Fibroblasts	PCSK1N
HIGD1A	2.38043e-20	0.266309	0.595	0.477	4.32096e-16	Fibroblasts	HIGD1A
ATP1B1	2.42061e-20	0.414865	0.402	0.293	4.39389e-16	Fibroblasts	ATP1B1
VSTM4	2.66972e-20	0.255744	0.338	0.25	4.84608e-16	Fibroblasts	VSTM4
DNAJA1	3.24559e-20	0.314135	0.934	0.922	5.8914e-16	Fibroblasts	DNAJA1
SCUBE2	3.39199e-20	0.266665	0.331	0.163	6.15714e-16	Fibroblasts	SCUBE2
ANKH	3.44587e-20	0.435077	0.433	0.328	6.25494e-16	Fibroblasts	ANKH
MDFI	4.09804e-20	0.390789	0.405	0.299	7.43876e-16	Fibroblasts	MDFI
TLE2	4.85194e-20	0.429985	0.397	0.309	8.80724e-16	Fibroblasts	TLE2
TSKU	5.32669e-20	0.322409	0.383	0.294	9.66901e-16	Fibroblasts	TSKU
FMNL2	5.35142e-20	0.302691	0.477	0.365	9.7139e-16	Fibroblasts	FMNL2
ADAMTSL4	8.51249e-20	0.33231	0.347	0.27	1.54519e-15	Fibroblasts	ADAMTSL4
AGT	1.00435e-19	0.743594	0.479	0.413	1.82309e-15	Fibroblasts	AGT
NPEPPS	1.07738e-19	0.334912	0.459	0.358	1.95566e-15	Fibroblasts	NPEPPS
PTPRG	1.16664e-19	0.297292	0.474	0.391	2.11769e-15	Fibroblasts	PTPRG
RHOB	1.21676e-19	0.309357	0.763	0.628	2.20866e-15	Fibroblasts	RHOB
USP11	1.28932e-19	0.280703	0.496	0.397	2.34037e-15	Fibroblasts	USP11
DDIT4	1.46773e-19	0.336232	0.797	0.725	2.66423e-15	Fibroblasts	DDIT4
SNORA76	1.58633e-19	0.306672	0.576	0.414	2.8795e-15	Fibroblasts	SNORA76
DIO2	1.7229e-19	0.790954	0.456	0.389	3.12741e-15	Fibroblasts	DIO2
ANKRD35	1.97615e-19	0.341975	0.429	0.329	3.5871e-15	Fibroblasts	ANKRD35
DKK3	2.02001e-19	0.338776	0.376	0.289	3.66671e-15	Fibroblasts	DKK3
FKBP9	2.10632e-19	0.282484	0.393	0.293	3.82338e-15	Fibroblasts	FKBP9
TNNC1	2.36955e-19	0.7828	0.367	0.285	4.3012e-15	Fibroblasts	TNNC1
EID1	2.51523e-19	0.3674	0.736	0.674	4.56565e-15	Fibroblasts	EID1
GPC6	4.05808e-19	0.552694	0.454	0.365	7.36622e-15	Fibroblasts	GPC6
SEC63	4.98406e-19	0.310748	0.581	0.49	9.04707e-15	Fibroblasts	SEC63
IFI6	5.63685e-19	0.404158	0.647	0.572	1.0232e-14	Fibroblasts	IFI6
THSD4	6.24648e-19	0.520857	0.375	0.233	1.13386e-14	Fibroblasts	THSD4
MPZL1	6.41662e-19	0.411177	0.553	0.493	1.16474e-14	Fibroblasts	MPZL1
LAMB2	8.14798e-19	0.302305	0.465	0.358	1.47902e-14	Fibroblasts	LAMB2
PSAP	1.36261e-18	0.252372	0.783	0.699	2.47341e-14	Fibroblasts	PSAP
GPX8	1.39536e-18	0.348576	0.434	0.309	2.53286e-14	Fibroblasts	GPX8
TRIB1	1.43326e-18	0.34551	0.597	0.499	2.60166e-14	Fibroblasts	TRIB1
FBLIM1	1.50179e-18	0.28494	0.448	0.404	2.72604e-14	Fibroblasts	FBLIM1
HTRA3	1.58781e-18	0.496056	0.425	0.336	2.8822e-14	Fibroblasts	HTRA3
SELENBP1	1.93672e-18	0.360256	0.488	0.465	3.51553e-14	Fibroblasts	SELENBP1
TNFRSF1A	2.17338e-18	0.314249	0.68	0.592	3.94513e-14	Fibroblasts	TNFRSF1A
WHSC1L1	2.68694e-18	0.286817	0.471	0.367	4.87734e-14	Fibroblasts	WHSC1L1
A4GALT	2.72678e-18	0.438151	0.486	0.423	4.94966e-14	Fibroblasts	A4GALT
GSTP1	2.89318e-18	0.263232	0.784	0.721	5.25171e-14	Fibroblasts	GSTP1
LPIN1	4.00801e-18	0.327024	0.541	0.443	7.27534e-14	Fibroblasts	LPIN1
C10orf10	9.04723e-18	0.284847	0.67	0.587	1.64225e-13	Fibroblasts	C10orf10
CD302	1.3412e-17	0.351722	0.487	0.43	2.43455e-13	Fibroblasts	CD302
SFXN1	1.81843e-17	0.271939	0.356	0.307	3.30081e-13	Fibroblasts	SFXN1
WLS	1.94131e-17	0.273619	0.405	0.324	3.52387e-13	Fibroblasts	WLS
SMAD3	2.04283e-17	0.492405	0.493	0.44	3.70815e-13	Fibroblasts	SMAD3
PBX1	2.38464e-17	0.409873	0.486	0.422	4.3286e-13	Fibroblasts	PBX1
LMO4	3.11863e-17	0.427904	0.554	0.46	5.66095e-13	Fibroblasts	LMO4
NUCKS1	3.41953e-17	0.261948	0.703	0.577	6.20713e-13	Fibroblasts	NUCKS1
NDFIP1	3.52616e-17	0.284496	0.626	0.535	6.40068e-13	Fibroblasts	NDFIP1
HSPB8	3.6783e-17	0.566692	0.534	0.499	6.67686e-13	Fibroblasts	HSPB8
TPM1	3.70381e-17	0.415787	0.552	0.496	6.72316e-13	Fibroblasts	TPM1
ATP2A2	3.95729e-17	0.26461	0.652	0.522	7.18326e-13	Fibroblasts	ATP2A2
ADAMTSL1	5.75118e-17	0.403671	0.352	0.28	1.04395e-12	Fibroblasts	ADAMTSL1
PDLIM4	7.69302e-17	0.465564	0.466	0.408	1.39644e-12	Fibroblasts	PDLIM4
BASP1	9.26087e-17	0.28766	0.486	0.421	1.68103e-12	Fibroblasts	BASP1
CRABP2	1.28045e-16	0.430296	0.326	0.254	2.32427e-12	Fibroblasts	CRABP2
KIAA1199	1.4272e-16	0.293835	0.381	0.336	2.59065e-12	Fibroblasts	KIAA1199
C1QTNF2	1.49392e-16	0.470754	0.322	0.118	2.71176e-12	Fibroblasts	C1QTNF2
CDC42EP4	1.741e-16	0.327086	0.543	0.488	3.16026e-12	Fibroblasts	CDC42EP4
S100A11	2.00081e-16	0.300376	0.85	0.792	3.63188e-12	Fibroblasts	S100A11
PNISR	4.54738e-16	0.280162	0.888	0.781	8.25441e-12	Fibroblasts	PNISR
KCNK17	5.64217e-16	0.323248	0.33	0.225	1.02417e-11	Fibroblasts	KCNK17
BMP4	7.69838e-16	0.254161	0.5	0.441	1.39741e-11	Fibroblasts	BMP4
DIXDC1	9.26152e-16	0.368156	0.421	0.382	1.68115e-11	Fibroblasts	DIXDC1
VAMP4	1.23287e-15	0.293755	0.446	0.365	2.23791e-11	Fibroblasts	VAMP4
TNXB	6.02809e-15	0.357176	0.387	0.323	1.09422e-10	Fibroblasts	TNXB
MICALL2	8.39443e-15	0.354	0.442	0.427	1.52376e-10	Fibroblasts	MICALL2
DAB2	9.05699e-15	0.308281	0.608	0.522	1.64402e-10	Fibroblasts	DAB2
OSTC	1.48553e-14	0.290406	0.605	0.538	2.69654e-10	Fibroblasts	OSTC
GPC3	1.5201e-14	0.34125	0.421	0.375	2.75929e-10	Fibroblasts	GPC3
DDAH2	2.15632e-14	0.324032	0.509	0.436	3.91416e-10	Fibroblasts	DDAH2
PTPN13	2.99698e-14	0.291907	0.325	0.234	5.44011e-10	Fibroblasts	PTPN13
SNTB2	3.00643e-14	0.401713	0.456	0.389	5.45728e-10	Fibroblasts	SNTB2
NGFRAP1	3.11357e-14	0.355448	0.674	0.641	5.65176e-10	Fibroblasts	NGFRAP1
BOC	3.82871e-14	0.27858	0.471	0.414	6.94987e-10	Fibroblasts	BOC
BHLHE40	4.42917e-14	0.256251	0.713	0.603	8.03984e-10	Fibroblasts	BHLHE40
CCNDBP1	5.60052e-14	0.278342	0.419	0.367	1.01661e-09	Fibroblasts	CCNDBP1
FAM107A	8.36144e-14	0.397207	0.525	0.516	1.51777e-09	Fibroblasts	FAM107A
SSPN	8.57605e-14	0.313779	0.344	0.258	1.55672e-09	Fibroblasts	SSPN
IFNGR2	9.99621e-14	0.327291	0.604	0.544	1.81451e-09	Fibroblasts	IFNGR2
C1orf21	1.2511e-13	0.267733	0.464	0.397	2.271e-09	Fibroblasts	C1orf21
C16orf45	1.60766e-13	0.308367	0.369	0.255	2.91822e-09	Fibroblasts	C16orf45
HSPB6	1.61462e-13	0.461573	0.511	0.523	2.93086e-09	Fibroblasts	HSPB6
PGD	1.77454e-13	0.315064	0.462	0.432	3.22114e-09	Fibroblasts	PGD
VIT	2.23155e-13	0.398069	0.351	0.172	4.05071e-09	Fibroblasts	VIT
SKIL	3.66589e-13	0.274073	0.558	0.458	6.65432e-09	Fibroblasts	SKIL
SH3PXD2A	4.20634e-13	0.484279	0.432	0.393	7.63535e-09	Fibroblasts	SH3PXD2A
TMEFF2	5.04207e-13	0.330857	0.393	0.342	9.15237e-09	Fibroblasts	TMEFF2
CHD9	5.31282e-13	0.252594	0.511	0.432	9.64382e-09	Fibroblasts	CHD9
FAM127A	6.42099e-13	0.306074	0.554	0.517	1.16554e-08	Fibroblasts	FAM127A
PIEZO2	6.548e-13	0.304608	0.293	0.207	1.18859e-08	Fibroblasts	PIEZO2
NID1	7.73563e-13	0.467868	0.462	0.434	1.40417e-08	Fibroblasts	NID1
PLAT	7.83195e-13	0.365105	0.591	0.509	1.42166e-08	Fibroblasts	PLAT
STOM	8.28246e-13	0.254753	0.731	0.589	1.50343e-08	Fibroblasts	STOM
DYNLL1	1.20264e-12	0.284218	0.795	0.81	2.18303e-08	Fibroblasts	DYNLL1
PCSK7	1.52011e-12	0.266929	0.571	0.51	2.7593e-08	Fibroblasts	PCSK7
CRELD1	1.61114e-12	0.258077	0.575	0.539	2.92453e-08	Fibroblasts	CRELD1
PGRMC1	1.63469e-12	0.287552	0.564	0.513	2.96729e-08	Fibroblasts	PGRMC1
TGFB3	1.67055e-12	0.311991	0.331	0.268	3.03238e-08	Fibroblasts	TGFB3
EBF1	2.73978e-12	0.488851	0.44	0.41	4.97324e-08	Fibroblasts	EBF1
FKBP10	2.96845e-12	0.543319	0.465	0.445	5.38833e-08	Fibroblasts	FKBP10
CA12	3.21443e-12	0.342844	0.324	0.198	5.83483e-08	Fibroblasts	CA12
SAMD11	3.97576e-12	0.347844	0.345	0.299	7.2168e-08	Fibroblasts	SAMD11
RP11-553L6.5	6.54481e-12	0.265428	0.386	0.355	1.18801e-07	Fibroblasts	RP11-553L6.5
STAT6	1.30124e-11	0.251289	0.429	0.375	2.36201e-07	Fibroblasts	STAT6
EMX2	1.83277e-11	0.525461	0.425	0.389	3.32684e-07	Fibroblasts	EMX2
CDC42BPA	3.13248e-11	0.259017	0.447	0.408	5.68608e-07	Fibroblasts	CDC42BPA
GPX4	3.72527e-11	0.273929	0.691	0.664	6.76211e-07	Fibroblasts	GPX4
RUNX1	7.61994e-11	0.31317	0.424	0.389	1.38317e-06	Fibroblasts	RUNX1
APOL6	8.32244e-11	0.257128	0.403	0.354	1.51069e-06	Fibroblasts	APOL6
AHCYL2	1.02795e-10	0.284334	0.4	0.367	1.86594e-06	Fibroblasts	AHCYL2
MAFF	1.20621e-10	0.475534	0.733	0.698	2.18952e-06	Fibroblasts	MAFF
LPAR1	2.24873e-10	0.322145	0.382	0.335	4.08189e-06	Fibroblasts	LPAR1
DYNC1I1	2.66149e-10	0.3638	0.337	0.298	4.83113e-06	Fibroblasts	DYNC1I1
MALAT1	3.04679e-10	0.361129	1	1	5.53054e-06	Fibroblasts	MALAT1
RGL1	3.92736e-10	0.267087	0.342	0.283	7.12894e-06	Fibroblasts	RGL1
ZBTB20	4.94998e-10	0.297843	0.465	0.432	8.98521e-06	Fibroblasts	ZBTB20
PGM2L1	6.46664e-10	0.347519	0.343	0.319	1.17382e-05	Fibroblasts	PGM2L1
CBLB	7.32259e-10	0.399408	0.477	0.46	1.3292e-05	Fibroblasts	CBLB
PCDH18	8.45056e-10	0.346609	0.342	0.293	1.53395e-05	Fibroblasts	PCDH18
SGCB	1.27435e-09	0.271546	0.367	0.336	2.31319e-05	Fibroblasts	SGCB
ZBTB16	1.31406e-09	0.271423	0.349	0.32	2.38529e-05	Fibroblasts	ZBTB16
KIAA0040	2.14704e-09	0.2754	0.452	0.445	3.8973e-05	Fibroblasts	KIAA0040
AIG1	2.82689e-09	0.338046	0.455	0.423	5.13137e-05	Fibroblasts	AIG1
STK39	3.8583e-09	0.447495	0.379	0.357	7.00359e-05	Fibroblasts	STK39
RGL3	4.70294e-09	0.37923	0.317	0.163	8.53678e-05	Fibroblasts	RGL3
CTGF	5.88937e-09	0.515249	0.652	0.689	0.000106904	Fibroblasts	CTGF
CALCOCO1	8.0777e-09	0.280981	0.396	0.365	0.000146626	Fibroblasts	CALCOCO1
SMARCA2	9.08198e-09	0.289214	0.406	0.372	0.000164856	Fibroblasts	SMARCA2
OAF	1.49618e-08	0.534583	0.445	0.457	0.000271586	Fibroblasts	OAF
TNFSF10	1.5343e-08	0.442657	0.485	0.496	0.000278506	Fibroblasts	TNFSF10
PDE7B	1.80477e-08	0.253331	0.313	0.24	0.000327602	Fibroblasts	PDE7B
CPED1	2.06771e-08	0.297592	0.44	0.415	0.000375332	Fibroblasts	CPED1
CDO1	3.17216e-08	0.427276	0.469	0.474	0.000575811	Fibroblasts	CDO1
CHRDL1	3.26964e-08	0.391474	0.429	0.418	0.000593505	Fibroblasts	CHRDL1
ABLIM1	3.63089e-08	0.286724	0.401	0.375	0.00065908	Fibroblasts	ABLIM1
C9orf3	5.06749e-08	0.402027	0.427	0.421	0.000919851	Fibroblasts	C9orf3
GLUD1	6.73829e-08	0.348808	0.562	0.517	0.00122313	Fibroblasts	GLUD1
JAM3	1.01065e-07	0.311402	0.374	0.355	0.00183453	Fibroblasts	JAM3
GDF15	1.88319e-07	0.338972	0.471	0.451	0.00341836	Fibroblasts	GDF15
MVP	2.13709e-07	0.250202	0.492	0.475	0.00387924	Fibroblasts	MVP
TUBA1A	2.47836e-07	0.369663	0.597	0.596	0.00449872	Fibroblasts	TUBA1A
PTGS2	2.83712e-07	0.320641	0.451	0.461	0.00514994	Fibroblasts	PTGS2
WNT2B	3.47985e-07	0.508265	0.43	0.452	0.00631662	Fibroblasts	WNT2B
C1RL	4.29152e-07	0.372478	0.382	0.38	0.00778997	Fibroblasts	C1RL
DCUN1D1	7.14978e-07	0.289246	0.474	0.466	0.0129783	Fibroblasts	DCUN1D1
PLEKHA6	8.18422e-07	0.449315	0.373	0.336	0.014856	Fibroblasts	PLEKHA6
BHMT2	1.02236e-06	0.285973	0.311	0.233	0.0185579	Fibroblasts	BHMT2
TENC1	1.31819e-06	0.261425	0.517	0.52	0.0239277	Fibroblasts	TENC1
TPTEP1	1.5829e-06	0.256705	0.346	0.339	0.0287327	Fibroblasts	TPTEP1
NFYB	2.04875e-06	0.255975	0.418	0.43	0.0371888	Fibroblasts	NFYB
GLT8D2	2.43018e-06	0.296726	0.359	0.357	0.0441126	Fibroblasts	GLT8D2
GLIS2	4.5236e-06	0.302854	0.37	0.374	0.0821124	Fibroblasts	GLIS2
ART5	4.56657e-06	0.271121	0.253	0.224	0.0828924	Fibroblasts	ART5
ZNF83	5.07422e-06	0.322651	0.352	0.348	0.0921073	Fibroblasts	ZNF83
ANGPT1	5.83177e-06	0.315519	0.444	0.491	0.105858	Fibroblasts	ANGPT1
MAP9	7.19614e-06	0.265991	0.349	0.328	0.130624	Fibroblasts	MAP9
GLCE	9.68791e-06	0.275259	0.349	0.355	0.175855	Fibroblasts	GLCE
RHOU	1.42997e-05	0.333999	0.371	0.376	0.259567	Fibroblasts	RHOU
NFATC4	1.66596e-05	0.257983	0.38	0.395	0.302405	Fibroblasts	NFATC4
TFPI2	1.67263e-05	0.429723	0.441	0.499	0.303617	Fibroblasts	TFPI2
SPRY4	1.6751e-05	0.254342	0.375	0.408	0.304065	Fibroblasts	SPRY4
TMOD1	2.11745e-05	0.256619	0.293	0.299	0.38436	Fibroblasts	TMOD1
HSD11B1	2.45518e-05	0.37582	0.4	0.408	0.445665	Fibroblasts	HSD11B1
RP1-79C4.4	5.4202e-05	0.323862	0.319	0.309	0.983875	Fibroblasts	RP1-79C4.4
COL4A1	6.13193e-05	0.270519	0.444	0.461	1	Fibroblasts	COL4A1
SAA1	6.65044e-05	1.59583	0.485	0.557	1	Fibroblasts	SAA1
C5orf45	7.41019e-05	0.258693	0.378	0.398	1	Fibroblasts	C5orf45
ZFHX4	0.000207718	0.324493	0.292	0.199	1	Fibroblasts	ZFHX4
TNFAIP6	0.000219773	0.389612	0.409	0.435	1	Fibroblasts	TNFAIP6
ADAMTS4	0.000268743	0.255509	0.344	0.324	1	Fibroblasts	ADAMTS4
PITPNC1	0.000480231	0.315979	0.397	0.406	1	Fibroblasts	PITPNC1
GSTM5	0.000904588	0.35452	0.373	0.397	1	Fibroblasts	GSTM5
HILPDA	0.00178559	0.416638	0.426	0.477	1	Fibroblasts	HILPDA
PLXDC1	0.0032574	0.259455	0.293	0.305	1	Fibroblasts	PLXDC1
KAZN	0.00856553	0.289007	0.346	0.367	1	Fibroblasts	KAZN
PMEL	1.36126e-179	3.4073	0.972	0.444	2.47096e-175	Melanocytes	PMEL
TYRP1	5.31545e-177	3.31331	0.958	0.35	9.64861e-173	Melanocytes	TYRP1
MLANA	8.77292e-163	2.70099	0.909	0.198	1.59246e-158	Melanocytes	MLANA
QPCT	2.90445e-149	1.87924	0.867	0.266	5.27215e-145	Melanocytes	QPCT
DCT	6.08714e-148	2.33647	0.873	0.303	1.10494e-143	Melanocytes	DCT
EDNRB	2.1473e-135	1.93713	0.889	0.311	3.89779e-131	Melanocytes	EDNRB
GPNMB	2.09591e-131	1.58142	0.945	0.416	3.80449e-127	Melanocytes	GPNMB
GPR137B	3.24742e-122	1.37423	0.845	0.266	5.89471e-118	Melanocytes	GPR137B
ASAH1	7.05385e-120	1.52639	0.917	0.385	1.28042e-115	Melanocytes	ASAH1
SPP1	1.79311e-112	1.56481	0.801	0.159	3.25485e-108	Melanocytes	SPP1
SDCBP	8.62365e-106	1.15283	0.958	0.742	1.56536e-101	Melanocytes	SDCBP
TOMM7	5.47579e-105	1.1875	0.983	0.778	9.93965e-101	Melanocytes	TOMM7
NSG1	6.91831e-102	0.646712	0.681	0.148	1.25581e-97	Melanocytes	NSG1
RPL37A	5.22226e-101	1.16468	0.981	0.88	9.47944e-97	Melanocytes	RPL37A
MLPH	1.30381e-100	1.09075	0.72	0.147	2.36668e-96	Melanocytes	MLPH
PAX3	8.50193e-99	0.870302	0.679	0.161	1.54327e-94	Melanocytes	PAX3
CD63	1.13239e-97	1.1749	0.964	0.833	2.05551e-93	Melanocytes	CD63
RPLP1	7.6613e-97	1.05313	0.997	0.95	1.39068e-92	Melanocytes	RPLP1
RPL8	1.35869e-96	1.01401	0.961	0.86	2.4663e-92	Melanocytes	RPL8
TEX41	2.25043e-90	1.01567	0.704	0.183	4.08498e-86	Melanocytes	TEX41
CD44	1.82059e-89	1.29679	0.878	0.443	3.30473e-85	Melanocytes	CD44
PTPLA	2.34564e-89	0.689731	0.659	0.173	4.25781e-85	Melanocytes	PTPLA
RPS28	5.03271e-88	0.89885	1	0.889	9.13538e-84	Melanocytes	RPS28
MITF	3.44612e-87	1.5848	0.765	0.231	6.25539e-83	Melanocytes	MITF
TBC1D7	6.351e-87	1.01583	0.729	0.23	1.15283e-82	Melanocytes	TBC1D7
S100A1	5.87674e-84	0.361649	0.551	0.06	1.06675e-79	Melanocytes	S100A1
PLEKHA5	7.14147e-84	1.43619	0.784	0.265	1.29632e-79	Melanocytes	PLEKHA5
RPL18	8.96581e-83	0.889748	0.975	0.858	1.62747e-78	Melanocytes	RPL18
RPL41	9.26593e-82	0.804901	0.997	0.962	1.68195e-77	Melanocytes	RPL41
SRPX	1.1438e-81	0.613906	0.753	0.241	2.07622e-77	Melanocytes	SRPX
H2AFZ	2.87295e-81	1.2818	0.909	0.622	5.21498e-77	Melanocytes	H2AFZ
MAL	1.22469e-80	0.355899	0.56	0.052	2.22306e-76	Melanocytes	MAL
RPS27A	1.92952e-79	0.98387	0.994	0.874	3.50246e-75	Melanocytes	RPS27A
EEF1A1	1.98826e-77	0.708814	1	0.964	3.60909e-73	Melanocytes	EEF1A1
PSMG1	3.6422e-77	0.515286	0.715	0.257	6.61132e-73	Melanocytes	PSMG1
RPS14	2.10284e-76	0.825842	0.992	0.883	3.81708e-72	Melanocytes	RPS14
RPL18A	3.00424e-76	0.861228	0.983	0.824	5.4533e-72	Melanocytes	RPL18A
RPL13	2.79101e-75	0.913606	0.994	0.911	5.06625e-71	Melanocytes	RPL13
RPS6	2.97204e-75	0.914254	0.997	0.898	5.39485e-71	Melanocytes	RPS6
RPL15	5.30554e-75	0.851283	0.997	0.88	9.63062e-71	Melanocytes	RPL15
RPS7	1.12187e-74	1.07049	0.967	0.801	2.03643e-70	Melanocytes	RPS7
RPL9	1.45187e-74	0.946146	0.986	0.856	2.63543e-70	Melanocytes	RPL9
RPL12	2.74186e-74	0.882797	0.989	0.867	4.97702e-70	Melanocytes	RPL12
IGFBP7	1.08432e-72	0.893092	0.992	0.864	1.96826e-68	Melanocytes	IGFBP7
EFHD1	8.57073e-72	0.827711	0.662	0.166	1.55576e-67	Melanocytes	EFHD1
RPL36	3.40464e-71	0.769363	0.994	0.867	6.18011e-67	Melanocytes	RPL36
RPS12	1.76101e-69	1.02181	0.978	0.867	3.19659e-65	Melanocytes	RPS12
AP1S2	7.71617e-69	1.25198	0.759	0.292	1.40064e-64	Melanocytes	AP1S2
RPS3A	1.27574e-68	0.981645	0.986	0.841	2.31572e-64	Melanocytes	RPS3A
RPL22	3.15658e-68	0.837573	0.981	0.783	5.72982e-64	Melanocytes	RPL22
RPL3	3.90809e-67	0.872484	0.992	0.904	7.09396e-63	Melanocytes	RPL3
RPL4	1.12431e-66	0.813452	0.956	0.746	2.04086e-62	Melanocytes	RPL4
ST3GAL4	2.36411e-66	0.948175	0.706	0.234	4.29133e-62	Melanocytes	ST3GAL4
RPS2	2.21244e-65	0.82001	0.945	0.834	4.01602e-61	Melanocytes	RPS2
RPL14	2.83031e-65	0.898491	0.972	0.834	5.13758e-61	Melanocytes	RPL14
RPS16	1.11972e-64	0.729894	0.964	0.826	2.03251e-60	Melanocytes	RPS16
RPS15	1.84506e-64	0.729112	0.994	0.876	3.34915e-60	Melanocytes	RPS15
TRPM1	3.06664e-64	1.67849	0.679	0.157	5.56657e-60	Melanocytes	TRPM1
SNCA	7.84837e-64	0.910112	0.706	0.227	1.42464e-59	Melanocytes	SNCA
RPL35	1.69651e-63	0.863378	0.934	0.845	3.0795e-59	Melanocytes	RPL35
BCAN	3.99926e-63	0.310464	0.571	0.143	7.25946e-59	Melanocytes	BCAN
RRP15	4.17141e-62	0.48048	0.706	0.251	7.57194e-58	Melanocytes	RRP15
RPL17	8.64149e-62	0.990342	0.942	0.667	1.5686e-57	Melanocytes	RPL17
SYNPR	9.04379e-62	1.0663	0.648	0.144	1.64163e-57	Melanocytes	SYNPR
RPS18	6.28367e-61	0.863283	0.981	0.902	1.14061e-56	Melanocytes	RPS18
CTSL	9.47445e-61	1.13105	0.895	0.697	1.7198e-56	Melanocytes	CTSL
SLC25A6	1.07346e-60	0.987432	0.917	0.66	1.94855e-56	Melanocytes	SLC25A6
CTSD	1.32102e-60	0.963332	0.814	0.482	2.39791e-56	Melanocytes	CTSD
RPL38	2.67157e-60	0.722829	0.983	0.822	4.84943e-56	Melanocytes	RPL38
RPL24	3.55819e-60	0.741407	0.981	0.829	6.45882e-56	Melanocytes	RPL24
RPS3	6.1098e-60	0.866738	0.945	0.83	1.10905e-55	Melanocytes	RPS3
SERPINE2	8.29257e-60	1.11797	0.659	0.215	1.50527e-55	Melanocytes	SERPINE2
RPL6	8.49944e-60	0.888475	0.975	0.809	1.54282e-55	Melanocytes	RPL6
TFAP2A	1.24112e-58	1.32547	0.67	0.203	2.25289e-54	Melanocytes	TFAP2A
RPL10A	2.41352e-58	0.831247	0.972	0.85	4.38102e-54	Melanocytes	RPL10A
RPL35A	9.52803e-58	0.788554	0.981	0.853	1.72953e-53	Melanocytes	RPL35A
TNFRSF14	1.49817e-57	1.01418	0.737	0.313	2.71948e-53	Melanocytes	TNFRSF14
RPL36A	5.84427e-56	0.931728	0.956	0.754	1.06085e-51	Melanocytes	RPL36A
ATP6V1G1	1.26263e-55	0.822221	0.898	0.688	2.29192e-51	Melanocytes	ATP6V1G1
HSPA12A	1.54272e-55	0.391159	0.604	0.208	2.80034e-51	Melanocytes	HSPA12A
RPL19	4.55241e-55	0.74243	0.931	0.877	8.26353e-51	Melanocytes	RPL19
RPS4X	6.20881e-55	0.792965	0.981	0.829	1.12702e-50	Melanocytes	RPS4X
RPL34	6.23153e-55	0.74561	0.994	0.892	1.13115e-50	Melanocytes	RPL34
RPL27A	7.46467e-55	0.720853	0.961	0.832	1.35499e-50	Melanocytes	RPL27A
PEBP1	2.16051e-54	0.753925	0.936	0.632	3.92175e-50	Melanocytes	PEBP1
RPL32	2.19225e-54	0.695561	0.986	0.891	3.97938e-50	Melanocytes	RPL32
CD59	2.33894e-54	0.868486	0.925	0.688	4.24564e-50	Melanocytes	CD59
UNK	1.9558e-53	0.330749	0.62	0.221	3.55018e-49	Melanocytes	UNK
RPL7A	3.56458e-53	0.819602	0.922	0.787	6.47043e-49	Melanocytes	RPL7A
SLC35B2	3.81851e-53	0.318205	0.612	0.214	6.93136e-49	Melanocytes	SLC35B2
RAB7A	5.75141e-53	0.841526	0.917	0.652	1.044e-48	Melanocytes	RAB7A
RPL11	6.56432e-53	0.733306	0.975	0.869	1.19156e-48	Melanocytes	RPL11
RPLP2	8.96718e-53	0.545524	0.997	0.888	1.62772e-48	Melanocytes	RPLP2
PPT1	9.27106e-53	0.426455	0.709	0.298	1.68288e-48	Melanocytes	PPT1
DMKN	1.61662e-52	0.604906	0.72	0.297	2.93449e-48	Melanocytes	DMKN
GNB2L1	1.63762e-52	0.722967	0.936	0.812	2.97261e-48	Melanocytes	GNB2L1
ZNF259	1.62278e-51	0.296498	0.634	0.214	2.94567e-47	Melanocytes	ZNF259
RPL31	2.13527e-51	0.68234	0.958	0.882	3.87594e-47	Melanocytes	RPL31
RPL29	2.21576e-51	0.701397	0.978	0.833	4.02205e-47	Melanocytes	RPL29
RPS8	1.30119e-50	0.802704	0.967	0.883	2.36192e-46	Melanocytes	RPS8
SLC7A5	1.37119e-50	1.19611	0.654	0.204	2.48898e-46	Melanocytes	SLC7A5
RPS24	2.16108e-50	0.692994	0.928	0.845	3.9228e-46	Melanocytes	RPS24
RPL30	3.47092e-50	0.762575	0.983	0.819	6.30041e-46	Melanocytes	RPL30
CAV1	7.1992e-50	0.672087	0.681	0.247	1.3068e-45	Melanocytes	CAV1
GAPDHS	1.04429e-49	0.501858	0.551	0.097	1.89559e-45	Melanocytes	GAPDHS
RPL23	1.75208e-49	0.745427	0.958	0.742	3.18038e-45	Melanocytes	RPL23
LINC00632	4.08926e-49	0.411428	0.526	0.115	7.42283e-45	Melanocytes	LINC00632
RPS29	4.44981e-49	0.620823	0.981	0.825	8.07729e-45	Melanocytes	RPS29
CAPN3	4.96647e-49	1.52105	0.662	0.233	9.01513e-45	Melanocytes	CAPN3
ATP6V1B2	7.83557e-49	0.95618	0.748	0.394	1.42231e-44	Melanocytes	ATP6V1B2
RPS19	8.55026e-49	0.659436	0.92	0.839	1.55204e-44	Melanocytes	RPS19
HIBADH	2.14162e-48	0.269334	0.634	0.243	3.88747e-44	Melanocytes	HIBADH
RPL26	3.76145e-48	0.722997	0.975	0.85	6.82779e-44	Melanocytes	RPL26
RPL7	4.01542e-48	0.720696	0.989	0.887	7.2888e-44	Melanocytes	RPL7
RPS23	8.21833e-48	0.648836	0.981	0.853	1.49179e-43	Melanocytes	RPS23
RPL37	1.88193e-47	0.763268	0.964	0.837	3.41607e-43	Melanocytes	RPL37
SIAH1	2.61528e-47	0.675061	0.734	0.328	4.74725e-43	Melanocytes	SIAH1
SNHG7	9.99517e-47	0.82515	0.853	0.519	1.81432e-42	Melanocytes	SNHG7
MYC	2.46309e-46	0.722525	0.817	0.451	4.47101e-42	Melanocytes	MYC
CYP27A1	5.09634e-46	0.576009	0.623	0.201	9.25088e-42	Melanocytes	CYP27A1
ATP5G2	2.18435e-45	0.763783	0.867	0.583	3.96503e-41	Melanocytes	ATP5G2
ANXA5	2.18725e-45	0.741808	0.895	0.745	3.9703e-41	Melanocytes	ANXA5
RPL23A	1.64226e-44	0.634909	0.983	0.856	2.98103e-40	Melanocytes	RPL23A
TMEM251	1.71972e-44	0.270507	0.645	0.268	3.12164e-40	Melanocytes	TMEM251
MXI1	2.64724e-44	0.784627	0.681	0.289	4.80527e-40	Melanocytes	MXI1
RAB38	6.11988e-44	1.02174	0.609	0.203	1.11088e-39	Melanocytes	RAB38
GPM6B	1.13897e-43	0.633816	0.765	0.365	2.06746e-39	Melanocytes	GPM6B
RPS25	1.5768e-43	0.556641	0.986	0.865	2.86221e-39	Melanocytes	RPS25
SNX8	4.26116e-43	0.323216	0.579	0.223	7.73487e-39	Melanocytes	SNX8
PPDPF	6.36368e-43	0.798216	0.917	0.686	1.15514e-38	Melanocytes	PPDPF
PPAN	8.62188e-43	0.274585	0.56	0.163	1.56504e-38	Melanocytes	PPAN
LMNA	3.05695e-42	0.730291	0.928	0.803	5.54897e-38	Melanocytes	LMNA
ALX1	3.92447e-42	0.275546	0.499	0.096	7.1237e-38	Melanocytes	ALX1
HSF4	4.51359e-42	0.69477	0.72	0.38	8.19306e-38	Melanocytes	HSF4
RPS10	6.20786e-42	0.861443	0.85	0.718	1.12685e-37	Melanocytes	RPS10
RPL13A	9.09913e-42	0.626679	0.967	0.902	1.65167e-37	Melanocytes	RPL13A
GPX3	1.87973e-41	0.955976	0.873	0.618	3.41208e-37	Melanocytes	GPX3
FTH1	1.95285e-41	0.427055	0.997	0.977	3.54482e-37	Melanocytes	FTH1
ATP1A1	2.2295e-41	0.731415	0.839	0.637	4.04698e-37	Melanocytes	ATP1A1
SLC3A2	2.81317e-41	0.840575	0.873	0.606	5.10646e-37	Melanocytes	SLC3A2
FSTL3	3.10477e-41	1.22119	0.657	0.271	5.63578e-37	Melanocytes	FSTL3
RPS13	6.36309e-41	0.602876	0.986	0.86	1.15503e-36	Melanocytes	RPS13
NELFE	1.99417e-40	0.33967	0.673	0.294	3.61981e-36	Melanocytes	NELFE
SLC4A2	3.29605e-40	0.321697	0.571	0.214	5.98299e-36	Melanocytes	SLC4A2
ZNF106	6.01835e-40	0.939128	0.729	0.417	1.09245e-35	Melanocytes	ZNF106
RPL5	7.57424e-40	0.760352	0.875	0.796	1.37488e-35	Melanocytes	RPL5
NBEAL1	1.46985e-39	0.698853	0.878	0.615	2.66807e-35	Melanocytes	NBEAL1
XPC	3.27446e-39	0.343852	0.618	0.233	5.9438e-35	Melanocytes	XPC
SOX10	4.30114e-39	1.11447	0.582	0.158	7.80742e-35	Melanocytes	SOX10
RPS20	1.04382e-38	0.640738	0.898	0.854	1.89474e-34	Melanocytes	RPS20
EIF1	6.38833e-38	0.404126	1	0.98	1.15961e-33	Melanocytes	EIF1
PUF60	9.15025e-38	0.600508	0.712	0.352	1.66095e-33	Melanocytes	PUF60
MFSD12	9.76506e-38	1.15635	0.598	0.175	1.77255e-33	Melanocytes	MFSD12
APOE	9.88054e-38	0.435153	0.82	0.474	1.79352e-33	Melanocytes	APOE
TAX1BP3	2.15521e-37	0.329988	0.679	0.301	3.91214e-33	Melanocytes	TAX1BP3
GSTO1	2.33918e-37	0.800776	0.853	0.6	4.24608e-33	Melanocytes	GSTO1
NPM1	7.68208e-37	0.54151	0.92	0.752	1.39445e-32	Melanocytes	NPM1
HNRNPA1	9.47212e-37	0.614804	0.925	0.781	1.71938e-32	Melanocytes	HNRNPA1
AC002511.1	2.41722e-36	0.261775	0.452	0.064	4.38773e-32	Melanocytes	AC002511.1
EEF2	3.12004e-36	0.55696	0.925	0.802	5.6635e-32	Melanocytes	EEF2
PCMT1	7.21751e-36	0.426538	0.72	0.322	1.31012e-31	Melanocytes	PCMT1
RPS5	1.32331e-35	0.688514	0.911	0.78	2.40206e-31	Melanocytes	RPS5
EIF4A2	6.6448e-35	0.496538	0.964	0.867	1.20616e-30	Melanocytes	EIF4A2
EEF1D	7.29449e-35	0.650102	0.889	0.755	1.3241e-30	Melanocytes	EEF1D
STOML2	7.94188e-35	0.379396	0.723	0.379	1.44161e-30	Melanocytes	STOML2
RPL28	2.10584e-34	0.433822	0.939	0.87	3.82251e-30	Melanocytes	RPL28
NET1	4.15557e-34	0.292211	0.632	0.258	7.54319e-30	Melanocytes	NET1
COX4I1	4.18818e-34	0.6964	0.87	0.647	7.60239e-30	Melanocytes	COX4I1
CTD-2380F24.1	5.40954e-34	0.275581	0.454	0.051	9.8194e-30	Melanocytes	CTD-2380F24.1
RP4-792G4.2	6.86784e-34	0.270855	0.41	0.018	1.24665e-29	Melanocytes	RP4-792G4.2
RPL27	8.69125e-34	0.576068	0.964	0.8	1.57763e-29	Melanocytes	RPL27
COX7A2L	1.7371e-33	0.674913	0.765	0.456	3.15318e-29	Melanocytes	COX7A2L
SLC25A33	1.99512e-33	0.478008	0.665	0.329	3.62153e-29	Melanocytes	SLC25A33
ST6GALNAC2	2.04866e-33	0.289399	0.512	0.162	3.71873e-29	Melanocytes	ST6GALNAC2
RPS9	4.10628e-33	0.443965	0.939	0.86	7.45371e-29	Melanocytes	RPS9
LINC00518	5.83039e-33	0.453051	0.512	0.123	1.05833e-28	Melanocytes	LINC00518
MARCKS	7.66979e-33	0.76673	0.723	0.468	1.39222e-28	Melanocytes	MARCKS
RGS20	1.02685e-32	0.370635	0.44	0.018	1.86394e-28	Melanocytes	RGS20
RPL39	1.15401e-32	0.445037	0.989	0.877	2.09477e-28	Melanocytes	RPL39
SIRPA	3.19366e-32	0.448457	0.582	0.212	5.79713e-28	Melanocytes	SIRPA
RPSA	4.71012e-32	0.672645	0.886	0.709	8.54981e-28	Melanocytes	RPSA
ITPKB	4.90884e-32	0.812985	0.565	0.22	8.91053e-28	Melanocytes	ITPKB
PYGL	6.81953e-32	0.51834	0.651	0.309	1.23788e-27	Melanocytes	PYGL
RPS27	7.17224e-32	0.47159	0.994	0.934	1.30191e-27	Melanocytes	RPS27
RPL36AL	7.56743e-32	0.572365	0.925	0.725	1.37364e-27	Melanocytes	RPL36AL
TYR	1.3312e-31	1.25187	0.601	0.212	2.41639e-27	Melanocytes	TYR
SNAI2	1.48878e-31	0.435784	0.537	0.185	2.70244e-27	Melanocytes	SNAI2
NACA	2.73355e-31	0.602518	0.911	0.783	4.96195e-27	Melanocytes	NACA
RPS21	4.44911e-31	0.487365	0.936	0.783	8.07603e-27	Melanocytes	RPS21
PABPC1	8.78434e-31	0.552061	0.842	0.721	1.59453e-26	Melanocytes	PABPC1
UBA2	1.11104e-30	0.435656	0.706	0.363	2.01676e-26	Melanocytes	UBA2
TSN	1.12799e-30	0.287434	0.643	0.271	2.04752e-26	Melanocytes	TSN
RPS11	1.49547e-30	0.568107	0.878	0.82	2.71458e-26	Melanocytes	RPS11
RPL10	1.64807e-30	0.415206	0.997	0.974	2.99158e-26	Melanocytes	RPL10
BTF3	2.20399e-30	0.586843	0.945	0.763	4.00068e-26	Melanocytes	BTF3
EMP1	2.68429e-30	0.76269	0.85	0.726	4.87253e-26	Melanocytes	EMP1
UBA52	3.50076e-30	0.461904	0.975	0.796	6.35459e-26	Melanocytes	UBA52
ZNF90	4.38715e-30	0.462194	0.731	0.389	7.96356e-26	Melanocytes	ZNF90
SLC25A3	4.53958e-30	0.59314	0.85	0.59	8.24024e-26	Melanocytes	SLC25A3
RPS17	1.39646e-29	0.423409	0.601	0.243	2.53486e-25	Melanocytes	RPS17
HSPA2	1.50538e-29	0.671667	0.643	0.338	2.73256e-25	Melanocytes	HSPA2
GRSF1	1.67228e-29	0.333345	0.643	0.33	3.03552e-25	Melanocytes	GRSF1
CHTOP	7.02377e-29	0.330072	0.684	0.334	1.27495e-24	Melanocytes	CHTOP
NDUFC1	8.27413e-29	0.578302	0.828	0.571	1.50192e-24	Melanocytes	NDUFC1
SIK1	1.0116e-28	0.748155	0.698	0.401	1.83626e-24	Melanocytes	SIK1
CHCHD7	1.67584e-28	0.479489	0.693	0.362	3.04199e-24	Melanocytes	CHCHD7
C1orf85	2.21743e-28	0.409256	0.565	0.209	4.02508e-24	Melanocytes	C1orf85
KIT	2.47672e-28	0.264989	0.507	0.182	4.49574e-24	Melanocytes	KIT
LINC00473	3.03625e-28	0.534534	0.507	0.146	5.51141e-24	Melanocytes	LINC00473
RPL21	3.33867e-28	0.527375	0.947	0.914	6.06035e-24	Melanocytes	RPL21
AMD1	5.42192e-28	0.644234	0.778	0.484	9.84186e-24	Melanocytes	AMD1
IGSF8	6.67769e-28	0.463855	0.615	0.286	1.21213e-23	Melanocytes	IGSF8
RPS15A	8.06903e-28	0.43327	0.961	0.87	1.46469e-23	Melanocytes	RPS15A
CDK2	1.02058e-27	0.907655	0.593	0.233	1.85256e-23	Melanocytes	CDK2
RAB27A	1.02206e-27	0.390631	0.659	0.342	1.85525e-23	Melanocytes	RAB27A
SCARB1	1.19001e-27	0.425032	0.507	0.157	2.16011e-23	Melanocytes	SCARB1
HNRNPM	1.41268e-27	0.635424	0.806	0.564	2.56429e-23	Melanocytes	HNRNPM
RTTN	2.69445e-27	0.255009	0.44	0.094	4.89096e-23	Melanocytes	RTTN
ENOPH1	4.34356e-27	0.268298	0.604	0.268	7.88444e-23	Melanocytes	ENOPH1
CLCN7	6.74136e-27	0.676484	0.548	0.203	1.22369e-22	Melanocytes	CLCN7
VIM	7.47139e-27	0.448249	0.992	0.914	1.35621e-22	Melanocytes	VIM
RSL24D1	7.82804e-27	0.500402	0.875	0.58	1.42095e-22	Melanocytes	RSL24D1
EIF3L	1.10344e-26	0.518791	0.701	0.362	2.00297e-22	Melanocytes	EIF3L
TUBB4A	1.17993e-26	0.435408	0.504	0.157	2.14181e-22	Melanocytes	TUBB4A
NEDD4L	9.00848e-26	0.854036	0.551	0.199	1.63522e-21	Melanocytes	NEDD4L
LAMP2	1.9509e-25	0.721455	0.681	0.399	3.54127e-21	Melanocytes	LAMP2
TSG101	1.96377e-25	0.290171	0.693	0.393	3.56463e-21	Melanocytes	TSG101
R3HCC1L	2.40044e-25	0.267776	0.46	0.127	4.35727e-21	Melanocytes	R3HCC1L
YWHAQ	2.67339e-25	0.497016	0.837	0.544	4.85274e-21	Melanocytes	YWHAQ
BRI3	8.86844e-25	0.563105	0.681	0.382	1.6098e-20	Melanocytes	BRI3
ITGB1BP1	9.2277e-25	0.349439	0.684	0.375	1.67501e-20	Melanocytes	ITGB1BP1
CRTAC1	1.07191e-24	0.570705	0.474	0.072	1.94572e-20	Melanocytes	CRTAC1
CABLES1	1.48188e-24	0.355	0.49	0.172	2.68991e-20	Melanocytes	CABLES1
TMED10	2.06245e-24	0.597367	0.848	0.62	3.74377e-20	Melanocytes	TMED10
CYB5R1	4.4027e-24	0.288332	0.596	0.291	7.99179e-20	Melanocytes	CYB5R1
LDHA	6.7385e-24	0.507622	0.964	0.834	1.22317e-19	Melanocytes	LDHA
SMS	7.2064e-24	0.553284	0.634	0.332	1.30811e-19	Melanocytes	SMS
SNRPD1	2.22855e-23	0.476174	0.742	0.48	4.04526e-19	Melanocytes	SNRPD1
MT-CO3	3.19348e-23	0.325067	0.997	0.984	5.79681e-19	Melanocytes	MT-CO3
GTF3C6	3.24945e-23	0.300071	0.709	0.407	5.8984e-19	Melanocytes	GTF3C6
SNRPD2	5.50657e-23	0.49829	0.845	0.562	9.99552e-19	Melanocytes	SNRPD2
IRF2BPL	7.07929e-23	0.401511	0.684	0.387	1.28503e-18	Melanocytes	IRF2BPL
MRPL52	7.87137e-23	0.43859	0.745	0.448	1.42881e-18	Melanocytes	MRPL52
ATP6V1F	9.02866e-23	0.456906	0.817	0.556	1.63888e-18	Melanocytes	ATP6V1F
MET	9.31784e-23	0.761657	0.507	0.181	1.69138e-18	Melanocytes	MET
CRTAP	9.77517e-23	0.333498	0.668	0.344	1.77439e-18	Melanocytes	CRTAP
OSTM1	1.59888e-22	1.0287	0.615	0.339	2.90229e-18	Melanocytes	OSTM1
TOMM22	2.36505e-22	0.324606	0.679	0.38	4.29304e-18	Melanocytes	TOMM22
EVA1A	2.80004e-22	0.534075	0.468	0.089	5.08263e-18	Melanocytes	EVA1A
MT-CO1	3.83303e-22	0.258498	1	0.995	6.95772e-18	Melanocytes	MT-CO1
MYADM	5.38163e-22	0.67287	0.753	0.524	9.76874e-18	Melanocytes	MYADM
JAGN1	1.21735e-21	0.288583	0.657	0.36	2.20973e-17	Melanocytes	JAGN1
C11orf31	1.87805e-21	0.479744	0.834	0.621	3.40904e-17	Melanocytes	C11orf31
EIF4B	2.22043e-21	0.416785	0.748	0.43	4.03053e-17	Melanocytes	EIF4B
SUMO3	3.84631e-21	0.352277	0.731	0.433	6.98182e-17	Melanocytes	SUMO3
DHRS7	5.00819e-21	0.369158	0.643	0.339	9.09086e-17	Melanocytes	DHRS7
GNG5	8.45611e-21	0.492642	0.884	0.662	1.53495e-16	Melanocytes	GNG5
GLTSCR2	1.06688e-20	0.656606	0.753	0.536	1.9366e-16	Melanocytes	GLTSCR2
SF3B5	1.12817e-20	0.388078	0.781	0.478	2.04786e-16	Melanocytes	SF3B5
UQCRB	1.22843e-20	0.527669	0.87	0.69	2.22984e-16	Melanocytes	UQCRB
TRIM63	2.5563e-20	0.727267	0.532	0.211	4.6402e-16	Melanocytes	TRIM63
NHSL1	2.59872e-20	0.364141	0.501	0.214	4.7172e-16	Melanocytes	NHSL1
ABCB5	2.93065e-20	0.871809	0.496	0.152	5.31972e-16	Melanocytes	ABCB5
BSG	4.25167e-20	0.509218	0.801	0.566	7.71763e-16	Melanocytes	BSG
ATP5J2	5.0253e-20	0.516499	0.812	0.579	9.12192e-16	Melanocytes	ATP5J2
USP32	5.07669e-20	0.329107	0.587	0.322	9.21521e-16	Melanocytes	USP32
ZFYVE16	6.19822e-20	0.862313	0.612	0.362	1.1251e-15	Melanocytes	ZFYVE16
RPS27L	6.29592e-20	0.571234	0.814	0.7	1.14284e-15	Melanocytes	RPS27L
DEK	8.55116e-20	0.330907	0.748	0.448	1.55221e-15	Melanocytes	DEK
CCNG1	8.79603e-20	0.324669	0.648	0.365	1.59666e-15	Melanocytes	CCNG1
IRF4	1.10376e-19	0.30648	0.579	0.295	2.00354e-15	Melanocytes	IRF4
CIRBP	1.91597e-19	0.521934	0.898	0.702	3.47786e-15	Melanocytes	CIRBP
HEBP1	2.13857e-19	0.52569	0.626	0.337	3.88193e-15	Melanocytes	HEBP1
GYPC	2.21733e-19	0.523921	0.623	0.326	4.02489e-15	Melanocytes	GYPC
RPS4Y1	2.89715e-19	0.547984	0.831	0.644	5.25891e-15	Melanocytes	RPS4Y1
IMP4	5.00203e-19	0.277677	0.598	0.321	9.07968e-15	Melanocytes	IMP4
AGPAT2	5.29679e-19	0.797521	0.582	0.279	9.61474e-15	Melanocytes	AGPAT2
TRIB2	6.06707e-19	0.715819	0.607	0.339	1.10129e-14	Melanocytes	TRIB2
ST13	6.64169e-19	0.410726	0.878	0.681	1.2056e-14	Melanocytes	ST13
PHLDA1	6.78635e-19	0.581404	0.745	0.51	1.23186e-14	Melanocytes	PHLDA1
CHCHD3	9.53355e-19	0.302413	0.587	0.305	1.73053e-14	Melanocytes	CHCHD3
SEMA3E	9.95781e-19	0.289542	0.463	0.13	1.80754e-14	Melanocytes	SEMA3E
EIF3H	1.15987e-18	0.343408	0.801	0.519	2.10539e-14	Melanocytes	EIF3H
DFNB31	2.47755e-18	0.477242	0.615	0.371	4.49724e-14	Melanocytes	DFNB31
DHPS	2.85067e-18	0.279722	0.632	0.371	5.17453e-14	Melanocytes	DHPS
NDUFAF4	4.80828e-18	0.254341	0.651	0.376	8.72798e-14	Melanocytes	NDUFAF4
CD47	5.07645e-18	0.567805	0.609	0.34	9.21477e-14	Melanocytes	CD47
FAU	5.11423e-18	0.298892	0.986	0.868	9.28334e-14	Melanocytes	FAU
PHB	5.44008e-18	0.352864	0.698	0.405	9.87482e-14	Melanocytes	PHB
UBXN1	6.95558e-18	0.37545	0.734	0.467	1.26258e-13	Melanocytes	UBXN1
PPIA	9.22027e-18	0.430123	0.834	0.7	1.67366e-13	Melanocytes	PPIA
TMEM258	1.0088e-17	0.422256	0.898	0.691	1.83118e-13	Melanocytes	TMEM258
TPCN2	1.14343e-17	0.282228	0.496	0.2	2.07555e-13	Melanocytes	TPCN2
POLR1D	1.7199e-17	0.398324	0.634	0.348	3.12195e-13	Melanocytes	POLR1D
XAB2	1.76713e-17	0.258016	0.548	0.288	3.20769e-13	Melanocytes	XAB2
GALE	1.85301e-17	0.290726	0.452	0.167	3.36358e-13	Melanocytes	GALE
CCT3	1.9186e-17	0.455994	0.803	0.565	3.48264e-13	Melanocytes	CCT3
HPGD	1.94707e-17	0.70987	0.479	0.106	3.53433e-13	Melanocytes	HPGD
NPC2	2.14925e-17	0.533283	0.781	0.661	3.90132e-13	Melanocytes	NPC2
ADIPOR2	2.6787e-17	0.418848	0.532	0.24	4.86237e-13	Melanocytes	ADIPOR2
TMA7	3.20715e-17	0.357313	0.945	0.784	5.82162e-13	Melanocytes	TMA7
PYURF	3.23686e-17	0.641766	0.72	0.552	5.87555e-13	Melanocytes	PYURF
FBXO7	3.28986e-17	0.350387	0.607	0.328	5.97176e-13	Melanocytes	FBXO7
HNRNPA3	3.7526e-17	0.403265	0.812	0.712	6.81173e-13	Melanocytes	HNRNPA3
DDIT3	4.1208e-17	0.531292	0.867	0.772	7.48008e-13	Melanocytes	DDIT3
RAB32	4.36553e-17	0.464973	0.551	0.26	7.92432e-13	Melanocytes	RAB32
RPF2	5.28705e-17	0.275352	0.576	0.283	9.59705e-13	Melanocytes	RPF2
FBL	5.5381e-17	0.434355	0.582	0.285	1.00528e-12	Melanocytes	FBL
GADD45GIP1	6.70786e-17	0.289817	0.776	0.501	1.21761e-12	Melanocytes	GADD45GIP1
UBE2E1	7.12882e-17	0.332863	0.634	0.373	1.29402e-12	Melanocytes	UBE2E1
HINT1	7.59078e-17	0.386226	0.95	0.763	1.37788e-12	Melanocytes	HINT1
PFDN5	8.006e-17	0.468001	0.812	0.738	1.45325e-12	Melanocytes	PFDN5
CALR	8.54058e-17	0.367523	0.925	0.838	1.55029e-12	Melanocytes	CALR
LINC00493	8.8136e-17	0.400136	0.745	0.493	1.59984e-12	Melanocytes	LINC00493
ANXA2	1.02141e-16	0.359421	0.958	0.829	1.85406e-12	Melanocytes	ANXA2
LRRFIP1	1.40673e-16	0.542222	0.618	0.354	2.55349e-12	Melanocytes	LRRFIP1
YWHAE	1.41344e-16	0.425902	0.85	0.725	2.56567e-12	Melanocytes	YWHAE
NARF	1.43375e-16	0.504364	0.571	0.289	2.60255e-12	Melanocytes	NARF
PFDN6	1.52124e-16	0.26314	0.618	0.334	2.76136e-12	Melanocytes	PFDN6
CRYL1	1.74334e-16	0.352391	0.543	0.268	3.1645e-12	Melanocytes	CRYL1
LAMTOR4	2.21396e-16	0.485358	0.776	0.547	4.01878e-12	Melanocytes	LAMTOR4
TPMT	2.53389e-16	0.287748	0.51	0.224	4.59951e-12	Melanocytes	TPMT
PHF1	2.78325e-16	0.345135	0.695	0.441	5.05216e-12	Melanocytes	PHF1
DPH3	3.65841e-16	0.268233	0.634	0.368	6.64075e-12	Melanocytes	DPH3
RHOBTB3	4.00967e-16	0.51405	0.698	0.45	7.27835e-12	Melanocytes	RHOBTB3
LZTS1	4.13856e-16	0.987644	0.496	0.151	7.51231e-12	Melanocytes	LZTS1
SDHB	5.41074e-16	0.313128	0.615	0.363	9.82158e-12	Melanocytes	SDHB
DLC1	5.55026e-16	0.331122	0.518	0.21	1.00748e-11	Melanocytes	DLC1
NDUFB9	6.26305e-16	0.364318	0.756	0.512	1.13687e-11	Melanocytes	NDUFB9
UQCRH	6.72808e-16	0.443986	0.787	0.588	1.22128e-11	Melanocytes	UQCRH
RSL1D1	7.47587e-16	0.313103	0.673	0.408	1.35702e-11	Melanocytes	RSL1D1
MT-ND2	8.20952e-16	0.275438	1	0.988	1.49019e-11	Melanocytes	MT-ND2
MT-ND3	8.2704e-16	0.302933	0.981	0.951	1.50124e-11	Melanocytes	MT-ND3
CHCHD6	8.69929e-16	1.1314	0.56	0.306	1.57909e-11	Melanocytes	CHCHD6
C12orf44	9.04982e-16	0.269252	0.684	0.433	1.64272e-11	Melanocytes	C12orf44
CTNNB1	1.07715e-15	0.538542	0.87	0.764	1.95524e-11	Melanocytes	CTNNB1
GPR143	1.25382e-15	0.913555	0.504	0.172	2.27593e-11	Melanocytes	GPR143
BEX2	1.36143e-15	0.347647	0.593	0.315	2.47126e-11	Melanocytes	BEX2
GABARAP	1.59344e-15	0.262311	0.687	0.418	2.89242e-11	Melanocytes	GABARAP
KLF6	2.14783e-15	0.333569	0.82	0.575	3.89875e-11	Melanocytes	KLF6
CAMTA1	2.17001e-15	0.324437	0.765	0.508	3.93901e-11	Melanocytes	CAMTA1
NGDN	2.31627e-15	0.284982	0.587	0.331	4.2045e-11	Melanocytes	NGDN
CHCHD2	3.29094e-15	0.346106	0.931	0.752	5.97372e-11	Melanocytes	CHCHD2
YBX1	3.77665e-15	0.46386	0.803	0.695	6.85538e-11	Melanocytes	YBX1
PDLIM3	3.94017e-15	0.343956	0.598	0.346	7.1522e-11	Melanocytes	PDLIM3
HNRNPK	4.10897e-15	0.433052	0.864	0.732	7.45859e-11	Melanocytes	HNRNPK
XRCC5	4.37654e-15	0.363025	0.748	0.519	7.9443e-11	Melanocytes	XRCC5
SRI	4.70614e-15	0.342139	0.765	0.514	8.54259e-11	Melanocytes	SRI
ZFAS1	4.70994e-15	0.420484	0.812	0.629	8.54948e-11	Melanocytes	ZFAS1
CANX	4.77725e-15	0.465529	0.798	0.678	8.67167e-11	Melanocytes	CANX
SLC6A17	7.63948e-15	0.260587	0.38	0.002	1.38672e-10	Melanocytes	SLC6A17
ARL6IP1	7.76666e-15	0.416766	0.809	0.593	1.4098e-10	Melanocytes	ARL6IP1
SNRPB	7.7819e-15	0.442692	0.709	0.477	1.41257e-10	Melanocytes	SNRPB
SIGIRR	8.28703e-15	0.434216	0.579	0.315	1.50426e-10	Melanocytes	SIGIRR
NDUFB7	8.57799e-15	0.356959	0.745	0.524	1.55708e-10	Melanocytes	NDUFB7
UQCRFS1	8.88517e-15	0.352177	0.695	0.48	1.61284e-10	Melanocytes	UQCRFS1
IFI27L2	1.27677e-14	0.546443	0.612	0.354	2.31759e-10	Melanocytes	IFI27L2
EEF1B2	1.74959e-14	0.388655	0.881	0.676	3.17586e-10	Melanocytes	EEF1B2
ETF1	1.92753e-14	0.343416	0.787	0.547	3.49884e-10	Melanocytes	ETF1
PSMA7	1.97748e-14	0.396555	0.867	0.694	3.58953e-10	Melanocytes	PSMA7
ATP5I	1.99673e-14	0.414663	0.792	0.662	3.62447e-10	Melanocytes	ATP5I
EIF3K	2.01284e-14	0.460524	0.762	0.562	3.65371e-10	Melanocytes	EIF3K
MYEOV2	2.40704e-14	0.378372	0.767	0.537	4.36927e-10	Melanocytes	MYEOV2
SEC11C	2.41362e-14	0.564775	0.662	0.444	4.3812e-10	Melanocytes	SEC11C
TAF9	3.44465e-14	0.295216	0.67	0.414	6.25273e-10	Melanocytes	TAF9
SSU72	4.74413e-14	0.581779	0.668	0.492	8.61154e-10	Melanocytes	SSU72
ATP5O	5.18097e-14	0.320252	0.801	0.558	9.40449e-10	Melanocytes	ATP5O
HNRNPDL	5.20501e-14	0.358931	0.909	0.784	9.44813e-10	Melanocytes	HNRNPDL
VAT1	6.29968e-14	0.53055	0.571	0.325	1.14352e-09	Melanocytes	VAT1
LAGE3	1.00214e-13	0.468183	0.612	0.37	1.81908e-09	Melanocytes	LAGE3
PSMC3	1.03868e-13	0.304176	0.632	0.37	1.88541e-09	Melanocytes	PSMC3
VMP1	1.05626e-13	0.368609	0.903	0.829	1.91733e-09	Melanocytes	VMP1
FARP1	1.19116e-13	0.401997	0.518	0.261	2.16219e-09	Melanocytes	FARP1
MT-ND1	1.38502e-13	0.319419	0.975	0.927	2.51409e-09	Melanocytes	MT-ND1
RAD23A	1.92899e-13	0.321985	0.698	0.447	3.5015e-09	Melanocytes	RAD23A
TMED2	2.86585e-13	0.406704	0.795	0.616	5.20209e-09	Melanocytes	TMED2
NOP56	2.89801e-13	0.310633	0.681	0.428	5.26046e-09	Melanocytes	NOP56
PA2G4	3.34712e-13	0.508631	0.698	0.519	6.0757e-09	Melanocytes	PA2G4
SNX2	3.60277e-13	0.305761	0.587	0.331	6.53975e-09	Melanocytes	SNX2
MRPS18C	3.74829e-13	0.291469	0.643	0.388	6.80389e-09	Melanocytes	MRPS18C
HEXB	4.04013e-13	0.428391	0.618	0.369	7.33365e-09	Melanocytes	HEXB
TOMM20	4.73106e-13	0.418214	0.695	0.464	8.58782e-09	Melanocytes	TOMM20
BUD31	5.34071e-13	0.356131	0.737	0.514	9.69445e-09	Melanocytes	BUD31
FAM134A	5.48593e-13	0.287951	0.465	0.18	9.95807e-09	Melanocytes	FAM134A
CUTA	6.56557e-13	0.29407	0.792	0.574	1.19178e-08	Melanocytes	CUTA
EI24	6.6164e-13	0.364967	0.587	0.331	1.20101e-08	Melanocytes	EI24
PAG1	7.17775e-13	0.963086	0.501	0.204	1.3029e-08	Melanocytes	PAG1
RPLP0	7.84222e-13	0.353307	0.898	0.878	1.42352e-08	Melanocytes	RPLP0
TMEM55A	9.92491e-13	0.406412	0.504	0.239	1.80157e-08	Melanocytes	TMEM55A
NDUFC2	1.12224e-12	0.539258	0.734	0.598	2.0371e-08	Melanocytes	NDUFC2
ATP5J	1.14321e-12	0.299282	0.798	0.561	2.07516e-08	Melanocytes	ATP5J
PDIA6	1.15911e-12	0.372466	0.9	0.712	2.10402e-08	Melanocytes	PDIA6
SLIRP	1.63365e-12	0.295313	0.809	0.593	2.96539e-08	Melanocytes	SLIRP
UBL3	2.27398e-12	0.661502	0.565	0.33	4.12773e-08	Melanocytes	UBL3
SGK1	2.6705e-12	0.283164	0.582	0.337	4.84748e-08	Melanocytes	SGK1
KARS	3.46151e-12	0.251625	0.59	0.35	6.28334e-08	Melanocytes	KARS
ESF1	3.60815e-12	0.280243	0.59	0.348	6.54951e-08	Melanocytes	ESF1
CCT6A	5.96585e-12	0.36867	0.723	0.497	1.08292e-07	Melanocytes	CCT6A
BTG3	7.41763e-12	0.405412	0.74	0.535	1.34645e-07	Melanocytes	BTG3
MRFAP1	8.40053e-12	0.293967	0.867	0.642	1.52486e-07	Melanocytes	MRFAP1
USF2	9.08127e-12	0.320614	0.51	0.233	1.64843e-07	Melanocytes	USF2
RPS26	1.19716e-11	0.365158	0.831	0.742	2.17309e-07	Melanocytes	RPS26
HNRNPH3	1.26038e-11	0.376542	0.825	0.647	2.28784e-07	Melanocytes	HNRNPH3
SOD1	1.38068e-11	0.318541	0.947	0.738	2.50621e-07	Melanocytes	SOD1
ATP6V1D	1.5434e-11	0.352632	0.607	0.381	2.80157e-07	Melanocytes	ATP6V1D
WBP2	1.79477e-11	0.451589	0.604	0.361	3.25786e-07	Melanocytes	WBP2
DAAM1	1.79709e-11	0.25094	0.482	0.223	3.26208e-07	Melanocytes	DAAM1
MT-CO2	2.63563e-11	0.263982	0.997	0.987	4.78419e-07	Melanocytes	MT-CO2
CCDC61	2.9808e-11	0.397124	0.402	0.098	5.41074e-07	Melanocytes	CCDC61
POLR2L	2.98669e-11	0.372135	0.795	0.675	5.42143e-07	Melanocytes	POLR2L
ERBB3	3.62948e-11	0.307384	0.393	0.058	6.58823e-07	Melanocytes	ERBB3
TMEM147	3.84817e-11	0.612789	0.618	0.453	6.98519e-07	Melanocytes	TMEM147
ARF1	4.56523e-11	0.32593	0.892	0.724	8.28681e-07	Melanocytes	ARF1
SYPL1	5.83745e-11	0.327809	0.695	0.475	1.05961e-06	Melanocytes	SYPL1
BIN3	6.11887e-11	0.300375	0.51	0.277	1.1107e-06	Melanocytes	BIN3
CAPRIN1	6.32399e-11	0.310987	0.601	0.356	1.14793e-06	Melanocytes	CAPRIN1
ERP29	6.99863e-11	0.287515	0.648	0.418	1.27039e-06	Melanocytes	ERP29
RP11-304L19.5	7.0282e-11	0.264693	0.521	0.284	1.27576e-06	Melanocytes	RP11-304L19.5
MT-CYB	7.06544e-11	0.313062	0.997	0.982	1.28252e-06	Melanocytes	MT-CYB
TMEM87A	7.58111e-11	0.385115	0.651	0.425	1.37612e-06	Melanocytes	TMEM87A
PTEN	8.68484e-11	0.378108	0.693	0.481	1.57647e-06	Melanocytes	PTEN
ATP5L	9.22027e-11	0.351771	0.82	0.716	1.67366e-06	Melanocytes	ATP5L
TAF7	9.58318e-11	0.298639	0.806	0.584	1.73954e-06	Melanocytes	TAF7
EIF5B	1.06793e-10	0.3811	0.737	0.572	1.9385e-06	Melanocytes	EIF5B
EIF3M	1.07235e-10	0.341832	0.726	0.514	1.94653e-06	Melanocytes	EIF3M
SAP18	1.14776e-10	0.321131	0.809	0.617	2.08342e-06	Melanocytes	SAP18
MRP63	2.06755e-10	0.348124	0.643	0.422	3.75302e-06	Melanocytes	MRP63
WBP5	2.74067e-10	0.345843	0.925	0.811	4.97486e-06	Melanocytes	WBP5
TPP1	3.21767e-10	0.377929	0.562	0.342	5.84072e-06	Melanocytes	TPP1
TIMM44	4.18746e-10	0.284511	0.568	0.328	7.60107e-06	Melanocytes	TIMM44
NOL12	4.79799e-10	0.26804	0.537	0.32	8.7093e-06	Melanocytes	NOL12
POLR2F	6.61005e-10	0.536457	0.662	0.532	1.19986e-05	Melanocytes	POLR2F
RBM23	8.70635e-10	0.274158	0.609	0.363	1.58038e-05	Melanocytes	RBM23
COX7C	1.42218e-09	0.255466	0.895	0.795	2.58154e-05	Melanocytes	COX7C
NDUFA4	1.55891e-09	0.332503	0.848	0.726	2.82974e-05	Melanocytes	NDUFA4
LONP2	1.67652e-09	0.555867	0.571	0.404	3.04322e-05	Melanocytes	LONP2
TKT	1.88782e-09	0.379226	0.706	0.515	3.42678e-05	Melanocytes	TKT
PCBP2	1.93773e-09	0.361186	0.812	0.702	3.51737e-05	Melanocytes	PCBP2
RPL22L1	1.9836e-09	0.55646	0.643	0.504	3.60063e-05	Melanocytes	RPL22L1
PEPD	2.09619e-09	0.282353	0.512	0.273	3.80501e-05	Melanocytes	PEPD
CPEB2	2.27056e-09	0.741656	0.485	0.202	4.12152e-05	Melanocytes	CPEB2
AHSA1	2.30807e-09	0.323821	0.801	0.621	4.1896e-05	Melanocytes	AHSA1
CDH19	2.42166e-09	0.795091	0.452	0.178	4.39579e-05	Melanocytes	CDH19
RPSAP58	2.53005e-09	0.436027	0.67	0.488	4.59255e-05	Melanocytes	RPSAP58
EHBP1	2.96155e-09	0.251617	0.529	0.283	5.37581e-05	Melanocytes	EHBP1
AP2M1	2.99373e-09	0.279996	0.765	0.55	5.43421e-05	Melanocytes	AP2M1
RNH1	3.04589e-09	0.25061	0.789	0.577	5.5289e-05	Melanocytes	RNH1
SNHG8	3.4231e-09	0.259111	0.884	0.737	6.21361e-05	Melanocytes	SNHG8
KCNJ13	3.56024e-09	0.266876	0.366	0.019	6.46255e-05	Melanocytes	KCNJ13
NELFCD	3.68231e-09	0.265812	0.557	0.337	6.68413e-05	Melanocytes	NELFCD
SOCS6	4.62034e-09	0.354473	0.452	0.208	8.38684e-05	Melanocytes	SOCS6
HPS5	4.64716e-09	0.501465	0.532	0.31	8.43552e-05	Melanocytes	HPS5
ALDOA	4.76877e-09	0.258891	0.867	0.762	8.65628e-05	Melanocytes	ALDOA
EIF3G	5.27375e-09	0.294346	0.706	0.521	9.57291e-05	Melanocytes	EIF3G
CLTA	5.52745e-09	0.452838	0.69	0.571	0.000100334	Melanocytes	CLTA
SNRPE	9.16357e-09	0.316662	0.701	0.501	0.000166337	Melanocytes	SNRPE
TUFM	1.03258e-08	0.283574	0.645	0.44	0.000187434	Melanocytes	TUFM
OSBPL9	1.22431e-08	0.373112	0.46	0.213	0.000222237	Melanocytes	OSBPL9
AIF1L	1.33909e-08	0.354905	0.432	0.157	0.000243071	Melanocytes	AIF1L
AL590452.1	1.47904e-08	0.277029	0.374	0.112	0.000268476	Melanocytes	AL590452.1
EIF3E	1.49169e-08	0.492062	0.72	0.63	0.000270771	Melanocytes	EIF3E
VDAC2	1.542e-08	0.283468	0.748	0.57	0.000279904	Melanocytes	VDAC2
SECISBP2	1.60197e-08	0.287602	0.604	0.403	0.00029079	Melanocytes	SECISBP2
FMN1	1.61857e-08	0.370593	0.255	0.186	0.000293802	Melanocytes	FMN1
STIP1	1.62062e-08	0.354435	0.789	0.64	0.000294176	Melanocytes	STIP1
SNRPG	1.71399e-08	0.278796	0.806	0.596	0.000311123	Melanocytes	SNRPG
KIF9	1.72935e-08	0.273791	0.468	0.237	0.000313911	Melanocytes	KIF9
ODF2L	2.18803e-08	0.330778	0.662	0.475	0.000397172	Melanocytes	ODF2L
STAM	2.45508e-08	0.325369	0.471	0.261	0.000445646	Melanocytes	STAM
MED10	2.46326e-08	0.274117	0.623	0.417	0.000447131	Melanocytes	MED10
PRELID1	2.79991e-08	0.252637	0.726	0.533	0.000508239	Melanocytes	PRELID1
CYCS	3.21745e-08	0.273408	0.842	0.725	0.000584031	Melanocytes	CYCS
COMMD6	3.36968e-08	0.368529	0.731	0.613	0.000611663	Melanocytes	COMMD6
DAD1	3.39518e-08	0.281289	0.814	0.605	0.000616292	Melanocytes	DAD1
OCA2	3.39787e-08	0.318707	0.399	0.129	0.000616781	Melanocytes	OCA2
MLF1	3.57163e-08	0.518471	0.576	0.368	0.000648323	Melanocytes	MLF1
ROPN1B	3.87403e-08	0.345792	0.38	0.021	0.000703214	Melanocytes	ROPN1B
RAN	4.85353e-08	0.355648	0.748	0.661	0.000881012	Melanocytes	RAN
BIRC7	6.05587e-08	0.812483	0.446	0.124	0.00109926	Melanocytes	BIRC7
COX6A1	6.55618e-08	0.259411	0.825	0.675	0.00119008	Melanocytes	COX6A1
CITED1	7.96024e-08	0.959951	0.471	0.221	0.00144494	Melanocytes	CITED1
LONRF1	9.79275e-08	0.367806	0.446	0.214	0.00177758	Melanocytes	LONRF1
EIF4H	1.18246e-07	0.35444	0.695	0.526	0.00214641	Melanocytes	EIF4H
RPN1	1.19315e-07	0.375549	0.654	0.514	0.0021658	Melanocytes	RPN1
SLC6A15	1.23572e-07	0.45043	0.404	0.101	0.00224308	Melanocytes	SLC6A15
SET	1.32472e-07	0.476849	0.654	0.549	0.00240463	Melanocytes	SET
RSRC2	1.37453e-07	0.298022	0.77	0.617	0.00249505	Melanocytes	RSRC2
UBE2D1	1.52787e-07	0.257861	0.579	0.355	0.0027734	Melanocytes	UBE2D1
WIPI1	1.56754e-07	0.601996	0.568	0.411	0.0028454	Melanocytes	WIPI1
PRUNE2	1.80634e-07	0.412707	0.465	0.232	0.00327886	Melanocytes	PRUNE2
UBE2E3	2.20725e-07	0.4012	0.526	0.314	0.0040066	Melanocytes	UBE2E3
PLXNA1	2.34825e-07	0.52003	0.429	0.187	0.00426254	Melanocytes	PLXNA1
RNF145	2.54915e-07	0.333495	0.645	0.457	0.00462722	Melanocytes	RNF145
MORF4L1	2.55483e-07	0.255703	0.814	0.748	0.00463753	Melanocytes	MORF4L1
AKAP8	2.83712e-07	0.250437	0.452	0.238	0.00514995	Melanocytes	AKAP8
EIF2S2	3.45324e-07	0.280738	0.762	0.617	0.00626832	Melanocytes	EIF2S2
H2AFJ	3.50989e-07	0.407767	0.715	0.609	0.00637115	Melanocytes	H2AFJ
LYST	3.89499e-07	0.401745	0.512	0.315	0.00707018	Melanocytes	LYST
ITM2C	4.37201e-07	0.477547	0.457	0.215	0.00793608	Melanocytes	ITM2C
KLHL21	4.91043e-07	0.285434	0.28	0.26	0.00891342	Melanocytes	KLHL21
PSMD8	6.1887e-07	0.379128	0.626	0.471	0.0112337	Melanocytes	PSMD8
CCT5	6.36536e-07	0.262608	0.662	0.477	0.0115544	Melanocytes	CCT5
CYC1	6.44557e-07	0.279571	0.651	0.495	0.0117	Melanocytes	CYC1
B3GAT3	6.888e-07	0.276609	0.648	0.479	0.0125031	Melanocytes	B3GAT3
NUDC	7.46063e-07	0.304341	0.717	0.584	0.0135425	Melanocytes	NUDC
ZNF704	7.94393e-07	0.353054	0.396	0.149	0.0144198	Melanocytes	ZNF704
DNAJA4	8.04267e-07	0.317147	0.709	0.638	0.014599	Melanocytes	DNAJA4
CCT7	9.32887e-07	0.266115	0.651	0.465	0.0169338	Melanocytes	CCT7
WARS	9.56595e-07	0.453799	0.657	0.567	0.0173641	Melanocytes	WARS
LSM7	1.02091e-06	0.311277	0.634	0.459	0.0185315	Melanocytes	LSM7
USMG5	1.19815e-06	0.267424	0.803	0.663	0.0217489	Melanocytes	USMG5
PTTG1IP	1.65181e-06	0.388538	0.681	0.573	0.0299837	Melanocytes	PTTG1IP
ATP5D	2.1114e-06	0.285591	0.717	0.561	0.0383262	Melanocytes	ATP5D
SLC25A5	2.56174e-06	0.332573	0.709	0.59	0.0465007	Melanocytes	SLC25A5
HMGA1	2.67218e-06	0.41061	0.465	0.23	0.0485054	Melanocytes	HMGA1
NDUFS5	3.01387e-06	0.292065	0.748	0.693	0.0547078	Melanocytes	NDUFS5
ABL2	3.52613e-06	0.489924	0.512	0.304	0.0640063	Melanocytes	ABL2
PPP2R3A	4.1628e-06	0.362915	0.404	0.186	0.0755631	Melanocytes	PPP2R3A
TRAK2	4.51051e-06	0.305312	0.296	0.239	0.0818747	Melanocytes	TRAK2
PIP4K2A	4.99021e-06	0.521602	0.421	0.166	0.0905823	Melanocytes	PIP4K2A
HES6	5.36047e-06	0.313201	0.352	0.072	0.0973032	Melanocytes	HES6
PFKFB2	5.74615e-06	0.408425	0.416	0.192	0.104304	Melanocytes	PFKFB2
NDUFA13	5.82886e-06	0.395747	0.751	0.656	0.105805	Melanocytes	NDUFA13
FAM167B	5.9495e-06	0.292874	0.499	0.277	0.107995	Melanocytes	FAM167B
KCNAB2	6.86001e-06	0.534413	0.432	0.197	0.124523	Melanocytes	KCNAB2
FKBP4	7.33841e-06	0.296534	0.709	0.589	0.133207	Melanocytes	FKBP4
EIF3D	7.41075e-06	0.344114	0.562	0.39	0.13452	Melanocytes	EIF3D
EPB41L4A-AS1	8.27415e-06	0.50851	0.518	0.344	0.150192	Melanocytes	EPB41L4A-AS1
PAPOLA	8.31702e-06	0.350405	0.693	0.628	0.150971	Melanocytes	PAPOLA
C11orf58	8.38302e-06	0.291057	0.734	0.609	0.152169	Melanocytes	C11orf58
HNRNPC	1.01334e-05	0.273145	0.82	0.74	0.183941	Melanocytes	HNRNPC
HSD17B14	1.05803e-05	0.487052	0.468	0.265	0.192054	Melanocytes	HSD17B14
RP11-93B14.5	1.30727e-05	0.895802	0.446	0.117	0.237296	Melanocytes	RP11-93B14.5
LAMTOR5	1.5258e-05	0.277289	0.828	0.701	0.276963	Melanocytes	LAMTOR5
DAZAP2	1.60827e-05	0.274533	0.681	0.521	0.291932	Melanocytes	DAZAP2
RPGR	1.60931e-05	0.355924	0.452	0.251	0.292122	Melanocytes	RPGR
ST3GAL6	1.61867e-05	0.301062	0.28	0.211	0.293821	Melanocytes	ST3GAL6
HIST2H2BE	1.66143e-05	0.341075	0.443	0.222	0.301583	Melanocytes	HIST2H2BE
AGPAT6	1.89584e-05	0.280801	0.258	0.206	0.344132	Melanocytes	AGPAT6
ILVBL	2.21013e-05	0.358589	0.454	0.238	0.401183	Melanocytes	ILVBL
EPS8L2	2.94398e-05	0.422907	0.255	0.106	0.534391	Melanocytes	EPS8L2
CCNI	3.14302e-05	0.2626	0.748	0.699	0.57052	Melanocytes	CCNI
ARSG	3.83419e-05	0.541051	0.49	0.317	0.695982	Melanocytes	ARSG
SEPT9	4.48476e-05	0.579182	0.515	0.353	0.814073	Melanocytes	SEPT9
MIEN1	4.50422e-05	0.255528	0.526	0.33	0.817607	Melanocytes	MIEN1
ZNF330	5.78433e-05	0.458898	0.463	0.269	1	Melanocytes	ZNF330
HNRNPF	5.97963e-05	0.308229	0.695	0.645	1	Melanocytes	HNRNPF
YOD1	6.1908e-05	0.320635	0.352	0.124	1	Melanocytes	YOD1
ANP32B	6.73814e-05	0.345013	0.607	0.467	1	Melanocytes	ANP32B
PDIA3	7.16558e-05	0.264784	0.845	0.792	1	Melanocytes	PDIA3
PDCD6	9.24249e-05	0.323947	0.546	0.388	1	Melanocytes	PDCD6
PADI2	0.000114067	0.271957	0.271	0.138	1	Melanocytes	PADI2
PLEKHO2	0.000116117	0.305408	0.338	0.301	1	Melanocytes	PLEKHO2
RNF180	0.000119671	0.307795	0.468	0.312	1	Melanocytes	RNF180
WDR83OS	0.000131737	0.289766	0.693	0.559	1	Melanocytes	WDR83OS
STX3	0.000132807	0.288456	0.324	0.271	1	Melanocytes	STX3
TMEM33	0.000137475	0.329986	0.515	0.33	1	Melanocytes	TMEM33
TOLLIP	0.00013758	0.508897	0.471	0.291	1	Melanocytes	TOLLIP
PSMB7	0.000218467	0.456651	0.54	0.41	1	Melanocytes	PSMB7
VDAC1	0.000220075	0.311623	0.643	0.529	1	Melanocytes	VDAC1
MIR24-2	0.000233375	0.415599	0.726	0.601	1	Melanocytes	MIR24-2
TLE1	0.000255491	0.583976	0.521	0.365	1	Melanocytes	TLE1
NCL	0.000297282	0.273072	0.676	0.589	1	Melanocytes	NCL
FAHD2A	0.000330326	0.25839	0.413	0.215	1	Melanocytes	FAHD2A
NPC1	0.000340013	0.278481	0.454	0.275	1	Melanocytes	NPC1
STX7	0.000350314	0.423818	0.482	0.299	1	Melanocytes	STX7
FAM126A	0.00035194	0.420779	0.424	0.199	1	Melanocytes	FAM126A
TBCA	0.000358984	0.275321	0.731	0.663	1	Melanocytes	TBCA
CCDC59	0.000429597	0.345472	0.609	0.464	1	Melanocytes	CCDC59
FUBP1	0.000437865	0.312387	0.609	0.472	1	Melanocytes	FUBP1
PFDN2	0.000558702	0.273765	0.731	0.609	1	Melanocytes	PFDN2
PLOD3	0.000569544	0.349129	0.44	0.263	1	Melanocytes	PLOD3
ZNF593	0.000599141	0.331913	0.546	0.399	1	Melanocytes	ZNF593
ZNF24	0.000613951	0.309779	0.535	0.378	1	Melanocytes	ZNF24
GS1-251I9.4	0.000694669	0.406219	0.504	0.361	1	Melanocytes	GS1-251I9.4
ATP6V0B	0.000780881	0.270037	0.634	0.504	1	Melanocytes	ATP6V0B
BEND7	0.000792911	0.348955	0.258	0.174	1	Melanocytes	BEND7
TARDBP	0.000916437	0.347348	0.598	0.461	1	Melanocytes	TARDBP
FAM101B	0.000931223	0.458963	0.296	0.186	1	Melanocytes	FAM101B
GNG12	0.00105715	0.339162	0.51	0.354	1	Melanocytes	GNG12
PRMT2	0.00107501	0.334453	0.515	0.335	1	Melanocytes	PRMT2
SYNGR1	0.0011375	0.421902	0.479	0.316	1	Melanocytes	SYNGR1
BHLHE41	0.00120622	0.428796	0.377	0.164	1	Melanocytes	BHLHE41
UBE2N	0.00125618	0.330742	0.579	0.471	1	Melanocytes	UBE2N
MLEC	0.00136353	0.411347	0.568	0.456	1	Melanocytes	MLEC
ACP5	0.00142316	0.547395	0.377	0.112	1	Melanocytes	ACP5
MYO5A	0.00143202	0.384635	0.26	0.115	1	Melanocytes	MYO5A
RHOQ	0.00154726	0.324116	0.521	0.385	1	Melanocytes	RHOQ
CYSTM1	0.00158323	0.525784	0.56	0.467	1	Melanocytes	CYSTM1
ATP6V1C1	0.00159117	0.485723	0.474	0.306	1	Melanocytes	ATP6V1C1
TBC1D16	0.00173634	0.253874	0.288	0.228	1	Melanocytes	TBC1D16
COMT	0.0019475	0.319579	0.548	0.4	1	Melanocytes	COMT
COX8A	0.00203293	0.284068	0.668	0.626	1	Melanocytes	COX8A
HIPK2	0.00237117	0.346048	0.36	0.33	1	Melanocytes	HIPK2
NONO	0.00253027	0.290036	0.59	0.466	1	Melanocytes	NONO
WDFY1	0.00276799	0.301204	0.446	0.274	1	Melanocytes	WDFY1
RABGGTB	0.00295903	0.32535	0.579	0.446	1	Melanocytes	RABGGTB
SCD	0.00302014	0.411005	0.335	0.261	1	Melanocytes	SCD
HDAC2	0.0034527	0.256126	0.51	0.337	1	Melanocytes	HDAC2
RGS12	0.00347053	0.375061	0.432	0.253	1	Melanocytes	RGS12
HSPA9	0.00420036	0.304138	0.676	0.633	1	Melanocytes	HSPA9
STMN1	0.00440515	0.471992	0.51	0.362	1	Melanocytes	STMN1
FRMD8	0.004637	0.259102	0.319	0.237	1	Melanocytes	FRMD8
KIAA0020	0.00499619	0.258884	0.385	0.36	1	Melanocytes	KIAA0020
GPRC5B	0.00574328	0.250039	0.288	0.2	1	Melanocytes	GPRC5B
NSA2	0.00716373	0.272695	0.521	0.371	1	Melanocytes	NSA2
STXBP1	0.00752427	0.328342	0.479	0.32	1	Melanocytes	STXBP1
GMPR	0.00759178	0.488694	0.416	0.2	1	Melanocytes	GMPR
RP11-349A22.5	0.00775235	0.254634	0.579	0.446	1	Melanocytes	RP11-349A22.5
ARPP19	0.0077524	0.343911	0.524	0.411	1	Melanocytes	ARPP19
CTSK	0.00790466	0.393749	0.501	0.392	1	Melanocytes	CTSK
METTL9	0.00850595	0.301784	0.634	0.549	1	Melanocytes	METTL9
CEBPG	0.00895261	0.254061	0.501	0.355	1	Melanocytes	CEBPG
SH2D1A	3.21182e-243	0.952761	0.562	0	5.83009e-239	Activated T cells	SH2D1A
KLRC1	2.55653e-209	1.089	0.534	0.002	4.64061e-205	Activated T cells	KLRC1
XCL2	2.56584e-207	0.844934	0.479	0	4.65752e-203	Activated T cells	XCL2
KLRC4	2.14048e-195	0.375768	0.452	0	3.88541e-191	Activated T cells	KLRC4
FASLG	2.14048e-195	0.27154	0.452	0	3.88541e-191	Activated T cells	FASLG
SIT1	1.91672e-189	0.259448	0.438	0	3.47924e-185	Activated T cells	SIT1
CSF2	1.2722e-171	0.259148	0.397	0	2.3093e-167	Activated T cells	CSF2
CD8A	2.02877e-124	1.47166	0.589	0.002	3.68263e-120	Activated T cells	CD8A
CXCR3	4.65737e-116	0.668557	0.507	0.001	8.45406e-112	Activated T cells	CXCR3
SAMD3	1.09995e-114	0.750624	0.534	0.02	1.99663e-110	Activated T cells	SAMD3
CD3G	4.82383e-101	1.13097	0.562	0.029	8.75623e-97	Activated T cells	CD3G
RP11-367G6.3	1.14818e-98	0.250585	0.438	0.002	2.08417e-94	Activated T cells	RP11-367G6.3
CD3E	4.37595e-98	1.60204	0.767	0.064	7.94322e-94	Activated T cells	CD3E
SLA2	1.21613e-96	0.860163	0.534	0.022	2.20753e-92	Activated T cells	SLA2
XCL1	4.21687e-91	1.47402	0.548	0.033	7.65445e-87	Activated T cells	XCL1
SKAP1	8.04817e-78	0.425367	0.411	0.009	1.4609e-73	Activated T cells	SKAP1
IL18RAP	6.56503e-76	0.816612	0.548	0.043	1.19168e-71	Activated T cells	IL18RAP
LTB	6.29902e-75	0.823956	0.507	0.005	1.1434e-70	Activated T cells	LTB
IFNG	1.95289e-73	1.98356	0.658	0.042	3.54489e-69	Activated T cells	IFNG
CD2	6.77481e-69	1.57449	0.712	0.076	1.22976e-64	Activated T cells	CD2
CST7	1.18725e-68	1.62067	0.726	0.101	2.15509e-64	Activated T cells	CST7
STAT4	1.82288e-68	1.52545	0.685	0.06	3.30888e-64	Activated T cells	STAT4
P2RY10	2.58967e-68	0.759953	0.507	0.037	4.70077e-64	Activated T cells	P2RY10
NKG7	3.40896e-67	1.62616	0.685	0.049	6.18795e-63	Activated T cells	NKG7
C16orf54	2.61405e-66	1.02681	0.575	0.051	4.74501e-62	Activated T cells	C16orf54
RASGRP1	4.11333e-65	0.663789	0.411	0.002	7.46651e-61	Activated T cells	RASGRP1
LCK	3.1246e-64	1.09637	0.589	0.065	5.67178e-60	Activated T cells	LCK
PRF1	3.1653e-61	1.087	0.575	0.065	5.74566e-57	Activated T cells	PRF1
PTPRCAP	5.05409e-61	1.61574	0.753	0.128	9.17418e-57	Activated T cells	PTPRCAP
CD8B	5.38788e-61	1.08944	0.575	0.048	9.78007e-57	Activated T cells	CD8B
CD7	8.98818e-61	2.08682	0.753	0.116	1.63153e-56	Activated T cells	CD7
RP11-325F22.2	3.41015e-60	0.292596	0.452	0.001	6.1901e-56	Activated T cells	RP11-325F22.2
SAMSN1	8.32764e-60	1.53381	0.685	0.042	1.51163e-55	Activated T cells	SAMSN1
GZMB	1.46624e-59	2.53228	0.781	0.138	2.66153e-55	Activated T cells	GZMB
BCL11B	1.83611e-55	0.613001	0.493	0.041	3.33291e-51	Activated T cells	BCL11B
CD3D	1.08844e-54	1.29467	0.671	0.088	1.97574e-50	Activated T cells	CD3D
CXCR6	3.43228e-54	0.770931	0.521	0.059	6.23027e-50	Activated T cells	CXCR6
GZMK	6.09302e-54	1.34734	0.63	0.097	1.10601e-49	Activated T cells	GZMK
CCL5	7.65487e-54	2.87621	0.904	0.144	1.38951e-49	Activated T cells	CCL5
GPR18	2.85035e-53	0.310003	0.438	0.007	5.17395e-49	Activated T cells	GPR18
CYTIP	7.86789e-53	1.90842	0.753	0.048	1.42818e-48	Activated T cells	CYTIP
PTPRC	1.63313e-51	2.05545	0.863	0.189	2.96445e-47	Activated T cells	PTPRC
CXCR4	5.02833e-51	2.93564	0.918	0.192	9.12742e-47	Activated T cells	CXCR4
GZMH	5.65607e-50	1.06661	0.548	0.075	1.02669e-45	Activated T cells	GZMH
FCRL6	7.59848e-50	0.260303	0.438	0.043	1.37928e-45	Activated T cells	FCRL6
SYTL3	6.64338e-44	1.41977	0.616	0.055	1.20591e-39	Activated T cells	SYTL3
TRAF3IP3	2.18965e-43	0.795088	0.562	0.03	3.97464e-39	Activated T cells	TRAF3IP3
LCP1	5.97514e-43	1.36937	0.726	0.12	1.08461e-38	Activated T cells	LCP1
KLRB1	1.92111e-42	2.87362	0.74	0.171	3.4872e-38	Activated T cells	KLRB1
CCR5	3.53943e-42	0.35227	0.452	0.021	6.42477e-38	Activated T cells	CCR5
RPS271	4.10307e-42	1.39178	1	0.943	7.44789e-38	Activated T cells	RPS27
RPS291	4.97035e-42	1.49568	1	0.848	9.02218e-38	Activated T cells	RPS29
IL7R	1.10413e-41	2.20659	0.781	0.187	2.00422e-37	Activated T cells	IL7R
CTSW	3.19574e-41	0.451186	0.479	0.068	5.80092e-37	Activated T cells	CTSW
CD69	1.44864e-40	3.05265	0.863	0.232	2.62958e-36	Activated T cells	CD69
AREG	2.44901e-40	1.13793	0.575	0.082	4.44545e-36	Activated T cells	AREG
GZMM	3.54588e-40	0.470009	0.479	0.06	6.43647e-36	Activated T cells	GZMM
PSTPIP1	1.73675e-38	0.74537	0.548	0.064	3.15256e-34	Activated T cells	PSTPIP1
PDCD1	2.34155e-38	0.983777	0.521	0.057	4.25038e-34	Activated T cells	PDCD1
HLA-B	3.96081e-38	1.38129	1	0.824	7.18966e-34	Activated T cells	HLA-B
EMB	6.61826e-38	0.888092	0.548	0.065	1.20135e-33	Activated T cells	EMB
HLA-C	9.90493e-38	1.3705	1	0.816	1.79794e-33	Activated T cells	HLA-C
GRAP2	1.07786e-37	0.35504	0.466	0.068	1.95654e-33	Activated T cells	GRAP2
RPS15A1	1.33228e-37	1.35585	1	0.882	2.41835e-33	Activated T cells	RPS15A
B2M	1.38297e-37	1.11609	1	0.977	2.51037e-33	Activated T cells	B2M
RPS191	1.38612e-37	1.40554	1	0.848	2.51609e-33	Activated T cells	RPS19
TMEM156	1.43887e-37	0.513562	0.493	0.051	2.61184e-33	Activated T cells	TMEM156
MATK	3.59592e-37	0.421921	0.466	0.027	6.52731e-33	Activated T cells	MATK
IL2RG	5.63951e-37	1.11842	0.616	0.118	1.02368e-32	Activated T cells	IL2RG
RPL27A1	3.20357e-36	1.09924	1	0.85	5.81512e-32	Activated T cells	RPL27A
SNAI3	3.68009e-36	0.288184	0.438	0.035	6.6801e-32	Activated T cells	SNAI3
THEMIS	5.29416e-36	0.287877	0.466	0.074	9.60995e-32	Activated T cells	THEMIS
DUSP2	1.34778e-35	2.14347	0.89	0.296	2.44648e-31	Activated T cells	DUSP2
RPS31	2.70025e-35	1.28844	0.986	0.846	4.90149e-31	Activated T cells	RPS3
TMSB4X	1.86725e-34	1.22128	1	0.939	3.38943e-30	Activated T cells	TMSB4X
RPL23A1	2.7587e-34	1.07991	0.986	0.875	5.00759e-30	Activated T cells	RPL23A
RPLP21	3.57001e-34	1.03638	1	0.904	6.48028e-30	Activated T cells	RPLP2
RPL13A1	6.72977e-34	1.01214	1	0.91	1.22159e-29	Activated T cells	RPL13A
TBC1D10C	2.11605e-33	0.54148	0.466	0.055	3.84105e-29	Activated T cells	TBC1D10C
CPA3	3.61244e-32	0.599061	0.411	0.051	6.5573e-28	Activated T cells	CPA3
HPGDS	5.45089e-32	0.365157	0.411	0.038	9.89445e-28	Activated T cells	HPGDS
SLAMF1	5.49804e-32	0.285097	0.452	0.043	9.98005e-28	Activated T cells	SLAMF1
LRMP	1.28988e-31	0.487633	0.479	0.066	2.34138e-27	Activated T cells	LRMP
ATP2A3	1.33435e-31	0.277032	0.425	0.027	2.4221e-27	Activated T cells	ATP2A3
RPL391	4.75245e-31	0.984807	1	0.894	8.62665e-27	Activated T cells	RPL39
RPS141	9.46977e-31	1.00118	1	0.899	1.71895e-26	Activated T cells	RPS14
RPL311	1.4048e-29	1.02848	1	0.892	2.54999e-25	Activated T cells	RPL31
IKZF1	2.319e-29	0.667213	0.534	0.1	4.20945e-25	Activated T cells	IKZF1
RPL411	3.64221e-29	0.779824	1	0.967	6.61134e-25	Activated T cells	RPL41
RPL211	5.34924e-29	0.90463	1	0.917	9.70994e-25	Activated T cells	RPL21
RPL131	9.47803e-29	0.866346	1	0.923	1.72045e-24	Activated T cells	RPL13
CYFIP2	1.6631e-28	0.72887	0.534	0.113	3.01885e-24	Activated T cells	CYFIP2
HCST	1.74646e-28	1.06156	0.671	0.138	3.17017e-24	Activated T cells	HCST
BTG1	4.23503e-28	1.3929	1	0.87	7.68743e-24	Activated T cells	BTG1
PTPN22	4.3229e-28	0.775906	0.507	0.07	7.84692e-24	Activated T cells	PTPN22
RPS27A1	4.66333e-28	0.957995	0.986	0.892	8.46488e-24	Activated T cells	RPS27A
RPL18A1	5.20114e-28	1.02229	0.973	0.848	9.44111e-24	Activated T cells	RPL18A
RPL261	9.56312e-28	0.982055	0.986	0.868	1.7359e-23	Activated T cells	RPL26
RPS4X1	1.24439e-27	0.911963	1	0.851	2.25882e-23	Activated T cells	RPS4X
SLA	2.74534e-27	0.593979	0.521	0.077	4.98334e-23	Activated T cells	SLA
RPL101	2.99585e-27	0.765022	1	0.977	5.43807e-23	Activated T cells	RPL10
LAX1	4.64555e-27	0.357519	0.425	0.073	8.43261e-23	Activated T cells	LAX1
PMAIP1	6.94405e-27	1.82308	0.753	0.202	1.26048e-22	Activated T cells	PMAIP1
RPL281	9.34644e-27	1.03418	1	0.878	1.69657e-22	Activated T cells	RPL28
GNG2	1.16342e-26	1.29128	0.658	0.197	2.11185e-22	Activated T cells	GNG2
RPS181	1.29714e-26	0.877996	1	0.913	2.35457e-22	Activated T cells	RPS18
GPR183	1.32658e-26	1.25237	0.63	0.103	2.40801e-22	Activated T cells	GPR183
ARHGAP15	1.85694e-26	0.517715	0.493	0.092	3.37072e-22	Activated T cells	ARHGAP15
IL32	2.8408e-26	1.74485	0.795	0.331	5.15662e-22	Activated T cells	IL32
RPL301	4.84227e-26	0.974266	0.986	0.843	8.78968e-22	Activated T cells	RPL30
ID2	1.03603e-25	1.73072	0.904	0.501	1.8806e-21	Activated T cells	ID2
RPS121	1.34652e-25	0.926212	1	0.883	2.44421e-21	Activated T cells	RPS12
STK4	2.10489e-25	1.52085	0.795	0.352	3.8208e-21	Activated T cells	STK4
ISG20	2.29857e-25	1.61856	0.767	0.318	4.17236e-21	Activated T cells	ISG20
AIM1	2.65942e-25	0.681848	0.493	0.09	4.82738e-21	Activated T cells	AIM1
WIPF1	8.36501e-25	1.42538	0.781	0.358	1.51842e-20	Activated T cells	WIPF1
RPL341	9.08459e-25	0.861684	1	0.907	1.64903e-20	Activated T cells	RPL34
RGS1	1.22781e-24	1.39532	0.699	0.177	2.22872e-20	Activated T cells	RGS1
HLA-A	2.5159e-24	0.983078	0.945	0.811	4.56686e-20	Activated T cells	HLA-A
CLEC2B	4.03559e-24	1.51575	0.808	0.399	7.3254e-20	Activated T cells	CLEC2B
PRKCB	6.05181e-24	0.574562	0.452	0.057	1.09852e-19	Activated T cells	PRKCB
TPT1	7.3259e-24	0.706754	1	0.944	1.3298e-19	Activated T cells	TPT1
RPS211	1.03048e-23	0.904327	0.973	0.804	1.87052e-19	Activated T cells	RPS21
PLAC8	1.06195e-23	0.587646	0.534	0.134	1.92766e-19	Activated T cells	PLAC8
DEF6	1.22674e-23	0.561122	0.521	0.115	2.22678e-19	Activated T cells	DEF6
RPL141	1.45532e-23	0.822911	0.986	0.854	2.64171e-19	Activated T cells	RPL14
GBP5	1.80428e-23	0.654294	0.507	0.105	3.27513e-19	Activated T cells	GBP5
ZFP36L2	2.10025e-23	1.28477	0.959	0.717	3.81237e-19	Activated T cells	ZFP36L2
AQP3	3.02972e-23	0.307789	0.466	0.04	5.49954e-19	Activated T cells	AQP3
RPS251	3.08607e-23	0.781904	1	0.883	5.60184e-19	Activated T cells	RPS25
RPL35A1	3.10298e-23	0.799195	0.986	0.871	5.63254e-19	Activated T cells	RPL35A
SRGN	4.5859e-23	1.20733	0.918	0.581	8.32432e-19	Activated T cells	SRGN
AC092580.4	7.1576e-23	1.44143	0.425	0.001	1.29925e-18	Activated T cells	AC092580.4
SASH3	1.81672e-22	0.433222	0.479	0.106	3.29771e-18	Activated T cells	SASH3
DOK2	3.40042e-22	1.65103	0.63	0.091	6.17244e-18	Activated T cells	DOK2
CORO1A	4.04014e-22	0.985421	0.616	0.186	7.33367e-18	Activated T cells	CORO1A
ARHGAP30	7.20416e-22	0.379357	0.452	0.095	1.3077e-17	Activated T cells	ARHGAP30
KLRG1	8.80658e-22	0.445836	0.466	0.111	1.59857e-17	Activated T cells	KLRG1
RPS151	1.17855e-21	0.736428	1	0.893	2.1393e-17	Activated T cells	RPS15
RPS3A1	1.35846e-21	0.77623	0.973	0.863	2.46588e-17	Activated T cells	RPS3A
CCL4	2.27561e-21	2.08725	0.671	0.126	4.13068e-17	Activated T cells	CCL4
GZMA	2.83897e-21	1.29324	0.479	0.042	5.15331e-17	Activated T cells	GZMA
RPL111	4.00362e-21	0.755355	0.986	0.884	7.26737e-17	Activated T cells	RPL11
RPS281	9.71971e-21	0.72692	1	0.905	1.76432e-16	Activated T cells	RPS28
BATF	9.94116e-21	0.558765	0.493	0.112	1.80452e-16	Activated T cells	BATF
RP4-798A10.7	1.49204e-20	0.295903	0.438	0.103	2.70835e-16	Activated T cells	RP4-798A10.7
RPS201	2.69611e-20	0.855761	0.973	0.857	4.89399e-16	Activated T cells	RPS20
RPL371	6.28925e-20	0.742023	0.986	0.855	1.14162e-15	Activated T cells	RPL37
CD48	9.39192e-20	0.982743	0.644	0.206	1.70482e-15	Activated T cells	CD48
RPS101	1.16011e-19	0.830677	0.932	0.735	2.10583e-15	Activated T cells	RPS10
PTGDR	1.17621e-19	0.311515	0.438	0.099	2.13505e-15	Activated T cells	PTGDR
RPL191	1.32425e-19	0.717919	0.959	0.884	2.40378e-15	Activated T cells	RPL19
RP11-347P5.1	1.47255e-19	0.952267	0.603	0.194	2.67297e-15	Activated T cells	RP11-347P5.1
HIST1H1C	1.53986e-19	1.59572	0.699	0.283	2.79516e-15	Activated T cells	HIST1H1C
SORL1	1.78511e-19	0.544427	0.507	0.121	3.24033e-15	Activated T cells	SORL1
PPP2R5C	2.04756e-19	1.45806	0.712	0.336	3.71674e-15	Activated T cells	PPP2R5C
UBA521	2.49556e-19	0.751722	0.986	0.822	4.52994e-15	Activated T cells	UBA52
RPL321	3.57353e-19	0.709137	0.986	0.905	6.48668e-15	Activated T cells	RPL32
SNX10	6.28724e-19	0.302016	0.452	0.091	1.14126e-14	Activated T cells	SNX10
C10orf128	6.82697e-19	0.263378	0.452	0.093	1.23923e-14	Activated T cells	C10orf128
RPL36A1	9.11834e-19	0.808648	0.945	0.785	1.65516e-14	Activated T cells	RPL36A
TMEM71	1.29439e-18	0.370004	0.466	0.126	2.34958e-14	Activated T cells	TMEM71
TNFSF4	2.63562e-18	0.27197	0.397	0.054	4.78418e-14	Activated T cells	TNFSF4
RGS19	5.10624e-18	0.290399	0.466	0.109	9.26884e-14	Activated T cells	RGS19
IL27RA	7.19512e-18	0.299676	0.466	0.112	1.30606e-13	Activated T cells	IL27RA
RASSF5	1.07008e-17	0.772075	0.562	0.195	1.94241e-13	Activated T cells	RASSF5
PARP8	1.63032e-17	1.34845	0.589	0.18	2.95936e-13	Activated T cells	PARP8
RPL381	2.63843e-17	0.719178	0.986	0.846	4.78928e-13	Activated T cells	RPL38
EEF1A11	3.26022e-17	0.493842	0.986	0.97	5.91796e-13	Activated T cells	EEF1A1
BCL2	4.17741e-17	0.537736	0.534	0.148	7.58283e-13	Activated T cells	BCL2
RPL271	4.51032e-17	0.776372	0.945	0.825	8.18713e-13	Activated T cells	RPL27
RPLP11	4.68031e-17	0.558345	0.986	0.958	8.4957e-13	Activated T cells	RPLP1
HIATL2	6.84977e-17	0.271592	0.438	0.1	1.24337e-12	Activated T cells	HIATL2
LTB4R	7.95907e-17	0.45608	0.479	0.145	1.44473e-12	Activated T cells	LTB4R
DUSP10	1.0085e-16	0.716766	0.534	0.185	1.83063e-12	Activated T cells	DUSP10
CDC42EP3	1.15563e-16	0.981401	0.63	0.265	2.09771e-12	Activated T cells	CDC42EP3
ATP8A1	1.36603e-16	0.419733	0.466	0.132	2.47963e-12	Activated T cells	ATP8A1
AOAH	1.68385e-16	0.48041	0.466	0.145	3.05653e-12	Activated T cells	AOAH
CDK5R1	2.55832e-16	0.261531	0.425	0.121	4.64387e-12	Activated T cells	CDK5R1
ELF1	3.2184e-16	1.1195	0.712	0.35	5.84204e-12	Activated T cells	ELF1
ARID3B	3.93682e-16	0.285802	0.452	0.127	7.14611e-12	Activated T cells	ARID3B
RPL151	3.97524e-16	0.666568	0.959	0.899	7.21585e-12	Activated T cells	RPL15
GIMAP2	6.00083e-16	0.566517	0.507	0.157	1.08927e-11	Activated T cells	GIMAP2
RP11-640M9.1	7.59261e-16	1.03231	0.658	0.335	1.37821e-11	Activated T cells	RP11-640M9.1
LINC00152	1.13128e-15	1.00979	0.644	0.322	2.0535e-11	Activated T cells	LINC00152
ARAP2	1.32026e-15	0.617375	0.534	0.179	2.39654e-11	Activated T cells	ARAP2
RPL121	1.33083e-15	0.57231	0.986	0.885	2.41572e-11	Activated T cells	RPL12
FXYD5	1.46721e-15	1.0113	0.712	0.334	2.66328e-11	Activated T cells	FXYD5
GIMAP6	1.94203e-15	0.326475	0.479	0.156	3.52518e-11	Activated T cells	GIMAP6
PDE4B	2.38664e-15	0.68753	0.534	0.178	4.33224e-11	Activated T cells	PDE4B
FAU1	2.4599e-15	0.641625	0.959	0.887	4.46521e-11	Activated T cells	FAU
HIST2H2AA3	2.82282e-15	1.512	0.671	0.387	5.12398e-11	Activated T cells	HIST2H2AA3
TXNIP	2.91112e-15	1.45176	0.808	0.556	5.28426e-11	Activated T cells	TXNIP
RPS61	3.46153e-15	0.534479	1	0.913	6.28338e-11	Activated T cells	RPS6
ZNF431	3.77756e-15	0.327184	0.466	0.157	6.85702e-11	Activated T cells	ZNF431
KIAA1551	4.10582e-15	0.784857	0.562	0.227	7.45288e-11	Activated T cells	KIAA1551
APBB1IP	5.58015e-15	0.45186	0.493	0.166	1.01291e-10	Activated T cells	APBB1IP
UCP2	5.61403e-15	0.502016	0.507	0.194	1.01906e-10	Activated T cells	UCP2
SH3KBP1	5.78085e-15	0.593287	0.548	0.197	1.04934e-10	Activated T cells	SH3KBP1
FYN	6.11016e-15	1.05379	0.658	0.326	1.10912e-10	Activated T cells	FYN
TMEM154	6.81172e-15	0.348963	0.438	0.129	1.23646e-10	Activated T cells	TMEM154
HMGB2	7.10956e-15	1.37371	0.808	0.564	1.29053e-10	Activated T cells	HMGB2
HIST2H2BF	7.32341e-15	0.273264	0.438	0.146	1.32935e-10	Activated T cells	HIST2H2BF
RGCC	7.44821e-15	1.2546	0.671	0.319	1.352e-10	Activated T cells	RGCC
RPS161	7.49564e-15	0.630303	0.932	0.848	1.36061e-10	Activated T cells	RPS16
CMTM7	7.62546e-15	0.781727	0.575	0.261	1.38417e-10	Activated T cells	CMTM7
RPS22	8.28043e-15	0.605995	0.973	0.85	1.50306e-10	Activated T cells	RPS2
PTPN6	8.94635e-15	0.332044	0.425	0.087	1.62394e-10	Activated T cells	PTPN6
APOBEC3G	8.98894e-15	0.774209	0.548	0.259	1.63167e-10	Activated T cells	APOBEC3G
RPS231	1.10185e-14	0.537707	1	0.871	2.00008e-10	Activated T cells	RPS23
MAN2B1	1.96432e-14	0.253887	0.452	0.159	3.56563e-10	Activated T cells	MAN2B1
CD53	2.0076e-14	1.08562	0.425	0.032	3.6442e-10	Activated T cells	CD53
G3BP2	2.64022e-14	1.14896	0.753	0.496	4.79254e-10	Activated T cells	G3BP2
SYTL2	2.69653e-14	0.353258	0.466	0.152	4.89473e-10	Activated T cells	SYTL2
ARL4C	2.73679e-14	0.968936	0.616	0.248	4.96783e-10	Activated T cells	ARL4C
ARHGAP18	3.09095e-14	0.355108	0.466	0.147	5.61069e-10	Activated T cells	ARHGAP18
GNPTAB	5.53815e-14	0.731388	0.534	0.227	1.00529e-09	Activated T cells	GNPTAB
KLHDC4	5.66395e-14	0.352229	0.452	0.149	1.02812e-09	Activated T cells	KLHDC4
COX18	5.89546e-14	0.261274	0.411	0.111	1.07014e-09	Activated T cells	COX18
RPL361	6.22093e-14	0.568657	0.973	0.886	1.12922e-09	Activated T cells	RPL36
CDC7	6.23661e-14	0.267276	0.438	0.146	1.13207e-09	Activated T cells	CDC7
BCL2L11	7.37296e-14	0.626149	0.534	0.212	1.33834e-09	Activated T cells	BCL2L11
STIM2	7.49089e-14	0.373109	0.493	0.176	1.35975e-09	Activated T cells	STIM2
TSC22D3	8.2984e-14	1.26442	0.822	0.624	1.50633e-09	Activated T cells	TSC22D3
RPL10A1	9.3723e-14	0.551792	0.973	0.868	1.70126e-09	Activated T cells	RPL10A
HPGD1	1.06332e-13	0.401036	0.507	0.161	1.93014e-09	Activated T cells	HPGD
MTFP1	1.38547e-13	0.337738	0.466	0.177	2.5149e-09	Activated T cells	MTFP1
OXNAD1	1.88245e-13	0.881075	0.548	0.26	3.41702e-09	Activated T cells	OXNAD1
RPS71	2.16681e-13	0.622993	0.945	0.826	3.93319e-09	Activated T cells	RPS7
RPL61	2.2319e-13	0.611527	0.973	0.834	4.05134e-09	Activated T cells	RPL6
YPEL5	3.01937e-13	1.3225	0.74	0.444	5.48077e-09	Activated T cells	YPEL5
ABRACL	3.97207e-13	0.80235	0.548	0.211	7.2101e-09	Activated T cells	ABRACL
TNFAIP3	4.67426e-13	1.62178	0.644	0.302	8.48471e-09	Activated T cells	TNFAIP3
SEMA4D	5.61638e-13	0.394325	0.466	0.182	1.01949e-08	Activated T cells	SEMA4D
CAMK2G	6.62837e-13	0.274895	0.466	0.165	1.20318e-08	Activated T cells	CAMK2G
RPL33	7.07934e-13	0.527972	0.973	0.918	1.28504e-08	Activated T cells	RPL3
PPP1R2	8.15944e-13	1.27587	0.753	0.463	1.4811e-08	Activated T cells	PPP1R2
HIST1H2BD	8.24868e-13	0.627066	0.521	0.236	1.4973e-08	Activated T cells	HIST1H2BD
RINL	1.04875e-12	0.316644	0.438	0.163	1.90369e-08	Activated T cells	RINL
PAPOLG	1.20836e-12	0.261855	0.466	0.189	2.19342e-08	Activated T cells	PAPOLG
EBP	1.2331e-12	0.42922	0.493	0.21	2.23832e-08	Activated T cells	EBP
MGAT4A	1.26553e-12	0.760081	0.589	0.295	2.29719e-08	Activated T cells	MGAT4A
RNF19A	1.32259e-12	0.862843	0.658	0.342	2.40076e-08	Activated T cells	RNF19A
BRD1	2.00399e-12	0.286012	0.452	0.173	3.63763e-08	Activated T cells	BRD1
HELB	2.08575e-12	0.327491	0.452	0.191	3.78606e-08	Activated T cells	HELB
TRIM59	2.46015e-12	0.272019	0.411	0.117	4.46566e-08	Activated T cells	TRIM59
CYBA	2.46885e-12	0.917699	0.781	0.549	4.48145e-08	Activated T cells	CYBA
ARHGDIB	3.02418e-12	1.1372	0.671	0.387	5.48949e-08	Activated T cells	ARHGDIB
RP11-94L15.2	3.41443e-12	0.520277	0.411	0.102	6.19787e-08	Activated T cells	RP11-94L15.2
RPL351	3.43345e-12	0.498315	0.973	0.857	6.23239e-08	Activated T cells	RPL35
RNF157	3.53081e-12	0.261529	0.425	0.154	6.40913e-08	Activated T cells	RNF157
GNA13	3.56576e-12	0.540267	0.534	0.231	6.47256e-08	Activated T cells	GNA13
ITFG2	3.85419e-12	0.303108	0.493	0.213	6.99612e-08	Activated T cells	ITFG2
RPL7A1	4.76695e-12	0.481794	0.973	0.805	8.65298e-08	Activated T cells	RPL7A
LBH	5.23561e-12	0.494513	0.521	0.227	9.50369e-08	Activated T cells	LBH
HLA-DQB1	5.33661e-12	0.380075	0.479	0.162	9.68701e-08	Activated T cells	HLA-DQB1
TPD52	5.41593e-12	0.393062	0.466	0.185	9.83099e-08	Activated T cells	TPD52
KLF61	5.42686e-12	0.799132	0.822	0.611	9.85085e-08	Activated T cells	KLF6
ZNHIT6	5.61534e-12	0.296385	0.466	0.196	1.0193e-07	Activated T cells	ZNHIT6
ANKRA2	5.94165e-12	0.404508	0.507	0.214	1.07853e-07	Activated T cells	ANKRA2
DDB2	6.18099e-12	0.339299	0.466	0.172	1.12197e-07	Activated T cells	DDB2
FAM102A	6.54329e-12	0.361948	0.479	0.212	1.18774e-07	Activated T cells	FAM102A
RPS241	7.39169e-12	0.482815	0.945	0.856	1.34174e-07	Activated T cells	RPS24
TMEM2	8.86685e-12	0.581518	0.534	0.205	1.60951e-07	Activated T cells	TMEM2
CD83	9.58722e-12	0.362577	0.493	0.168	1.74027e-07	Activated T cells	CD83
DDX11	9.69996e-12	0.262436	0.466	0.209	1.76074e-07	Activated T cells	DDX11
GLMN	1.06245e-11	0.272213	0.452	0.185	1.92856e-07	Activated T cells	GLMN
ERAP2	1.06906e-11	0.299854	0.466	0.214	1.94056e-07	Activated T cells	ERAP2
NFKBIA	1.14349e-11	1.01562	0.863	0.754	2.07566e-07	Activated T cells	NFKBIA
RUNX2	1.46006e-11	0.544195	0.493	0.223	2.65029e-07	Activated T cells	RUNX2
ACSS1	1.61412e-11	0.346503	0.479	0.22	2.92995e-07	Activated T cells	ACSS1
APOBEC3D	1.65356e-11	0.277607	0.411	0.127	3.00153e-07	Activated T cells	APOBEC3D
RGS10	1.74822e-11	0.6622	0.507	0.232	3.17337e-07	Activated T cells	RGS10
SLC39A10	1.86171e-11	0.335408	0.466	0.197	3.37938e-07	Activated T cells	SLC39A10
RPS81	1.89941e-11	0.497946	0.973	0.896	3.44781e-07	Activated T cells	RPS8
AC016831.7	1.95872e-11	0.852012	0.603	0.325	3.55547e-07	Activated T cells	AC016831.7
NIPAL3	2.19474e-11	0.342643	0.452	0.164	3.98389e-07	Activated T cells	NIPAL3
TMUB2	2.22272e-11	0.500395	0.534	0.245	4.03467e-07	Activated T cells	TMUB2
UNC119	2.238e-11	0.526808	0.466	0.191	4.06242e-07	Activated T cells	UNC119
RPL71	2.37354e-11	0.454761	0.986	0.902	4.30845e-07	Activated T cells	RPL7
C21orf91	2.89636e-11	0.389746	0.493	0.233	5.25748e-07	Activated T cells	C21orf91
DUSP4	2.95988e-11	0.825929	0.534	0.253	5.37277e-07	Activated T cells	DUSP4
USP12	3.06659e-11	0.323005	0.493	0.23	5.56648e-07	Activated T cells	USP12
UBALD2	3.62976e-11	0.680453	0.63	0.356	6.58875e-07	Activated T cells	UBALD2
SIPA1L1	3.99167e-11	0.383322	0.452	0.167	7.24568e-07	Activated T cells	SIPA1L1
PRMT10	4.08175e-11	0.707331	0.575	0.3	7.4092e-07	Activated T cells	PRMT10
PAPD5	4.65664e-11	0.270053	0.466	0.2	8.45274e-07	Activated T cells	PAPD5
ZNF266	4.67685e-11	0.310132	0.452	0.212	8.48941e-07	Activated T cells	ZNF266
CCM2	4.88278e-11	0.261655	0.479	0.21	8.86322e-07	Activated T cells	CCM2
NLRP1	5.09073e-11	0.347827	0.479	0.201	9.24069e-07	Activated T cells	NLRP1
RNASET2	5.89349e-11	0.585242	0.534	0.271	1.06979e-06	Activated T cells	RNASET2
TPRG1	5.92072e-11	0.359996	0.315	0.002	1.07473e-06	Activated T cells	TPRG1
PHTF2	6.26149e-11	0.58912	0.507	0.276	1.13659e-06	Activated T cells	PHTF2
RASA2	6.67376e-11	0.521741	0.493	0.24	1.21142e-06	Activated T cells	RASA2
STK17A	8.00609e-11	1.34215	0.575	0.296	1.45327e-06	Activated T cells	STK17A
RUNX3	8.43744e-11	1.09084	0.411	0.032	1.53156e-06	Activated T cells	RUNX3
FAM122C	8.45323e-11	0.392383	0.438	0.195	1.53443e-06	Activated T cells	FAM122C
RP11-138A9.2	8.50728e-11	1.20301	0.685	0.429	1.54424e-06	Activated T cells	RP11-138A9.2
CNST	9.2473e-11	0.271441	0.466	0.218	1.67857e-06	Activated T cells	CNST
RP11-138A9.1	1.00055e-10	0.858838	0.616	0.348	1.81619e-06	Activated T cells	RP11-138A9.1
RPL181	1.25051e-10	0.539962	0.973	0.876	2.26993e-06	Activated T cells	RPL18
MT-CO11	1.29995e-10	0.322629	1	0.995	2.35967e-06	Activated T cells	MT-CO1
ANAPC1	1.3967e-10	0.364987	0.479	0.239	2.53529e-06	Activated T cells	ANAPC1
ZCCHC6	1.9217e-10	0.308883	0.479	0.221	3.48827e-06	Activated T cells	ZCCHC6
GATA3	2.25414e-10	0.776987	0.562	0.325	4.09172e-06	Activated T cells	GATA3
VPS37B	2.31319e-10	0.532565	0.521	0.243	4.19891e-06	Activated T cells	VPS37B
PABPC11	2.83421e-10	0.725304	0.849	0.739	5.14466e-06	Activated T cells	PABPC1
RP11-629O1.2	2.85253e-10	0.289417	0.452	0.231	5.17792e-06	Activated T cells	RP11-629O1.2
CORO7	2.99707e-10	0.609239	0.479	0.259	5.44027e-06	Activated T cells	CORO7
CTD-2336O2.1	3.05233e-10	0.290844	0.466	0.199	5.54059e-06	Activated T cells	CTD-2336O2.1
LINC-PINT	3.73297e-10	0.930531	0.658	0.4	6.77609e-06	Activated T cells	LINC-PINT
IFIH1	4.0313e-10	0.343955	0.479	0.205	7.31761e-06	Activated T cells	IFIH1
GALT	4.07186e-10	0.359883	0.479	0.244	7.39124e-06	Activated T cells	GALT
NFKB2	4.16586e-10	0.642078	0.644	0.38	7.56186e-06	Activated T cells	NFKB2
HIST2H2BE1	4.22197e-10	0.543738	0.507	0.253	7.66371e-06	Activated T cells	HIST2H2BE
SPN	4.28912e-10	0.344601	0.342	0.042	7.78561e-06	Activated T cells	SPN
NECAP2	4.61427e-10	0.428855	0.521	0.231	8.37582e-06	Activated T cells	NECAP2
INO80E	5.32758e-10	0.344427	0.493	0.228	9.67062e-06	Activated T cells	INO80E
GIMAP4	5.33071e-10	0.603731	0.521	0.262	9.6763e-06	Activated T cells	GIMAP4
ANKZF1	5.94546e-10	0.437793	0.493	0.242	1.07922e-05	Activated T cells	ANKZF1
ICAM3	6.52039e-10	0.531937	0.479	0.25	1.18358e-05	Activated T cells	ICAM3
C1orf56	6.81278e-10	0.887641	0.699	0.424	1.23666e-05	Activated T cells	C1orf56
RPS131	7.32037e-10	0.466793	0.959	0.88	1.32879e-05	Activated T cells	RPS13
DCK	7.40692e-10	0.598996	0.534	0.288	1.34451e-05	Activated T cells	DCK
AP4B1	7.56808e-10	0.303956	0.438	0.2	1.37376e-05	Activated T cells	AP4B1
SPATA2L	7.85148e-10	0.287123	0.479	0.246	1.4252e-05	Activated T cells	SPATA2L
THEM4	8.70227e-10	0.400745	0.507	0.228	1.57964e-05	Activated T cells	THEM4
DIAPH1	8.72947e-10	0.336272	0.507	0.235	1.58457e-05	Activated T cells	DIAPH1
FAM136A	8.89904e-10	0.257268	0.479	0.224	1.61535e-05	Activated T cells	FAM136A
LAIR1	9.57356e-10	0.318686	0.479	0.256	1.73779e-05	Activated T cells	LAIR1
TMEM66	1.00255e-09	0.822633	0.781	0.728	1.81982e-05	Activated T cells	TMEM66
RPS91	1.02153e-09	0.435824	0.973	0.871	1.85428e-05	Activated T cells	RPS9
INADL	1.30098e-09	0.313351	0.452	0.232	2.36154e-05	Activated T cells	INADL
RPL91	1.32643e-09	0.417995	0.973	0.876	2.40773e-05	Activated T cells	RPL9
CD97	1.33475e-09	1.03117	0.521	0.217	2.42283e-05	Activated T cells	CD97
EVL	1.37569e-09	1.04667	0.603	0.38	2.49715e-05	Activated T cells	EVL
GTF3C3	1.44976e-09	0.366574	0.438	0.224	2.63161e-05	Activated T cells	GTF3C3
SNRNP200	1.47005e-09	0.417137	0.562	0.298	2.66843e-05	Activated T cells	SNRNP200
RPL37A1	1.78567e-09	0.317716	0.986	0.895	3.24135e-05	Activated T cells	RPL37A
MAF	2.14971e-09	0.727524	0.603	0.35	3.90215e-05	Activated T cells	MAF
PPP3CA	2.2097e-09	0.479386	0.562	0.277	4.01105e-05	Activated T cells	PPP3CA
F2R	2.48154e-09	0.477665	0.521	0.257	4.5045e-05	Activated T cells	F2R
SPRY1	2.49676e-09	0.791092	0.548	0.283	4.53212e-05	Activated T cells	SPRY1
LBR	2.75392e-09	0.599863	0.521	0.297	4.99892e-05	Activated T cells	LBR
ASF1A	2.93353e-09	0.257414	0.479	0.241	5.32495e-05	Activated T cells	ASF1A
ENTHD2	3.19883e-09	0.275246	0.425	0.215	5.80652e-05	Activated T cells	ENTHD2
ABTB1	3.37739e-09	0.284227	0.466	0.225	6.13064e-05	Activated T cells	ABTB1
RGS2	4.07242e-09	0.872988	0.781	0.588	7.39225e-05	Activated T cells	RGS2
CERK	4.60064e-09	0.254756	0.438	0.225	8.35108e-05	Activated T cells	CERK
TRIM26	4.99583e-09	0.293322	0.479	0.233	9.06843e-05	Activated T cells	TRIM26
MRPL10	5.02096e-09	0.522372	0.493	0.233	9.11405e-05	Activated T cells	MRPL10
FERMT3	5.04761e-09	0.300337	0.479	0.259	9.16242e-05	Activated T cells	FERMT3
MIAT	5.0491e-09	0.275112	0.438	0.235	9.16513e-05	Activated T cells	MIAT
RPL241	5.36904e-09	0.470166	0.932	0.853	9.74588e-05	Activated T cells	RPL24
ACSL5	6.18061e-09	0.286644	0.438	0.206	0.00011219	Activated T cells	ACSL5
CYTH1	6.54595e-09	0.392492	0.534	0.256	0.000118822	Activated T cells	CYTH1
IFIT2	6.84454e-09	0.64918	0.438	0.218	0.000124242	Activated T cells	IFIT2
CD52	7.9078e-09	1.40556	0.493	0.131	0.000143542	Activated T cells	CD52
HIST1H2BK	8.22142e-09	0.918275	0.562	0.342	0.000149235	Activated T cells	HIST1H2BK
TLE4	8.4432e-09	0.695998	0.644	0.39	0.000153261	Activated T cells	TLE4
RRS1	8.59405e-09	0.40398	0.507	0.289	0.000155999	Activated T cells	RRS1
CHD7	8.76305e-09	0.283145	0.466	0.22	0.000159067	Activated T cells	CHD7
ZNF836	9.13152e-09	0.315106	0.452	0.24	0.000165755	Activated T cells	ZNF836
DLGAP1-AS1	9.41836e-09	0.516418	0.534	0.28	0.000170962	Activated T cells	DLGAP1-AS1
RP3-395M20.12	1.10139e-08	0.474708	0.466	0.183	0.000199925	Activated T cells	RP3-395M20.12
TRADD	1.19875e-08	0.376092	0.479	0.247	0.000217597	Activated T cells	TRADD
MAEA	1.25088e-08	0.322228	0.493	0.26	0.00022706	Activated T cells	MAEA
C6orf120	1.2837e-08	0.265343	0.466	0.257	0.000233017	Activated T cells	C6orf120
NAP1L4	1.3373e-08	0.550918	0.521	0.279	0.000242747	Activated T cells	NAP1L4
N4BP2	1.45416e-08	0.285408	0.479	0.254	0.000263959	Activated T cells	N4BP2
RPSA1	1.48287e-08	0.54035	0.822	0.738	0.000269171	Activated T cells	RPSA
H3F3B	1.49493e-08	0.492919	0.986	0.969	0.00027136	Activated T cells	H3F3B
GTF3A	1.51092e-08	0.800277	0.616	0.374	0.000274262	Activated T cells	GTF3A
ADA	1.55676e-08	0.4051	0.466	0.276	0.000282583	Activated T cells	ADA
IVNS1ABP	1.61556e-08	0.498679	0.589	0.332	0.000293256	Activated T cells	IVNS1ABP
FAM126B	1.68481e-08	0.422585	0.493	0.269	0.000305827	Activated T cells	FAM126B
SNX14	1.7383e-08	0.26494	0.466	0.252	0.000315536	Activated T cells	SNX14
TGIF2	1.7615e-08	0.270998	0.466	0.274	0.000319748	Activated T cells	TGIF2
AKNA	1.98795e-08	0.561325	0.507	0.297	0.000360853	Activated T cells	AKNA
FKBP5	2.15407e-08	0.384394	0.589	0.299	0.000391007	Activated T cells	FKBP5
ZC3HAV1	2.16942e-08	0.878262	0.685	0.454	0.000393793	Activated T cells	ZC3HAV1
GLTSCR21	2.30468e-08	0.732221	0.767	0.568	0.000418345	Activated T cells	GLTSCR2
SMCHD1	2.34559e-08	0.935133	0.562	0.323	0.000425771	Activated T cells	SMCHD1
IFNGR1	2.41082e-08	0.818579	0.63	0.392	0.000437612	Activated T cells	IFNGR1
UQCRB1	2.41768e-08	0.590534	0.822	0.718	0.000438858	Activated T cells	UQCRB
PARP11	2.53354e-08	0.268637	0.438	0.233	0.000459889	Activated T cells	PARP11
DCBLD1	2.54232e-08	0.36027	0.493	0.246	0.000461481	Activated T cells	DCBLD1
RPS4Y11	2.77029e-08	0.606563	0.808	0.673	0.000502864	Activated T cells	RPS4Y1
ITSN2	2.89495e-08	0.460054	0.493	0.244	0.000525491	Activated T cells	ITSN2
ZC3H18	2.9443e-08	0.352031	0.479	0.277	0.00053445	Activated T cells	ZC3H18
MTERFD2	3.66053e-08	0.279501	0.479	0.27	0.000664459	Activated T cells	MTERFD2
CALM1	3.72478e-08	0.601821	0.863	0.697	0.000676122	Activated T cells	CALM1
HIST1H4C	4.61844e-08	0.593684	0.562	0.318	0.000838338	Activated T cells	HIST1H4C
PDCD2	5.04557e-08	0.33262	0.507	0.265	0.000915872	Activated T cells	PDCD2
MXD4	5.14079e-08	0.302225	0.466	0.231	0.000933157	Activated T cells	MXD4
RORA	5.22025e-08	1.0995	0.63	0.414	0.00094758	Activated T cells	RORA
CRNKL1	5.30789e-08	0.260941	0.452	0.257	0.000963488	Activated T cells	CRNKL1
INPP4A	5.41548e-08	0.273654	0.466	0.275	0.000983019	Activated T cells	INPP4A
ZNF721	5.46335e-08	0.293782	0.479	0.231	0.000991706	Activated T cells	ZNF721
RAPGEF6	5.90902e-08	0.316377	0.452	0.264	0.00107261	Activated T cells	RAPGEF6
TGFB1	5.98167e-08	0.533791	0.493	0.265	0.00108579	Activated T cells	TGFB1
REL	6.25898e-08	1.10389	0.603	0.407	0.00113613	Activated T cells	REL
TOMM5	7.18296e-08	0.333765	0.493	0.261	0.00130385	Activated T cells	TOMM5
CD58	9.10615e-08	0.273178	0.452	0.252	0.00165295	Activated T cells	CD58
ZNF276	9.43786e-08	0.311748	0.438	0.243	0.00171316	Activated T cells	ZNF276
PBXIP1	1.02892e-07	0.751507	0.616	0.427	0.0018677	Activated T cells	PBXIP1
CD274	1.07157e-07	0.276357	0.452	0.243	0.00194511	Activated T cells	CD274
GOLGA8A	1.07555e-07	0.478538	0.521	0.331	0.00195235	Activated T cells	GOLGA8A
UXS1	1.08104e-07	0.362785	0.493	0.307	0.0019623	Activated T cells	UXS1
S100A4	1.24265e-07	0.776463	0.644	0.414	0.00225567	Activated T cells	S100A4
ARNTL	1.31852e-07	0.262149	0.479	0.28	0.00239338	Activated T cells	ARNTL
SYNRG	1.35032e-07	0.314932	0.493	0.293	0.0024511	Activated T cells	SYNRG
BCL7B	1.35069e-07	0.281164	0.521	0.295	0.00245177	Activated T cells	BCL7B
RNF213	1.3756e-07	0.545435	0.562	0.299	0.00249699	Activated T cells	RNF213
RANGAP1	1.38183e-07	0.412898	0.521	0.294	0.00250829	Activated T cells	RANGAP1
RPS111	1.43888e-07	0.489029	0.918	0.827	0.00261185	Activated T cells	RPS11
GSKIP	1.44127e-07	0.30506	0.479	0.271	0.00261619	Activated T cells	GSKIP
TNFSF14	1.45172e-07	0.707635	0.521	0.351	0.00263517	Activated T cells	TNFSF14
RPL51	1.61217e-07	0.449445	0.89	0.807	0.0029264	Activated T cells	RPL5
SC5D	1.64538e-07	0.411068	0.493	0.31	0.00298669	Activated T cells	SC5D
ZFAND2B	1.71361e-07	0.257976	0.466	0.268	0.00311054	Activated T cells	ZFAND2B
CDIP1	1.91301e-07	0.299941	0.479	0.278	0.0034725	Activated T cells	CDIP1
MSL2	1.92935e-07	0.369718	0.123	0.322	0.00350215	Activated T cells	MSL2
SAMD9	1.96273e-07	0.383984	0.452	0.211	0.00356275	Activated T cells	SAMD9
RP11-544A12.8	1.97811e-07	0.294961	0.452	0.261	0.00359066	Activated T cells	RP11-544A12.8
LYSMD2	2.39749e-07	0.394633	0.507	0.29	0.00435193	Activated T cells	LYSMD2
CSNK1G3	2.53276e-07	0.388869	0.479	0.269	0.00459746	Activated T cells	CSNK1G3
STK17B	2.6058e-07	1.36462	0.548	0.325	0.00473005	Activated T cells	STK17B
SEPT6	2.70838e-07	0.62201	0.562	0.371	0.00491626	Activated T cells	SEPT6
PFDN51	2.78621e-07	0.452697	0.836	0.748	0.00505752	Activated T cells	PFDN5
DBP	2.93612e-07	0.263465	0.438	0.224	0.00532964	Activated T cells	DBP
IFFO2	3.05045e-07	0.304488	0.438	0.27	0.00553718	Activated T cells	IFFO2
GPR155	3.08169e-07	0.319474	0.425	0.213	0.00559388	Activated T cells	GPR155
PDCL3	3.5852e-07	0.380948	0.479	0.274	0.00650785	Activated T cells	PDCL3
ACAP1	3.69938e-07	1.14442	0.493	0.215	0.00671511	Activated T cells	ACAP1
MZT2A	4.42927e-07	0.372752	0.521	0.289	0.00804001	Activated T cells	MZT2A
SPTY2D1	4.48936e-07	0.486375	0.521	0.282	0.00814908	Activated T cells	SPTY2D1
DNAJB6	4.66664e-07	0.765317	0.74	0.742	0.00847088	Activated T cells	DNAJB6
RPL291	4.71732e-07	0.368406	0.932	0.856	0.00856287	Activated T cells	RPL29
MIR155HG	4.78433e-07	0.323908	0.479	0.289	0.00868452	Activated T cells	MIR155HG
RPS51	4.87735e-07	0.416556	0.918	0.799	0.00885336	Activated T cells	RPS5
ASUN	5.13174e-07	0.267143	0.452	0.271	0.00931514	Activated T cells	ASUN
CHD2	5.68545e-07	0.71047	0.685	0.474	0.0103202	Activated T cells	CHD2
CAPZA1	5.74963e-07	0.686679	0.685	0.495	0.0104367	Activated T cells	CAPZA1
RANBP3	6.04059e-07	0.265388	0.466	0.283	0.0109649	Activated T cells	RANBP3
PCYT1A	6.10794e-07	0.281956	0.452	0.258	0.0110871	Activated T cells	PCYT1A
CREM	6.26965e-07	0.96177	0.685	0.556	0.0113807	Activated T cells	CREM
TOB1	6.32368e-07	1.05359	0.616	0.446	0.0114788	Activated T cells	TOB1
RNF149	6.33607e-07	0.417499	0.575	0.342	0.0115012	Activated T cells	RNF149
ZBTB37	6.81435e-07	0.31552	0.096	0.275	0.0123694	Activated T cells	ZBTB37
PSMA6	7.0207e-07	0.516891	0.521	0.299	0.012744	Activated T cells	PSMA6
ROCK1	7.07036e-07	0.551582	0.589	0.383	0.0128341	Activated T cells	ROCK1
NUBP2	7.27983e-07	0.254902	0.479	0.289	0.0132143	Activated T cells	NUBP2
CENPN	7.39193e-07	0.263099	0.438	0.2	0.0134178	Activated T cells	CENPN
KDM2A	7.46725e-07	0.317004	0.534	0.314	0.0135546	Activated T cells	KDM2A
SMC4	8.30739e-07	0.406087	0.507	0.327	0.0150796	Activated T cells	SMC4
RPL81	8.40026e-07	0.3301	0.986	0.874	0.0152482	Activated T cells	RPL8
RGS14	1.0121e-06	0.435566	0.479	0.281	0.0183717	Activated T cells	RGS14
CDC42	1.03566e-06	0.523907	0.74	0.615	0.0187993	Activated T cells	CDC42
PERP	1.04386e-06	0.521584	0.521	0.304	0.0189481	Activated T cells	PERP
MYO1F	1.07438e-06	0.699484	0.301	0.059	0.0195021	Activated T cells	MYO1F
SAP30	1.07656e-06	0.335961	0.479	0.303	0.0195418	Activated T cells	SAP30
PSMD5-AS1	1.0934e-06	0.329988	0.493	0.299	0.0198473	Activated T cells	PSMD5-AS1
TCIRG1	1.18301e-06	0.50227	0.521	0.318	0.021474	Activated T cells	TCIRG1
TMA71	1.31654e-06	0.492326	0.877	0.81	0.0238979	Activated T cells	TMA7
PPHLN1	1.3328e-06	0.488332	0.575	0.375	0.0241929	Activated T cells	PPHLN1
PRDM1	1.3539e-06	0.79341	0.384	0.067	0.024576	Activated T cells	PRDM1
ORC4	1.43648e-06	0.256815	0.479	0.279	0.0260749	Activated T cells	ORC4
EPB41	1.53273e-06	0.355739	0.438	0.232	0.0278221	Activated T cells	EPB41
CKLF	1.57873e-06	0.600185	0.575	0.387	0.0286571	Activated T cells	CKLF
PILRB	1.64765e-06	0.285102	0.521	0.316	0.0299082	Activated T cells	PILRB
NKAP	1.7021e-06	0.320949	0.479	0.295	0.0308965	Activated T cells	NKAP
CD441	1.86858e-06	0.468118	0.753	0.512	0.0339184	Activated T cells	CD44
GBP2	1.87491e-06	0.48436	0.521	0.32	0.0340334	Activated T cells	GBP2
KIF2A	1.90748e-06	0.348369	0.479	0.259	0.0346246	Activated T cells	KIF2A
KAT7	1.98297e-06	0.329317	0.164	0.325	0.0359949	Activated T cells	KAT7
PPIG	2.0728e-06	0.588513	0.685	0.464	0.0376255	Activated T cells	PPIG
ANKRD37	2.30559e-06	0.383017	0.562	0.319	0.0418511	Activated T cells	ANKRD37
EIF3H1	2.61666e-06	0.568349	0.712	0.564	0.0474976	Activated T cells	EIF3H
RPL171	2.74761e-06	0.487012	0.808	0.713	0.0498747	Activated T cells	RPL17
ZBTB25	2.92054e-06	0.256948	0.452	0.282	0.0530136	Activated T cells	ZBTB25
LAPTM5	2.94039e-06	0.923395	0.521	0.206	0.0533739	Activated T cells	LAPTM5
EIF4A21	3.17537e-06	0.455186	0.918	0.883	0.0576393	Activated T cells	EIF4A2
CHCHD10	3.22731e-06	0.528534	0.548	0.365	0.0585821	Activated T cells	CHCHD10
UBE2G1	3.23039e-06	0.318026	0.493	0.318	0.0586381	Activated T cells	UBE2G1
COX4I11	3.30684e-06	0.591212	0.808	0.682	0.0600258	Activated T cells	COX4I1
UBE2D2	3.7039e-06	0.657262	0.658	0.501	0.0672332	Activated T cells	UBE2D2
CRIPT	3.71917e-06	0.303678	0.164	0.377	0.0675103	Activated T cells	CRIPT
ENGASE	3.78618e-06	0.262507	0.438	0.251	0.0687268	Activated T cells	ENGASE
MRFAP1L1	4.27535e-06	0.296309	0.479	0.298	0.0776062	Activated T cells	MRFAP1L1
ATG2A	4.29159e-06	0.50382	0.507	0.293	0.077901	Activated T cells	ATG2A
CXXC1	4.37125e-06	0.272502	0.151	0.332	0.0793469	Activated T cells	CXXC1
ARRB2	4.47262e-06	0.394792	0.493	0.311	0.081187	Activated T cells	ARRB2
CFLAR	4.52941e-06	0.539693	0.712	0.526	0.0822179	Activated T cells	CFLAR
PPM1K	4.71278e-06	0.435299	0.575	0.374	0.0855463	Activated T cells	PPM1K
SP140L	4.82158e-06	0.259145	0.11	0.275	0.0875213	Activated T cells	SP140L
SESN1	5.01995e-06	0.354301	0.452	0.241	0.0911221	Activated T cells	SESN1
EIF3F	5.10663e-06	0.701382	0.658	0.485	0.0926956	Activated T cells	EIF3F
SIGIRR1	5.18942e-06	0.483524	0.575	0.354	0.0941983	Activated T cells	SIGIRR
NACA1	5.40114e-06	0.370152	0.877	0.804	0.0980416	Activated T cells	NACA
RABIF	5.4664e-06	0.258255	0.479	0.314	0.0992261	Activated T cells	RABIF
TYMP	5.56368e-06	0.260963	0.534	0.338	0.100992	Activated T cells	TYMP
RPL36AL1	5.99872e-06	0.511683	0.822	0.758	0.108889	Activated T cells	RPL36AL
ARPP191	6.13384e-06	0.460088	0.63	0.424	0.111341	Activated T cells	ARPP19
NMRK1	6.39063e-06	0.282085	0.493	0.317	0.116003	Activated T cells	NMRK1
ALOX5AP	6.45436e-06	1.05405	0.438	0.103	0.117159	Activated T cells	ALOX5AP
KIF20B	6.60261e-06	0.333135	0.425	0.212	0.119851	Activated T cells	KIF20B
RPL231	7.32387e-06	0.382366	0.904	0.776	0.132943	Activated T cells	RPL23
CHD3	7.34943e-06	0.311941	0.493	0.31	0.133407	Activated T cells	CHD3
CYCS1	7.51615e-06	0.616057	0.753	0.746	0.136433	Activated T cells	CYCS
MYL12A	7.80696e-06	0.496223	0.849	0.775	0.141712	Activated T cells	MYL12A
CCNH	8.68965e-06	0.785398	0.644	0.486	0.157735	Activated T cells	CCNH
TSC22D4	9.09594e-06	0.294191	0.548	0.355	0.16511	Activated T cells	TSC22D4
HPCAL1	9.23725e-06	0.255961	0.521	0.308	0.167674	Activated T cells	HPCAL1
PFN1	9.4399e-06	0.447276	0.863	0.78	0.171353	Activated T cells	PFN1
RANBP6	9.65081e-06	0.254922	0.384	0.19	0.175182	Activated T cells	RANBP6
AL592284.1	9.8846e-06	0.509234	0.466	0.289	0.179425	Activated T cells	AL592284.1
TSTD1	1.08404e-05	0.384052	0.493	0.29	0.196775	Activated T cells	TSTD1
EPSTI1	1.12705e-05	0.252144	0.479	0.303	0.204581	Activated T cells	EPSTI1
KANSL1	1.18905e-05	0.32699	0.493	0.316	0.215836	Activated T cells	KANSL1
TAOK3	1.26551e-05	0.320455	0.534	0.319	0.229715	Activated T cells	TAOK3
UBE4A	1.46228e-05	0.264687	0.466	0.261	0.265433	Activated T cells	UBE4A
RAB27A1	1.63175e-05	0.498694	0.589	0.392	0.296196	Activated T cells	RAB27A
STX4	1.64503e-05	0.331585	0.562	0.398	0.298606	Activated T cells	STX4
CCDC109B	1.64531e-05	0.393707	0.507	0.341	0.298656	Activated T cells	CCDC109B
GNB2L11	1.84509e-05	0.379323	0.918	0.832	0.33492	Activated T cells	GNB2L1
SENP6	1.86506e-05	0.314537	0.521	0.317	0.338545	Activated T cells	SENP6
HIST1H2AE	2.04984e-05	0.412405	0.151	0.269	0.372086	Activated T cells	HIST1H2AE
RPA3	2.10207e-05	0.449144	0.521	0.337	0.381568	Activated T cells	RPA3
H2AFX	2.18883e-05	0.340018	0.548	0.366	0.397316	Activated T cells	H2AFX
SRSF7	2.21549e-05	0.543791	0.836	0.795	0.402155	Activated T cells	SRSF7
MID1IP1	2.28657e-05	0.464385	0.534	0.376	0.415059	Activated T cells	MID1IP1
RANBP2	2.31063e-05	0.483924	0.616	0.427	0.419426	Activated T cells	RANBP2
UHRF2	2.32035e-05	0.341783	0.493	0.283	0.421189	Activated T cells	UHRF2
TUBA4A	2.39653e-05	0.854637	0.63	0.435	0.435019	Activated T cells	TUBA4A
HNRNPA11	2.4277e-05	0.451391	0.89	0.804	0.440675	Activated T cells	HNRNPA1
DDX6	2.42929e-05	0.354707	0.521	0.316	0.440965	Activated T cells	DDX6
MGEA5	2.43214e-05	0.660644	0.658	0.464	0.441481	Activated T cells	MGEA5
NOP58	2.60335e-05	0.553259	0.63	0.466	0.47256	Activated T cells	NOP58
DNAJB1	2.84166e-05	0.750005	0.932	0.966	0.515818	Activated T cells	DNAJB1
EVI2A	3.02501e-05	1.1261	0.438	0.137	0.5491	Activated T cells	EVI2A
CRLF3	3.17967e-05	0.285168	0.411	0.217	0.577174	Activated T cells	CRLF3
MED30	3.48063e-05	0.288391	0.178	0.364	0.631805	Activated T cells	MED30
IRF1	3.7869e-05	0.706552	0.74	0.649	0.687399	Activated T cells	IRF1
CLK1	3.91915e-05	0.513129	0.849	0.811	0.711405	Activated T cells	CLK1
FOXO1	4.06925e-05	0.310562	0.425	0.23	0.738649	Activated T cells	FOXO1
ADRBK1	4.10737e-05	0.314005	0.411	0.226	0.74557	Activated T cells	ADRBK1
CSF1	4.19582e-05	0.478499	0.507	0.34	0.761625	Activated T cells	CSF1
RILPL2	4.24899e-05	0.256061	0.164	0.316	0.771276	Activated T cells	RILPL2
HN1	4.30729e-05	0.354151	0.493	0.339	0.781859	Activated T cells	HN1
SPOCK2	4.31623e-05	1.02608	0.384	0.051	0.783482	Activated T cells	SPOCK2
DR1	4.54827e-05	0.454193	0.534	0.353	0.825602	Activated T cells	DR1
FIBP	4.62255e-05	0.252328	0.479	0.326	0.839086	Activated T cells	FIBP
GMFG	5.23967e-05	1.02262	0.438	0.173	0.951105	Activated T cells	GMFG
TTF1	5.35303e-05	0.309553	0.452	0.33	0.971682	Activated T cells	TTF1
MLLT3	5.73389e-05	0.340424	0.479	0.332	1	Activated T cells	MLLT3
NUTM2A-AS1	5.78631e-05	0.377685	0.521	0.366	1	Activated T cells	NUTM2A-AS1
PPP1CA	6.5624e-05	0.396039	0.548	0.404	1	Activated T cells	PPP1CA
CMC1	6.77428e-05	0.768881	0.192	0.366	1	Activated T cells	CMC1
RHOH	7.3303e-05	1.35443	0.452	0.168	1	Activated T cells	RHOH
AAED1	7.41739e-05	0.345812	0.507	0.328	1	Activated T cells	AAED1
IGBP1	7.51017e-05	0.259261	0.479	0.327	1	Activated T cells	IGBP1
TRIM22	8.27229e-05	0.657763	0.603	0.499	1	Activated T cells	TRIM22
TM2D3	9.11214e-05	0.336003	0.548	0.397	1	Activated T cells	TM2D3
ADAM19	9.84333e-05	0.596899	0.384	0.204	1	Activated T cells	ADAM19
MGAT2	0.000100005	0.278857	0.452	0.324	1	Activated T cells	MGAT2
GUK1	0.000100119	0.514383	0.753	0.679	1	Activated T cells	GUK1
ARID5A	0.000100444	0.418061	0.616	0.45	1	Activated T cells	ARID5A
SLMO2	0.000101117	0.391431	0.493	0.367	1	Activated T cells	SLMO2
CMC2	0.000101335	0.33076	0.178	0.325	1	Activated T cells	CMC2
COMMD61	0.000112746	0.473641	0.74	0.63	1	Activated T cells	COMMD6
TIAL1	0.000113383	0.58884	0.575	0.471	1	Activated T cells	TIAL1
MIR4435-1HG	0.000113918	0.272359	0.493	0.326	1	Activated T cells	MIR4435-1HG
HSP90AA1	0.000116975	0.43184	1	0.994	1	Activated T cells	HSP90AA1
PSMB10	0.000119936	0.27765	0.452	0.319	1	Activated T cells	PSMB10
LPIN2	0.000122229	0.454317	0.493	0.315	1	Activated T cells	LPIN2
NFKBID	0.000122843	0.357433	0.151	0.253	1	Activated T cells	NFKBID
DDX24	0.000128081	0.625495	0.726	0.627	1	Activated T cells	DDX24
SETD2	0.000128272	0.304071	0.493	0.313	1	Activated T cells	SETD2
ZMYM2	0.000129354	0.257895	0.493	0.348	1	Activated T cells	ZMYM2
FGFR1OP2	0.000138253	0.495475	0.575	0.424	1	Activated T cells	FGFR1OP2
CDC42SE2	0.000139757	1.11565	0.479	0.284	1	Activated T cells	CDC42SE2
ATP5L1	0.000142506	0.5283	0.795	0.732	1	Activated T cells	ATP5L
NMI	0.000143045	0.334721	0.479	0.311	1	Activated T cells	NMI
RPL42	0.000143506	0.332932	0.836	0.782	1	Activated T cells	RPL4
PHYH	0.000147631	0.265583	0.151	0.292	1	Activated T cells	PHYH
EVI2B	0.000150916	0.752969	0.342	0.053	1	Activated T cells	EVI2B
MRPS31	0.000167747	0.285142	0.452	0.272	1	Activated T cells	MRPS31
JMY	0.000173164	0.267135	0.151	0.263	1	Activated T cells	JMY
CSTF2T	0.000178203	0.272336	0.493	0.352	1	Activated T cells	CSTF2T
BUB3	0.00018439	0.918438	0.493	0.357	1	Activated T cells	BUB3
HBP1	0.000186383	0.346745	0.534	0.375	1	Activated T cells	HBP1
ALKBH5	0.000205683	0.258764	0.219	0.448	1	Activated T cells	ALKBH5
NR3C1	0.000206331	0.425435	0.575	0.447	1	Activated T cells	NR3C1
PPP1CB	0.000206595	0.589609	0.726	0.664	1	Activated T cells	PPP1CB
PML	0.000212635	0.284421	0.493	0.353	1	Activated T cells	PML
SUB1	0.000221416	0.448863	0.753	0.709	1	Activated T cells	SUB1
RAB9A	0.000222476	0.405767	0.164	0.298	1	Activated T cells	RAB9A
KRIT1	0.000236907	0.263335	0.507	0.362	1	Activated T cells	KRIT1
ADRB2	0.000238287	0.296216	0.452	0.284	1	Activated T cells	ADRB2
PIM3	0.000257042	0.313378	0.589	0.416	1	Activated T cells	PIM3
POLR3E	0.000257999	0.317451	0.151	0.293	1	Activated T cells	POLR3E
OSTF1	0.000272615	0.418766	0.521	0.371	1	Activated T cells	OSTF1
KLHL24	0.000277334	0.366819	0.521	0.331	1	Activated T cells	KLHL24
RPLP01	0.000300754	0.337009	0.904	0.881	1	Activated T cells	RPLP0
GPR171	0.000300864	0.992046	0.384	0.107	1	Activated T cells	GPR171
PELI1	0.000354425	0.261105	0.192	0.312	1	Activated T cells	PELI1
SH3BGRL3	0.000358281	0.558855	0.699	0.674	1	Activated T cells	SH3BGRL3
CGGBP1	0.000358412	0.4593	0.562	0.409	1	Activated T cells	CGGBP1
NAP1L1	0.0003827	0.370132	0.808	0.715	1	Activated T cells	NAP1L1
ARID4A	0.000387741	0.283664	0.164	0.317	1	Activated T cells	ARID4A
CAMLG	0.000397953	0.466241	0.589	0.448	1	Activated T cells	CAMLG
CD96	0.000409081	1.03927	0.37	0.081	1	Activated T cells	CD96
ANKRD12	0.000412746	0.423732	0.562	0.425	1	Activated T cells	ANKRD12
IDH2	0.000417248	0.340735	0.164	0.274	1	Activated T cells	IDH2
HERC3	0.000435463	0.340703	0.425	0.265	1	Activated T cells	HERC3
HIGD2A	0.000503881	0.427961	0.589	0.408	1	Activated T cells	HIGD2A
NR4A2	0.000512569	0.87545	0.507	0.346	1	Activated T cells	NR4A2
STK10	0.000553866	0.350658	0.164	0.254	1	Activated T cells	STK10
ANKRD44	0.000565257	0.374477	0.178	0.296	1	Activated T cells	ANKRD44
OASL	0.000567067	0.845255	0.37	0.154	1	Activated T cells	OASL
BTF31	0.000578299	0.398138	0.877	0.792	1	Activated T cells	BTF3
COQ10B	0.000594932	0.367763	0.589	0.446	1	Activated T cells	COQ10B
FKBP11	0.000636696	0.632238	0.575	0.436	1	Activated T cells	FKBP11
DNAJC4	0.000676209	0.330839	0.466	0.33	1	Activated T cells	DNAJC4
SNRPD21	0.000701883	0.47744	0.699	0.61	1	Activated T cells	SNRPD2
AUTS2	0.00070915	0.306613	0.151	0.274	1	Activated T cells	AUTS2
EIF3E1	0.000723595	0.37493	0.74	0.643	1	Activated T cells	EIF3E
IKZF5	0.000784774	0.352507	0.137	0.268	1	Activated T cells	IKZF5
ANXA6	0.000798101	0.558709	0.603	0.526	1	Activated T cells	ANXA6
GTF2B	0.000816316	0.282142	0.521	0.387	1	Activated T cells	GTF2B
ATG5	0.000832892	0.303865	0.466	0.297	1	Activated T cells	ATG5
TSPYL1	0.000883062	0.588621	0.63	0.521	1	Activated T cells	TSPYL1
ST3GAL1	0.00090317	0.42304	0.534	0.377	1	Activated T cells	ST3GAL1
ARID4B	0.00102112	0.482096	0.63	0.513	1	Activated T cells	ARID4B
IQGAP1	0.00104511	0.539727	0.589	0.46	1	Activated T cells	IQGAP1
STX11	0.00112669	0.340149	0.151	0.254	1	Activated T cells	STX11
BLOC1S4	0.00116825	0.289974	0.452	0.331	1	Activated T cells	BLOC1S4
DHX36	0.0012303	0.402898	0.589	0.424	1	Activated T cells	DHX36
TMEM123	0.00123329	0.36724	0.548	0.434	1	Activated T cells	TMEM123
MAPKAPK5-AS1	0.00127836	0.31397	0.466	0.293	1	Activated T cells	MAPKAPK5-AS1
RNF1451	0.00139154	0.327726	0.63	0.486	1	Activated T cells	RNF145
SRSF2	0.00145085	0.593864	0.781	0.767	1	Activated T cells	SRSF2
DYNLT1	0.00152723	0.359635	0.562	0.415	1	Activated T cells	DYNLT1
GPSM3	0.00154089	0.967766	0.425	0.264	1	Activated T cells	GPSM3
RSL24D11	0.00156352	0.394415	0.726	0.63	1	Activated T cells	RSL24D1
KMT2E	0.00157479	0.496577	0.685	0.578	1	Activated T cells	KMT2E
CBX6	0.00157563	0.290966	0.479	0.323	1	Activated T cells	CBX6
C9orf16	0.00160109	0.331846	0.521	0.359	1	Activated T cells	C9orf16
TFPT	0.00164822	0.30292	0.178	0.295	1	Activated T cells	TFPT
STAMBPL1	0.00167464	0.33324	0.411	0.273	1	Activated T cells	STAMBPL1
LUZP1	0.00182	0.324661	0.219	0.405	1	Activated T cells	LUZP1
CRIP1	0.00190103	0.811113	0.411	0.228	1	Activated T cells	CRIP1
HNRNPH1	0.00193779	0.548741	0.795	0.76	1	Activated T cells	HNRNPH1
ARPC2	0.00195928	0.395819	0.699	0.582	1	Activated T cells	ARPC2
MYH9	0.00204095	0.320817	0.603	0.482	1	Activated T cells	MYH9
ZFAS11	0.0020523	0.406766	0.671	0.661	1	Activated T cells	ZFAS1
EEF1D1	0.00236902	0.35067	0.753	0.78	1	Activated T cells	EEF1D
HNRNPUL1	0.00249526	0.474754	0.521	0.402	1	Activated T cells	HNRNPUL1
NCL1	0.002755	0.418569	0.699	0.601	1	Activated T cells	NCL
OST4	0.00280212	0.301074	0.808	0.728	1	Activated T cells	OST4
OPTN	0.00287825	0.266435	0.192	0.322	1	Activated T cells	OPTN
HSPE1	0.00292776	0.344989	0.945	0.966	1	Activated T cells	HSPE1
FAS	0.00294692	0.506967	0.192	0.295	1	Activated T cells	FAS
YWHAZ	0.00316433	0.555552	0.74	0.723	1	Activated T cells	YWHAZ
CD37	0.00339027	0.953613	0.384	0.137	1	Activated T cells	CD37
CWF19L2	0.00345202	0.279484	0.479	0.319	1	Activated T cells	CWF19L2
HSPA8	0.00376723	0.302169	0.959	0.949	1	Activated T cells	HSPA8
ATG12	0.00377732	0.256734	0.219	0.4	1	Activated T cells	ATG12
LEPROTL1	0.00388182	1.05043	0.493	0.409	1	Activated T cells	LEPROTL1
RAC2	0.0038883	0.943495	0.384	0.12	1	Activated T cells	RAC2
LIMD2	0.00389211	0.39562	0.205	0.29	1	Activated T cells	LIMD2
BEX5	0.00416869	0.312897	0.466	0.343	1	Activated T cells	BEX5
LINC00861	0.00449067	0.314478	0.288	0.067	1	Activated T cells	LINC00861
MOB1A	0.00462571	0.337698	0.233	0.391	1	Activated T cells	MOB1A
ZNRD1	0.00466339	0.368148	0.178	0.308	1	Activated T cells	ZNRD1
UXT	0.00467131	0.401106	0.603	0.517	1	Activated T cells	UXT
UBB	0.00525	0.280718	1	0.942	1	Activated T cells	UBB
CUTA1	0.00542786	0.420851	0.685	0.611	1	Activated T cells	CUTA
CCNI1	0.00609834	0.259936	0.74	0.707	1	Activated T cells	CCNI
GRPEL1	0.00644344	0.254098	0.507	0.433	1	Activated T cells	GRPEL1
PTPN2	0.0065384	0.331879	0.219	0.342	1	Activated T cells	PTPN2
PLP2	0.00734785	0.621065	0.397	0.291	1	Activated T cells	PLP2
MRPS6	0.00738656	0.276264	0.26	0.442	1	Activated T cells	MRPS6
OFD1	0.00740771	0.721365	0.411	0.305	1	Activated T cells	OFD1
CCNG11	0.00740957	0.331905	0.521	0.412	1	Activated T cells	CCNG1
JAK1	0.00765039	0.500643	0.575	0.478	1	Activated T cells	JAK1
CNN2	0.00799911	0.30568	0.548	0.436	1	Activated T cells	CNN2
CCL3	0.0080414	0.993309	0.342	0.21	1	Activated T cells	CCL3
PIK3R1	0.00815302	0.64334	0.479	0.384	1	Activated T cells	PIK3R1
CCT4	0.008218	0.367648	0.726	0.649	1	Activated T cells	CCT4
CDK6	0.00853963	0.395465	0.356	0.217	1	Activated T cells	CDK6
BTG31	0.00861626	0.27463	0.671	0.568	1	Activated T cells	BTG3
TERF2IP	0.00891407	0.582413	0.63	0.586	1	Activated T cells	TERF2IP
C10orf76	0.00899635	0.258823	0.205	0.292	1	Activated T cells	C10orf76
LYAR	0.00905291	0.931963	0.397	0.256	1	Activated T cells	LYAR
KIAA0907	0.00913858	0.310196	0.274	0.423	1	Activated T cells	KIAA0907
SMEK1	0.00915262	0.263552	0.219	0.331	1	Activated T cells	SMEK1
PSMB9	0.00915741	0.363608	0.507	0.368	1	Activated T cells	PSMB9
TMEM181	0.00960393	0.253538	0.178	0.289	1	Activated T cells	TMEM181
HMGN2	0.00961863	0.494403	0.644	0.564	1	Activated T cells	HMGN2
RP11-277L2.4	0.00977181	1.11605	0.342	0.095	1	Activated T cells	RP11-277L2.4
HSPA1A	0.00996097	0.431911	0.959	0.973	1	Activated T cells	HSPA1A
PHF11	0.00997318	0.372626	0.548	0.485	1	Activated T cells	PHF1
VWF	1.57899e-125	2.58523	0.918	0.255	2.86619e-121	Choroid endothelial cells	VWF
AC011526.1	5.00754e-114	1.73639	0.803	0.2	9.08969e-110	Choroid endothelial cells	AC011526.1
IFI27	9.57363e-110	2.23128	0.966	0.414	1.73781e-105	Choroid endothelial cells	IFI27
RAMP3	4.2954e-106	2.24739	0.87	0.242	7.79701e-102	Choroid endothelial cells	RAMP3
TM4SF1	1.54885e-104	2.40709	0.909	0.351	2.81147e-100	Choroid endothelial cells	TM4SF1
EGFL7	2.06023e-102	2.29768	0.88	0.326	3.73974e-98	Choroid endothelial cells	EGFL7
FKBP1A	9.56168e-101	2.16038	0.957	0.649	1.73564e-96	Choroid endothelial cells	FKBP1A
MYCT1	8.45367e-97	0.922248	0.529	0.049	1.53451e-92	Choroid endothelial cells	MYCT1
GPR116	1.6317e-96	0.648256	0.413	0.023	2.96186e-92	Choroid endothelial cells	GPR116
ELTD1	2.83778e-96	1.25678	0.625	0.093	5.15113e-92	Choroid endothelial cells	ELTD1
DARC	4.06303e-84	2.97396	0.803	0.292	7.3752e-80	Choroid endothelial cells	DARC
C8orf4	7.17106e-84	1.96179	0.74	0.208	1.30169e-79	Choroid endothelial cells	C8orf4
CCL14	6.88332e-81	0.550977	0.308	0.008	1.24946e-76	Choroid endothelial cells	CCL14
HLA-DRB1	1.08159e-78	1.25345	0.851	0.236	1.9633e-74	Choroid endothelial cells	HLA-DRB1
PDLIM1	2.47407e-78	1.84268	0.832	0.399	4.49094e-74	Choroid endothelial cells	PDLIM1
MPZL2	8.70558e-76	1.61325	0.74	0.25	1.58024e-71	Choroid endothelial cells	MPZL2
HLA-B1	1.7549e-75	1.11617	0.981	0.813	3.18549e-71	Choroid endothelial cells	HLA-B
B2M1	4.35668e-75	0.862076	1	0.975	7.90824e-71	Choroid endothelial cells	B2M
PRSS23	5.2832e-75	1.69602	0.764	0.264	9.59006e-71	Choroid endothelial cells	PRSS23
EPAS1	6.29563e-75	1.58949	0.885	0.597	1.14278e-70	Choroid endothelial cells	EPAS1
LDB2	1.0228e-74	1.43687	0.726	0.234	1.85659e-70	Choroid endothelial cells	LDB2
TMSB10	4.75073e-74	1.12185	1	0.943	8.62352e-70	Choroid endothelial cells	TMSB10
SIX3	3.5347e-73	1.32618	0.639	0.144	6.41618e-69	Choroid endothelial cells	SIX3
PTPRB	2.56578e-71	1.16097	0.572	0.113	4.6574e-67	Choroid endothelial cells	PTPRB
SRGN1	7.31986e-71	1.20437	0.942	0.552	1.3287e-66	Choroid endothelial cells	SRGN
HYAL2	5.27123e-70	1.83699	0.726	0.218	9.56834e-66	Choroid endothelial cells	HYAL2
IFITM2	3.12951e-68	0.983618	0.986	0.863	5.68069e-64	Choroid endothelial cells	IFITM2
MMRN2	6.9532e-67	1.25244	0.63	0.192	1.26215e-62	Choroid endothelial cells	MMRN2
SDPR	3.23781e-66	1.45908	0.707	0.269	5.87727e-62	Choroid endothelial cells	SDPR
CD74	9.98313e-66	1.13469	0.865	0.399	1.81214e-61	Choroid endothelial cells	CD74
TM4SF18	8.93157e-65	1.25955	0.62	0.174	1.62126e-60	Choroid endothelial cells	TM4SF18
ESAM	3.40481e-64	1.3443	0.649	0.202	6.18041e-60	Choroid endothelial cells	ESAM
ENG	1.50076e-63	1.4216	0.865	0.561	2.72419e-59	Choroid endothelial cells	ENG
MYL12A1	8.9165e-63	1.059	0.938	0.759	1.61852e-58	Choroid endothelial cells	MYL12A
BCL6B	7.09589e-62	0.304908	0.269	0.001	1.28805e-57	Choroid endothelial cells	BCL6B
GIMAP41	1.73691e-61	1.20608	0.654	0.227	3.15284e-57	Choroid endothelial cells	GIMAP4
CYYR1	6.76352e-61	1.0382	0.538	0.087	1.22771e-56	Choroid endothelial cells	CYYR1
TEK	2.82083e-60	0.840148	0.481	0.1	5.12038e-56	Choroid endothelial cells	TEK
[truncated: 1,365 more rows]

## Sheet: Cornea
Supplementary Data 2: One-sided Wilcoxon rank-sum test p-values for the markers of cell types in cornea.
	p_val	avg_logFC	pct.1	pct.2	p_val_adj	cluster	gene
DCN	0	1.34473	0.815	0.205	0	Corneal fibroblasts	DCN
S100A2	0	1.30691	0.993	0.846	0	Corneal fibroblasts	S100A2
TSC22D1	0	1.15165	0.922	0.607	0	Corneal fibroblasts	TSC22D1
SLC6A6	0	1.05007	0.938	0.516	0	Corneal fibroblasts	SLC6A6
IFITM3	0	1.044	0.877	0.533	0	Corneal fibroblasts	IFITM3
VIM	0	0.990228	0.801	0.331	0	Corneal fibroblasts	VIM
SPARCL1	0	0.743371	0.893	0.263	0	Corneal fibroblasts	SPARCL1
SELM	0	0.723947	0.968	0.549	0	Corneal fibroblasts	SELM
SERPING1	0	0.717307	0.714	0.166	0	Corneal fibroblasts	SERPING1
GLTSCR2	0	0.715777	0.999	0.955	0	Corneal fibroblasts	GLTSCR2
ID4	0	0.682981	0.941	0.384	0	Corneal fibroblasts	ID4
NAP1L1	0	0.676268	0.983	0.94	0	Corneal fibroblasts	NAP1L1
NPM1	0	0.645764	0.974	0.969	0	Corneal fibroblasts	NPM1
RPS27A	0	0.629153	1	0.995	0	Corneal fibroblasts	RPS27A
LGALS1	0	0.62531	0.903	0.434	0	Corneal fibroblasts	LGALS1
PHLDA1	0	0.618862	0.889	0.274	0	Corneal fibroblasts	PHLDA1
CCNI	0	0.607786	0.907	0.906	0	Corneal fibroblasts	CCNI
CXCL2	0	0.605314	0.832	0.21	0	Corneal fibroblasts	CXCL2
MMP10	0	0.54415	0.703	0.113	0	Corneal fibroblasts	MMP10
TUBA1A	0	0.524452	0.882	0.431	0	Corneal fibroblasts	TUBA1A
AQP1	0	0.522767	0.607	0.024	0	Corneal fibroblasts	AQP1
EEF2	0	0.521494	0.95	0.976	0	Corneal fibroblasts	EEF2
EMP3	0	0.513263	0.85	0.441	0	Corneal fibroblasts	EMP3
PTMA	0	0.511628	0.977	0.997	0	Corneal fibroblasts	PTMA
RPSA	0	0.507619	0.998	0.985	0	Corneal fibroblasts	RPSA
HSP90AB1	0	0.48644	0.912	0.978	0	Corneal fibroblasts	HSP90AB1
ETS2	0	0.482105	0.949	0.671	0	Corneal fibroblasts	ETS2
RPL6	0	0.47931	0.951	0.987	0	Corneal fibroblasts	RPL6
ID2	0	0.478799	0.912	0.51	0	Corneal fibroblasts	ID2
ARL4A	0	0.478669	0.915	0.571	0	Corneal fibroblasts	ARL4A
JMJD1C	0	0.476885	0.941	0.574	0	Corneal fibroblasts	JMJD1C
RPL13	0	0.47533	0.996	0.998	0	Corneal fibroblasts	RPL13
DEGS1	0	0.472792	0.815	0.383	0	Corneal fibroblasts	DEGS1
FXYD5	0	0.471865	0.832	0.266	0	Corneal fibroblasts	FXYD5
RPL5	0	0.457348	0.95	0.989	0	Corneal fibroblasts	RPL5
DUSP6	0	0.442541	0.903	0.452	0	Corneal fibroblasts	DUSP6
RPS6	0	0.442297	1	0.998	0	Corneal fibroblasts	RPS6
RPL34	0	0.425315	1	0.998	0	Corneal fibroblasts	RPL34
RPL12	0	0.423135	1	0.996	0	Corneal fibroblasts	RPL12
RPS19	0	0.421587	0.993	0.997	0	Corneal fibroblasts	RPS19
CREB5	0	0.405693	0.941	0.451	0	Corneal fibroblasts	CREB5
RPL32	0	0.394356	1	0.997	0	Corneal fibroblasts	RPL32
EEF1A1	0	0.393855	0.998	0.999	0	Corneal fibroblasts	EEF1A1
DARC	0	0.388436	0.699	0.111	0	Corneal fibroblasts	DARC
PFDN5	0	0.379616	0.998	0.986	0	Corneal fibroblasts	PFDN5
KLF2	0	0.373085	0.758	0.187	0	Corneal fibroblasts	KLF2
RPL14	0	0.369422	0.982	0.994	0	Corneal fibroblasts	RPL14
MLF1	0	0.365372	0.944	0.444	0	Corneal fibroblasts	MLF1
RPS27	0	0.356376	0.999	0.998	0	Corneal fibroblasts	RPS27
RPL3	0	0.354542	0.998	0.998	0	Corneal fibroblasts	RPL3
GPHA2	0	0.353769	0.686	0.152	0	Corneal fibroblasts	GPHA2
TMEM173	0	0.353762	0.826	0.296	0	Corneal fibroblasts	TMEM173
GNB2L1	0	0.351072	1	0.994	0	Corneal fibroblasts	GNB2L1
CTNNAL1	0	0.345589	0.949	0.645	0	Corneal fibroblasts	CTNNAL1
CLDN5	0	0.341173	0.81	0.096	0	Corneal fibroblasts	CLDN5
PPP1R1B	0	0.336329	0.876	0.344	0	Corneal fibroblasts	PPP1R1B
RPS9	0	0.329499	0.999	0.995	0	Corneal fibroblasts	RPS9
GEM	0	0.328834	0.756	0.266	0	Corneal fibroblasts	GEM
SEPP1	0	0.327425	0.952	0.589	0	Corneal fibroblasts	SEPP1
RPL35A	0	0.32148	0.999	0.995	0	Corneal fibroblasts	RPL35A
RPLP2	0	0.320857	1	0.997	0	Corneal fibroblasts	RPLP2
C6orf48	0	0.308343	0.987	0.866	0	Corneal fibroblasts	C6orf48
RPL18	0	0.306555	0.985	0.997	0	Corneal fibroblasts	RPL18
SNCA	0	0.275031	0.842	0.307	0	Corneal fibroblasts	SNCA
RAMP2	0	0.258792	0.793	0.128	0	Corneal fibroblasts	RAMP2
ERF	0	0.254722	0.93	0.513	0	Corneal fibroblasts	ERF
ARID5B	3.27491e-307	0.746615	0.819	0.507	9.37901e-303	Corneal fibroblasts	ARID5B
RPL11	6.69032e-303	0.301005	1	0.998	1.91604e-298	Corneal fibroblasts	RPL11
DST	9.28941e-301	0.868857	0.989	0.925	2.66039e-296	Corneal fibroblasts	DST
RPL10	7.36161e-294	0.286311	0.998	1	2.10829e-289	Corneal fibroblasts	RPL10
RPS23	9.94699e-293	0.294395	1	0.995	2.84872e-288	Corneal fibroblasts	RPS23
ZFP36L2	2.57818e-289	0.865274	0.969	0.79	7.38366e-285	Corneal fibroblasts	ZFP36L2
RPL13A	1.0094e-287	0.321602	1	0.999	2.89083e-283	Corneal fibroblasts	RPL13A
NCOA7	1.84994e-287	0.550714	0.976	0.758	5.29806e-283	Corneal fibroblasts	NCOA7
RPS15	1.32476e-283	0.260849	1	0.998	3.79399e-279	Corneal fibroblasts	RPS15
RPS3	1.97125e-283	0.329043	0.981	0.996	5.64548e-279	Corneal fibroblasts	RPS3
EEF1D	2.24887e-282	0.377829	0.982	0.987	6.44054e-278	Corneal fibroblasts	EEF1D
RPS13	1.29669e-280	0.282588	0.992	0.996	3.7136e-276	Corneal fibroblasts	RPS13
LMNA	1.27667e-279	0.634795	0.998	0.988	3.65627e-275	Corneal fibroblasts	LMNA
RPS25	9.9976e-274	0.343014	1	0.996	2.86321e-269	Corneal fibroblasts	RPS25
TSHZ2	5.82391e-273	0.334051	0.728	0.254	1.66791e-268	Corneal fibroblasts	TSHZ2
RPL29	9.20382e-273	0.282814	0.981	0.992	2.63588e-268	Corneal fibroblasts	RPL29
ANXA5	7.83225e-257	0.551134	0.785	0.496	2.24308e-252	Corneal fibroblasts	ANXA5
RPS4X	2.34599e-256	0.283759	0.977	0.996	6.71869e-252	Corneal fibroblasts	RPS4X
PMP22	1.24974e-250	0.45198	0.754	0.424	3.57914e-246	Corneal fibroblasts	PMP22
RSL24D1	1.61013e-250	0.46274	0.97	0.822	4.61124e-246	Corneal fibroblasts	RSL24D1
KRT15	5.94778e-250	0.766083	0.963	0.714	1.70339e-245	Corneal fibroblasts	KRT15
RPL8	7.35143e-249	0.260621	0.994	0.998	2.10538e-244	Corneal fibroblasts	RPL8
RPS3A	9.37697e-249	0.278148	0.992	0.998	2.68547e-244	Corneal fibroblasts	RPS3A
TNFRSF12A	1.09341e-244	0.593835	0.937	0.645	3.13143e-240	Corneal fibroblasts	TNFRSF12A
RPL21	3.08185e-240	0.268944	1	0.998	8.82611e-236	Corneal fibroblasts	RPL21
TIMP1	2.28544e-238	0.84022	0.835	0.681	6.54526e-234	Corneal fibroblasts	TIMP1
RPL35	1.34072e-237	0.351166	1	0.996	3.8397e-233	Corneal fibroblasts	RPL35
MEG3	2.38989e-232	0.531259	0.7	0.281	6.8444e-228	Corneal fibroblasts	MEG3
TSPAN4	1.53305e-231	0.286464	0.785	0.364	4.39052e-227	Corneal fibroblasts	TSPAN4
EIF3E	3.95253e-231	0.447922	0.947	0.954	1.13196e-226	Corneal fibroblasts	EIF3E
RPL36	3.99753e-231	0.300132	1	0.995	1.14485e-226	Corneal fibroblasts	RPL36
RPS16	3.8682e-228	0.257579	1	0.997	1.10781e-223	Corneal fibroblasts	RPS16
LIMA1	3.89274e-227	0.618538	0.818	0.547	1.11484e-222	Corneal fibroblasts	LIMA1
FCGRT	1.08029e-226	0.435624	0.756	0.407	3.09384e-222	Corneal fibroblasts	FCGRT
RPL18A	2.11466e-223	0.256869	0.992	0.995	6.05619e-219	Corneal fibroblasts	RPL18A
RPS5	2.75335e-222	0.328109	0.933	0.99	7.88531e-218	Corneal fibroblasts	RPS5
MYC	2.01023e-220	0.599639	0.986	0.819	5.75709e-216	Corneal fibroblasts	MYC
CD63	6.57463e-217	0.431127	0.887	0.94	1.88291e-212	Corneal fibroblasts	CD63
SDCBP	1.66937e-205	0.45645	0.931	0.728	4.78092e-201	Corneal fibroblasts	SDCBP
RPL31	4.22157e-205	0.427429	1	0.993	1.20902e-200	Corneal fibroblasts	RPL31
SNHG8	2.70854e-202	0.540074	0.961	0.846	7.757e-198	Corneal fibroblasts	SNHG8
SPRY1	2.04517e-201	0.414521	0.728	0.327	5.85716e-197	Corneal fibroblasts	SPRY1
RPL22	9.99093e-199	0.251962	0.998	0.991	2.8613e-194	Corneal fibroblasts	RPL22
KLF6	1.21563e-195	0.524506	0.988	0.911	3.48144e-191	Corneal fibroblasts	KLF6
TPM4	1.46208e-195	0.467277	0.89	0.737	4.18725e-191	Corneal fibroblasts	TPM4
FHL2	7.32996e-195	0.51145	0.869	0.566	2.09923e-190	Corneal fibroblasts	FHL2
MYADM	1.3154e-194	0.336854	0.938	0.637	3.76718e-190	Corneal fibroblasts	MYADM
RPL4	1.36304e-185	0.289409	0.998	0.994	3.90361e-181	Corneal fibroblasts	RPL4
EIF1	3.33781e-181	0.470434	1	1	9.55914e-177	Corneal fibroblasts	EIF1
SLC3A2	5.43478e-177	0.388996	0.924	0.659	1.55647e-172	Corneal fibroblasts	SLC3A2
SPATS2	3.4572e-176	0.261593	0.819	0.453	9.90109e-172	Corneal fibroblasts	SPATS2
SOD3	8.25226e-176	0.650514	0.671	0.285	2.36336e-171	Corneal fibroblasts	SOD3
MSN	8.51997e-167	0.440305	0.671	0.255	2.44004e-162	Corneal fibroblasts	MSN
POSTN	2.07109e-164	0.400168	0.265	0.059	5.93139e-160	Corneal fibroblasts	POSTN
IMPDH2	4.58029e-158	0.371101	0.861	0.586	1.31175e-153	Corneal fibroblasts	IMPDH2
CALD1	7.2086e-157	0.544831	0.773	0.537	2.06447e-152	Corneal fibroblasts	CALD1
APP	9.27849e-156	0.429329	0.963	0.843	2.65727e-151	Corneal fibroblasts	APP
SERPINE2	2.51746e-153	0.800929	0.622	0.139	7.20976e-149	Corneal fibroblasts	SERPINE2
VAMP5	5.83513e-153	0.279875	0.635	0.19	1.67112e-148	Corneal fibroblasts	VAMP5
CD59	1.06177e-152	0.490373	0.902	0.8	3.0408e-148	Corneal fibroblasts	CD59
CEBPD	3.53173e-152	0.611194	0.899	0.788	1.01145e-147	Corneal fibroblasts	CEBPD
SLC25A6	4.78245e-150	0.343064	0.947	0.935	1.36965e-145	Corneal fibroblasts	SLC25A6
IGFBP4	1.0955e-148	0.745933	0.653	0.264	3.1374e-144	Corneal fibroblasts	IGFBP4
FKBP11	2.89071e-148	0.291411	0.638	0.19	8.27869e-144	Corneal fibroblasts	FKBP11
BRD4	6.77639e-147	0.30976	0.916	0.634	1.94069e-142	Corneal fibroblasts	BRD4
FTL	7.05362e-147	0.327052	0.985	0.991	2.02009e-142	Corneal fibroblasts	FTL
ARHGDIA	5.44861e-145	0.31735	0.918	0.656	1.56043e-140	Corneal fibroblasts	ARHGDIA
PABPC1	6.23522e-145	0.329007	0.96	0.98	1.7857e-140	Corneal fibroblasts	PABPC1
SOCS3	1.32741e-144	0.359091	0.941	0.768	3.80157e-140	Corneal fibroblasts	SOCS3
NFIB	6.08128e-143	0.38553	0.843	0.549	1.74162e-138	Corneal fibroblasts	NFIB
ID3	4.13813e-140	0.739804	0.901	0.798	1.18512e-135	Corneal fibroblasts	ID3
CAV1	2.14157e-138	0.357756	0.933	0.74	6.13325e-134	Corneal fibroblasts	CAV1
PDLIM4	5.59976e-137	0.35046	0.74	0.429	1.60372e-132	Corneal fibroblasts	PDLIM4
PDLIM1	9.41089e-137	0.480511	0.995	0.923	2.69518e-132	Corneal fibroblasts	PDLIM1
LUZP1	1.50856e-133	0.285046	0.941	0.643	4.32037e-129	Corneal fibroblasts	LUZP1
FERMT2	2.12671e-133	0.254157	0.627	0.24	6.09068e-129	Corneal fibroblasts	FERMT2
GNG11	4.25944e-133	0.509522	0.593	0.152	1.21986e-128	Corneal fibroblasts	GNG11
MGP	1.06363e-132	0.842033	0.576	0.126	3.04613e-128	Corneal fibroblasts	MGP
TM4SF1	2.45925e-132	0.303643	0.976	0.698	7.04304e-128	Corneal fibroblasts	TM4SF1
RPL36A	9.58833e-131	0.278194	0.901	0.927	2.746e-126	Corneal fibroblasts	RPL36A
KRT14	1.28984e-130	0.476272	0.996	0.976	3.69397e-126	Corneal fibroblasts	KRT14
RSL1D1	1.72293e-130	0.332956	0.914	0.774	4.9343e-126	Corneal fibroblasts	RSL1D1
B2M	2.21862e-130	0.323176	0.989	0.999	6.35389e-126	Corneal fibroblasts	B2M
C12orf57	2.134e-129	0.351751	0.9	0.869	6.11156e-125	Corneal fibroblasts	C12orf57
ZFAS1	1.02083e-128	0.358423	0.984	0.965	2.92355e-124	Corneal fibroblasts	ZFAS1
TYMP	2.12651e-128	0.340295	0.774	0.461	6.09012e-124	Corneal fibroblasts	TYMP
IFITM2	4.37796e-126	0.565984	0.601	0.139	1.25381e-121	Corneal fibroblasts	IFITM2
SERPINF1	7.07931e-124	0.44517	0.734	0.529	2.02744e-119	Corneal fibroblasts	SERPINF1
DPYSL2	4.49782e-123	0.315029	0.671	0.318	1.28813e-118	Corneal fibroblasts	DPYSL2
TCF4	7.5859e-122	0.575477	0.598	0.163	2.17253e-117	Corneal fibroblasts	TCF4
CFD	1.68499e-121	0.383816	0.828	0.468	4.82564e-117	Corneal fibroblasts	CFD
TNS1	1.74443e-120	0.280621	0.624	0.276	4.99587e-116	Corneal fibroblasts	TNS1
A1BG	7.87702e-119	0.285311	0.592	0.119	2.2559e-114	Corneal fibroblasts	A1BG
TACC1	1.81379e-116	0.283913	0.826	0.526	5.1945e-112	Corneal fibroblasts	TACC1
MAT2A	1.86495e-116	0.306958	0.962	0.813	5.34104e-112	Corneal fibroblasts	MAT2A
PALLD	4.05422e-116	0.4325	0.671	0.309	1.16109e-111	Corneal fibroblasts	PALLD
XBP1	9.71164e-116	0.378121	0.873	0.629	2.78132e-111	Corneal fibroblasts	XBP1
NFAT5	1.33347e-111	0.278751	0.904	0.617	3.81892e-107	Corneal fibroblasts	NFAT5
CYB5R3	2.87758e-111	0.310741	0.794	0.493	8.24109e-107	Corneal fibroblasts	CYB5R3
KLF4	2.35266e-110	0.438874	0.991	0.969	6.73778e-106	Corneal fibroblasts	KLF4
RBMS1	6.0367e-107	0.394161	0.76	0.468	1.72885e-102	Corneal fibroblasts	RBMS1
HLA-B	3.87631e-106	0.364183	0.948	0.881	1.11014e-101	Corneal fibroblasts	HLA-B
GAS6	8.24464e-106	0.506351	0.693	0.435	2.36118e-101	Corneal fibroblasts	GAS6
TGFBR2	1.72205e-99	0.405053	0.616	0.284	4.93179e-95	Corneal fibroblasts	TGFBR2
RPS20	2.44365e-99	0.261836	1	0.994	6.99838e-95	Corneal fibroblasts	RPS20
UBXN1	2.48128e-98	0.340065	0.953	0.842	7.10614e-94	Corneal fibroblasts	UBXN1
FBN1	1.52633e-97	0.458012	0.527	0.153	4.37127e-93	Corneal fibroblasts	FBN1
TUBA1B	2.64351e-97	0.340555	0.936	0.82	7.57076e-93	Corneal fibroblasts	TUBA1B
CDC37	1.90293e-96	0.349273	0.937	0.795	5.44982e-92	Corneal fibroblasts	CDC37
FOXO3	2.06151e-96	0.355526	0.734	0.433	5.90395e-92	Corneal fibroblasts	FOXO3
EPB41L4A-AS1	1.41577e-93	0.31326	0.915	0.79	4.05463e-89	Corneal fibroblasts	EPB41L4A-AS1
FBL	1.64002e-93	0.279093	0.938	0.802	4.69685e-89	Corneal fibroblasts	FBL
SLC2A3	1.65573e-93	0.412038	0.591	0.216	4.74185e-89	Corneal fibroblasts	SLC2A3
BTG3	6.53032e-93	0.267345	0.967	0.765	1.87022e-88	Corneal fibroblasts	BTG3
DEPP1	6.3351e-92	0.417436	0.255	0.057	1.81431e-87	Corneal fibroblasts	DEPP1
IL1R1	3.70034e-91	0.286233	0.595	0.195	1.05974e-86	Corneal fibroblasts	IL1R1
AAK1	8.80918e-90	0.253678	0.737	0.381	2.52286e-85	Corneal fibroblasts	AAK1
ACTN1	1.99854e-88	0.432641	0.646	0.318	5.72363e-84	Corneal fibroblasts	ACTN1
MYL9	2.50508e-88	0.351016	0.599	0.262	7.17429e-84	Corneal fibroblasts	MYL9
ITGB1	3.83175e-88	0.451186	0.97	0.904	1.09738e-83	Corneal fibroblasts	ITGB1
PLAC9	7.80592e-85	0.321874	0.623	0.326	2.23554e-80	Corneal fibroblasts	PLAC9
MAGED2	2.4835e-84	0.27676	0.669	0.37	7.11248e-80	Corneal fibroblasts	MAGED2
EIF3D	2.83733e-84	0.267019	0.921	0.761	8.12583e-80	Corneal fibroblasts	EIF3D
RPL36AL	3.04236e-84	0.266936	0.993	0.975	8.71302e-80	Corneal fibroblasts	RPL36AL
STAT3	3.08323e-84	0.374131	0.808	0.588	8.83007e-80	Corneal fibroblasts	STAT3
LUM	6.76178e-84	0.356319	0.333	0.138	1.93651e-79	Corneal fibroblasts	LUM
COL6A2	3.17609e-83	0.500194	0.554	0.111	9.09599e-79	Corneal fibroblasts	COL6A2
JUND	3.53416e-83	0.348574	0.976	0.947	1.01215e-78	Corneal fibroblasts	JUND
CFH	1.72206e-82	0.615355	0.567	0.133	4.93181e-78	Corneal fibroblasts	CFH
PRELP	1.43015e-81	0.550761	0.473	0.088	4.09582e-77	Corneal fibroblasts	PRELP
NNMT	3.5843e-81	0.701779	0.553	0.124	1.02651e-76	Corneal fibroblasts	NNMT
MTDH	8.77924e-81	0.322007	0.938	0.811	2.51429e-76	Corneal fibroblasts	MTDH
MYLK	1.13786e-80	0.273772	0.573	0.164	3.25871e-76	Corneal fibroblasts	MYLK
NUCB1	4.23997e-80	0.257456	0.762	0.499	1.21428e-75	Corneal fibroblasts	NUCB1
SFRP1	1.60938e-79	0.39545	0.329	0.104	4.6091e-75	Corneal fibroblasts	SFRP1
AKR1C2	4.42262e-77	0.265708	0.638	0.27	1.26659e-72	Corneal fibroblasts	AKR1C2
PIK3R1	8.16525e-77	0.25637	0.668	0.355	2.33845e-72	Corneal fibroblasts	PIK3R1
FGFR1	2.67957e-75	0.489689	0.584	0.203	7.67401e-71	Corneal fibroblasts	FGFR1
ERRFI1	3.90426e-75	0.29541	0.873	0.614	1.11814e-70	Corneal fibroblasts	ERRFI1
EIF4B	8.65402e-75	0.270754	0.844	0.882	2.47842e-70	Corneal fibroblasts	EIF4B
COL1A2	3.61914e-72	0.385002	0.483	0.163	1.03649e-67	Corneal fibroblasts	COL1A2
HNRNPA1	5.65108e-72	0.327904	0.988	0.98	1.61841e-67	Corneal fibroblasts	HNRNPA1
TLN1	9.17115e-71	0.288309	0.641	0.318	2.62653e-66	Corneal fibroblasts	TLN1
ATP1A1	1.54889e-70	0.313284	0.972	0.851	4.43586e-66	Corneal fibroblasts	ATP1A1
AKAP12	3.51852e-68	0.314024	0.661	0.443	1.00767e-63	Corneal fibroblasts	AKAP12
IRS2	2.39351e-67	0.28938	0.689	0.442	6.85476e-63	Corneal fibroblasts	IRS2
PRRC2C	8.2685e-66	0.355701	0.934	0.856	2.36802e-61	Corneal fibroblasts	PRRC2C
RHOC	1.33973e-65	0.281605	0.929	0.815	3.83685e-61	Corneal fibroblasts	RHOC
ARMCX3	4.03853e-65	0.304168	0.578	0.202	1.1566e-60	Corneal fibroblasts	ARMCX3
EIF4A2	4.40381e-61	0.427459	0.995	0.986	1.26121e-56	Corneal fibroblasts	EIF4A2
ESD	5.76431e-61	0.269096	0.811	0.663	1.65084e-56	Corneal fibroblasts	ESD
MKLN1	1.50617e-60	0.252318	0.701	0.414	4.31352e-56	Corneal fibroblasts	MKLN1
MT-ND2	3.33302e-60	0.549462	0.999	0.999	9.54543e-56	Corneal fibroblasts	MT-ND2
HLA-A	1.25411e-59	0.258247	0.968	0.978	3.59164e-55	Corneal fibroblasts	HLA-A
SON	3.82894e-59	0.350239	0.947	0.86	1.09657e-54	Corneal fibroblasts	SON
SRRM2	1.08081e-57	0.307141	0.912	0.896	3.09532e-53	Corneal fibroblasts	SRRM2
FAM3C	2.46267e-56	0.265877	0.738	0.494	7.05283e-52	Corneal fibroblasts	FAM3C
TPM2	1.99051e-55	0.288726	0.541	0.156	5.70062e-51	Corneal fibroblasts	TPM2
TFPI	3.74064e-55	0.318742	0.457	0.096	1.07128e-50	Corneal fibroblasts	TFPI
IFI16	8.77766e-55	0.254371	0.886	0.704	2.51383e-50	Corneal fibroblasts	IFI16
NCL	2.06064e-53	0.295433	0.958	0.891	5.90148e-49	Corneal fibroblasts	NCL
FBLN5	3.13165e-53	0.26421	0.33	0.059	8.96874e-49	Corneal fibroblasts	FBLN5
IL6	1.59139e-51	0.308005	0.32	0.103	4.55759e-47	Corneal fibroblasts	IL6
FLNA	3.22502e-51	0.396598	0.715	0.512	9.23612e-47	Corneal fibroblasts	FLNA
HLA-C	3.45417e-51	0.286922	0.956	0.952	9.89241e-47	Corneal fibroblasts	HLA-C
PLD3	9.89717e-51	0.297789	0.756	0.534	2.83445e-46	Corneal fibroblasts	PLD3
TIMP3	2.02306e-50	0.902202	0.711	0.604	5.79384e-46	Corneal fibroblasts	TIMP3
TAF1D	2.04469e-48	0.288461	0.75	0.643	5.85578e-44	Corneal fibroblasts	TAF1D
CCL2	5.11321e-45	0.795833	0.533	0.076	1.46437e-40	Corneal fibroblasts	CCL2
SPTBN1	1.81772e-43	0.260832	0.781	0.546	5.20576e-39	Corneal fibroblasts	SPTBN1
FBLN1	4.52697e-42	0.451213	0.617	0.392	1.29648e-37	Corneal fibroblasts	FBLN1
TIMP2	4.06113e-41	0.451988	0.55	0.224	1.16307e-36	Corneal fibroblasts	TIMP2
SOD2	8.12645e-40	0.512901	0.702	0.612	2.32734e-35	Corneal fibroblasts	SOD2
FUS	1.19223e-39	0.288284	0.965	0.863	3.41442e-35	Corneal fibroblasts	FUS
CNN3	3.34433e-39	0.320354	0.684	0.502	9.57784e-35	Corneal fibroblasts	CNN3
CLIC4	1.20926e-38	0.309396	0.554	0.267	3.46319e-34	Corneal fibroblasts	CLIC4
LPP	1.38882e-38	0.307483	0.652	0.427	3.97744e-34	Corneal fibroblasts	LPP
ITM2C	1.9899e-38	0.254179	0.535	0.162	5.69887e-34	Corneal fibroblasts	ITM2C
ASAP1	4.59077e-38	0.260549	0.611	0.347	1.31475e-33	Corneal fibroblasts	ASAP1
CXCL6	7.09425e-38	0.446518	0.356	0.091	2.03172e-33	Corneal fibroblasts	CXCL6
CCDC85B	2.00897e-36	0.278031	0.924	0.813	5.75348e-32	Corneal fibroblasts	CCDC85B
PNRC1	5.92637e-35	0.261309	0.996	0.979	1.69725e-30	Corneal fibroblasts	PNRC1
DNAJA1	3.51294e-34	0.291039	0.882	0.791	1.00607e-29	Corneal fibroblasts	DNAJA1
COL6A1	1.44514e-32	0.568892	0.51	0.147	4.13872e-28	Corneal fibroblasts	COL6A1
MT-ND1	5.03063e-32	0.268069	0.998	0.999	1.44072e-27	Corneal fibroblasts	MT-ND1
COL8A2	2.04369e-31	0.303406	0.372	0.122	5.85292e-27	Corneal fibroblasts	COL8A2
SHC1	6.42017e-31	0.283439	0.584	0.3	1.83867e-26	Corneal fibroblasts	SHC1
FSTL1	1.07701e-30	0.403629	0.563	0.302	3.08445e-26	Corneal fibroblasts	FSTL1
RTN4	2.003e-30	0.311066	0.987	0.964	5.7364e-26	Corneal fibroblasts	RTN4
MYOC	5.39979e-29	0.26629	0.484	0.135	1.54645e-24	Corneal fibroblasts	MYOC
IGFBP5	6.2664e-29	1.11049	0.363	0.121	1.79463e-24	Corneal fibroblasts	IGFBP5
NFIC	3.17005e-28	0.28925	0.793	0.648	9.07871e-24	Corneal fibroblasts	NFIC
C1S	1.32848e-27	0.459488	0.521	0.181	3.80462e-23	Corneal fibroblasts	C1S
RBPJ	2.31225e-27	0.294158	0.817	0.678	6.62206e-23	Corneal fibroblasts	RBPJ
CTHRC1	2.53871e-27	0.345396	0.408	0.042	7.2706e-23	Corneal fibroblasts	CTHRC1
LAMC1	2.63724e-27	0.272325	0.633	0.394	7.55279e-23	Corneal fibroblasts	LAMC1
RARRES2	7.0814e-27	0.387481	0.307	0.038	2.02804e-22	Corneal fibroblasts	RARRES2
RCN1	1.81354e-26	0.261389	0.714	0.511	5.1938e-22	Corneal fibroblasts	RCN1
LTBP2	6.49086e-26	0.317288	0.512	0.164	1.85892e-21	Corneal fibroblasts	LTBP2
IGFBP3	1.98001e-25	0.318199	0.471	0.378	5.67055e-21	Corneal fibroblasts	IGFBP3
NT5E	2.7649e-25	0.277327	0.46	0.14	7.91841e-21	Corneal fibroblasts	NT5E
STC1	3.48163e-25	0.544492	0.378	0.092	9.97104e-21	Corneal fibroblasts	STC1
C1R	7.21568e-24	0.406331	0.52	0.141	2.0665e-19	Corneal fibroblasts	C1R
ARHGAP29	9.59825e-24	0.394613	0.543	0.294	2.74884e-19	Corneal fibroblasts	ARHGAP29
PTGDS	9.64127e-24	0.630142	0.536	0.26	2.76116e-19	Corneal fibroblasts	PTGDS
CCN1	2.81781e-23	0.4423	0.367	0.114	8.06993e-19	Corneal fibroblasts	CCN1
RPS17	6.50922e-23	0.290347	0.629	0.387	1.86418e-18	Corneal fibroblasts	RPS17
DDX17	1.39005e-22	0.498596	0.961	0.958	3.98097e-18	Corneal fibroblasts	DDX17
RBMS3	2.45035e-22	0.250628	0.511	0.117	7.01755e-18	Corneal fibroblasts	RBMS3
COL8A1	7.7977e-22	0.270484	0.375	0.146	2.23318e-17	Corneal fibroblasts	COL8A1
ZBTB16	1.06801e-21	0.395872	0.517	0.201	3.05869e-17	Corneal fibroblasts	ZBTB16
TEAD1	2.66422e-21	0.265388	0.595	0.336	7.63005e-17	Corneal fibroblasts	TEAD1
TNFRSF11B	5.60353e-21	0.412758	0.331	0.029	1.60479e-16	Corneal fibroblasts	TNFRSF11B
CYP1B1	2.62511e-20	0.373509	0.438	0.065	7.51805e-16	Corneal fibroblasts	CYP1B1
STC2	3.70756e-20	0.25397	0.288	0.033	1.06181e-15	Corneal fibroblasts	STC2
ANKRD28	5.87977e-20	0.260148	0.641	0.456	1.68391e-15	Corneal fibroblasts	ANKRD28
H1FX	5.24958e-19	0.281035	0.926	0.852	1.50343e-14	Corneal fibroblasts	H1FX
CEMIP	6.19747e-19	0.280406	0.273	0.028	1.77489e-14	Corneal fibroblasts	CEMIP
ARGLU1	1.13558e-18	0.306475	0.98	0.933	3.25218e-14	Corneal fibroblasts	ARGLU1
CEBPB	1.58318e-18	0.317275	0.87	0.813	4.53407e-14	Corneal fibroblasts	CEBPB
REV3L	3.34524e-18	0.425011	0.628	0.423	9.58042e-14	Corneal fibroblasts	REV3L
GREM1	4.39746e-18	0.382609	0.367	0.047	1.25939e-13	Corneal fibroblasts	GREM1
SAA1	1.4238e-17	0.735317	0.378	0.236	4.07763e-13	Corneal fibroblasts	SAA1
CCN2	7.67693e-17	0.651169	0.361	0.064	2.19859e-12	Corneal fibroblasts	CCN2
PLIN2	1.98378e-16	0.282786	0.528	0.234	5.68134e-12	Corneal fibroblasts	PLIN2
AEBP1	3.48872e-16	0.444634	0.489	0.053	9.99133e-12	Corneal fibroblasts	AEBP1
SAA2	3.58896e-16	0.698913	0.371	0.272	1.02784e-11	Corneal fibroblasts	SAA2
ITGBL1	6.92662e-16	0.317086	0.476	0.053	1.98371e-11	Corneal fibroblasts	ITGBL1
COL6A3	5.86616e-15	0.329048	0.43	0.131	1.68001e-10	Corneal fibroblasts	COL6A3
LAMB2	2.65488e-14	0.287496	0.624	0.429	7.60332e-10	Corneal fibroblasts	LAMB2
PAPPA	7.31974e-14	0.374776	0.412	0.115	2.0963e-09	Corneal fibroblasts	PAPPA
ANKRD12	1.13511e-13	0.315978	0.845	0.758	3.25084e-09	Corneal fibroblasts	ANKRD12
PNISR	3.33574e-13	0.336601	0.981	0.967	9.55323e-09	Corneal fibroblasts	PNISR
COL12A1	3.35297e-12	0.286219	0.445	0.303	9.60257e-08	Corneal fibroblasts	COL12A1
IL6ST	3.50488e-12	0.282491	0.66	0.528	1.00376e-07	Corneal fibroblasts	IL6ST
GOLGA4	5.19682e-12	0.26417	0.874	0.802	1.48832e-07	Corneal fibroblasts	GOLGA4
FBXO32	7.79027e-12	0.266732	0.482	0.382	2.23105e-07	Corneal fibroblasts	FBXO32
MFAP4	2.65316e-11	0.338758	0.328	0.023	7.59838e-07	Corneal fibroblasts	MFAP4
CCDC80	5.01344e-11	0.353283	0.437	0.326	1.4358e-06	Corneal fibroblasts	CCDC80
EFEMP2	1.28908e-10	0.251782	0.488	0.143	3.69181e-06	Corneal fibroblasts	EFEMP2
RAB13	3.24918e-10	0.300245	0.837	0.77	9.30533e-06	Corneal fibroblasts	RAB13
MT-ND3	4.40002e-10	0.285315	0.99	0.999	1.26012e-05	Corneal fibroblasts	MT-ND3
PMEPA1	5.51944e-10	0.284122	0.523	0.261	1.58071e-05	Corneal fibroblasts	PMEPA1
WIPF1	8.72205e-10	0.253337	0.468	0.06	2.49791e-05	Corneal fibroblasts	WIPF1
SERPINE1	2.53672e-09	0.430368	0.509	0.225	7.26492e-05	Corneal fibroblasts	SERPINE1
PLOD2	2.67783e-09	0.298952	0.49	0.184	7.66905e-05	Corneal fibroblasts	PLOD2
CADM3	3.12049e-09	0.383381	0.398	0.187	8.93676e-05	Corneal fibroblasts	CADM3
HNRNPDL	3.17805e-09	0.316871	0.984	0.967	9.10163e-05	Corneal fibroblasts	HNRNPDL
DAB2	3.98967e-09	0.398529	0.431	0.078	0.00011426	Corneal fibroblasts	DAB2
PRRX1	6.01433e-09	0.294624	0.386	0.062	0.000172245	Corneal fibroblasts	PRRX1
VCAN	6.07769e-09	0.392941	0.34	0.022	0.000174059	Corneal fibroblasts	VCAN
RECK	8.22368e-09	0.252198	0.394	0.13	0.000235518	Corneal fibroblasts	RECK
TSC22D3	8.81184e-09	0.319673	0.946	0.894	0.000252362	Corneal fibroblasts	TSC22D3
SMR3B	1.24986e-08	0.284408	0.449	0.08	0.000357946	Corneal fibroblasts	SMR3B
THBS1	1.44217e-08	0.294063	0.545	0.543	0.000413023	Corneal fibroblasts	THBS1
CD81	2.49186e-08	0.266579	0.725	0.649	0.000713643	Corneal fibroblasts	CD81
APOD	9.95965e-08	1.3982	0.463	0.146	0.00285234	Corneal fibroblasts	APOD
HIF1A	1.82908e-07	0.303522	0.67	0.554	0.00523831	Corneal fibroblasts	HIF1A
COL1A1	4.47629e-07	0.467704	0.499	0.241	0.0128197	Corneal fibroblasts	COL1A1
CXCL3	1.26223e-06	0.264435	0.48	0.144	0.0361491	Corneal fibroblasts	CXCL3
CXCL1	3.33404e-06	0.8756	0.445	0.21	0.0954837	Corneal fibroblasts	CXCL1
LMCD1	8.67967e-06	0.310115	0.47	0.157	0.248577	Corneal fibroblasts	LMCD1
MXRA8	9.82299e-06	0.31019	0.404	0.08	0.281321	Corneal fibroblasts	MXRA8
MAP1B	1.49591e-05	0.339399	0.466	0.139	0.428414	Corneal fibroblasts	MAP1B
IGFBP7	1.75412e-05	0.325829	0.948	0.893	0.502363	Corneal fibroblasts	IGFBP7
MMP2	3.71767e-05	0.510623	0.392	0.049	1	Corneal fibroblasts	MMP2
ITGA5	8.92901e-05	0.261745	0.458	0.103	1	Corneal fibroblasts	ITGA5
LEPR	0.000215115	0.266541	0.428	0.179	1	Corneal fibroblasts	LEPR
COL5A1	0.000352412	0.279416	0.457	0.074	1	Corneal fibroblasts	COL5A1
RGCC	0.000531138	0.354194	0.466	0.26	1	Corneal fibroblasts	RGCC
TAGLN	0.000547638	0.432692	0.445	0.139	1	Corneal fibroblasts	TAGLN
USP53	0.000627456	0.28282	0.58	0.468	1	Corneal fibroblasts	USP53
FGF7	0.00168105	0.373973	0.474	0.227	1	Corneal fibroblasts	FGF7
PHC2	0.00190446	0.271764	0.508	0.296	1	Corneal fibroblasts	PHC2
COL3A1	0.00290268	0.542367	0.357	0.044	1	Corneal fibroblasts	COL3A1
THBS2	0.00384642	0.364593	0.399	0.115	1	Corneal fibroblasts	THBS2
FMOD	0.00501493	0.323013	0.416	0.036	1	Corneal fibroblasts	FMOD
PDGFRB	0.00576115	0.308518	0.379	0.05	1	Corneal fibroblasts	PDGFRB
KRT13	0	2.89903	0.983	0.549	0	Conjunctival cells	KRT13
AQP5	0	2.06374	0.824	0.169	0	Conjunctival cells	AQP5
IL1RN	0	1.99804	0.997	0.759	0	Conjunctival cells	IL1RN
S100A9	0	1.9734	0.799	0.281	0	Conjunctival cells	S100A9
SLPI	0	1.76826	0.975	0.483	0	Conjunctival cells	SLPI
KRT4	0	1.68044	0.925	0.454	0	Conjunctival cells	KRT4
KRT19	0	1.37773	0.89	0.644	0	Conjunctival cells	KRT19
APOBEC3A	0	1.35969	0.999	0.868	0	Conjunctival cells	APOBEC3A
AQP3	0	1.3586	0.999	0.749	0	Conjunctival cells	AQP3
F3	0	1.25682	0.817	0.359	0	Conjunctival cells	F3
HOPX	0	1.2428	0.974	0.731	0	Conjunctival cells	HOPX
CXCL17	0	1.15143	0.922	0.347	0	Conjunctival cells	CXCL17
PLAU	0	1.13524	0.997	0.898	0	Conjunctival cells	PLAU
DSG3	0	1.11662	0.987	0.691	0	Conjunctival cells	DSG3
CLDN4	0	1.09993	1	0.959	0	Conjunctival cells	CLDN4
ZFP36L1	0	0.981261	1	0.98	0	Conjunctival cells	ZFP36L1
DUSP5	0	0.904445	0.972	0.693	0	Conjunctival cells	DUSP5
S100A11	0	0.904026	0.999	0.97	0	Conjunctival cells	S100A11
S100A14	0	0.903615	0.997	0.926	0	Conjunctival cells	S100A14
LIPH	0	0.89971	0.977	0.583	0	Conjunctival cells	LIPH
PRSS22	0	0.897632	0.86	0.576	0	Conjunctival cells	PRSS22
TXN	0	0.89454	1	0.984	0	Conjunctival cells	TXN
CDKN2B	0	0.891776	0.983	0.561	0	Conjunctival cells	CDKN2B
FAM3D	0	0.861018	0.874	0.272	0	Conjunctival cells	FAM3D
PITX1	0	0.830494	0.89	0.311	0	Conjunctival cells	PITX1
DENND2C	0	0.827501	0.999	0.847	0	Conjunctival cells	DENND2C
PHLDA2	0	0.818879	0.999	0.97	0	Conjunctival cells	PHLDA2
POLR2J3	0	0.796647	0.997	0.888	0	Conjunctival cells	POLR2J3
PLAUR	0	0.79373	0.99	0.822	0	Conjunctival cells	PLAUR
CSTA	0	0.79158	0.985	0.826	0	Conjunctival cells	CSTA
CALML3	0	0.784787	0.992	0.893	0	Conjunctival cells	CALML3
LYPD3	0	0.780562	0.997	0.927	0	Conjunctival cells	LYPD3
IL36G	0	0.777877	0.935	0.57	0	Conjunctival cells	IL36G
PVRL4	0	0.733567	0.994	0.755	0	Conjunctival cells	PVRL4
HS3ST1	0	0.728892	0.947	0.517	0	Conjunctival cells	HS3ST1
DEFB1	0	0.725778	0.899	0.476	0	Conjunctival cells	DEFB1
B4GALT5	0	0.721348	0.959	0.57	0	Conjunctival cells	B4GALT5
IVL	0	0.713483	0.824	0.34	0	Conjunctival cells	IVL
DSC2	0	0.693586	0.995	0.82	0	Conjunctival cells	DSC2
S100A16	0	0.69007	0.996	0.929	0	Conjunctival cells	S100A16
CLDN1	0	0.679547	0.997	0.918	0	Conjunctival cells	CLDN1
NRARP	0	0.676721	0.938	0.591	0	Conjunctival cells	NRARP
ST14	0	0.671737	0.966	0.595	0	Conjunctival cells	ST14
KLF5	0	0.667389	1	0.929	0	Conjunctival cells	KLF5
C19orf33	0	0.664141	0.999	0.973	0	Conjunctival cells	C19orf33
ZNF750	0	0.661886	0.973	0.679	0	Conjunctival cells	ZNF750
CSTB	0	0.659717	0.999	0.981	0	Conjunctival cells	CSTB
SCGB2A1	0	0.657128	0.914	0.627	0	Conjunctival cells	SCGB2A1
LMO4	0	0.655816	0.987	0.817	0	Conjunctival cells	LMO4
TACSTD2	0	0.64807	1	0.992	0	Conjunctival cells	TACSTD2
SDCBP2	0	0.642143	0.927	0.434	0	Conjunctival cells	SDCBP2
SERPINB2	0	0.640291	0.864	0.433	0	Conjunctival cells	SERPINB2
FAM3B	0	0.633186	0.887	0.272	0	Conjunctival cells	FAM3B
TRIM29	0	0.629894	1	0.973	0	Conjunctival cells	TRIM29
PKP1	0	0.6174	0.978	0.707	0	Conjunctival cells	PKP1
LMO7	0	0.600451	0.963	0.615	0	Conjunctival cells	LMO7
C9orf16	0	0.583854	0.995	0.936	0	Conjunctival cells	C9orf16
EZR	0	0.581418	1	0.967	0	Conjunctival cells	EZR
LRRC8A	0	0.575776	0.953	0.59	0	Conjunctival cells	LRRC8A
RAB25	0	0.572692	0.959	0.769	0	Conjunctival cells	RAB25
MAL2	0	0.571756	0.989	0.849	0	Conjunctival cells	MAL2
KLK11	0	0.562288	0.878	0.529	0	Conjunctival cells	KLK11
GRHL3	0	0.546823	0.953	0.606	0	Conjunctival cells	GRHL3
HMGA1	0	0.538856	0.985	0.754	0	Conjunctival cells	HMGA1
NDRG1	0	0.538516	0.983	0.768	0	Conjunctival cells	NDRG1
MUC16	0	0.535905	0.848	0.226	0	Conjunctival cells	MUC16
MPZL2	0	0.532404	0.996	0.923	0	Conjunctival cells	MPZL2
SOX9	0	0.531019	0.927	0.539	0	Conjunctival cells	SOX9
BARX2	0	0.520059	0.915	0.421	0	Conjunctival cells	BARX2
FGFR3	0	0.518287	0.99	0.805	0	Conjunctival cells	FGFR3
TGM1	0	0.517596	0.892	0.481	0	Conjunctival cells	TGM1
MAST4	0	0.517596	0.976	0.718	0	Conjunctival cells	MAST4
ABLIM1	0	0.516693	0.951	0.516	0	Conjunctival cells	ABLIM1
RGS12	0	0.510352	0.987	0.828	0	Conjunctival cells	RGS12
A4GALT	0	0.503937	0.953	0.615	0	Conjunctival cells	A4GALT
ISG20	0	0.488021	0.951	0.492	0	Conjunctival cells	ISG20
TMCC3	0	0.487386	0.953	0.54	0	Conjunctival cells	TMCC3
LSP1	0	0.487119	0.945	0.388	0	Conjunctival cells	LSP1
MXD1	0	0.483799	0.943	0.604	0	Conjunctival cells	MXD1
SEPW1	0	0.475104	0.996	0.953	0	Conjunctival cells	SEPW1
CDKN2A	0	0.458272	0.839	0.274	0	Conjunctival cells	CDKN2A
SPRR1A	0	0.4557	0.897	0.447	0	Conjunctival cells	SPRR1A
UNC5B-AS1	0	0.446707	0.948	0.712	0	Conjunctival cells	UNC5B-AS1
TSPAN14	0	0.430954	0.951	0.697	0	Conjunctival cells	TSPAN14
FAM213A	0	0.427732	0.954	0.61	0	Conjunctival cells	FAM213A
PVRL1	0	0.426798	0.964	0.72	0	Conjunctival cells	PVRL1
CPEB4	0	0.421655	0.967	0.64	0	Conjunctival cells	CPEB4
SMIM5	0	0.42114	0.889	0.448	0	Conjunctival cells	SMIM5
UAP1	0	0.420749	0.926	0.499	0	Conjunctival cells	UAP1
RP11-469H8.6	0	0.419289	0.911	0.317	0	Conjunctival cells	RP11-469H8.6
BCAS1	0	0.417521	0.817	0.335	0	Conjunctival cells	BCAS1
GRHL1	0	0.413642	0.943	0.674	0	Conjunctival cells	GRHL1
HIST1H2BD	0	0.390202	0.918	0.54	0	Conjunctival cells	HIST1H2BD
CAPN14	0	0.38818	0.898	0.37	0	Conjunctival cells	CAPN14
RAPGEFL1	0	0.386691	0.966	0.701	0	Conjunctival cells	RAPGEFL1
ARHGAP30	0	0.377225	0.906	0.395	0	Conjunctival cells	ARHGAP30
MUC21	0	0.376178	0.795	0.131	0	Conjunctival cells	MUC21
BLNK	0	0.374896	0.936	0.527	0	Conjunctival cells	BLNK
EMILIN2	0	0.374618	0.908	0.344	0	Conjunctival cells	EMILIN2
C20orf24	0	0.366719	0.975	0.83	0	Conjunctival cells	C20orf24
HIST2H2BE	0	0.353572	0.947	0.682	0	Conjunctival cells	HIST2H2BE
OCLN	0	0.350835	0.917	0.54	0	Conjunctival cells	OCLN
RARRES3	0	0.340633	0.965	0.8	0	Conjunctival cells	RARRES3
U47924.27	0	0.340478	0.935	0.638	0	Conjunctival cells	U47924.27
CRB3	0	0.32991	0.949	0.67	0	Conjunctival cells	CRB3
TMEM154	0	0.328884	0.899	0.489	0	Conjunctival cells	TMEM154
RP11-532F12.5	0	0.328794	0.969	0.769	0	Conjunctival cells	RP11-532F12.5
HIST1H2BC	0	0.313061	0.898	0.551	0	Conjunctival cells	HIST1H2BC
C11orf31	0	0.309734	0.991	0.934	0	Conjunctival cells	C11orf31
SULT2B1	0	0.307887	0.832	0.46	0	Conjunctival cells	SULT2B1
RDH13	0	0.304722	0.935	0.477	0	Conjunctival cells	RDH13
HIST1H2BK	0	0.303885	0.919	0.599	0	Conjunctival cells	HIST1H2BK
BIK	0	0.303275	0.935	0.635	0	Conjunctival cells	BIK
STX11	0	0.293629	0.945	0.575	0	Conjunctival cells	STX11
MPP7	0	0.293358	0.878	0.454	0	Conjunctival cells	MPP7
CCDC64B	0	0.293059	0.939	0.621	0	Conjunctival cells	CCDC64B
RERG	0	0.28946	0.84	0.269	0	Conjunctival cells	RERG
FRMD8	0	0.288347	0.942	0.61	0	Conjunctival cells	FRMD8
RAB27B	0	0.282734	0.88	0.521	0	Conjunctival cells	RAB27B
AIM1L	0	0.277194	0.928	0.623	0	Conjunctival cells	AIM1L
HIST2H2AA3	0	0.265387	0.926	0.657	0	Conjunctival cells	HIST2H2AA3
MYCL	0	0.26071	0.869	0.471	0	Conjunctival cells	MYCL
FAM129B	0	0.255504	0.937	0.652	0	Conjunctival cells	FAM129B
P2RY2	0	0.250866	0.848	0.511	0	Conjunctival cells	P2RY2
EPHB3	0	0.250172	0.926	0.557	0	Conjunctival cells	EPHB3
HIST1H2AC	2.01483e-307	0.433014	0.837	0.341	5.77026e-303	Conjunctival cells	HIST1H2AC
CLINT1	1.26425e-306	0.481788	0.944	0.59	3.6207e-302	Conjunctival cells	CLINT1
RAB11FIP1	2.49041e-306	0.529717	0.85	0.413	7.1323e-302	Conjunctival cells	RAB11FIP1
RCOR1	9.66382e-304	0.335108	0.946	0.654	2.76762e-299	Conjunctival cells	RCOR1
CLDN7	1.23173e-301	0.526184	0.971	0.712	3.52756e-297	Conjunctival cells	CLDN7
NT5C2	1.14606e-300	0.33423	0.921	0.543	3.28221e-296	Conjunctival cells	NT5C2
CCDC12	9.0483e-300	0.466019	0.985	0.809	2.59134e-295	Conjunctival cells	CCDC12
LAD1	7.68009e-299	0.350595	0.95	0.66	2.1995e-294	Conjunctival cells	LAD1
SPRR2A	1.23919e-298	0.395865	0.756	0.369	3.54892e-294	Conjunctival cells	SPRR2A
CAST	2.30671e-298	0.416317	1	0.974	6.60619e-294	Conjunctival cells	CAST
HES4	7.37924e-297	0.52706	0.97	0.707	2.11334e-292	Conjunctival cells	HES4
TMSB4X	6.26019e-296	0.557801	1	1	1.79285e-291	Conjunctival cells	TMSB4X
MAP3K8	1.69131e-294	0.350089	0.958	0.704	4.84376e-290	Conjunctival cells	MAP3K8
F11R	6.97833e-293	0.432604	0.963	0.76	1.99852e-288	Conjunctival cells	F11R
COX7A1	1.30318e-291	0.437552	0.963	0.66	3.73218e-287	Conjunctival cells	COX7A1
CAMSAP1	2.65284e-290	0.271411	0.944	0.61	7.59747e-286	Conjunctival cells	CAMSAP1
SPSB1	3.90467e-290	0.253352	0.94	0.621	1.11826e-285	Conjunctival cells	SPSB1
RHOV	1.26528e-289	0.561631	0.991	0.817	3.62365e-285	Conjunctival cells	RHOV
IRF6	4.18926e-289	0.425424	0.994	0.901	1.19976e-284	Conjunctival cells	IRF6
EPS8L1	4.17438e-287	0.441757	0.865	0.5	1.1955e-282	Conjunctival cells	EPS8L1
MYH14	1.62321e-285	0.448111	0.946	0.739	4.64871e-281	Conjunctival cells	MYH14
TMEM40	1.2131e-284	0.423757	0.848	0.491	3.4742e-280	Conjunctival cells	TMEM40
ZBTB43	7.29931e-284	0.377779	0.971	0.77	2.09045e-279	Conjunctival cells	ZBTB43
B2M1	9.92029e-284	0.511863	1	0.994	2.84107e-279	Conjunctival cells	B2M
LYPD2	1.53674e-282	0.827727	0.753	0.206	4.40108e-278	Conjunctival cells	LYPD2
CTNND1	9.93275e-282	0.430991	0.99	0.854	2.84464e-277	Conjunctival cells	CTNND1
TMPRSS11D	1.65526e-281	0.420944	0.916	0.633	4.74051e-277	Conjunctival cells	TMPRSS11D
SPINT1	1.75691e-281	0.476434	0.965	0.801	5.03161e-277	Conjunctival cells	SPINT1
MKNK2	7.77053e-277	0.47376	0.979	0.742	2.2254e-272	Conjunctival cells	MKNK2
DBI	3.40683e-274	0.535838	0.997	0.948	9.75682e-270	Conjunctival cells	DBI
FXYD3	5.30418e-273	0.557524	1	0.979	1.51907e-268	Conjunctival cells	FXYD3
F2RL1	7.50297e-272	0.255101	0.942	0.594	2.14878e-267	Conjunctival cells	F2RL1
MDK	8.15138e-272	0.557866	0.846	0.514	2.33447e-267	Conjunctival cells	MDK
TNNT3	5.00444e-269	0.360583	0.953	0.708	1.43322e-264	Conjunctival cells	TNNT3
RAB10	5.94261e-269	0.39743	0.985	0.834	1.70191e-264	Conjunctival cells	RAB10
SLC9A3R1	2.09798e-267	0.391294	0.922	0.67	6.00841e-263	Conjunctival cells	SLC9A3R1
HES2	1.11102e-266	0.380952	0.947	0.761	3.18184e-262	Conjunctival cells	HES2
RASSF5	3.73812e-266	0.31214	0.942	0.682	1.07056e-261	Conjunctival cells	RASSF5
TJP2	5.85501e-265	0.376296	0.944	0.698	1.67682e-260	Conjunctival cells	TJP2
KRT16	2.60453e-264	0.878351	0.845	0.582	7.45911e-260	Conjunctival cells	KRT16
RPL28	8.15895e-262	0.326616	1	0.988	2.33664e-257	Conjunctival cells	RPL28
CLCF1	3.46601e-261	0.397317	0.976	0.848	9.92631e-257	Conjunctival cells	CLCF1
CRIP1	7.33782e-261	0.368536	0.961	0.636	2.10148e-256	Conjunctival cells	CRIP1
CHCHD10	3.29828e-259	0.437359	0.871	0.444	9.44595e-255	Conjunctival cells	CHCHD10
SYT8	1.20158e-256	0.523523	0.998	0.969	3.44122e-252	Conjunctival cells	SYT8
ITPKC	3.38356e-255	0.413591	0.962	0.77	9.69018e-251	Conjunctival cells	ITPKC
INPP1	7.98404e-254	0.290605	0.948	0.632	2.28655e-249	Conjunctival cells	INPP1
SDC1	1.81106e-253	0.50535	0.999	0.975	5.1867e-249	Conjunctival cells	SDC1
CEACAM6	5.15948e-252	0.329828	0.69	0.073	1.47762e-247	Conjunctival cells	CEACAM6
PHLDA3	9.20388e-249	0.436346	0.998	0.918	2.6359e-244	Conjunctival cells	PHLDA3
TNNI2	1.42765e-247	0.373609	0.962	0.84	4.08864e-243	Conjunctival cells	TNNI2
CSNK1E	3.74519e-244	0.387554	0.985	0.799	1.07259e-239	Conjunctival cells	CSNK1E
S100A8	1.97904e-243	1.83389	0.743	0.273	5.66777e-239	Conjunctival cells	S100A8
EPHA2	1.45995e-242	0.446741	0.974	0.866	4.18114e-238	Conjunctival cells	EPHA2
PERP	7.5694e-242	0.453876	1	0.995	2.1678e-237	Conjunctival cells	PERP
SPINT2	1.80378e-241	0.402467	0.998	0.974	5.16584e-237	Conjunctival cells	SPINT2
SERPINB1	2.30946e-241	0.823801	0.914	0.688	6.61407e-237	Conjunctival cells	SERPINB1
VPS37B	3.15514e-238	0.402111	0.951	0.719	9.03601e-234	Conjunctival cells	VPS37B
TM4SF11	7.77434e-238	0.647851	0.99	0.774	2.22649e-233	Conjunctival cells	TM4SF1
CHMP4B	9.0097e-237	0.380905	0.994	0.905	2.58029e-232	Conjunctival cells	CHMP4B
HSPB1	3.00469e-236	0.470154	1	1	8.60513e-232	Conjunctival cells	HSPB1
JAG1	6.97852e-233	0.390421	0.945	0.699	1.99858e-228	Conjunctival cells	JAG1
RPS29	3.60548e-232	0.280337	0.999	0.995	1.03257e-227	Conjunctival cells	RPS29
COX8A	6.85087e-232	0.35522	0.994	0.94	1.96202e-227	Conjunctival cells	COX8A
BAG1	8.23991e-232	0.483059	0.999	0.965	2.35983e-227	Conjunctival cells	BAG1
AGPAT2	5.43407e-230	0.365389	0.953	0.673	1.55626e-225	Conjunctival cells	AGPAT2
RALGDS	5.09512e-225	0.284686	0.947	0.744	1.45919e-220	Conjunctival cells	RALGDS
RPL41	5.01791e-224	0.291468	1	1	1.43708e-219	Conjunctival cells	RPL41
DSP	7.5838e-224	0.451657	0.999	0.961	2.17192e-219	Conjunctival cells	DSP
TOB2	1.28119e-223	0.259639	0.953	0.683	3.66919e-219	Conjunctival cells	TOB2
UBE2H	7.27871e-223	0.355441	0.962	0.719	2.08455e-218	Conjunctival cells	UBE2H
SAT1	1.9939e-222	0.520784	1	0.999	5.71033e-218	Conjunctival cells	SAT1
ALDH1A3	9.13711e-218	0.499423	0.804	0.438	2.61678e-213	Conjunctival cells	ALDH1A3
NEAT1	9.25868e-218	0.404224	1	0.997	2.65159e-213	Conjunctival cells	NEAT1
DNAJB6	1.77265e-217	0.306368	0.998	0.947	5.07669e-213	Conjunctival cells	DNAJB6
CBX6	4.64828e-216	0.298126	0.959	0.651	1.33122e-211	Conjunctival cells	CBX6
ATP5E	1.67542e-215	0.261	0.999	0.987	4.79822e-211	Conjunctival cells	ATP5E
MAOA	1.4078e-214	0.2883	0.839	0.427	4.03179e-210	Conjunctival cells	MAOA
JUP	1.4092e-214	0.357474	0.993	0.908	4.03582e-210	Conjunctival cells	JUP
VAMP8	4.55021e-213	0.397602	0.992	0.918	1.30314e-208	Conjunctival cells	VAMP8
MT-ND11	5.27518e-213	0.277361	1	0.999	1.51076e-208	Conjunctival cells	MT-ND1
CP	5.00049e-212	0.423126	0.725	0.255	1.43209e-207	Conjunctival cells	CP
RAP2B	2.39524e-210	0.404045	0.992	0.872	6.85973e-206	Conjunctival cells	RAP2B
NBEAL2	5.83642e-209	0.331494	0.832	0.562	1.67149e-204	Conjunctival cells	NBEAL2
C15orf48	1.64816e-208	0.596888	0.764	0.402	4.72017e-204	Conjunctival cells	C15orf48
EHF	7.39867e-208	0.356771	0.937	0.718	2.11891e-203	Conjunctival cells	EHF
C1orf116	1.2751e-207	0.289733	0.933	0.741	3.65177e-203	Conjunctival cells	C1orf116
CCDC6	9.76869e-207	0.317977	0.891	0.566	2.79765e-202	Conjunctival cells	CCDC6
SPRR1B	3.72629e-206	0.333371	0.714	0.346	1.06717e-201	Conjunctival cells	SPRR1B
CD55	4.93244e-203	0.44805	0.979	0.879	1.4126e-198	Conjunctival cells	CD55
CALM1	3.62752e-200	0.364511	0.997	0.971	1.03889e-195	Conjunctival cells	CALM1
MSMB	7.63366e-200	0.291045	0.691	0.217	2.1862e-195	Conjunctival cells	MSMB
CEACAM1	5.11332e-198	0.341427	0.71	0.276	1.4644e-193	Conjunctival cells	CEACAM1
YWHAZ	7.76867e-198	0.301532	0.999	0.988	2.22487e-193	Conjunctival cells	YWHAZ
BAIAP2	4.37011e-197	0.329162	0.975	0.827	1.25155e-192	Conjunctival cells	BAIAP2
EMP2	7.20577e-194	0.342809	0.968	0.795	2.06366e-189	Conjunctival cells	EMP2
PDLIM5	8.99439e-194	0.32141	0.894	0.6	2.5759e-189	Conjunctival cells	PDLIM5
DSG1	4.80013e-193	0.355968	0.971	0.804	1.37471e-188	Conjunctival cells	DSG1
LCN2	1.41588e-190	0.849035	0.697	0.215	4.05495e-186	Conjunctival cells	LCN2
TC2N	3.66452e-189	0.289694	0.77	0.466	1.04948e-184	Conjunctival cells	TC2N
AKR1A1	6.48503e-189	0.293651	0.932	0.654	1.85725e-184	Conjunctival cells	AKR1A1
WASF2	1.33307e-187	0.252933	0.931	0.578	3.81778e-183	Conjunctival cells	WASF2
BID	3.64803e-187	0.30627	0.841	0.499	1.04476e-182	Conjunctival cells	BID
ZNF593	1.10363e-186	0.288407	0.966	0.764	3.16069e-182	Conjunctival cells	ZNF593
HEBP2	5.75106e-185	0.36671	0.969	0.775	1.64705e-180	Conjunctival cells	HEBP2
DSC3	2.245e-184	0.3957	0.993	0.923	6.42946e-180	Conjunctival cells	DSC3
BTG1	9.99922e-184	0.504528	0.999	0.969	2.86368e-179	Conjunctival cells	BTG1
TMED3	1.87456e-183	0.330674	0.956	0.727	5.36854e-179	Conjunctival cells	TMED3
TTC9	1.34919e-181	0.277568	0.677	0.188	3.86394e-177	Conjunctival cells	TTC9
MAFF	6.07741e-181	0.356566	0.985	0.876	1.74051e-176	Conjunctival cells	MAFF
SPAG9	8.08031e-181	0.272188	0.976	0.767	2.31412e-176	Conjunctival cells	SPAG9
SCNN1A	1.60519e-180	0.252706	0.892	0.647	4.59711e-176	Conjunctival cells	SCNN1A
CFLAR	2.57835e-179	0.301999	0.94	0.647	7.38415e-175	Conjunctival cells	CFLAR
IGFBP31	9.34763e-179	0.416706	0.777	0.351	2.67707e-174	Conjunctival cells	IGFBP3
CDH1	2.78018e-178	0.266038	0.955	0.747	7.96217e-174	Conjunctival cells	CDH1
SERINC2	2.23223e-176	0.373802	0.917	0.718	6.39289e-172	Conjunctival cells	SERINC2
ANXA1	6.94598e-174	0.460795	1	0.987	1.98926e-169	Conjunctival cells	ANXA1
KRT24	1.04002e-173	0.295075	0.675	0.215	2.97852e-169	Conjunctival cells	KRT24
LDLR	1.57681e-173	0.30499	0.904	0.605	4.51583e-169	Conjunctival cells	LDLR
FGFBP1	2.55018e-173	0.540989	0.955	0.817	7.30345e-169	Conjunctival cells	FGFBP1
ARF6	1.38963e-172	0.295857	0.992	0.918	3.97977e-168	Conjunctival cells	ARF6
IRF2BP2	3.91857e-172	0.283486	0.991	0.841	1.12224e-167	Conjunctival cells	IRF2BP2
CTTN	6.72827e-171	0.282843	0.958	0.696	1.92691e-166	Conjunctival cells	CTTN
CLIC1	3.7445e-170	0.306734	0.999	0.962	1.07239e-165	Conjunctival cells	CLIC1
B3GNT5	1.64643e-168	0.250391	0.955	0.789	4.71522e-164	Conjunctival cells	B3GNT5
PPDPF	7.06024e-168	0.352945	0.999	0.99	2.02198e-163	Conjunctival cells	PPDPF
HMGCS1	1.28679e-166	0.315236	0.884	0.681	3.68523e-162	Conjunctival cells	HMGCS1
PRELID1	2.02663e-165	0.263325	0.988	0.871	5.80407e-161	Conjunctival cells	PRELID1
C11orf96	5.33576e-164	0.411762	0.925	0.701	1.52811e-159	Conjunctival cells	C11orf96
H2AFJ	4.33731e-162	0.276752	0.944	0.627	1.24216e-157	Conjunctival cells	H2AFJ
GALNT3	2.73629e-161	0.264615	0.939	0.758	7.83646e-157	Conjunctival cells	GALNT3
CD82	2.33706e-159	0.295311	0.935	0.689	6.69309e-155	Conjunctival cells	CD82
COX7A2	2.13665e-158	0.281737	0.999	0.981	6.11916e-154	Conjunctival cells	COX7A2
DAPP1	3.73042e-158	0.284276	0.792	0.543	1.06835e-153	Conjunctival cells	DAPP1
IFI27	4.33115e-158	0.308617	0.96	0.76	1.2404e-153	Conjunctival cells	IFI27
RIOK3	4.74167e-157	0.311341	0.984	0.903	1.35797e-152	Conjunctival cells	RIOK3
TMEM165	1.47225e-156	0.274257	0.962	0.798	4.21637e-152	Conjunctival cells	TMEM165
MACC1	1.56002e-155	0.256895	0.7	0.283	4.46774e-151	Conjunctival cells	MACC1
CTSS	2.69952e-155	0.257573	0.803	0.504	7.73114e-151	Conjunctival cells	CTSS
PPL	3.01205e-154	0.302235	0.96	0.817	8.6262e-150	Conjunctival cells	PPL
PTPN13	2.30072e-153	0.263011	0.943	0.671	6.58903e-149	Conjunctival cells	PTPN13
VMP1	2.84195e-151	0.381111	0.998	0.938	8.13906e-147	Conjunctival cells	VMP1
SH3BGRL3	5.56478e-150	0.316287	0.999	0.967	1.5937e-145	Conjunctival cells	SH3BGRL3
RND3	2.11498e-149	0.372928	0.979	0.817	6.05709e-145	Conjunctival cells	RND3
EIF6	6.57669e-148	0.255932	0.942	0.769	1.8835e-143	Conjunctival cells	EIF6
MGST1	5.23687e-146	0.376469	0.737	0.315	1.49979e-141	Conjunctival cells	MGST1
TSTD1	1.30779e-144	0.297496	0.992	0.922	3.74537e-140	Conjunctival cells	TSTD1
CDKN1A	4.42545e-142	0.331686	0.994	0.959	1.26741e-137	Conjunctival cells	CDKN1A
LINC00511	3.92151e-141	0.262798	0.763	0.459	1.12308e-136	Conjunctival cells	LINC00511
PDCD4	2.20597e-137	0.255136	0.978	0.876	6.31768e-133	Conjunctival cells	PDCD4
SLC25A5	1.87076e-136	0.260627	0.997	0.927	5.35767e-132	Conjunctival cells	SLC25A5
MIDN	1.15132e-134	0.262479	0.973	0.887	3.29728e-130	Conjunctival cells	MIDN
FAM83A	2.19678e-133	0.315838	0.965	0.852	6.29136e-129	Conjunctival cells	FAM83A
NUPR1	3.18934e-127	0.344329	0.985	0.819	9.13396e-123	Conjunctival cells	NUPR1
FABP5	5.26477e-126	0.465282	0.999	0.983	1.50778e-121	Conjunctival cells	FABP5
RHCG	5.14599e-125	0.323895	0.666	0.34	1.47376e-120	Conjunctival cells	RHCG
CCND1	1.17166e-124	0.38298	0.968	0.81	3.35553e-120	Conjunctival cells	CCND1
ST3GAL4	6.38642e-124	0.270729	0.869	0.609	1.82901e-119	Conjunctival cells	ST3GAL4
GLTP	1.1094e-123	0.268201	0.978	0.811	3.17722e-119	Conjunctival cells	GLTP
SFN	3.82685e-119	0.355667	0.999	0.99	1.09597e-114	Conjunctival cells	SFN
KRT6A	4.95436e-114	0.503564	0.725	0.383	1.41888e-109	Conjunctival cells	KRT6A
EMP1	5.77396e-114	0.356322	1	0.996	1.65361e-109	Conjunctival cells	EMP1
MALL	1.78125e-112	0.327858	0.953	0.837	5.10133e-108	Conjunctival cells	MALL
HLA-B1	2.20691e-108	0.287289	0.994	0.892	6.32038e-104	Conjunctival cells	HLA-B
RPLP0	5.08732e-104	0.260995	0.999	0.977	1.45696e-99	Conjunctival cells	RPLP0
HMOX1	5.5108e-98	0.283038	0.661	0.35	1.57824e-93	Conjunctival cells	HMOX1
PLAT	9.48328e-95	0.366668	0.83	0.539	2.71592e-90	Conjunctival cells	PLAT
ATP10B	1.50604e-92	0.258457	0.606	0.212	4.31316e-88	Conjunctival cells	ATP10B
MUC4	3.9077e-80	0.320702	0.542	0.082	1.11913e-75	Conjunctival cells	MUC4
S100A4	1.10554e-78	0.485132	1	0.992	3.16617e-74	Conjunctival cells	S100A4
MUC1	1.02546e-77	0.266534	0.634	0.351	2.93681e-73	Conjunctival cells	MUC1
KRT7	1.61242e-70	0.262607	0.563	0.205	4.6178e-66	Conjunctival cells	KRT7
WFDC2	3.85877e-10	0.484544	0.513	0.367	1.10511e-05	Conjunctival cells	WFDC2
KRT23	9.85999e-06	0.293936	0.492	0.29	0.28238	Conjunctival cells	KRT23
ALDH3A1	0	1.65106	1	0.988	0	TGFBI-hi corneal epithelial cells	ALDH3A1
IGFBP6	0	1.50788	0.996	0.97	0	TGFBI-hi corneal epithelial cells	IGFBP6
NQO1	0	1.29917	0.998	0.971	0	TGFBI-hi corneal epithelial cells	NQO1
GJB6	0	1.11508	0.992	0.949	0	TGFBI-hi corneal epithelial cells	GJB6
CTSV	0	1.0619	0.988	0.917	0	TGFBI-hi corneal epithelial cells	CTSV
COL17A1	0	1.05884	0.992	0.928	0	TGFBI-hi corneal epithelial cells	COL17A1
TGFBI	0	1.03335	1	0.987	0	TGFBI-hi corneal epithelial cells	TGFBI
MIR205HG	0	0.952729	0.996	0.99	0	TGFBI-hi corneal epithelial cells	MIR205HG
NTRK2	0	0.937946	0.913	0.811	0	TGFBI-hi corneal epithelial cells	NTRK2
TKT	0	0.901103	0.999	0.987	0	TGFBI-hi corneal epithelial cells	TKT
CXCL14	0	0.87289	0.996	0.991	0	TGFBI-hi corneal epithelial cells	CXCL14
CRTAC1	0	0.868586	0.982	0.907	0	TGFBI-hi corneal epithelial cells	CRTAC1
GJB2	0	0.862914	0.991	0.959	0	TGFBI-hi corneal epithelial cells	GJB2
KRT12	0	0.847497	0.998	0.977	0	TGFBI-hi corneal epithelial cells	KRT12
HTRA1	0	0.834464	0.932	0.735	0	TGFBI-hi corneal epithelial cells	HTRA1
CLU	0	0.826338	1	0.997	0	TGFBI-hi corneal epithelial cells	CLU
ENO1	0	0.792976	1	0.994	0	TGFBI-hi corneal epithelial cells	ENO1
IER3	0	0.787782	0.979	0.939	0	TGFBI-hi corneal epithelial cells	IER3
FTH1	0	0.781052	1	1	0	TGFBI-hi corneal epithelial cells	FTH1
CRYAB	0	0.762319	0.986	0.984	0	TGFBI-hi corneal epithelial cells	CRYAB
SUCO	0	0.741759	0.97	0.916	0	TGFBI-hi corneal epithelial cells	SUCO
HOMER3	0	0.740997	0.89	0.707	0	TGFBI-hi corneal epithelial cells	HOMER3
GJA1	0	0.740768	0.984	0.928	0	TGFBI-hi corneal epithelial cells	GJA1
CAMK2N1	0	0.739851	0.934	0.818	0	TGFBI-hi corneal epithelial cells	CAMK2N1
S100A10	0	0.735788	0.986	0.993	0	TGFBI-hi corneal epithelial cells	S100A10
RASSF6	0	0.723944	0.89	0.787	0	TGFBI-hi corneal epithelial cells	RASSF6
MGARP	0	0.712075	0.991	0.952	0	TGFBI-hi corneal epithelial cells	MGARP
DAAM1	0	0.706628	0.936	0.879	0	TGFBI-hi corneal epithelial cells	DAAM1
IVNS1ABP	0	0.697527	0.959	0.905	0	TGFBI-hi corneal epithelial cells	IVNS1ABP
CPVL	0	0.674631	0.783	0.729	0	TGFBI-hi corneal epithelial cells	CPVL
DAPL1	0	0.674331	0.96	0.925	0	TGFBI-hi corneal epithelial cells	DAPL1
ANGPTL7	0	0.671798	0.806	0.727	0	TGFBI-hi corneal epithelial cells	ANGPTL7
HN1	0	0.668663	0.887	0.904	0	TGFBI-hi corneal epithelial cells	HN1
LGALS7	0	0.66686	0.876	0.896	0	TGFBI-hi corneal epithelial cells	LGALS7
TSPAN1	0	0.650457	0.837	0.79	0	TGFBI-hi corneal epithelial cells	TSPAN1
IER2	0	0.640744	0.979	0.964	0	TGFBI-hi corneal epithelial cells	IER2
CYBRD1	0	0.602274	0.917	0.832	0	TGFBI-hi corneal epithelial cells	CYBRD1
BCAM	0	0.599824	0.928	0.826	0	TGFBI-hi corneal epithelial cells	BCAM
SPARC	0	0.599639	0.907	0.661	0	TGFBI-hi corneal epithelial cells	SPARC
CLCA2	0	0.595851	0.92	0.875	0	TGFBI-hi corneal epithelial cells	CLCA2
CLTB	0	0.582627	0.977	0.99	0	TGFBI-hi corneal epithelial cells	CLTB
LDHA	0	0.579991	0.999	0.998	0	TGFBI-hi corneal epithelial cells	LDHA
HMGN3	0	0.579431	0.99	0.993	0	TGFBI-hi corneal epithelial cells	HMGN3
IGFBP71	0	0.57731	0.983	0.893	0	TGFBI-hi corneal epithelial cells	IGFBP7
AGL	0	0.561811	0.877	0.812	0	TGFBI-hi corneal epithelial cells	AGL
BHLHE41	0	0.550364	0.912	0.867	0	TGFBI-hi corneal epithelial cells	BHLHE41
MOXD1	0	0.544314	0.763	0.659	0	TGFBI-hi corneal epithelial cells	MOXD1
GAPDH	0	0.535024	0.996	0.999	0	TGFBI-hi corneal epithelial cells	GAPDH
C8orf47	0	0.534123	0.959	0.947	0	TGFBI-hi corneal epithelial cells	C8orf47
HCFC1R1	0	0.53219	0.861	0.749	0	TGFBI-hi corneal epithelial cells	HCFC1R1
BCL2L13	0	0.527745	0.947	0.947	0	TGFBI-hi corneal epithelial cells	BCL2L13
HSPA1A	0	0.522515	0.982	0.903	0	TGFBI-hi corneal epithelial cells	HSPA1A
S100A6	0	0.51969	1	0.999	0	TGFBI-hi corneal epithelial cells	S100A6
C1QBP	0	0.507921	0.937	0.935	0	TGFBI-hi corneal epithelial cells	C1QBP
GPX1	0	0.500224	0.968	0.986	0	TGFBI-hi corneal epithelial cells	GPX1
DNAJB1	0	0.498813	0.994	0.982	0	TGFBI-hi corneal epithelial cells	DNAJB1
SOD1	0	0.49142	0.973	0.983	0	TGFBI-hi corneal epithelial cells	SOD1
NGFRAP1	0	0.481319	0.899	0.933	0	TGFBI-hi corneal epithelial cells	NGFRAP1
IGFBP2	0	0.479911	0.984	0.948	0	TGFBI-hi corneal epithelial cells	IGFBP2
PTRF	0	0.470872	0.898	0.859	0	TGFBI-hi corneal epithelial cells	PTRF
MINOS1	0	0.447334	0.929	0.955	0	TGFBI-hi corneal epithelial cells	MINOS1
RDX	0	0.422455	0.907	0.864	0	TGFBI-hi corneal epithelial cells	RDX
GPX4	0	0.403209	0.972	0.995	0	TGFBI-hi corneal epithelial cells	GPX4
TP53TG1	1.86292e-301	0.452758	0.922	0.938	5.33521e-297	TGFBI-hi corneal epithelial cells	TP53TG1
GLUL	3.73408e-300	0.38158	0.992	0.971	1.0694e-295	TGFBI-hi corneal epithelial cells	GLUL
GYG1	1.04799e-298	0.50496	0.828	0.721	3.00135e-294	TGFBI-hi corneal epithelial cells	GYG1
HSPA1B	1.09954e-298	0.478669	0.97	0.902	3.14896e-294	TGFBI-hi corneal epithelial cells	HSPA1B
C7orf73	4.59778e-297	0.423243	0.883	0.933	1.31676e-292	TGFBI-hi corneal epithelial cells	C7orf73
RPA3	3.5174e-295	0.527233	0.852	0.806	1.00735e-290	TGFBI-hi corneal epithelial cells	RPA3
KRT141	6.46947e-290	0.600549	0.989	0.983	1.85279e-285	TGFBI-hi corneal epithelial cells	KRT14
PKM	4.92206e-288	0.341122	0.992	0.98	1.40963e-283	TGFBI-hi corneal epithelial cells	PKM
MIF	5.00177e-282	0.356083	0.973	0.969	1.43246e-277	TGFBI-hi corneal epithelial cells	MIF
GSTA4	1.56902e-269	0.44629	0.842	0.82	4.49351e-265	TGFBI-hi corneal epithelial cells	GSTA4
BGN	1.95738e-268	0.447174	0.732	0.591	5.60575e-264	TGFBI-hi corneal epithelial cells	BGN
IL18	4.67741e-268	0.35925	0.946	0.919	1.33956e-263	TGFBI-hi corneal epithelial cells	IL18
ITGA6	1.10583e-267	0.444655	0.84	0.824	3.16697e-263	TGFBI-hi corneal epithelial cells	ITGA6
UBC	2.86467e-265	0.388567	1	0.999	8.20413e-261	TGFBI-hi corneal epithelial cells	UBC
KCNN4	2.31219e-264	0.450415	0.825	0.819	6.62187e-260	TGFBI-hi corneal epithelial cells	KCNN4
S100A13	2.06435e-262	0.402418	0.912	0.867	5.9121e-258	TGFBI-hi corneal epithelial cells	S100A13
KRT18	5.23608e-261	0.432537	0.901	0.899	1.49956e-256	TGFBI-hi corneal epithelial cells	KRT18
SLC38A2	9.92278e-260	0.363914	0.934	0.879	2.84179e-255	TGFBI-hi corneal epithelial cells	SLC38A2
TNS4	1.34331e-259	0.412293	0.937	0.929	3.84711e-255	TGFBI-hi corneal epithelial cells	TNS4
MCL1	4.01688e-259	0.377581	0.991	0.985	1.1504e-254	TGFBI-hi corneal epithelial cells	MCL1
TRIM36	2.35007e-258	0.426963	0.898	0.918	6.73036e-254	TGFBI-hi corneal epithelial cells	TRIM36
C14orf2	4.32614e-253	0.284793	0.957	0.986	1.23896e-248	TGFBI-hi corneal epithelial cells	C14orf2
MRPL33	4.16836e-249	0.336924	0.977	0.972	1.19378e-244	TGFBI-hi corneal epithelial cells	MRPL33
ATP1B3	6.83978e-249	0.285134	0.984	0.974	1.95884e-244	TGFBI-hi corneal epithelial cells	ATP1B3
DCDC1	7.97312e-248	0.522396	0.824	0.816	2.28342e-243	TGFBI-hi corneal epithelial cells	DCDC1
PRDX1	2.39839e-247	0.325333	0.992	0.991	6.86874e-243	TGFBI-hi corneal epithelial cells	PRDX1
HSPA5	4.74265e-246	0.607949	0.974	0.947	1.35825e-241	TGFBI-hi corneal epithelial cells	HSPA5
PLP2	8.45267e-246	0.366267	0.969	0.976	2.42076e-241	TGFBI-hi corneal epithelial cells	PLP2
JUN	4.06852e-245	0.422188	0.994	0.992	1.16518e-240	TGFBI-hi corneal epithelial cells	JUN
ASPH	1.50333e-244	0.400176	0.971	0.883	4.30537e-240	TGFBI-hi corneal epithelial cells	ASPH
HCAR2	2.1395e-236	0.638108	0.832	0.876	6.12731e-232	TGFBI-hi corneal epithelial cells	HCAR2
ARPC2	5.46447e-236	0.307779	0.981	0.991	1.56497e-231	TGFBI-hi corneal epithelial cells	ARPC2
PLK2	3.63831e-235	0.623283	0.795	0.733	1.04198e-230	TGFBI-hi corneal epithelial cells	PLK2
LYPD6B	9.06681e-235	0.414967	0.769	0.709	2.59664e-230	TGFBI-hi corneal epithelial cells	LYPD6B
PRDX5	1.02783e-230	0.34045	0.985	0.993	2.94359e-226	TGFBI-hi corneal epithelial cells	PRDX5
CAV11	1.00463e-227	0.37104	0.878	0.796	2.87717e-223	TGFBI-hi corneal epithelial cells	CAV1
PRDX2	4.22312e-227	0.351498	0.931	0.932	1.20946e-222	TGFBI-hi corneal epithelial cells	PRDX2
RB1	2.8707e-225	0.363142	0.922	0.895	8.2214e-221	TGFBI-hi corneal epithelial cells	RB1
CRLF1	6.63142e-225	0.29126	0.638	0.435	1.89917e-220	TGFBI-hi corneal epithelial cells	CRLF1
SLC7A8	3.5756e-222	0.42882	0.74	0.751	1.02402e-217	TGFBI-hi corneal epithelial cells	SLC7A8
ATP5J	8.14335e-221	0.293772	0.939	0.972	2.33217e-216	TGFBI-hi corneal epithelial cells	ATP5J
FOS	3.73051e-220	0.429554	0.993	0.984	1.06838e-215	TGFBI-hi corneal epithelial cells	FOS
AKR1B1	4.9544e-220	0.356653	0.753	0.622	1.41889e-215	TGFBI-hi corneal epithelial cells	AKR1B1
ARL4D	2.11537e-219	0.417403	0.968	0.95	6.0582e-215	TGFBI-hi corneal epithelial cells	ARL4D
LAMA3	8.43777e-219	0.425309	0.733	0.693	2.41649e-214	TGFBI-hi corneal epithelial cells	LAMA3
ALDH1A1	6.67365e-217	0.375583	0.969	0.935	1.91127e-212	TGFBI-hi corneal epithelial cells	ALDH1A1
OCIAD2	1.22098e-215	0.348139	0.887	0.914	3.49678e-211	TGFBI-hi corneal epithelial cells	OCIAD2
CAPG	3.3139e-213	0.347264	0.897	0.907	9.49067e-209	TGFBI-hi corneal epithelial cells	CAPG
UACA	1.22821e-206	0.292773	0.728	0.578	3.51746e-202	TGFBI-hi corneal epithelial cells	UACA
LSMD1	1.06756e-204	0.300038	0.892	0.947	3.05739e-200	TGFBI-hi corneal epithelial cells	LSMD1
MOB1A	5.81141e-204	0.311931	0.874	0.853	1.66433e-199	TGFBI-hi corneal epithelial cells	MOB1A
SLC2A1	1.96167e-203	0.382413	0.955	0.936	5.61803e-199	TGFBI-hi corneal epithelial cells	SLC2A1
CRIM1	7.55041e-197	0.318288	0.77	0.633	2.16236e-192	TGFBI-hi corneal epithelial cells	CRIM1
CKAP4	3.19188e-195	0.32194	0.86	0.85	9.14121e-191	TGFBI-hi corneal epithelial cells	CKAP4
SCP2	1.67571e-194	0.268397	0.918	0.915	4.79908e-190	TGFBI-hi corneal epithelial cells	SCP2
DYNLRB1	2.91986e-193	0.321153	0.912	0.926	8.36218e-189	TGFBI-hi corneal epithelial cells	DYNLRB1
VIT	1.0115e-192	0.431758	0.697	0.727	2.89684e-188	TGFBI-hi corneal epithelial cells	VIT
DUSP23	1.36108e-192	0.32949	0.907	0.867	3.89801e-188	TGFBI-hi corneal epithelial cells	DUSP23
FRMD4A	6.89162e-192	0.420121	0.813	0.842	1.97369e-187	TGFBI-hi corneal epithelial cells	FRMD4A
GAS1	1.4689e-189	0.271565	0.572	0.414	4.20677e-185	TGFBI-hi corneal epithelial cells	GAS1
ATP5G3	1.20733e-185	0.268801	0.941	0.975	3.45768e-181	TGFBI-hi corneal epithelial cells	ATP5G3
ITGA3	9.59292e-181	0.314313	0.726	0.674	2.74732e-176	TGFBI-hi corneal epithelial cells	ITGA3
ITGAV	1.96475e-180	0.298508	0.719	0.622	5.62686e-176	TGFBI-hi corneal epithelial cells	ITGAV
LSM5	2.11106e-180	0.343	0.876	0.903	6.04587e-176	TGFBI-hi corneal epithelial cells	LSM5
WNT10A	2.99337e-180	0.451587	0.683	0.74	8.57273e-176	TGFBI-hi corneal epithelial cells	WNT10A
AGR2	6.69386e-179	0.460268	0.806	0.817	1.91705e-174	TGFBI-hi corneal epithelial cells	AGR2
EGR1	1.14408e-175	0.260903	0.98	0.938	3.27652e-171	TGFBI-hi corneal epithelial cells	EGR1
C12orf75	3.23983e-175	0.292823	0.921	0.919	9.27856e-171	TGFBI-hi corneal epithelial cells	C12orf75
ADM	5.30714e-173	0.54396	0.886	0.791	1.51991e-168	TGFBI-hi corneal epithelial cells	ADM
LSM3	1.9259e-172	0.308006	0.886	0.826	5.51558e-168	TGFBI-hi corneal epithelial cells	LSM3
ZFP36	4.68582e-171	0.292538	1	0.997	1.34197e-166	TGFBI-hi corneal epithelial cells	ZFP36
ATP5J2	5.10129e-171	0.256774	0.934	0.967	1.46096e-166	TGFBI-hi corneal epithelial cells	ATP5J2
GSTP1	6.99028e-170	0.274527	0.999	0.996	2.00195e-165	TGFBI-hi corneal epithelial cells	GSTP1
SLC20A1	1.60429e-169	0.370949	0.99	0.958	4.59452e-165	TGFBI-hi corneal epithelial cells	SLC20A1
ITGA2	3.06762e-166	0.339834	0.814	0.777	8.78536e-162	TGFBI-hi corneal epithelial cells	ITGA2
ALDH7A1	7.50362e-166	0.292641	0.699	0.611	2.14896e-161	TGFBI-hi corneal epithelial cells	ALDH7A1
TGM2	8.6116e-166	0.352637	0.655	0.566	2.46628e-161	TGFBI-hi corneal epithelial cells	TGM2
PAX6	1.57433e-161	0.286207	0.985	0.957	4.50872e-157	TGFBI-hi corneal epithelial cells	PAX6
AIM1	7.29707e-161	0.317561	0.884	0.916	2.08981e-156	TGFBI-hi corneal epithelial cells	AIM1
COL7A1	2.811e-159	0.29633	0.695	0.601	8.05041e-155	TGFBI-hi corneal epithelial cells	COL7A1
MAT2A1	8.91629e-159	0.369764	0.902	0.862	2.55354e-154	TGFBI-hi corneal epithelial cells	MAT2A
CAV2	1.10439e-157	0.272787	0.818	0.767	3.16286e-153	TGFBI-hi corneal epithelial cells	CAV2
UPK1B	8.19956e-157	0.298718	0.871	0.854	2.34827e-152	TGFBI-hi corneal epithelial cells	UPK1B
TCEB2	1.09491e-156	0.265986	0.964	0.985	3.13572e-152	TGFBI-hi corneal epithelial cells	TCEB2
FAM134B	1.04009e-152	0.355392	0.697	0.818	2.97871e-148	TGFBI-hi corneal epithelial cells	FAM134B
EXOSC7	7.29885e-151	0.296126	0.732	0.703	2.09032e-146	TGFBI-hi corneal epithelial cells	EXOSC7
S100A41	7.8648e-151	0.354832	1	0.991	2.2524e-146	TGFBI-hi corneal epithelial cells	S100A4
CPXM2	8.12948e-151	0.298896	0.702	0.665	2.3282e-146	TGFBI-hi corneal epithelial cells	CPXM2
PID1	2.94179e-148	0.412245	0.7	0.769	8.425e-144	TGFBI-hi corneal epithelial cells	PID1
LINC00998	8.53769e-148	0.279525	0.787	0.908	2.44511e-143	TGFBI-hi corneal epithelial cells	LINC00998
THBS11	2.79462e-145	0.259984	0.65	0.511	8.00352e-141	TGFBI-hi corneal epithelial cells	THBS1
FOSB	6.46096e-145	0.27065	0.993	0.985	1.85035e-140	TGFBI-hi corneal epithelial cells	FOSB
FAM169A	9.63362e-144	0.348868	0.755	0.847	2.75897e-139	TGFBI-hi corneal epithelial cells	FAM169A
MT1E	1.72348e-142	0.297676	0.944	0.933	4.93589e-138	TGFBI-hi corneal epithelial cells	MT1E
ARHGEF3	4.42047e-142	0.329524	0.756	0.827	1.26598e-137	TGFBI-hi corneal epithelial cells	ARHGEF3
HSP90AA1	1.12562e-141	0.277733	0.996	0.997	3.22367e-137	TGFBI-hi corneal epithelial cells	HSP90AA1
PYCR2	1.36405e-139	0.287617	0.627	0.587	3.90652e-135	TGFBI-hi corneal epithelial cells	PYCR2
HERPUD1	7.84861e-139	0.336389	0.94	0.925	2.24776e-134	TGFBI-hi corneal epithelial cells	HERPUD1
SDC4	1.93176e-136	0.332138	0.908	0.899	5.53236e-132	TGFBI-hi corneal epithelial cells	SDC4
BLCAP	2.42545e-135	0.264552	0.812	0.866	6.94625e-131	TGFBI-hi corneal epithelial cells	BLCAP
HSPB11	2.96659e-135	0.275823	0.756	0.76	8.49602e-131	TGFBI-hi corneal epithelial cells	HSPB11
PTGES	9.01873e-135	0.337036	0.798	0.806	2.58287e-130	TGFBI-hi corneal epithelial cells	PTGES
IL20RB	7.93739e-133	0.28453	0.774	0.744	2.27319e-128	TGFBI-hi corneal epithelial cells	IL20RB
MRPS10	2.78166e-132	0.274283	0.774	0.738	7.9664e-128	TGFBI-hi corneal epithelial cells	MRPS10
KLF10	2.90501e-132	0.299896	0.933	0.927	8.31965e-128	TGFBI-hi corneal epithelial cells	KLF10
ADI1	5.29756e-132	0.267732	0.814	0.811	1.51717e-127	TGFBI-hi corneal epithelial cells	ADI1
TP63	7.35749e-132	0.280648	0.758	0.823	2.10711e-127	TGFBI-hi corneal epithelial cells	TP63
NREP	1.7877e-131	0.279079	0.509	0.493	5.11979e-127	TGFBI-hi corneal epithelial cells	NREP
TUBB4B	1.46929e-128	0.31166	0.951	0.953	4.20789e-124	TGFBI-hi corneal epithelial cells	TUBB4B
MRPS6	9.37259e-128	0.25953	0.837	0.877	2.68422e-123	TGFBI-hi corneal epithelial cells	MRPS6
SOX15	4.41314e-127	0.311649	0.881	0.925	1.26388e-122	TGFBI-hi corneal epithelial cells	SOX15
ATP6V1E1	7.51925e-127	0.25956	0.795	0.788	2.15344e-122	TGFBI-hi corneal epithelial cells	ATP6V1E1
TPD52L1	1.46105e-126	0.260852	0.847	0.879	4.18429e-122	TGFBI-hi corneal epithelial cells	TPD52L1
UBE2Q2	3.42104e-126	0.276159	0.807	0.86	9.79753e-122	TGFBI-hi corneal epithelial cells	UBE2Q2
SYT81	9.02736e-126	0.325753	0.995	0.966	2.58535e-121	TGFBI-hi corneal epithelial cells	SYT8
ARHGAP12	3.2938e-122	0.259367	0.677	0.667	9.43313e-118	TGFBI-hi corneal epithelial cells	ARHGAP12
KRT3	5.89987e-122	0.288843	0.788	0.893	1.68966e-117	TGFBI-hi corneal epithelial cells	KRT3
TMEM100	1.66014e-121	0.364459	0.647	0.664	4.75447e-117	TGFBI-hi corneal epithelial cells	TMEM100
LRRC8D	3.73193e-119	0.251155	0.547	0.544	1.06879e-114	TGFBI-hi corneal epithelial cells	LRRC8D
KIF21A	1.11556e-117	0.268791	0.789	0.813	3.19484e-113	TGFBI-hi corneal epithelial cells	KIF21A
ACYP1	3.41283e-117	0.260852	0.623	0.596	9.774e-113	TGFBI-hi corneal epithelial cells	ACYP1
LAMB3	2.07467e-116	0.366619	0.82	0.807	5.94165e-112	TGFBI-hi corneal epithelial cells	LAMB3
ASS1	4.13546e-116	0.260653	0.594	0.557	1.18435e-111	TGFBI-hi corneal epithelial cells	ASS1
ELF3	7.9219e-115	0.282027	0.994	0.973	2.26875e-110	TGFBI-hi corneal epithelial cells	ELF3
TMEM14A	1.94481e-110	0.288757	0.743	0.852	5.56975e-106	TGFBI-hi corneal epithelial cells	TMEM14A
FHOD3	2.13458e-110	0.340866	0.702	0.821	6.11321e-106	TGFBI-hi corneal epithelial cells	FHOD3
ATF3	2.30192e-108	0.280702	0.969	0.977	6.59246e-104	TGFBI-hi corneal epithelial cells	ATF3
IMPA2	4.88189e-108	0.260205	0.651	0.663	1.39812e-103	TGFBI-hi corneal epithelial cells	IMPA2
OTUD1	1.57357e-107	0.37662	0.66	0.71	4.50654e-103	TGFBI-hi corneal epithelial cells	OTUD1
CPAMD8	3.21738e-103	0.326232	0.752	0.856	9.21426e-99	TGFBI-hi corneal epithelial cells	CPAMD8
HSPA2	4.13621e-103	0.314956	0.629	0.662	1.18457e-98	TGFBI-hi corneal epithelial cells	HSPA2
GPRC5A	1.15167e-99	0.348248	0.811	0.873	3.29828e-95	TGFBI-hi corneal epithelial cells	GPRC5A
GADD45B	2.84707e-96	0.308322	0.888	0.889	8.15372e-92	TGFBI-hi corneal epithelial cells	GADD45B
ITGB4	6.23246e-91	0.268542	0.62	0.667	1.78491e-86	TGFBI-hi corneal epithelial cells	ITGB4
DMRTA2	7.8413e-90	0.291898	0.692	0.811	2.24567e-85	TGFBI-hi corneal epithelial cells	DMRTA2
RHOU	9.13823e-87	0.26059	0.69	0.796	2.6171e-82	TGFBI-hi corneal epithelial cells	RHOU
CLEC7A	1.52236e-86	0.279541	0.721	0.836	4.35988e-82	TGFBI-hi corneal epithelial cells	CLEC7A
NBEA	7.27894e-86	0.262459	0.482	0.533	2.08462e-81	TGFBI-hi corneal epithelial cells	NBEA
NEDD9	1.2761e-84	0.29948	0.694	0.738	3.65462e-80	TGFBI-hi corneal epithelial cells	NEDD9
MMP28	1.28861e-82	0.358428	0.6	0.703	3.69046e-78	TGFBI-hi corneal epithelial cells	MMP28
RFK	4.2095e-82	0.255924	0.712	0.798	1.20556e-77	TGFBI-hi corneal epithelial cells	RFK
HMGB2	6.10376e-82	0.570656	0.772	0.854	1.74806e-77	TGFBI-hi corneal epithelial cells	HMGB2
CITED2	4.61522e-80	0.437039	0.686	0.692	1.32175e-75	TGFBI-hi corneal epithelial cells	CITED2
C16orf74	4.41867e-79	0.314288	0.614	0.726	1.26546e-74	TGFBI-hi corneal epithelial cells	C16orf74
PIM1	1.13929e-78	0.322365	0.829	0.906	3.26281e-74	TGFBI-hi corneal epithelial cells	PIM1
TUBB	1.61727e-77	0.270628	0.908	0.928	4.63169e-73	TGFBI-hi corneal epithelial cells	TUBB
DDIT3	2.88896e-75	0.348372	0.828	0.891	8.27368e-71	TGFBI-hi corneal epithelial cells	DDIT3
CNTN4	2.4299e-71	0.327801	0.581	0.693	6.959e-67	TGFBI-hi corneal epithelial cells	CNTN4
PTTG1	3.57328e-70	0.422001	0.621	0.69	1.02335e-65	TGFBI-hi corneal epithelial cells	PTTG1
CKS1B	5.64789e-70	0.339906	0.738	0.863	1.6175e-65	TGFBI-hi corneal epithelial cells	CKS1B
HSPH1	8.80751e-64	0.283965	0.758	0.785	2.52238e-59	TGFBI-hi corneal epithelial cells	HSPH1
TFRC	1.9295e-59	0.256704	0.663	0.735	5.52591e-55	TGFBI-hi corneal epithelial cells	TFRC
BCO2	6.38684e-59	0.273498	0.661	0.796	1.82913e-54	TGFBI-hi corneal epithelial cells	BCO2
CAPS	1.4011e-50	0.262057	0.657	0.798	4.01261e-46	TGFBI-hi corneal epithelial cells	CAPS
CKS2	8.41833e-50	0.576854	0.594	0.698	2.41093e-45	TGFBI-hi corneal epithelial cells	CKS2
CYR61	1.28562e-49	0.387281	0.657	0.788	3.68189e-45	TGFBI-hi corneal epithelial cells	CYR61
RAET1G	2.10352e-49	0.278618	0.538	0.651	6.02426e-45	TGFBI-hi corneal epithelial cells	RAET1G
ASCL2	9.41397e-44	0.25863	0.516	0.642	2.69607e-39	TGFBI-hi corneal epithelial cells	ASCL2
GPM6A	1.60079e-43	0.304067	0.569	0.73	4.58449e-39	TGFBI-hi corneal epithelial cells	GPM6A
RASGRF1	5.43566e-42	0.374274	0.546	0.733	1.55672e-37	TGFBI-hi corneal epithelial cells	RASGRF1
XRCC6BP1	2.39657e-41	0.256962	0.611	0.839	6.86354e-37	TGFBI-hi corneal epithelial cells	XRCC6BP1
H2AFZ	4.38981e-37	0.291205	0.923	0.957	1.2572e-32	TGFBI-hi corneal epithelial cells	H2AFZ
ADH7	2.3293e-35	0.260424	0.681	0.861	6.67087e-31	TGFBI-hi corneal epithelial cells	ADH7
RAPGEF3	5.98972e-31	0.270271	0.554	0.723	1.7154e-26	TGFBI-hi corneal epithelial cells	RAPGEF3
EID3	3.0867e-28	0.279625	0.543	0.705	8.84001e-24	TGFBI-hi corneal epithelial cells	EID3
RP11-142I20.1	2.01517e-24	0.277287	0.592	0.797	5.77125e-20	TGFBI-hi corneal epithelial cells	RP11-142I20.1
HRK	2.98228e-21	0.260429	0.586	0.83	8.54094e-17	TGFBI-hi corneal epithelial cells	HRK
GDPD2	1.11871e-18	0.259643	0.529	0.743	3.20388e-14	TGFBI-hi corneal epithelial cells	GDPD2
EGOT	3.23811e-18	0.316517	0.601	0.802	9.27362e-14	TGFBI-hi corneal epithelial cells	EGOT
HIST1H4C	2.584e-15	0.544535	0.739	0.899	7.40032e-11	TGFBI-hi corneal epithelial cells	HIST1H4C
AP003733.1	1.33226e-14	0.256822	0.524	0.777	3.81547e-10	TGFBI-hi corneal epithelial cells	AP003733.1
TOP2A	9.17825e-13	0.260012	0.121	0.309	2.62856e-08	TGFBI-hi corneal epithelial cells	TOP2A
UBE2C	1.25608e-12	0.332485	0.198	0.468	3.59728e-08	TGFBI-hi corneal epithelial cells	UBE2C
NRG1	3.24014e-08	0.253057	0.474	0.694	0.000927945	TGFBI-hi corneal epithelial cells	NRG1
HCAR3	1.24553e-07	0.292075	0.482	0.689	0.00356709	TGFBI-hi corneal epithelial cells	HCAR3
RP4-792G4.2	1.78248e-146	0.455586	0.856	0.227	5.10485e-142	Melanocytes	RP4-792G4.2
LINC01158	5.46842e-144	0.408711	0.85	0.227	1.5661e-139	Melanocytes	LINC01158
TEX41	3.70122e-130	1.46054	0.968	0.201	1.05999e-125	Melanocytes	TEX41
DCT	2.20097e-128	3.84552	1	0.323	6.30337e-124	Melanocytes	DCT
MLANA	4.6699e-128	3.24071	1	0.392	1.33741e-123	Melanocytes	MLANA
GPX3	2.66957e-127	2.59983	1	0.319	7.64537e-123	Melanocytes	GPX3
MITF	1.66623e-126	2.93337	1	0.347	4.77192e-122	Melanocytes	MITF
TRPM1	3.97199e-126	2.05544	0.984	0.34	1.13754e-121	Melanocytes	TRPM1
APOE	9.56341e-125	3.31452	1	0.398	2.73886e-120	Melanocytes	APOE
EDNRB	6.59024e-124	2.08403	0.995	0.43	1.88738e-119	Melanocytes	EDNRB
PAX3	5.5309e-122	0.823521	0.882	0.24	1.584e-117	Melanocytes	PAX3
HOXB7	5.81769e-122	0.307148	0.829	0.237	1.66613e-117	Melanocytes	HOXB7
VIM1	2.02672e-121	2.58811	1	0.506	5.80432e-117	Melanocytes	VIM
PMEL	4.12011e-121	2.70716	0.979	0.28	1.17996e-116	Melanocytes	PMEL
RP11-93B14.5	3.05965e-118	0.927564	0.92	0.412	8.76252e-114	Melanocytes	RP11-93B14.5
MCOLN3	8.0418e-118	1.27092	0.968	0.395	2.30309e-113	Melanocytes	MCOLN3
QPCT	4.42348e-116	1.90181	0.979	0.287	1.26684e-111	Melanocytes	QPCT
ALX1	4.49829e-116	0.665624	0.866	0.171	1.28826e-111	Melanocytes	ALX1
GAPDHS	7.09373e-116	1.49994	0.925	0.234	2.03157e-111	Melanocytes	GAPDHS
TYRP1	2.60477e-115	2.83296	0.973	0.289	7.4598e-111	Melanocytes	TYRP1
FAM69C	6.00949e-115	0.265453	0.824	0.272	1.72106e-110	Melanocytes	FAM69C
CD631	1.40172e-113	1.83902	1	0.918	4.01437e-109	Melanocytes	CD63
CD591	3.31705e-113	1.67903	1	0.837	9.49971e-109	Melanocytes	CD59
MMP17	8.96128e-113	1.10205	0.914	0.152	2.56642e-108	Melanocytes	MMP17
L1CAM	3.29343e-112	0.666906	0.866	0.275	9.43205e-108	Melanocytes	L1CAM
SNCA1	6.16484e-112	1.49741	0.973	0.507	1.76555e-107	Melanocytes	SNCA
UBB	1.4409e-111	1.75821	1	0.986	4.12658e-107	Melanocytes	UBB
GPM6B	5.50647e-111	1.59051	0.963	0.369	1.577e-106	Melanocytes	GPM6B
CAPN3	3.15574e-110	2.41416	0.963	0.481	9.03772e-106	Melanocytes	CAPN3
CHCHD6	3.17102e-110	1.86934	0.984	0.576	9.0815e-106	Melanocytes	CHCHD6
PHLDA11	4.78304e-110	1.8041	0.989	0.506	1.36981e-105	Melanocytes	PHLDA1
CD44	5.79198e-109	1.48326	1	0.936	1.65876e-104	Melanocytes	CD44
GYPC	2.76794e-108	1.4177	0.936	0.295	7.92711e-104	Melanocytes	GYPC
TRIB2	1.54496e-107	1.45406	0.968	0.282	4.42461e-103	Melanocytes	TRIB2
ZEB2	1.11389e-106	1.3234	0.957	0.426	3.19007e-102	Melanocytes	ZEB2
SDCBP1	8.31001e-106	1.49358	0.989	0.804	2.3799e-101	Melanocytes	SDCBP
C9orf3	1.27088e-105	1.08175	0.968	0.803	3.63968e-101	Melanocytes	C9orf3
CYTH3	4.59241e-105	1.25151	0.957	0.439	1.31522e-100	Melanocytes	CYTH3
GMPR	1.4888e-102	1.38658	0.952	0.463	4.26377e-98	Melanocytes	GMPR
CYB561A3	1.1012e-101	1.57741	0.957	0.45	3.15372e-97	Melanocytes	CYB561A3
LINC00462	1.10122e-101	0.838802	0.856	0.269	3.15379e-97	Melanocytes	LINC00462
LGALS11	2.02436e-101	1.60084	1	0.611	5.79756e-97	Melanocytes	LGALS1
GCNT2	4.78307e-101	1.33261	0.947	0.405	1.36982e-96	Melanocytes	GCNT2
ST6GALNAC2	6.80947e-101	0.983872	0.941	0.681	1.95016e-96	Melanocytes	ST6GALNAC2
STMN1	5.17495e-100	1.30807	0.973	0.53	1.48205e-95	Melanocytes	STMN1
CDC42EP3	2.18672e-99	1.60273	0.963	0.521	6.26255e-95	Melanocytes	CDC42EP3
KLF61	4.73802e-99	1.60975	1	0.94	1.35692e-94	Melanocytes	KLF6
ATP5G2	6.61724e-99	0.627962	1	0.977	1.89511e-94	Melanocytes	ATP5G2
TYR	7.88431e-98	1.16836	0.85	0.277	2.25799e-93	Melanocytes	TYR
RUNX3	1.26606e-96	0.519749	0.829	0.2	3.62587e-92	Melanocytes	RUNX3
ASB11	1.46393e-96	0.281384	0.818	0.299	4.19254e-92	Melanocytes	ASB11
ANXA51	3.86475e-96	1.30577	0.973	0.602	1.10683e-91	Melanocytes	ANXA5
MIR146A	8.42241e-96	0.35635	0.829	0.358	2.4121e-91	Melanocytes	MIR146A
TFAP2B	1.82836e-95	0.873241	0.882	0.35	5.23625e-91	Melanocytes	TFAP2B
FZD9	4.85391e-95	0.269607	0.818	0.244	1.39011e-90	Melanocytes	FZD9
ST3GAL41	2.95858e-94	1.27488	0.947	0.642	8.47306e-90	Melanocytes	ST3GAL4
HSPA1A1	3.4232e-94	1.6216	1	0.92	9.80371e-90	Melanocytes	HSPA1A
FAM213A1	3.89084e-94	0.694512	0.93	0.656	1.1143e-89	Melanocytes	FAM213A
C4orf48	8.23844e-94	1.22112	0.957	0.511	2.35941e-89	Melanocytes	C4orf48
ANKRD281	1.87606e-92	1.365	0.941	0.52	5.37284e-88	Melanocytes	ANKRD28
PTPLA	5.67442e-92	0.52201	0.866	0.464	1.6251e-87	Melanocytes	PTPLA
ZBTB10	1.42881e-91	1.03268	0.936	0.557	4.09196e-87	Melanocytes	ZBTB10
RPS2	3.91185e-91	0.755114	1	0.99	1.12031e-86	Melanocytes	RPS2
HSP90AA11	8.50428e-91	1.24996	0.995	0.996	2.43554e-86	Melanocytes	HSP90AA1
ETS1	3.82975e-90	0.86729	0.909	0.33	1.0968e-85	Melanocytes	ETS1
CTSL	2.15862e-89	1.28164	0.973	0.576	6.18208e-85	Melanocytes	CTSL
AIF1L	4.15262e-89	0.714565	0.882	0.398	1.18927e-84	Melanocytes	AIF1L
BTG11	9.69949e-89	1.24939	1	0.973	2.77784e-84	Melanocytes	BTG1
HNMT	1.10632e-88	0.724479	0.914	0.348	3.1684e-84	Melanocytes	HNMT
PLEKHA5	1.22462e-88	1.10751	0.93	0.495	3.50718e-84	Melanocytes	PLEKHA5
GPR56	8.21981e-88	0.731292	0.925	0.716	2.35407e-83	Melanocytes	GPR56
PMP221	1.50582e-87	1.21344	0.947	0.546	4.31252e-83	Melanocytes	PMP22
LINC00518	2.44749e-87	0.650071	0.845	0.364	7.00935e-83	Melanocytes	LINC00518
AZGP1	5.36766e-86	0.330665	0.834	0.284	1.53724e-81	Melanocytes	AZGP1
SEPT4	6.39998e-86	0.459653	0.866	0.514	1.83289e-81	Melanocytes	SEPT4
GPNMB	1.17776e-85	1.09137	0.979	0.777	3.37298e-81	Melanocytes	GPNMB
ILVBL	1.48917e-85	1.05568	0.914	0.449	4.26484e-81	Melanocytes	ILVBL
CHPT1	1.93992e-85	0.8926	0.909	0.326	5.55574e-81	Melanocytes	CHPT1
TUBB2B	6.42917e-85	0.866677	0.882	0.406	1.84125e-80	Melanocytes	TUBB2B
HSPA1B1	1.79215e-84	1.3537	0.995	0.917	5.13253e-80	Melanocytes	HSPA1B
GNB2L11	2.61826e-84	0.469064	1	0.996	7.49844e-80	Melanocytes	GNB2L1
PYURF	7.50292e-84	1.08974	0.968	0.856	2.14876e-79	Melanocytes	PYURF
H2AFJ1	1.3923e-83	1.15035	0.973	0.668	3.9874e-79	Melanocytes	H2AFJ
AKAP121	6.42013e-82	1.01689	0.947	0.52	1.83866e-77	Melanocytes	AKAP12
KLF21	1.35165e-81	1.6354	0.909	0.401	3.871e-77	Melanocytes	KLF2
FMN1	1.38936e-81	1.26925	0.888	0.456	3.97898e-77	Melanocytes	FMN1
NDUFB8.1	1.62289e-81	0.590362	0.952	0.906	4.64779e-77	Melanocytes	NDUFB8.1
RAB32	2.17319e-81	1.07776	0.93	0.482	6.22379e-77	Melanocytes	RAB32
MOK	3.35426e-80	0.494542	0.872	0.344	9.60627e-76	Melanocytes	MOK
SMIM10	9.32786e-80	0.440827	0.84	0.263	2.6714e-75	Melanocytes	SMIM10
DNAJA4	2.83864e-79	0.870279	0.909	0.561	8.12959e-75	Melanocytes	DNAJA4
EMP31	6.78426e-79	1.25171	0.936	0.595	1.94294e-74	Melanocytes	EMP3
ATP5A1	7.27361e-79	0.524402	0.957	0.916	2.08309e-74	Melanocytes	ATP5A1
AP1S2	1.59145e-78	1.20611	0.898	0.621	4.55775e-74	Melanocytes	AP1S2
CPQ	1.5937e-78	0.817742	0.877	0.262	4.56418e-74	Melanocytes	CPQ
NRCAM	4.01379e-78	0.250777	0.818	0.129	1.14951e-73	Melanocytes	NRCAM
RAB38	5.48451e-78	1.07417	0.952	0.696	1.57071e-73	Melanocytes	RAB38
LGI3	3.49785e-77	0.613317	0.856	0.469	1.00175e-72	Melanocytes	LGI3
C2orf88	7.74395e-77	0.531445	0.834	0.333	2.21779e-72	Melanocytes	C2orf88
TFAP2A	1.44046e-76	1.16862	0.93	0.758	4.12532e-72	Melanocytes	TFAP2A
ZNF106	2.28355e-76	1.12469	0.898	0.527	6.53985e-72	Melanocytes	ZNF106
RP11-349A22.5	2.90985e-76	0.501927	0.93	0.804	8.33352e-72	Melanocytes	RP11-349A22.5
MCF2L	8.48316e-76	0.367395	0.829	0.372	2.42949e-71	Melanocytes	MCF2L
NSG1	1.19669e-75	1.0123	0.92	0.809	3.4272e-71	Melanocytes	NSG1
PTTG1IP	1.34122e-75	1.00579	0.973	0.773	3.84112e-71	Melanocytes	PTTG1IP
PDLIM3	2.20326e-75	0.674122	0.856	0.343	6.30992e-71	Melanocytes	PDLIM3
TUBA1A1	3.67345e-75	1.2795	0.93	0.602	1.05204e-70	Melanocytes	TUBA1A
GPR143	4.94148e-75	1.16912	0.856	0.393	1.41519e-70	Melanocytes	GPR143
LMNA1	5.77896e-74	0.930199	1	0.992	1.65504e-69	Melanocytes	LMNA
MLEC	4.84072e-73	1.15159	0.898	0.535	1.38633e-68	Melanocytes	MLEC
EID1	5.88836e-73	0.79569	0.984	0.905	1.68637e-68	Melanocytes	EID1
RAMP1	1.6542e-72	0.311091	0.824	0.22	4.73748e-68	Melanocytes	RAMP1
MARCKSL1	2.72076e-72	1.43508	0.877	0.549	7.79199e-68	Melanocytes	MARCKSL1
SGK1	3.63366e-72	1.41046	0.979	0.815	1.04064e-67	Melanocytes	SGK1
TSPAN41	1.21863e-71	0.824515	0.936	0.521	3.49002e-67	Melanocytes	TSPAN4
NR4A3	1.86447e-71	0.374148	0.84	0.382	5.33964e-67	Melanocytes	NR4A3
CAV12	2.09271e-71	0.951753	1	0.812	5.99332e-67	Melanocytes	CAV1
CSPG4	2.43026e-71	0.298553	0.813	0.395	6.96003e-67	Melanocytes	CSPG4
SLC16A1	3.22621e-71	0.561051	0.861	0.293	9.23953e-67	Melanocytes	SLC16A1
MYO5A	3.30047e-71	1.13664	0.877	0.536	9.45221e-67	Melanocytes	MYO5A
SNHG7	1.14812e-70	1.01363	0.947	0.754	3.28809e-66	Melanocytes	SNHG7
HMCN1	1.93493e-70	0.490391	0.845	0.276	5.54146e-66	Melanocytes	HMCN1
FTL1	4.39906e-70	0.621205	1	0.989	1.25985e-65	Melanocytes	FTL
BACE2	1.30143e-69	1.0366	0.861	0.373	3.72717e-65	Melanocytes	BACE2
SYNGR1	1.47723e-69	0.744471	0.925	0.613	4.23064e-65	Melanocytes	SYNGR1
TMEM55A	2.87856e-68	0.386808	0.872	0.65	8.2439e-64	Melanocytes	TMEM55A
C6orf1	1.09185e-67	0.465475	0.877	0.679	3.12696e-63	Melanocytes	C6orf1
TNFRSF14	5.48342e-67	0.87251	0.882	0.553	1.5704e-62	Melanocytes	TNFRSF14
TIMP21	6.69341e-67	1.00447	0.861	0.342	1.91693e-62	Melanocytes	TIMP2
DDR2	1.10661e-66	0.404368	0.85	0.282	3.16921e-62	Melanocytes	DDR2
TBC1D16	1.16282e-66	0.890132	0.807	0.245	3.33021e-62	Melanocytes	TBC1D16
NR4A2	1.63777e-66	0.72096	0.877	0.528	4.6904e-62	Melanocytes	NR4A2
IRS21	2.05194e-66	0.863049	0.947	0.531	5.87656e-62	Melanocytes	IRS2
JUN1	1.08009e-65	0.93166	1	0.992	3.09326e-61	Melanocytes	JUN
CLIC41	2.5877e-65	0.631458	0.904	0.369	7.41092e-61	Melanocytes	CLIC4
WBP5	4.2121e-65	0.46677	0.925	0.816	1.2063e-60	Melanocytes	WBP5
KCNAB2	1.03589e-64	0.817979	0.829	0.332	2.96668e-60	Melanocytes	KCNAB2
ESYT1	1.67639e-64	0.473813	0.861	0.353	4.80101e-60	Melanocytes	ESYT1
C1orf85	2.12272e-64	0.383337	0.845	0.638	6.07925e-60	Melanocytes	C1orf85
RPL61	3.79752e-64	0.598659	1	0.972	1.08757e-59	Melanocytes	RPL6
DNAJB4	4.52565e-64	0.81109	0.914	0.526	1.2961e-59	Melanocytes	DNAJB4
HSPA8	8.81053e-64	0.817837	0.984	0.855	2.52325e-59	Melanocytes	HSPA8
POU3F3	9.11692e-64	0.344914	0.754	0.165	2.611e-59	Melanocytes	POU3F3
RGS3	1.49513e-63	0.478281	0.85	0.291	4.2819e-59	Melanocytes	RGS3
PEPD	2.4893e-63	0.82834	0.85	0.467	7.1291e-59	Melanocytes	PEPD
CTH	4.10921e-63	0.293905	0.813	0.396	1.17684e-58	Melanocytes	CTH
PIP4K2A	4.73851e-63	0.532996	0.85	0.382	1.35706e-58	Melanocytes	PIP4K2A
PAG1	5.87953e-63	0.913665	0.85	0.478	1.68384e-58	Melanocytes	PAG1
RPS4Y1	9.26328e-63	0.46689	0.957	0.903	2.65291e-58	Melanocytes	RPS4Y1
UBXN11	1.41843e-62	0.751883	0.968	0.884	4.06224e-58	Melanocytes	UBXN1
IFFO1	2.97489e-62	0.327455	0.802	0.25	8.51978e-58	Melanocytes	IFFO1
IDI2-AS1	3.87112e-62	0.624681	0.802	0.347	1.10865e-57	Melanocytes	IDI2-AS1
HSD17B11	6.88645e-62	0.573548	0.888	0.354	1.97221e-57	Melanocytes	HSD17B11
S100A1	8.55059e-62	0.289913	0.802	0.438	2.4488e-57	Melanocytes	S100A1
OSTM1	1.03089e-61	0.921469	0.85	0.528	2.95236e-57	Melanocytes	OSTM1
LAMA4	1.07927e-61	0.344353	0.829	0.282	3.09091e-57	Melanocytes	LAMA4
HSPD1	5.75916e-61	0.893607	0.963	0.8	1.64937e-56	Melanocytes	HSPD1
ZBED1	1.10053e-60	0.402764	0.845	0.315	3.15181e-56	Melanocytes	ZBED1
SHFM1	1.31007e-60	0.312652	0.963	0.958	3.7519e-56	Melanocytes	SHFM1
APOA1BP	1.49061e-60	0.438177	0.888	0.773	4.26897e-56	Melanocytes	APOA1BP
C12orf571	1.96393e-60	0.69159	0.979	0.879	5.62449e-56	Melanocytes	C12orf57
PTPLAD1	2.01491e-60	0.468127	0.882	0.744	5.77051e-56	Melanocytes	PTPLAD1
WHSC1L1	5.32564e-60	0.353841	0.898	0.795	1.52521e-55	Melanocytes	WHSC1L1
RASSF8	7.62156e-60	0.508005	0.85	0.328	2.18274e-55	Melanocytes	RASSF8
RP3-395M20.12	7.64129e-60	0.380068	0.845	0.613	2.18839e-55	Melanocytes	RP3-395M20.12
HSD17B14	9.29385e-60	0.4141	0.84	0.432	2.66167e-55	Melanocytes	HSD17B14
HSPA12A	9.34536e-60	0.555925	0.866	0.463	2.67642e-55	Melanocytes	HSPA12A
MLPH	1.92915e-59	0.809091	0.845	0.518	5.52491e-55	Melanocytes	MLPH
APOC1	8.30995e-59	0.740194	0.802	0.324	2.37989e-54	Melanocytes	APOC1
UBL3	1.42031e-58	0.883588	0.872	0.645	4.06762e-54	Melanocytes	UBL3
SH3BP4	5.50283e-58	0.738027	0.872	0.469	1.57596e-53	Melanocytes	SH3BP4
FAM174B	5.7945e-58	0.377052	0.802	0.363	1.65949e-53	Melanocytes	FAM174B
ACTG1	1.16394e-57	0.503869	1	0.988	3.33341e-53	Melanocytes	ACTG1
RP11-558F24.4	1.58617e-57	0.384251	0.84	0.655	4.54263e-53	Melanocytes	RP11-558F24.4
BCAN	1.64557e-57	0.957227	0.775	0.282	4.71275e-53	Melanocytes	BCAN
SEC11A	1.66885e-57	0.761238	0.947	0.828	4.77941e-53	Melanocytes	SEC11A
CLCN7	2.85575e-57	0.749692	0.877	0.486	8.17858e-53	Melanocytes	CLCN7
RGS2	1.44592e-56	0.481476	0.85	0.486	4.14097e-52	Melanocytes	RGS2
RHOBTB3	2.50964e-56	0.658036	0.904	0.411	7.18735e-52	Melanocytes	RHOBTB3
GPSM3	2.66489e-56	0.30973	0.824	0.345	7.63198e-52	Melanocytes	GPSM3
LIX1L	3.11487e-56	0.253955	0.818	0.28	8.92066e-52	Melanocytes	LIX1L
METTL9	5.60767e-56	0.84352	0.893	0.769	1.60598e-51	Melanocytes	METTL9
CD99	5.66853e-56	0.721946	0.968	0.93	1.62341e-51	Melanocytes	CD99
SOX4	5.69856e-56	0.958754	0.936	0.551	1.63201e-51	Melanocytes	SOX4
CTSF	6.38564e-56	0.826216	0.84	0.551	1.82878e-51	Melanocytes	CTSF
HSP90AB11	9.23373e-56	0.642629	0.995	0.951	2.64445e-51	Melanocytes	HSP90AB1
ATP5D	9.3788e-56	0.372593	0.952	0.951	2.68599e-51	Melanocytes	ATP5D
CTC-503J8.6	1.65316e-55	0.285479	0.829	0.648	4.73448e-51	Melanocytes	CTC-503J8.6
PCDH7	3.73251e-55	0.547241	0.856	0.385	1.06895e-50	Melanocytes	PCDH7
VAT1	4.47911e-55	0.738901	0.829	0.53	1.28277e-50	Melanocytes	VAT1
CTSD	4.72035e-55	0.636608	0.968	0.859	1.35186e-50	Melanocytes	CTSD
NFATC2	5.45372e-55	0.250506	0.824	0.523	1.56189e-50	Melanocytes	NFATC2
AAED1	1.00006e-54	0.266777	0.866	0.686	2.86407e-50	Melanocytes	AAED1
RHOB	1.11947e-54	0.981977	0.973	0.89	3.20606e-50	Melanocytes	RHOB
FBXO7	1.66598e-54	0.768212	0.941	0.722	4.77121e-50	Melanocytes	FBXO7
FCGRT1	3.01694e-54	0.657523	0.914	0.537	8.64022e-50	Melanocytes	FCGRT
LRPAP1	1.68764e-53	0.690504	0.893	0.705	4.83322e-49	Melanocytes	LRPAP1
HS1BP3	4.77492e-53	0.279177	0.824	0.36	1.36749e-48	Melanocytes	HS1BP3
RPL37A	5.30817e-53	0.382336	1	0.997	1.52021e-48	Melanocytes	RPL37A
TRAPPC2P1	6.91973e-53	0.331872	0.85	0.688	1.98174e-48	Melanocytes	TRAPPC2P1
CMTM3	1.25197e-52	0.32275	0.807	0.298	3.58551e-48	Melanocytes	CMTM3
PTPRM	1.48223e-52	0.614552	0.786	0.289	4.24496e-48	Melanocytes	PTPRM
MXI1	5.28051e-52	0.68162	0.882	0.659	1.51229e-47	Melanocytes	MXI1
UGCG	6.29755e-52	0.692328	0.909	0.49	1.80355e-47	Melanocytes	UGCG
GPR137B	6.48365e-52	0.789018	0.824	0.524	1.85685e-47	Melanocytes	GPR137B
RPS151	8.91585e-52	0.37944	1	0.999	2.55341e-47	Melanocytes	RPS15
NOV	1.56131e-51	0.33352	0.834	0.669	4.47145e-47	Melanocytes	NOV
SIGIRR	1.86582e-51	0.690808	0.925	0.696	5.34352e-47	Melanocytes	SIGIRR
ELOVL5	3.19244e-51	0.340055	0.866	0.402	9.14284e-47	Melanocytes	ELOVL5
C1orf63	3.63979e-51	0.259867	0.952	0.91	1.0424e-46	Melanocytes	C1orf63
CSGALNACT1	4.82587e-51	0.28196	0.765	0.234	1.38208e-46	Melanocytes	CSGALNACT1
NARF	6.30999e-51	0.75141	0.872	0.519	1.80712e-46	Melanocytes	NARF
MT1F	6.65354e-51	0.50671	0.856	0.54	1.90551e-46	Melanocytes	MT1F
HPGD	7.9921e-51	0.8666	0.797	0.482	2.28886e-46	Melanocytes	HPGD
EEF21	1.22657e-50	0.509132	1	0.965	3.51278e-46	Melanocytes	EEF2
RPL411	1.23864e-50	0.359442	1	1	3.54735e-46	Melanocytes	RPL41
CD811	2.78115e-50	0.544036	0.904	0.674	7.96495e-46	Melanocytes	CD81
SEPT7	3.22397e-50	0.3028	0.947	0.915	9.23311e-46	Melanocytes	SEPT7
H2AFZ1	4.72745e-50	0.643222	0.984	0.948	1.35389e-45	Melanocytes	H2AFZ
UCK1	5.87121e-50	0.38845	0.84	0.445	1.68145e-45	Melanocytes	UCK1
PLXNC1	8.87993e-50	0.857533	0.754	0.255	2.54312e-45	Melanocytes	PLXNC1
ACN9	9.17515e-50	0.331307	0.872	0.734	2.62767e-45	Melanocytes	ACN9
GUCD1	1.55789e-49	0.295249	0.818	0.305	4.46163e-45	Melanocytes	GUCD1
UBA6-AS1	3.16793e-49	0.319131	0.759	0.248	9.07263e-45	Melanocytes	UBA6-AS1
OLFM1	3.53296e-49	0.318601	0.856	0.508	1.0118e-44	Melanocytes	OLFM1
AP3M2	3.55525e-49	0.464484	0.818	0.332	1.01819e-44	Melanocytes	AP3M2
SLC24A5	4.0529e-49	0.692143	0.733	0.217	1.16071e-44	Melanocytes	SLC24A5
MSN1	1.00358e-48	0.537361	0.882	0.409	2.87415e-44	Melanocytes	MSN
SOCS6	1.50737e-48	0.605753	0.866	0.509	4.31696e-44	Melanocytes	SOCS6
MEF2C	1.67638e-48	0.340473	0.813	0.31	4.80097e-44	Melanocytes	MEF2C
COX4I1	1.74929e-48	0.467355	0.995	0.989	5.00979e-44	Melanocytes	COX4I1
RPS7	4.3288e-48	0.389395	1	0.993	1.23973e-43	Melanocytes	RPS7
TMEM258	7.7399e-48	0.571933	0.984	0.946	2.21663e-43	Melanocytes	TMEM258
HPCAL1	1.03852e-47	0.522047	0.856	0.471	2.97423e-43	Melanocytes	HPCAL1
SLC25A51	2.29421e-47	0.677534	0.957	0.937	6.5704e-43	Melanocytes	SLC25A5
DHRS7	2.30961e-47	0.672459	0.834	0.562	6.61448e-43	Melanocytes	DHRS7
RPL10A	3.03968e-47	0.420375	1	0.998	8.70534e-43	Melanocytes	RPL10A
FIGN	4.40965e-47	0.265049	0.695	0.172	1.26288e-42	Melanocytes	FIGN
ASAH1	4.58096e-47	0.615424	0.952	0.857	1.31194e-42	Melanocytes	ASAH1
TRAF2	4.6696e-47	0.283561	0.818	0.375	1.33733e-42	Melanocytes	TRAF2
NXF1	6.70278e-47	0.415328	0.872	0.572	1.91961e-42	Melanocytes	NXF1
TDRD7	1.35979e-46	0.308484	0.807	0.372	3.89429e-42	Melanocytes	TDRD7
AHCYL2	1.42314e-46	0.352939	0.818	0.404	4.07574e-42	Melanocytes	AHCYL2
AGPAT21	2.53902e-46	0.724762	0.92	0.711	7.27151e-42	Melanocytes	AGPAT2
LHFPL2	3.66435e-46	0.313228	0.765	0.233	1.04943e-41	Melanocytes	LHFPL2
FADS1	3.91106e-46	0.321875	0.845	0.403	1.12009e-41	Melanocytes	FADS1
CCNI1	4.80105e-46	0.550734	0.995	0.904	1.37497e-41	Melanocytes	CCNI
TFPT	6.82792e-46	0.286151	0.834	0.448	1.95545e-41	Melanocytes	TFPT
RHOA	7.39891e-46	0.538267	0.984	0.956	2.11897e-41	Melanocytes	RHOA
ARL2	1.43499e-45	0.659369	0.872	0.701	4.10967e-41	Melanocytes	ARL2
DPP7	1.54097e-45	0.63622	0.893	0.668	4.41319e-41	Melanocytes	DPP7
SLC25A3	1.77621e-45	0.502396	0.979	0.92	5.08689e-41	Melanocytes	SLC25A3
SERPINF11	1.88626e-45	1.04989	0.856	0.605	5.40207e-41	Melanocytes	SERPINF1
DALRD3	2.04538e-45	0.414993	0.861	0.417	5.85776e-41	Melanocytes	DALRD3
ARL6IP4	2.90249e-45	0.540934	0.984	0.947	8.31243e-41	Melanocytes	ARL6IP4
PCSK1N	3.3876e-45	0.460921	0.872	0.442	9.70173e-41	Melanocytes	PCSK1N
RPL291	3.40285e-45	0.40903	1	0.988	9.74543e-41	Melanocytes	RPL29
MAGED21	4.17081e-45	0.742101	0.791	0.481	1.19448e-40	Melanocytes	MAGED2
FSTL11	5.81001e-45	0.444714	0.845	0.396	1.66393e-40	Melanocytes	FSTL1
RPL7A	1.07753e-44	0.404153	1	0.985	3.08593e-40	Melanocytes	RPL7A
ARHGEF37	1.56058e-44	0.259398	0.802	0.373	4.46934e-40	Melanocytes	ARHGEF37
TRIM2	2.5302e-44	0.554294	0.882	0.566	7.24625e-40	Melanocytes	TRIM2
RUVBL2	3.14409e-44	0.469312	0.882	0.537	9.00435e-40	Melanocytes	RUVBL2
CERS1	3.21667e-44	0.26143	0.711	0.204	9.21223e-40	Melanocytes	CERS1
SLC3A21	4.51892e-44	0.706808	0.893	0.76	1.29417e-39	Melanocytes	SLC3A2
SLC27A1	4.57449e-44	0.285857	0.813	0.375	1.31009e-39	Melanocytes	SLC27A1
LZTS1	5.07158e-44	0.526319	0.69	0.181	1.45245e-39	Melanocytes	LZTS1
MOB1B	6.98557e-44	0.296225	0.834	0.323	2.0006e-39	Melanocytes	MOB1B
SLC6A15	9.45452e-44	0.57869	0.711	0.21	2.70768e-39	Melanocytes	SLC6A15
AMMECR1L	1.00585e-43	0.35445	0.829	0.53	2.88067e-39	Melanocytes	AMMECR1L
MYO10	1.25931e-43	0.752186	0.829	0.603	3.60652e-39	Melanocytes	MYO10
ASAP11	1.55378e-43	0.421428	0.856	0.443	4.44987e-39	Melanocytes	ASAP1
RTN2	2.12737e-43	0.257859	0.818	0.365	6.09258e-39	Melanocytes	RTN2
WDFY1	2.43645e-43	0.530586	0.882	0.473	6.97775e-39	Melanocytes	WDFY1
KIAA1430	3.03797e-43	0.25259	0.866	0.741	8.70044e-39	Melanocytes	KIAA1430
SOX10	3.60417e-43	0.841258	0.717	0.232	1.0322e-38	Melanocytes	SOX10
OS9	3.94175e-43	0.612643	0.914	0.653	1.12888e-38	Melanocytes	OS9
MLX	4.51225e-43	0.395527	0.877	0.513	1.29226e-38	Melanocytes	MLX
RPS61	1.72534e-42	0.428827	1	0.999	4.9412e-38	Melanocytes	RPS6
NSMCE1	2.95877e-42	0.492672	0.856	0.453	8.47363e-38	Melanocytes	NSMCE1
IP6K1	4.93708e-42	0.409459	0.818	0.382	1.41393e-37	Melanocytes	IP6K1
GAS61	7.97425e-42	0.624346	0.866	0.53	2.28375e-37	Melanocytes	GAS6
MYLIP	8.03136e-42	0.533432	0.898	0.71	2.3001e-37	Melanocytes	MYLIP
RPS18	9.27389e-42	0.394462	1	1	2.65595e-37	Melanocytes	RPS18
TSPO	1.37895e-41	0.553094	0.979	0.981	3.94916e-37	Melanocytes	TSPO
RPL131	1.47547e-41	0.437275	1	0.997	4.2256e-37	Melanocytes	RPL13
EIF3I	1.62838e-41	0.567673	0.947	0.832	4.66352e-37	Melanocytes	EIF3I
CD320	2.01046e-41	0.326084	0.824	0.386	5.75777e-37	Melanocytes	CD320
CLK1	2.95099e-41	0.585256	0.947	0.897	8.45133e-37	Melanocytes	CLK1
BRI3	3.22945e-41	0.500915	0.925	0.818	9.24882e-37	Melanocytes	BRI3
CNPY3	4.7778e-41	0.373399	0.85	0.423	1.36831e-36	Melanocytes	CNPY3
RPL19	5.46333e-41	0.321595	1	0.999	1.56464e-36	Melanocytes	RPL19
TMEM147	8.19463e-41	0.665054	0.861	0.786	2.34686e-36	Melanocytes	TMEM147
HMG20B	1.65144e-40	0.621271	0.914	0.71	4.72955e-36	Melanocytes	HMG20B
MFSD12	1.79864e-40	0.792474	0.717	0.309	5.15112e-36	Melanocytes	MFSD12
RPL36AL1	2.11466e-40	0.457442	0.995	0.982	6.05617e-36	Melanocytes	RPL36AL
ARHGAP42	2.57044e-40	0.281155	0.829	0.554	7.36148e-36	Melanocytes	ARHGAP42
TM7SF3	2.6193e-40	0.672366	0.807	0.614	7.50141e-36	Melanocytes	TM7SF3
PTRH1	5.03475e-40	0.273819	0.829	0.482	1.4419e-35	Melanocytes	PTRH1
FOS1	5.0693e-40	0.730024	1	0.986	1.4518e-35	Melanocytes	FOS
RPS28	5.25846e-40	0.309718	1	0.998	1.50597e-35	Melanocytes	RPS28
TMBIM4.1	5.38519e-40	0.252578	0.898	0.877	1.54227e-35	Melanocytes	TMBIM4.1
TMEM220	5.92458e-40	0.391805	0.834	0.487	1.69674e-35	Melanocytes	TMEM220
NAT14	7.99303e-40	0.304534	0.706	0.212	2.28913e-35	Melanocytes	NAT14
FBXO321	8.32364e-40	0.693315	0.759	0.414	2.38381e-35	Melanocytes	FBXO32
AP2M1	1.12703e-39	0.468624	0.957	0.859	3.22771e-35	Melanocytes	AP2M1
ACTB	1.82452e-39	0.459224	0.995	0.997	5.22524e-35	Melanocytes	ACTB
CALD11	1.87754e-39	0.549494	0.861	0.625	5.37708e-35	Melanocytes	CALD1
NUDT4	2.22919e-39	0.454343	0.872	0.481	6.38418e-35	Melanocytes	NUDT4
RETSAT	2.32858e-39	0.503422	0.888	0.515	6.66881e-35	Melanocytes	RETSAT
JUND1	2.81149e-39	0.579576	0.979	0.958	8.05182e-35	Melanocytes	JUND
RABAC1	3.20692e-39	0.508382	0.947	0.828	9.1843e-35	Melanocytes	RABAC1
HSPE1	3.92828e-39	0.5495	0.963	0.944	1.12502e-34	Melanocytes	HSPE1
PCSK2	1.09556e-38	0.764143	0.695	0.29	3.13757e-34	Melanocytes	PCSK2
RPL26	1.17107e-38	0.322946	1	0.996	3.35383e-34	Melanocytes	RPL26
MTHFD1L	1.18136e-38	0.507188	0.775	0.377	3.38329e-34	Melanocytes	MTHFD1L
TP53RK	1.5127e-38	0.326468	0.85	0.427	4.33223e-34	Melanocytes	TP53RK
SERPINB6	1.67373e-38	0.507927	0.834	0.422	4.79341e-34	Melanocytes	SERPINB6
EIF3K	1.6984e-38	0.445112	0.995	0.97	4.86404e-34	Melanocytes	EIF3K
RPL181	2.10789e-38	0.357291	1	0.992	6.03678e-34	Melanocytes	RPL18
PLIN21	2.5717e-38	0.274262	0.824	0.34	7.3651e-34	Melanocytes	PLIN2
CSRP1	2.57694e-38	0.593307	0.925	0.648	7.3801e-34	Melanocytes	CSRP1
PHB	2.97892e-38	0.590058	0.888	0.617	8.53134e-34	Melanocytes	PHB
PTPN18	3.82435e-38	0.27929	0.829	0.438	1.09526e-33	Melanocytes	PTPN18
RPS27A1	1.26408e-37	0.377408	1	0.997	3.62019e-33	Melanocytes	RPS27A
MGST3	1.48508e-37	0.481191	0.92	0.891	4.25311e-33	Melanocytes	MGST3
FDFT1	2.04514e-37	0.774128	0.797	0.632	5.85707e-33	Melanocytes	FDFT1
ISYNA1	2.30288e-37	0.336356	0.856	0.475	6.59523e-33	Melanocytes	ISYNA1
SAP30	2.95308e-37	0.273021	0.84	0.433	8.45731e-33	Melanocytes	SAP30
BCAP29	2.98894e-37	0.429499	0.882	0.475	8.56002e-33	Melanocytes	BCAP29
MGA	3.95148e-37	0.288143	0.807	0.316	1.13166e-32	Melanocytes	MGA
CCDC107	4.05359e-37	0.467565	0.824	0.428	1.16091e-32	Melanocytes	CCDC107
RPL321	4.06418e-37	0.321628	1	0.998	1.16394e-32	Melanocytes	RPL32
MYO9B	4.65525e-37	0.426766	0.866	0.532	1.33322e-32	Melanocytes	MYO9B
HSPG2	5.29644e-37	0.305273	0.802	0.337	1.51685e-32	Melanocytes	HSPG2
NUDT3	1.2481e-36	0.493757	0.898	0.669	3.57443e-32	Melanocytes	NUDT3
HEXA	2.13014e-36	0.576452	0.775	0.472	6.10051e-32	Melanocytes	HEXA
MBNL2	2.14962e-36	0.475629	0.92	0.694	6.1563e-32	Melanocytes	MBNL2
GTF2B	3.0931e-36	0.520273	0.872	0.536	8.85833e-32	Melanocytes	GTF2B
RPL36A1	3.21724e-36	0.449253	0.968	0.916	9.21386e-32	Melanocytes	RPL36A
EIF3D1	4.71718e-36	0.558853	0.92	0.822	1.35095e-31	Melanocytes	EIF3D
STX7	6.95307e-36	0.550399	0.84	0.743	1.99129e-31	Melanocytes	STX7
PTRF1	1.18177e-35	0.32386	0.93	0.867	3.38446e-31	Melanocytes	PTRF
MTFR1L	1.75486e-35	0.365229	0.85	0.443	5.02574e-31	Melanocytes	MTFR1L
ABL2	2.01378e-35	0.310949	0.829	0.461	5.76726e-31	Melanocytes	ABL2
SGCD	2.98845e-35	0.690882	0.668	0.123	8.55861e-31	Melanocytes	SGCD
NDUFAF4	3.03181e-35	0.341192	0.856	0.483	8.68279e-31	Melanocytes	NDUFAF4
SLC25A61	3.36029e-35	0.53984	0.989	0.939	9.62353e-31	Melanocytes	SLC25A6
RPLP01	5.06415e-35	0.399615	1	0.98	1.45032e-30	Melanocytes	RPLP0
BSG	5.76901e-35	0.596476	0.877	0.832	1.65219e-30	Melanocytes	BSG
ETV5	7.71124e-35	0.551652	0.813	0.487	2.20842e-30	Melanocytes	ETV5
TGFB1I1	8.59229e-35	0.369645	0.743	0.324	2.46075e-30	Melanocytes	TGFB1I1
DAD1	9.79562e-35	0.46097	0.888	0.852	2.80537e-30	Melanocytes	DAD1
DDIT4	1.41814e-34	0.522347	0.888	0.459	4.0614e-30	Melanocytes	DDIT4
SNAI2	1.64795e-34	0.646805	0.898	0.704	4.71955e-30	Melanocytes	SNAI2
HLA-A1	2.00283e-34	0.49855	1	0.973	5.73592e-30	Melanocytes	HLA-A
NINJ1	2.00978e-34	0.582723	0.93	0.776	5.7558e-30	Melanocytes	NINJ1
CELF2	3.09462e-34	0.544143	0.904	0.719	8.86269e-30	Melanocytes	CELF2
SRP14	3.20011e-34	0.313732	1	0.992	9.16478e-30	Melanocytes	SRP14
ETFB	3.59619e-34	0.54077	0.914	0.814	1.02991e-29	Melanocytes	ETFB
GNPTAB	8.30126e-34	0.677028	0.722	0.432	2.3774e-29	Melanocytes	GNPTAB
DCTN3	9.50227e-34	0.518805	0.93	0.772	2.72135e-29	Melanocytes	DCTN3
WDR13	9.56523e-34	0.368423	0.845	0.487	2.73939e-29	Melanocytes	WDR13
ERBB3	1.12622e-33	0.515637	0.914	0.719	3.22538e-29	Melanocytes	ERBB3
MT-ND12	1.16218e-33	0.29536	0.995	0.999	3.32836e-29	Melanocytes	MT-ND1
FBXW5	1.20742e-33	0.559295	0.754	0.543	3.45794e-29	Melanocytes	FBXW5
ARMCX31	1.24708e-33	0.414727	0.781	0.341	3.57151e-29	Melanocytes	ARMCX3
ARPC1B	1.30757e-33	0.549531	0.898	0.731	3.74474e-29	Melanocytes	ARPC1B
PLP1	1.45805e-33	0.977278	0.701	0.255	4.1757e-29	Melanocytes	PLP1
ODF2L	1.50036e-33	0.625254	0.77	0.47	4.29689e-29	Melanocytes	ODF2L
BEX4	2.59651e-33	0.636319	0.909	0.719	7.43615e-29	Melanocytes	BEX4
BCL2	3.70715e-33	0.75534	0.695	0.373	1.06169e-28	Melanocytes	BCL2
TMX4	4.57484e-33	0.366688	0.882	0.55	1.31019e-28	Melanocytes	TMX4
CDC371	5.62017e-33	0.481098	0.941	0.849	1.60956e-28	Melanocytes	CDC37
INPP4B	1.07435e-32	0.619358	0.722	0.456	3.07683e-28	Melanocytes	INPP4B
DOCK7	1.69694e-32	0.280098	0.77	0.327	4.85986e-28	Melanocytes	DOCK7
ZMAT3	1.801e-32	0.559935	0.84	0.498	5.15788e-28	Melanocytes	ZMAT3
HIPK2	2.28107e-32	0.58076	0.711	0.296	6.53275e-28	Melanocytes	HIPK2
RPL121	3.17003e-32	0.314348	1	0.997	9.07863e-28	Melanocytes	RPL12
RPS14	3.97098e-32	0.281062	1	0.999	1.13725e-27	Melanocytes	RPS14
RBM8A	4.28097e-32	0.491615	0.936	0.861	1.22603e-27	Melanocytes	RBM8A
PLXNB1	4.47556e-32	0.321175	0.877	0.656	1.28176e-27	Melanocytes	PLXNB1
SUCLG1	5.03214e-32	0.531343	0.781	0.682	1.44115e-27	Melanocytes	SUCLG1
PSMB7	5.7873e-32	0.507644	0.957	0.856	1.65742e-27	Melanocytes	PSMB7
VKORC1	9.28929e-32	0.502055	0.866	0.599	2.66036e-27	Melanocytes	VKORC1
R3HCC1L	1.14087e-31	0.365129	0.727	0.326	3.26735e-27	Melanocytes	R3HCC1L
RPS191	1.61e-31	0.387102	1	0.996	4.61087e-27	Melanocytes	RPS19
ESD1	1.67984e-31	0.462283	0.898	0.717	4.8109e-27	Melanocytes	ESD
EFHD1	1.79728e-31	0.64347	0.663	0.271	5.14722e-27	Melanocytes	EFHD1
SPNS1	1.84434e-31	0.372968	0.84	0.499	5.28201e-27	Melanocytes	SPNS1
IER5	3.51439e-31	0.763178	0.92	0.688	1.00649e-26	Melanocytes	IER5
RAB7A	4.48497e-31	0.495527	0.898	0.91	1.28445e-26	Melanocytes	RAB7A
CYSTM1	8.12848e-31	0.443777	0.888	0.845	2.32792e-26	Melanocytes	CYSTM1
SVIP	8.17631e-31	0.368993	0.856	0.547	2.34161e-26	Melanocytes	SVIP
SLC39A6	8.95261e-31	0.595589	0.813	0.764	2.56394e-26	Melanocytes	SLC39A6
LAP3	8.98288e-31	0.311454	0.829	0.513	2.57261e-26	Melanocytes	LAP3
CYGB	1.4506e-30	0.627054	0.674	0.26	4.15436e-26	Melanocytes	CYGB
NUDT2	1.48126e-30	0.322572	0.84	0.433	4.24219e-26	Melanocytes	NUDT2
ITPK1	1.68152e-30	0.344699	0.781	0.429	4.8157e-26	Melanocytes	ITPK1
CBX4	1.96089e-30	0.384124	0.85	0.437	5.61579e-26	Melanocytes	CBX4
BIRC7	2.05677e-30	0.543476	0.652	0.244	5.89039e-26	Melanocytes	BIRC7
PTMA1	2.49848e-30	0.351507	1	0.989	7.15539e-26	Melanocytes	PTMA
NDUFS7	3.1586e-30	0.53683	0.914	0.789	9.04591e-26	Melanocytes	NDUFS7
GSTM3	3.44964e-30	0.773777	0.727	0.46	9.87942e-26	Melanocytes	GSTM3
RPL81	4.0258e-30	0.341835	1	0.997	1.15295e-25	Melanocytes	RPL8
COMT	6.51992e-30	0.424828	0.973	0.965	1.86724e-25	Melanocytes	COMT
SNRPB	6.85699e-30	0.47744	0.925	0.845	1.96377e-25	Melanocytes	SNRPB
POLDIP3	7.28578e-30	0.311016	0.818	0.528	2.08657e-25	Melanocytes	POLDIP3
RPS11	8.84799e-30	0.329662	1	0.989	2.53398e-25	Melanocytes	RPS11
EIF3L	1.06597e-29	0.46292	0.973	0.935	3.05284e-25	Melanocytes	EIF3L
NANS	1.0688e-29	0.442896	0.856	0.525	3.06093e-25	Melanocytes	NANS
LONP2	4.8899e-29	0.543821	0.882	0.658	1.40042e-24	Melanocytes	LONP2
SF3B5	8.18901e-29	0.499007	0.941	0.913	2.34525e-24	Melanocytes	SF3B5
ARPC5	9.51656e-29	0.392599	0.93	0.792	2.72545e-24	Melanocytes	ARPC5
TNFAIP3	1.09159e-28	0.622192	0.93	0.858	3.12621e-24	Melanocytes	TNFAIP3
SLC25A4	1.64328e-28	0.631421	0.749	0.61	4.70619e-24	Melanocytes	SLC25A4
EHD4	1.77311e-28	0.257662	0.813	0.437	5.07801e-24	Melanocytes	EHD4
WDR83OS	3.23671e-28	0.412617	0.952	0.887	9.26961e-24	Melanocytes	WDR83OS
SPRED1	4.01029e-28	0.393751	0.866	0.503	1.14851e-23	Melanocytes	SPRED1
JADE1	4.6698e-28	0.254131	0.824	0.392	1.33738e-23	Melanocytes	JADE1
TRA2B	5.52026e-28	0.433435	0.984	0.94	1.58095e-23	Melanocytes	TRA2B
GNG5	6.93585e-28	0.345113	0.947	0.907	1.98636e-23	Melanocytes	GNG5
CYP2U1	7.66017e-28	0.502233	0.642	0.268	2.1938e-23	Melanocytes	CYP2U1
SLC35B2	7.82745e-28	0.426564	0.813	0.476	2.2417e-23	Melanocytes	SLC35B2
RAB27A	9.14105e-28	0.513269	0.701	0.361	2.61791e-23	Melanocytes	RAB27A
CCT4	9.57064e-28	0.416345	0.914	0.785	2.74094e-23	Melanocytes	CCT4
KRTCAP2	1.00556e-27	0.406589	0.818	0.636	2.87982e-23	Melanocytes	KRTCAP2
ILK	1.4084e-27	0.547646	0.717	0.525	4.03351e-23	Melanocytes	ILK
MID1IP1	1.66274e-27	0.295578	0.818	0.437	4.76192e-23	Melanocytes	MID1IP1
MBP	1.66373e-27	0.514453	0.845	0.678	4.76477e-23	Melanocytes	MBP
CHMP1A	1.85894e-27	0.29528	0.856	0.492	5.32382e-23	Melanocytes	CHMP1A
EPS15	2.78418e-27	0.564301	0.743	0.58	7.97362e-23	Melanocytes	EPS15
FARP2	3.08723e-27	0.40258	0.824	0.544	8.84152e-23	Melanocytes	FARP2
RPL39	5.20668e-27	0.284287	1	0.99	1.49114e-22	Melanocytes	RPL39
TSC22D31	5.28086e-27	0.503769	0.941	0.914	1.51239e-22	Melanocytes	TSC22D3
VEGFB	5.63089e-27	0.474472	0.695	0.363	1.61263e-22	Melanocytes	VEGFB
USF2	5.79306e-27	0.598381	0.695	0.525	1.65908e-22	Melanocytes	USF2
CRTAP	6.83736e-27	0.478459	0.904	0.71	1.95815e-22	Melanocytes	CRTAP
PSMD8	7.69134e-27	0.424262	0.888	0.813	2.20272e-22	Melanocytes	PSMD8
SEC22C	8.17187e-27	0.438857	0.765	0.465	2.34034e-22	Melanocytes	SEC22C
RPL18A1	8.32461e-27	0.303195	1	0.994	2.38409e-22	Melanocytes	RPL18A
POGZ	9.02603e-27	0.351469	0.872	0.572	2.58497e-22	Melanocytes	POGZ
LEPROT	9.0383e-27	0.419859	0.909	0.683	2.58848e-22	Melanocytes	LEPROT
DNASE2	9.66359e-27	0.396711	0.861	0.521	2.76756e-22	Melanocytes	DNASE2
DNAJA11	9.97848e-27	0.523976	0.877	0.825	2.85774e-22	Melanocytes	DNAJA1
SNX7	1.03715e-26	0.29872	0.861	0.468	2.97029e-22	Melanocytes	SNX7
ANXA6	1.11239e-26	0.556712	0.658	0.22	3.18578e-22	Melanocytes	ANXA6
SSH2	1.41841e-26	0.355952	0.84	0.556	4.06218e-22	Melanocytes	SSH2
WDR18	1.56204e-26	0.253483	0.824	0.435	4.47354e-22	Melanocytes	WDR18
RAB5C	1.72396e-26	0.453674	0.909	0.796	4.93724e-22	Melanocytes	RAB5C
PTEN	2.84967e-26	0.447701	0.791	0.582	8.16116e-22	Melanocytes	PTEN
RPS131	3.41855e-26	0.267314	1	0.994	9.79037e-22	Melanocytes	RPS13
NDUFA4	4.92246e-26	0.3831	0.963	0.973	1.40974e-21	Melanocytes	NDUFA4
RPS27L	6.78413e-26	0.39329	0.979	0.951	1.94291e-21	Melanocytes	RPS27L
TP53BP2	7.31827e-26	0.268381	0.834	0.585	2.09588e-21	Melanocytes	TP53BP2
PYCARD	7.38364e-26	0.5836	0.925	0.872	2.1146e-21	Melanocytes	PYCARD
TUFM	1.41776e-25	0.371379	0.872	0.817	4.06032e-21	Melanocytes	TUFM
SIAH1	1.70801e-25	0.491812	0.866	0.624	4.89158e-21	Melanocytes	SIAH1
C3orf79	1.77494e-25	0.614253	0.636	0.191	5.08324e-21	Melanocytes	C3orf79
RASGEF1B	2.19475e-25	0.280276	0.824	0.53	6.28554e-21	Melanocytes	RASGEF1B
FEZ1	2.42715e-25	0.683123	0.679	0.334	6.95111e-21	Melanocytes	FEZ1
POLR3GL	2.49252e-25	0.388076	0.861	0.551	7.13833e-21	Melanocytes	POLR3GL
RPL17	3.068e-25	0.328202	0.952	0.933	8.78644e-21	Melanocytes	RPL17
PITPNA-AS1	3.25186e-25	0.263836	0.824	0.446	9.31302e-21	Melanocytes	PITPNA-AS1
RPS51	4.78115e-25	0.32749	1	0.967	1.36927e-20	Melanocytes	RPS5
TCF25	4.9532e-25	0.401667	0.877	0.872	1.41855e-20	Melanocytes	TCF25
POLR2G	5.21505e-25	0.420752	0.882	0.649	1.49354e-20	Melanocytes	POLR2G
DCTN2	5.54257e-25	0.49586	0.765	0.634	1.58734e-20	Melanocytes	DCTN2
MAF1	5.8474e-25	0.413136	0.914	0.713	1.67464e-20	Melanocytes	MAF1
RPS26	6.39464e-25	0.287722	1	0.993	1.83136e-20	Melanocytes	RPS26
WDR34	7.23697e-25	0.286231	0.845	0.616	2.0726e-20	Melanocytes	WDR34
UFC1	9.33763e-25	0.384357	0.893	0.879	2.6742e-20	Melanocytes	UFC1
TRAK2	1.35555e-24	0.523343	0.722	0.517	3.88216e-20	Melanocytes	TRAK2
ITM2C1	1.38922e-24	0.522308	0.647	0.301	3.9786e-20	Melanocytes	ITM2C
LGALS3BP	1.53466e-24	0.425732	0.877	0.588	4.39512e-20	Melanocytes	LGALS3BP
RPL101	1.62225e-24	0.260237	1	0.999	4.64596e-20	Melanocytes	RPL10
RPS10	2.83305e-24	0.311837	0.989	0.961	8.11356e-20	Melanocytes	RPS10
SSNA1	3.31856e-24	0.413809	0.893	0.73	9.50401e-20	Melanocytes	SSNA1
ARMCX1	3.43525e-24	0.477927	0.642	0.3	9.83823e-20	Melanocytes	ARMCX1
HMOX2	3.85008e-24	0.322865	0.872	0.524	1.10262e-19	Melanocytes	HMOX2
CCDC61	4.04282e-24	0.4806	0.631	0.295	1.15782e-19	Melanocytes	CCDC61
CYP27A1	4.77274e-24	0.551035	0.647	0.339	1.36687e-19	Melanocytes	CYP27A1
PIK3R11	5.22871e-24	0.583609	0.722	0.473	1.49745e-19	Melanocytes	PIK3R1
RPL13A1	9.36982e-24	0.251295	1	0.999	2.68342e-19	Melanocytes	RPL13A
RNH1	9.51796e-24	0.373524	0.856	0.836	2.72585e-19	Melanocytes	RNH1
RPS3A1	1.19215e-23	0.269331	1	0.995	3.4142e-19	Melanocytes	RPS3A
RPSA1	1.54223e-23	0.273824	1	0.99	4.41679e-19	Melanocytes	RPSA
NPC2	1.56446e-23	0.315575	0.968	0.949	4.48046e-19	Melanocytes	NPC2
RPS8	1.59181e-23	0.275432	1	0.998	4.55878e-19	Melanocytes	RPS8
EEF1B2	2.12835e-23	0.283257	0.995	0.969	6.09539e-19	Melanocytes	EEF1B2
CDH3	3.32003e-23	0.647595	0.695	0.542	9.50822e-19	Melanocytes	CDH3
PDIA3	3.78415e-23	0.374218	0.872	0.847	1.08374e-18	Melanocytes	PDIA3
PSMG1	4.39682e-23	0.31175	0.861	0.513	1.2592e-18	Melanocytes	PSMG1
UBE2B	4.55479e-23	0.336128	0.925	0.91	1.30445e-18	Melanocytes	UBE2B
RABIF	4.64629e-23	0.265989	0.84	0.597	1.33065e-18	Melanocytes	RABIF
SNX17	5.18044e-23	0.388005	0.882	0.631	1.48363e-18	Melanocytes	SNX17
STXBP1	5.24349e-23	0.340877	0.717	0.377	1.50168e-18	Melanocytes	STXBP1
BABAM1	8.93579e-23	0.287263	0.829	0.482	2.55912e-18	Melanocytes	BABAM1
SLC25A11	9.44634e-23	0.316017	0.85	0.549	2.70534e-18	Melanocytes	SLC25A11
TJP1	1.64507e-22	0.355948	0.888	0.628	4.71131e-18	Melanocytes	TJP1
AFF3	2.11864e-22	0.592439	0.615	0.198	6.06756e-18	Melanocytes	AFF3
CTSB	2.42955e-22	0.418268	0.936	0.817	6.95798e-18	Melanocytes	CTSB
LMAN2	3.02542e-22	0.378151	0.872	0.701	8.6645e-18	Melanocytes	LMAN2
ITGB1BP1	3.69634e-22	0.440452	0.759	0.75	1.0586e-17	Melanocytes	ITGB1BP1
DBI1	3.7279e-22	0.447598	0.979	0.955	1.06763e-17	Melanocytes	DBI
CLEC11A	3.85892e-22	0.344584	0.84	0.537	1.10515e-17	Melanocytes	CLEC11A
SSR2	4.11087e-22	0.362143	0.893	0.822	1.17731e-17	Melanocytes	SSR2
NDUFS3	4.46044e-22	0.373946	0.898	0.722	1.27743e-17	Melanocytes	NDUFS3
SRFBP1	4.74404e-22	0.286478	0.818	0.436	1.35865e-17	Melanocytes	SRFBP1
SPTSSA	4.93928e-22	0.49472	0.963	0.896	1.41456e-17	Melanocytes	SPTSSA
PSMC2	6.60554e-22	0.352423	0.834	0.545	1.89176e-17	Melanocytes	PSMC2
CLTA	1.05676e-21	0.29018	0.952	0.938	3.02647e-17	Melanocytes	CLTA
SLC25A25	1.37585e-21	0.299218	0.861	0.686	3.9403e-17	Melanocytes	SLC25A25
SMDT1	1.66e-21	0.376985	0.963	0.921	4.75407e-17	Melanocytes	SMDT1
UXT	1.79015e-21	0.379311	0.941	0.897	5.12682e-17	Melanocytes	UXT
PKIG	2.61811e-21	0.255019	0.818	0.451	7.49801e-17	Melanocytes	PKIG
EDF1	2.94578e-21	0.29727	0.984	0.977	8.43642e-17	Melanocytes	EDF1
NAP1L11	3.29e-21	0.314897	0.989	0.956	9.42224e-17	Melanocytes	NAP1L1
CORO1B	6.54004e-21	0.359736	0.861	0.582	1.873e-16	Melanocytes	CORO1B
SNRNP25	6.82663e-21	0.28225	0.84	0.589	1.95508e-16	Melanocytes	SNRNP25
PIR	8.61442e-21	0.560073	0.765	0.718	2.46708e-16	Melanocytes	PIR
IFI27L2	8.91491e-21	0.512112	0.909	0.806	2.55314e-16	Melanocytes	IFI27L2
AHSA1	9.2514e-21	0.358294	0.877	0.629	2.64951e-16	Melanocytes	AHSA1
TPP1	1.12354e-20	0.491044	0.711	0.501	3.21769e-16	Melanocytes	TPP1
CRNDE	1.21966e-20	0.477827	0.738	0.5	3.49298e-16	Melanocytes	CRNDE
SNRPA1	1.29741e-20	0.26736	0.861	0.493	3.71564e-16	Melanocytes	SNRPA1
MICAL3	1.32916e-20	0.302995	0.727	0.477	3.80657e-16	Melanocytes	MICAL3
TMBIM6	2.83063e-20	0.296779	0.936	0.931	8.10664e-16	Melanocytes	TMBIM6
ST3GAL6	3.96419e-20	0.45527	0.824	0.617	1.13531e-15	Melanocytes	ST3GAL6
TWISTNB	5.19473e-20	0.283537	0.845	0.601	1.48772e-15	Melanocytes	TWISTNB
OPTN	5.57688e-20	0.427936	0.781	0.701	1.59716e-15	Melanocytes	OPTN
CFL1	5.76386e-20	0.259647	0.995	0.991	1.65071e-15	Melanocytes	CFL1
PCMT1	6.38719e-20	0.390013	0.802	0.747	1.82923e-15	Melanocytes	PCMT1
SREK1	7.15783e-20	0.410712	0.893	0.755	2.04993e-15	Melanocytes	SREK1
MAP4	1.09707e-19	0.304435	0.952	0.798	3.14191e-15	Melanocytes	MAP4
ENPP2	1.1365e-19	0.485318	0.604	0.216	3.25482e-15	Melanocytes	ENPP2
ST3GAL5	1.15005e-19	0.417585	0.636	0.284	3.29362e-15	Melanocytes	ST3GAL5
RBM3	1.49468e-19	0.309671	0.957	0.953	4.28061e-15	Melanocytes	RBM3
BCLAF1	1.56129e-19	0.343286	0.947	0.856	4.47138e-15	Melanocytes	BCLAF1
MRPL28	1.60687e-19	0.315186	0.872	0.607	4.60192e-15	Melanocytes	MRPL28
TUBA1B1	1.64316e-19	0.313781	0.93	0.864	4.70586e-15	Melanocytes	TUBA1B
SRSF3	2.1723e-19	0.405455	0.957	0.971	6.22126e-15	Melanocytes	SRSF3
NDUFB4	2.56256e-19	0.339985	0.947	0.95	7.33893e-15	Melanocytes	NDUFB4
HPS1	2.69801e-19	0.292967	0.85	0.547	7.72684e-15	Melanocytes	HPS1
CHCHD2	3.05847e-19	0.258733	0.995	0.989	8.75914e-15	Melanocytes	CHCHD2
CUTA	3.15704e-19	0.338155	0.941	0.942	9.04144e-15	Melanocytes	CUTA
REXO2	4.15001e-19	0.400415	0.861	0.737	1.18852e-14	Melanocytes	REXO2
MYO1C	4.98125e-19	0.256054	0.84	0.546	1.42658e-14	Melanocytes	MYO1C
STAT2	6.71075e-19	0.32782	0.733	0.437	1.92189e-14	Melanocytes	STAT2
EIF3G	7.71483e-19	0.342125	0.877	0.881	2.20945e-14	Melanocytes	EIF3G
NPM11	1.58297e-18	0.2546	0.989	0.971	4.53346e-14	Melanocytes	NPM1
TRPV2	3.12844e-18	0.351658	0.572	0.161	8.95955e-14	Melanocytes	TRPV2
DPYSL21	5.38226e-18	0.518909	0.658	0.452	1.54143e-13	Melanocytes	DPYSL2
PLOD3	5.67531e-18	0.515275	0.61	0.286	1.62535e-13	Melanocytes	PLOD3
CTNNB1	5.70525e-18	0.38984	0.818	0.67	1.63393e-13	Melanocytes	CTNNB1
PELI1	5.83646e-18	0.368753	0.909	0.803	1.6715e-13	Melanocytes	PELI1
MRPL24	6.05805e-18	0.254375	0.861	0.605	1.73496e-13	Melanocytes	MRPL24
PSMB4	6.64286e-18	0.423175	0.754	0.714	1.90245e-13	Melanocytes	PSMB4
BBC3	1.12703e-17	0.428074	0.765	0.557	3.22769e-13	Melanocytes	BBC3
CCT2	1.68646e-17	0.345133	0.893	0.709	4.82984e-13	Melanocytes	CCT2
JAGN1	1.85928e-17	0.310969	0.829	0.571	5.32479e-13	Melanocytes	JAGN1
TMED9	2.37196e-17	0.337977	0.904	0.805	6.79306e-13	Melanocytes	TMED9
MRPS33	2.57001e-17	0.357894	0.872	0.708	7.36025e-13	Melanocytes	MRPS33
CNN31	2.96682e-17	0.255655	0.866	0.567	8.49667e-13	Melanocytes	CNN3
LSM2	3.33827e-17	0.364279	0.888	0.729	9.56046e-13	Melanocytes	LSM2
OSBPL1A	4.25494e-17	0.357883	0.775	0.67	1.21857e-12	Melanocytes	OSBPL1A
LAMTOR4	4.69581e-17	0.252288	0.989	0.961	1.34483e-12	Melanocytes	LAMTOR4
PRCP	5.75768e-17	0.257743	0.818	0.528	1.64894e-12	Melanocytes	PRCP
ARL4A1	7.72919e-17	0.371019	0.888	0.703	2.21356e-12	Melanocytes	ARL4A
CA14	8.35284e-17	0.631277	0.62	0.327	2.39217e-12	Melanocytes	CA14
UBXN2A	8.52948e-17	0.251754	0.829	0.59	2.44276e-12	Melanocytes	UBXN2A
SUPT4H1	1.0558e-16	0.346779	0.882	0.72	3.02372e-12	Melanocytes	SUPT4H1
UBE2D1	1.06895e-16	0.272211	0.861	0.697	3.06137e-12	Melanocytes	UBE2D1
KIFC3	1.14544e-16	0.252451	0.824	0.537	3.28041e-12	Melanocytes	KIFC3
POLR2F	1.31078e-16	0.397526	0.914	0.813	3.75393e-12	Melanocytes	POLR2F
NRN1	1.51724e-16	0.366657	0.647	0.323	4.34522e-12	Melanocytes	NRN1
VAMP51	2.17034e-16	0.383839	0.631	0.359	6.21563e-12	Melanocytes	VAMP5
ARL6IP5	2.36268e-16	0.28613	0.93	0.803	6.76649e-12	Melanocytes	ARL6IP5
SUGT1	2.99816e-16	0.290673	0.861	0.604	8.58643e-12	Melanocytes	SUGT1
CEP170	3.15398e-16	0.374718	0.636	0.307	9.03267e-12	Melanocytes	CEP170
IDI1	4.36085e-16	0.392682	0.936	0.815	1.2489e-11	Melanocytes	IDI1
CCDC801	4.38986e-16	0.498081	0.631	0.364	1.25721e-11	Melanocytes	CCDC80
CCSER2	5.4831e-16	0.311505	0.861	0.645	1.57031e-11	Melanocytes	CCSER2
PPM1B	6.20682e-16	0.300644	0.861	0.704	1.77757e-11	Melanocytes	PPM1B
ERP29	7.06473e-16	0.30371	0.909	0.897	2.02327e-11	Melanocytes	ERP29
CRYL1	7.63449e-16	0.531827	0.652	0.518	2.18644e-11	Melanocytes	CRYL1
ID21	1.02984e-15	0.400246	0.861	0.664	2.94936e-11	Melanocytes	ID2
C1orf122	1.25878e-15	0.385464	0.856	0.67	3.60502e-11	Melanocytes	C1orf122
UBE2S	1.44929e-15	0.283154	0.856	0.575	4.15062e-11	Melanocytes	UBE2S
DSTYK	1.61671e-15	0.549991	0.652	0.429	4.6301e-11	Melanocytes	DSTYK
PRKD3	2.18782e-15	0.421447	0.706	0.57	6.26569e-11	Melanocytes	PRKD3
NR3C1	2.97138e-15	0.312952	0.802	0.56	8.50974e-11	Melanocytes	NR3C1
PHB2	2.9771e-15	0.316278	0.743	0.617	8.52612e-11	Melanocytes	PHB2
NME1	3.2738e-15	0.280776	0.904	0.726	9.37583e-11	Melanocytes	NME1
UQCRC2	3.30608e-15	0.275743	0.882	0.794	9.46829e-11	Melanocytes	UQCRC2
UBALD2	3.85431e-15	0.332597	0.861	0.635	1.10384e-10	Melanocytes	UBALD2
CHCHD3	4.39455e-15	0.326928	0.818	0.609	1.25855e-10	Melanocytes	CHCHD3
NAMPT	4.78092e-15	0.280351	0.882	0.716	1.36921e-10	Melanocytes	NAMPT
MYC1	6.5298e-15	0.429335	0.957	0.883	1.87007e-10	Melanocytes	MYC
DCXR	6.71567e-15	0.371426	0.866	0.699	1.9233e-10	Melanocytes	DCXR
EIF3F	6.84302e-15	0.306207	0.952	0.872	1.95977e-10	Melanocytes	EIF3F
ATP6V1B2	7.31328e-15	0.334233	0.738	0.573	2.09445e-10	Melanocytes	ATP6V1B2
NUBP2	1.02467e-14	0.256287	0.85	0.576	2.93455e-10	Melanocytes	NUBP2
EIF4B1	1.19888e-14	0.282848	0.909	0.866	3.43347e-10	Melanocytes	EIF4B
UROD	1.58743e-14	0.298528	0.674	0.433	4.54623e-10	Melanocytes	UROD
CYBA	2.32029e-14	0.299893	0.92	0.799	6.64508e-10	Melanocytes	CYBA
SNW1	2.40484e-14	0.379016	0.749	0.701	6.88722e-10	Melanocytes	SNW1
TMED10	2.53531e-14	0.339849	0.84	0.848	7.26089e-10	Melanocytes	TMED10
SDF2L1	2.66063e-14	0.367538	0.861	0.69	7.61978e-10	Melanocytes	SDF2L1
OSBPL9	3.61725e-14	0.40849	0.652	0.529	1.03595e-09	Melanocytes	OSBPL9
FOSB1	3.62684e-14	0.369946	0.984	0.987	1.03869e-09	Melanocytes	FOSB
S100B	3.64981e-14	0.828145	0.615	0.318	1.04527e-09	Melanocytes	S100B
PSMD13	3.73765e-14	0.258215	0.84	0.553	1.07043e-09	Melanocytes	PSMD13
ARID5B1	4.5605e-14	0.261709	0.877	0.624	1.30608e-09	Melanocytes	ARID5B
DDOST	4.60975e-14	0.31498	0.85	0.649	1.32019e-09	Melanocytes	DDOST
NDUFAF3	4.84448e-14	0.339101	0.861	0.697	1.38741e-09	Melanocytes	NDUFAF3
C7orf50	7.26877e-14	0.289858	0.786	0.526	2.0817e-09	Melanocytes	C7orf50
EVA1B	7.81161e-14	0.380125	0.556	0.329	2.23717e-09	Melanocytes	EVA1B
CCNDBP1	9.77923e-14	0.381102	0.642	0.497	2.80068e-09	Melanocytes	CCNDBP1
RWDD1	1.16533e-13	0.313308	0.947	0.92	3.33738e-09	Melanocytes	RWDD1
SNX3	1.2604e-13	0.251133	0.957	0.962	3.60965e-09	Melanocytes	SNX3
PLD31	1.33625e-13	0.273918	0.845	0.616	3.82688e-09	Melanocytes	PLD3
SNRPC	1.59209e-13	0.267057	0.882	0.725	4.5596e-09	Melanocytes	SNRPC
TEAD11	1.60043e-13	0.456083	0.615	0.434	4.58348e-09	Melanocytes	TEAD1
SAT2	3.93644e-13	0.358064	0.824	0.739	1.12736e-08	Melanocytes	SAT2
ABR	3.97819e-13	0.52492	0.599	0.438	1.13931e-08	Melanocytes	ABR
CCDC124	4.84695e-13	0.252636	0.845	0.624	1.38812e-08	Melanocytes	CCDC124
RNF130	4.92439e-13	0.423232	0.642	0.491	1.4103e-08	Melanocytes	RNF130
DUSP14	4.94418e-13	0.292405	0.861	0.687	1.41596e-08	Melanocytes	DUSP14
CDK2	5.12797e-13	0.542561	0.652	0.638	1.4686e-08	Melanocytes	CDK2
PPIB	5.66657e-13	0.297034	0.898	0.833	1.62285e-08	Melanocytes	PPIB
CTSA	6.2172e-13	0.347774	0.695	0.52	1.78055e-08	Melanocytes	CTSA
SPTBN11	6.82864e-13	0.445302	0.706	0.637	1.95566e-08	Melanocytes	SPTBN1
MAD1L1	7.61532e-13	0.549845	0.647	0.512	2.18095e-08	Melanocytes	MAD1L1
DNAJC15	9.79266e-13	0.395035	0.679	0.638	2.80452e-08	Melanocytes	DNAJC15
IMPDH21	9.92168e-13	0.323923	0.754	0.693	2.84147e-08	Melanocytes	IMPDH2
RHOQ	1.13654e-12	0.402969	0.578	0.401	3.25495e-08	Melanocytes	RHOQ
CIRBP	1.28526e-12	0.27394	0.995	0.988	3.68087e-08	Melanocytes	CIRBP
CMTM6	1.3435e-12	0.269285	0.861	0.65	3.84765e-08	Melanocytes	CMTM6
DNAJB9	1.71637e-12	0.317844	0.872	0.654	4.9155e-08	Melanocytes	DNAJB9
PA2G4	1.7627e-12	0.286341	0.941	0.892	5.04818e-08	Melanocytes	PA2G4
GSTO1	1.80714e-12	0.282097	0.866	0.835	5.17548e-08	Melanocytes	GSTO1
EAPP	1.81975e-12	0.359918	0.888	0.744	5.21158e-08	Melanocytes	EAPP
COPS6	1.99379e-12	0.274174	0.866	0.787	5.71002e-08	Melanocytes	COPS6
PSMA7	2.04223e-12	0.272238	0.947	0.926	5.84873e-08	Melanocytes	PSMA7
LPL	3.47353e-12	0.478161	0.578	0.256	9.94783e-08	Melanocytes	LPL
BLVRB	3.5384e-12	0.291783	0.898	0.81	1.01336e-07	Melanocytes	BLVRB
MYADM1	3.76279e-12	0.426375	0.759	0.755	1.07763e-07	Melanocytes	MYADM
PPP1CA	3.97382e-12	0.26243	0.898	0.784	1.13806e-07	Melanocytes	PPP1CA
ETNK1	4.06872e-12	0.304197	0.754	0.485	1.16524e-07	Melanocytes	ETNK1
PGRMC2	4.15646e-12	0.2707	0.845	0.712	1.19037e-07	Melanocytes	PGRMC2
PRPF6	5.41769e-12	0.305888	0.818	0.664	1.55157e-07	Melanocytes	PRPF6
PRDX4	6.36315e-12	0.285079	0.701	0.528	1.82234e-07	Melanocytes	PRDX4
MRPS18B	9.12089e-12	0.250629	0.861	0.612	2.61213e-07	Melanocytes	MRPS18B
HSF4	1.02853e-11	0.260441	0.749	0.54	2.94561e-07	Melanocytes	HSF4
ISCA1	1.19005e-11	0.272827	0.877	0.742	3.40817e-07	Melanocytes	ISCA1
TALDO1	1.30867e-11	0.253925	0.84	0.779	3.7479e-07	Melanocytes	TALDO1
WDR81	1.36542e-11	0.267447	0.492	0.25	3.91042e-07	Melanocytes	WDR81
GRN	1.65391e-11	0.324397	0.77	0.772	4.73663e-07	Melanocytes	GRN
FUS1	1.77482e-11	0.284465	0.882	0.903	5.08291e-07	Melanocytes	FUS
SLCO4A1	1.78247e-11	0.408173	0.583	0.381	5.10481e-07	Melanocytes	SLCO4A1
SRM	1.96267e-11	0.332765	0.604	0.488	5.62088e-07	Melanocytes	SRM
EMC7	2.10452e-11	0.315384	0.674	0.642	6.02714e-07	Melanocytes	EMC7
SEMA3C	2.38889e-11	0.38983	0.578	0.301	6.84153e-07	Melanocytes	SEMA3C
KIAA0930	2.67287e-11	0.302633	0.62	0.373	7.65482e-07	Melanocytes	KIAA0930
ATOX1	2.81588e-11	0.33803	0.84	0.865	8.06441e-07	Melanocytes	ATOX1
YWHAH	3.96052e-11	0.28613	0.909	0.892	1.13425e-06	Melanocytes	YWHAH
FASTK	4.26717e-11	0.449936	0.62	0.55	1.22208e-06	Melanocytes	FASTK
TLN11	4.33223e-11	0.327446	0.61	0.441	1.24071e-06	Melanocytes	TLN1
SORT1	6.24811e-11	0.464635	0.529	0.323	1.7894e-06	Melanocytes	SORT1
SPP1	7.18195e-11	0.290572	0.048	0.441	2.05684e-06	Melanocytes	SPP1
BAMBI	7.55625e-11	0.263159	0.679	0.477	2.16403e-06	Melanocytes	BAMBI
LAMP2	1.01592e-10	0.28932	0.829	0.78	2.90949e-06	Melanocytes	LAMP2
ANKRD39	1.62154e-10	0.282984	0.743	0.523	4.64392e-06	Melanocytes	ANKRD39
TMEM87A	2.65302e-10	0.273516	0.877	0.702	7.59798e-06	Melanocytes	TMEM87A
CCND3	2.75787e-10	0.398387	0.61	0.508	7.89825e-06	Melanocytes	CCND3
YTHDC1	2.77971e-10	0.30361	0.904	0.833	7.96082e-06	Melanocytes	YTHDC1
SMC6	3.14582e-10	0.44717	0.626	0.543	9.00932e-06	Melanocytes	SMC6
ARPC1A	4.5879e-10	0.310356	0.695	0.64	1.31393e-05	Melanocytes	ARPC1A
ARHGDIA1	5.0131e-10	0.277569	0.765	0.759	1.4357e-05	Melanocytes	ARHGDIA
GALK1	5.523e-10	0.271494	0.535	0.332	1.58173e-05	Melanocytes	GALK1
SLC25A36	6.64074e-10	0.259937	0.829	0.751	1.90184e-05	Melanocytes	SLC25A36
ECH1	6.81364e-10	0.297177	0.69	0.701	1.95136e-05	Melanocytes	ECH1
RENBP	9.7914e-10	0.467008	0.567	0.293	2.80416e-05	Melanocytes	RENBP
PRELP1	9.9237e-10	0.364437	0.583	0.232	2.84205e-05	Melanocytes	PRELP
NT5C	1.02841e-09	0.255299	0.893	0.809	2.94526e-05	Melanocytes	NT5C
KIT	1.0691e-09	0.559646	0.652	0.725	3.06181e-05	Melanocytes	KIT
CYB5R31	1.15031e-09	0.35816	0.674	0.61	3.29437e-05	Melanocytes	CYB5R3
METRN	1.55821e-09	0.347476	0.513	0.328	4.46257e-05	Melanocytes	METRN
DMKN	1.81277e-09	0.385052	0.588	0.418	5.1916e-05	Melanocytes	DMKN
RBBP6	2.07891e-09	0.30266	0.877	0.733	5.95379e-05	Melanocytes	RBBP6
RSL1D11	2.30142e-09	0.250775	0.893	0.828	6.59104e-05	Melanocytes	RSL1D1
CISD1	2.32395e-09	0.356215	0.733	0.712	6.65557e-05	Melanocytes	CISD1
TMEM179B	2.3826e-09	0.298081	0.786	0.684	6.82352e-05	Melanocytes	TMEM179B
GMFB	2.63388e-09	0.324583	0.652	0.515	7.54315e-05	Melanocytes	GMFB
XRCC6	2.64191e-09	0.253767	0.722	0.755	7.56615e-05	Melanocytes	XRCC6
IFI161	2.71461e-09	0.269417	0.791	0.775	7.77437e-05	Melanocytes	IFI16
KLF9	3.12607e-09	0.312906	0.898	0.747	8.95275e-05	Melanocytes	KLF9
HPS5	3.53594e-09	0.459149	0.626	0.492	0.000101266	Melanocytes	HPS5
C1orf43	3.96781e-09	0.269298	0.791	0.806	0.000113634	Melanocytes	C1orf43
PRMT2	5.24743e-09	0.257068	0.754	0.68	0.000150281	Melanocytes	PRMT2
MTURN	6.79672e-09	0.35135	0.61	0.506	0.000194651	Melanocytes	MTURN
TPCN2	1.05258e-08	0.551313	0.551	0.29	0.000301449	Melanocytes	TPCN2
SERTAD1	1.07983e-08	0.302748	0.845	0.611	0.000309253	Melanocytes	SERTAD1
FAM126A	1.14853e-08	0.345562	0.551	0.324	0.000328926	Melanocytes	FAM126A
SND1	1.28712e-08	0.303248	0.535	0.382	0.000368617	Melanocytes	SND1
RASSF3	1.58187e-08	0.304443	0.684	0.493	0.000453032	Melanocytes	RASSF3
DNAJB11	1.87308e-08	0.32475	0.979	0.985	0.00053643	Melanocytes	DNAJB1
OAT	1.93077e-08	0.266321	0.61	0.462	0.000552955	Melanocytes	OAT
TMEM101	2.12735e-08	0.268837	0.615	0.468	0.000609252	Melanocytes	TMEM101
CDH11	2.48941e-08	0.341391	0.722	0.779	0.000712943	Melanocytes	CDH1
CEP72	4.14102e-08	0.548381	0.62	0.559	0.00118595	Melanocytes	CEP72
ALDH7A11	4.97659e-08	0.255452	0.877	0.627	0.00142525	Melanocytes	ALDH7A1
IFRD1	5.9442e-08	0.254962	0.914	0.792	0.00170236	Melanocytes	IFRD1
RRAGD	6.17697e-08	0.267148	0.556	0.346	0.00176902	Melanocytes	RRAGD
CLASP2	7.58405e-08	0.264303	0.652	0.499	0.002172	Melanocytes	CLASP2
RPN2	9.08462e-08	0.262274	0.706	0.731	0.00260174	Melanocytes	RPN2
NTAN1	9.35551e-08	0.257191	0.701	0.649	0.00267933	Melanocytes	NTAN1
CHP1	1.11927e-07	0.333401	0.738	0.816	0.00320547	Melanocytes	CHP1
NUCB11	1.137e-07	0.316739	0.647	0.602	0.00325626	Melanocytes	NUCB1
EIF5	1.24432e-07	0.265469	0.797	0.859	0.00356362	Melanocytes	EIF5
PARVA	1.34284e-07	0.325306	0.572	0.389	0.00384575	Melanocytes	PARVA
ADD3	2.05818e-07	0.276508	0.62	0.561	0.00589441	Melanocytes	ADD3
STOML2	2.17408e-07	0.25392	0.797	0.749	0.00622635	Melanocytes	STOML2
FXYD51	2.23043e-07	0.352767	0.631	0.485	0.00638772	Melanocytes	FXYD5
GULP1	2.33183e-07	0.432755	0.508	0.236	0.00667812	Melanocytes	GULP1
A1BG1	3.34299e-07	0.291022	0.513	0.3	0.00957399	Melanocytes	A1BG
NEU1	4.38915e-07	0.333728	0.545	0.436	0.0125701	Melanocytes	NEU1
CCZ1	4.51332e-07	0.354165	0.594	0.525	0.0129257	Melanocytes	CCZ1
RNF14	5.89981e-07	0.274687	0.545	0.41	0.0168965	Melanocytes	RNF14
CCT6A	7.12484e-07	0.25673	0.759	0.745	0.0204048	Melanocytes	CCT6A
ZNF24	7.19058e-07	0.332442	0.62	0.555	0.0205931	Melanocytes	ZNF24
WDR63	7.31236e-07	0.509326	0.545	0.324	0.0209419	Melanocytes	WDR63
HADHA	8.85714e-07	0.251803	0.733	0.682	0.025366	Melanocytes	HADHA
MFGE8	1.05216e-06	0.267116	0.599	0.459	0.0301329	Melanocytes	MFGE8
CYC1	1.15967e-06	0.271154	0.717	0.787	0.0332117	Melanocytes	CYC1
QDPR	1.2531e-06	0.329363	0.615	0.487	0.0358874	Melanocytes	QDPR
DNAJC8	1.4227e-06	0.283638	0.695	0.736	0.0407448	Melanocytes	DNAJC8
HMGCS11	1.95922e-06	0.469528	0.861	0.708	0.0561102	Melanocytes	HMGCS1
GNG2	1.96258e-06	0.284337	0.316	0.219	0.0562064	Melanocytes	GNG2
TCEAL8	2.12605e-06	0.294629	0.636	0.674	0.0608879	Melanocytes	TCEAL8
PHC21	2.18261e-06	0.258869	0.578	0.375	0.0625078	Melanocytes	PHC2
STIP1	2.35139e-06	0.30361	0.626	0.551	0.0673414	Melanocytes	STIP1
STXBP6	2.43154e-06	0.287293	0.337	0.452	0.0696368	Melanocytes	STXBP6
TLE1	2.48123e-06	0.388477	0.62	0.642	0.0710599	Melanocytes	TLE1
ADIPOR2	2.69207e-06	0.303919	0.604	0.526	0.0770983	Melanocytes	ADIPOR2
PABPC4	3.43143e-06	0.30627	0.663	0.625	0.0982728	Melanocytes	PABPC4
CMC2	3.78387e-06	0.267446	0.807	0.684	0.108366	Melanocytes	CMC2
STAM	3.94501e-06	0.369281	0.519	0.373	0.112981	Melanocytes	STAM
HNRNPH2	4.12577e-06	0.264646	0.663	0.655	0.118158	Melanocytes	HNRNPH2
BCHE	5.82764e-06	0.326412	0.492	0.257	0.166898	Melanocytes	BCHE
NECAP2	7.29076e-06	0.270008	0.743	0.621	0.2088	Melanocytes	NECAP2
PHGDH	7.73145e-06	0.346595	0.599	0.524	0.221421	Melanocytes	PHGDH
FYN	8.41037e-06	0.343136	0.524	0.299	0.240865	Melanocytes	FYN
TSN	8.53473e-06	0.295807	0.599	0.58	0.244426	Melanocytes	TSN
HIBCH	9.16202e-06	0.355571	0.652	0.59	0.262391	Melanocytes	HIBCH
FARP1	1.0846e-05	0.323293	0.46	0.312	0.310619	Melanocytes	FARP1
ABHD14B	1.49815e-05	0.363485	0.594	0.545	0.429055	Melanocytes	ABHD14B
CREBRF	1.51965e-05	0.308011	0.626	0.622	0.435214	Melanocytes	CREBRF
SLC25A13	1.76816e-05	0.281566	0.476	0.359	0.506385	Melanocytes	SLC25A13
SNRK	2.08863e-05	0.315973	0.556	0.483	0.598162	Melanocytes	SNRK
LPGAT1	2.45312e-05	0.325307	0.567	0.477	0.702548	Melanocytes	LPGAT1
HIBADH	2.53131e-05	0.324175	0.519	0.48	0.724942	Melanocytes	HIBADH
ARHGAP24	6.2104e-05	0.302254	0.519	0.415	1	Melanocytes	ARHGAP24
ABCA5	7.86302e-05	0.327033	0.658	0.659	1	Melanocytes	ABCA5
PSEN2	0.000148989	0.325674	0.508	0.341	1	Melanocytes	PSEN2
PMM1	0.000178467	0.279878	0.487	0.41	1	Melanocytes	PMM1
SNX27	0.000180532	0.257915	0.652	0.544	1	Melanocytes	SNX27
PIGT	0.000264902	0.267952	0.519	0.479	1	Melanocytes	PIGT
TUBB2A	0.000380436	0.253961	0.904	0.888	1	Melanocytes	TUBB2A
MIA	0.000411097	0.484041	0.503	0.269	1	Melanocytes	MIA
MAGEH1	0.000429962	0.305188	0.503	0.314	1	Melanocytes	MAGEH1
ZNF330	0.000470174	0.281248	0.567	0.553	1	Melanocytes	ZNF330
TEX264	0.000501695	0.283676	0.599	0.608	1	Melanocytes	TEX264
B3GAT3	0.000605785	0.257754	0.508	0.48	1	Melanocytes	B3GAT3
AEBP11	0.0006386	0.31394	0.476	0.219	1	Melanocytes	AEBP1
MFSD10	0.000753018	0.285656	0.545	0.504	1	Melanocytes	MFSD10
CABLES1	0.000857803	0.573789	0.519	0.456	1	Melanocytes	CABLES1
DUSP4	0.000913201	0.302776	0.545	0.417	1	Melanocytes	DUSP4
PTAR1	0.000958126	0.263943	0.487	0.435	1	Melanocytes	PTAR1
ROPN1B	0.000984621	0.458805	0.508	0.303	1	Melanocytes	ROPN1B
GRSF1	0.00132664	0.257615	0.578	0.579	1	Melanocytes	GRSF1
RBP7	0.0014399	0.487073	0.481	0.312	1	Melanocytes	RBP7
SIRPA	0.00165438	0.259564	0.385	0.272	1	Melanocytes	SIRPA
IAH1	0.00166368	0.258278	0.588	0.57	1	Melanocytes	IAH1
FGFBP2	0.00192325	0.847949	0.524	0.346	1	Melanocytes	FGFBP2
ITPR2	0.00309866	0.329552	0.492	0.389	1	Melanocytes	ITPR2
HPS4	0.00341026	0.261707	0.583	0.573	1	Melanocytes	HPS4
PCMTD2	0.00385383	0.258359	0.556	0.572	1	Melanocytes	PCMTD2
ASXL1	0.00427461	0.299689	0.503	0.413	1	Melanocytes	ASXL1
ACAA2	0.00486129	0.278353	0.471	0.296	1	Melanocytes	ACAA2
FEM1B	0.00531875	0.260879	0.556	0.565	1	Melanocytes	FEM1B
MRPL44	0.00623614	0.30363	0.524	0.464	1	Melanocytes	MRPL44
PXK	0.00798587	0.351823	0.476	0.372	1	Melanocytes	PXK
LINC00681	0.00846741	0.471751	0.465	0.196	1	Melanocytes	LINC00681
ATIC	0.00896347	0.253868	0.524	0.471	1	Melanocytes	ATIC
NIN	0.00915707	0.259664	0.524	0.443	1	Melanocytes	NIN
CLEC10A	3.59223e-62	1.02248	0.979	0.198	1.02878e-57	Monocytes	CLEC10A
FPR3	1.99487e-56	0.772918	0.938	0.197	5.7131e-52	Monocytes	FPR3
CD1C	2.31109e-56	0.433522	0.938	0.197	6.61873e-52	Monocytes	CD1C
MIR142	2.39185e-56	0.979025	0.938	0.197	6.85002e-52	Monocytes	MIR142
CD1E	2.51575e-56	0.57429	0.938	0.197	7.20486e-52	Monocytes	CD1E
RGS13	2.52172e-56	0.713705	0.938	0.197	7.22194e-52	Monocytes	RGS13
CYTH4	1.38415e-54	0.665601	0.938	0.201	3.96407e-50	Monocytes	CYTH4
MNDA	1.99167e-54	1.15059	0.938	0.205	5.70394e-50	Monocytes	MNDA
HLA-DQB2	2.63534e-54	0.69361	0.938	0.198	7.54736e-50	Monocytes	HLA-DQB2
AIF1	1.38333e-50	2.34567	1	0.206	3.96172e-46	Monocytes	AIF1
IRF8	7.52939e-49	1.3841	0.979	0.278	2.15634e-44	Monocytes	IRF8
LY86	1.82729e-47	0.867179	0.938	0.221	5.23317e-43	Monocytes	LY86
CD53	1.52601e-45	1.37924	0.958	0.238	4.37035e-41	Monocytes	CD53
FCER1A	1.66293e-45	1.94855	1	0.285	4.76246e-41	Monocytes	FCER1A
ARHGAP9	3.52208e-45	0.622229	0.938	0.193	1.00869e-40	Monocytes	ARHGAP9
EVI2B	1.20212e-43	1.40928	1	0.194	3.44275e-39	Monocytes	EVI2B
MS4A6A	2.1506e-43	1.70134	1	0.202	6.15911e-39	Monocytes	MS4A6A
FCER1G	3.55466e-42	2.07312	1	0.214	1.01802e-37	Monocytes	FCER1G
TYROBP	1.47942e-41	2.44736	1	0.307	4.23692e-37	Monocytes	TYROBP
ALOX5AP	1.55634e-41	2.05927	1	0.271	4.45721e-37	Monocytes	ALOX5AP
LST1	8.53315e-41	2.5044	1	0.248	2.44381e-36	Monocytes	LST1
LAPTM5	5.53757e-40	2.37427	0.979	0.255	1.58591e-35	Monocytes	LAPTM5
RTN1	5.61208e-40	0.574839	0.917	0.193	1.60724e-35	Monocytes	RTN1
SDS	4.58324e-39	0.772772	0.917	0.293	1.3126e-34	Monocytes	SDS
SNAI3	4.91017e-39	0.302225	0.917	0.22	1.40622e-34	Monocytes	SNAI3
CCRL2	5.33268e-39	0.674491	0.938	0.288	1.52723e-34	Monocytes	CCRL2
CCL22	6.85338e-39	0.696653	0.938	0.261	1.96274e-34	Monocytes	CCL22
PIK3AP1	2.67583e-38	0.623482	0.938	0.179	7.66332e-34	Monocytes	PIK3AP1
PARVG	2.80799e-38	0.563323	0.917	0.213	8.04181e-34	Monocytes	PARVG
SPNS3	4.16829e-38	0.397194	0.917	0.267	1.19376e-33	Monocytes	SPNS3
FCGR2A	8.61361e-38	2.10433	1	0.263	2.46685e-33	Monocytes	FCGR2A
HAVCR2	1.02213e-37	0.98459	0.958	0.232	2.92729e-33	Monocytes	HAVCR2
RUNX31	1.34966e-37	0.857329	0.958	0.209	3.86528e-33	Monocytes	RUNX3
ITGB2	1.5115e-37	1.74247	0.979	0.233	4.32877e-33	Monocytes	ITGB2
IGSF6	2.15685e-37	1.59923	1	0.2	6.177e-33	Monocytes	IGSF6
LCP1	2.89863e-37	1.73063	1	0.318	8.30137e-33	Monocytes	LCP1
THEMIS2	3.10063e-37	1.42493	0.979	0.26	8.8799e-33	Monocytes	THEMIS2
SERPINB9	7.03005e-37	2.08679	1	0.316	2.01334e-32	Monocytes	SERPINB9
MS4A7	1.14713e-36	1.46969	0.958	0.317	3.28528e-32	Monocytes	MS4A7
SRGN	1.25586e-36	3.64988	1	0.23	3.59665e-32	Monocytes	SRGN
HLA-DQA2	3.72284e-36	2.21448	1	0.374	1.06618e-31	Monocytes	HLA-DQA2
GMFG	7.97488e-36	1.25845	0.958	0.334	2.28393e-31	Monocytes	GMFG
TNFRSF4	1.5407e-35	0.417572	0.917	0.261	4.41242e-31	Monocytes	TNFRSF4
AP001055.6	2.14024e-35	0.551792	0.938	0.385	6.12943e-31	Monocytes	AP001055.6
SEPT6	2.14926e-35	1.06128	0.979	0.492	6.15527e-31	Monocytes	SEPT6
MCOLN2	2.57467e-35	0.332203	0.917	0.173	7.37359e-31	Monocytes	MCOLN2
LDLRAD4	4.97075e-35	0.998381	0.958	0.309	1.42357e-30	Monocytes	LDLRAD4
DTNA	5.75722e-35	0.635482	0.938	0.265	1.64881e-30	Monocytes	DTNA
FGD3	6.22468e-35	0.341233	0.917	0.225	1.78269e-30	Monocytes	FGD3
GPR183	9.20785e-35	2.63933	0.958	0.258	2.63704e-30	Monocytes	GPR183
HLA-DMB	9.76035e-35	1.63927	1	0.509	2.79527e-30	Monocytes	HLA-DMB
IL7R	1.02407e-34	0.737964	0.917	0.286	2.93285e-30	Monocytes	IL7R
RP11-1143G9.4	1.61798e-34	0.515954	0.938	0.404	4.63374e-30	Monocytes	RP11-1143G9.4
CD52	1.65976e-34	0.771503	0.917	0.249	4.75339e-30	Monocytes	CD52
MMP9	3.16727e-34	0.798166	0.938	0.349	9.07074e-30	Monocytes	MMP9
GLA	4.51165e-34	1.79809	1	0.407	1.29209e-29	Monocytes	GLA
HLA-DRB5	4.73778e-34	2.93431	1	0.653	1.35685e-29	Monocytes	HLA-DRB5
CSF2RA	7.98688e-34	0.804801	0.958	0.259	2.28736e-29	Monocytes	CSF2RA
CCR7	9.37274e-34	0.482726	0.917	0.203	2.68426e-29	Monocytes	CCR7
TNFRSF1B	9.38559e-34	1.56698	0.958	0.289	2.68794e-29	Monocytes	TNFRSF1B
CREM	9.55666e-34	2.61588	1	0.604	2.73693e-29	Monocytes	CREM
FAM26F	9.76085e-34	1.00189	0.979	0.556	2.79541e-29	Monocytes	FAM26F
SLC15A3	1.45521e-33	1.32788	0.979	0.346	4.16758e-29	Monocytes	SLC15A3
INSIG1	1.66435e-33	3.45025	1	0.649	4.76652e-29	Monocytes	INSIG1
GRK5	1.8767e-33	0.484301	0.938	0.186	5.37467e-29	Monocytes	GRK5
HLA-DPA1	2.64143e-33	3.68064	1	0.481	7.56478e-29	Monocytes	HLA-DPA1
PLA1A	2.66948e-33	0.318633	0.896	0.318	7.64511e-29	Monocytes	PLA1A
COTL1	2.88942e-33	2.5036	1	0.468	8.275e-29	Monocytes	COTL1
PDE4A	2.96306e-33	1.20143	0.979	0.292	8.48591e-29	Monocytes	PDE4A
C17orf107	3.06113e-33	0.476793	0.938	0.208	8.76678e-29	Monocytes	C17orf107
EMR2	3.44703e-33	0.43576	0.917	0.385	9.87194e-29	Monocytes	EMR2
CHRNE	3.58366e-33	0.826016	0.958	0.371	1.02633e-28	Monocytes	CHRNE
HLA-DPB1	3.71906e-33	3.58557	1	0.455	1.0651e-28	Monocytes	HLA-DPB1
CD4	4.03181e-33	0.843161	0.938	0.326	1.15467e-28	Monocytes	CD4
CTSZ	4.19994e-33	2.23065	1	0.365	1.20282e-28	Monocytes	CTSZ
PDE4B	4.31113e-33	1.42387	0.979	0.298	1.23467e-28	Monocytes	PDE4B
FMNL1	5.7493e-33	1.27341	0.958	0.289	1.64654e-28	Monocytes	FMNL1
AGPAT9	1.00112e-32	1.19507	0.958	0.51	2.8671e-28	Monocytes	AGPAT9
HLA-DRA	1.01802e-32	3.93909	1	0.629	2.91552e-28	Monocytes	HLA-DRA
C15orf481	1.12439e-32	2.28952	1	0.454	3.22014e-28	Monocytes	C15orf48
CIITA	1.5802e-32	1.08002	0.958	0.365	4.52554e-28	Monocytes	CIITA
HMHA1	2.40412e-32	0.679634	0.958	0.517	6.88516e-28	Monocytes	HMHA1
CTD-2020K17.1	2.43482e-32	0.398517	0.917	0.406	6.97307e-28	Monocytes	CTD-2020K17.1
CYBA1	2.60848e-32	1.80005	1	0.8	7.47044e-28	Monocytes	CYBA
KCNMB1	3.29806e-32	0.679717	0.938	0.379	9.44533e-28	Monocytes	KCNMB1
LINC00884	4.01408e-32	0.283881	0.917	0.093	1.14959e-27	Monocytes	LINC00884
CST3	4.24578e-32	2.07147	1	0.989	1.21595e-27	Monocytes	CST3
HES41	4.2687e-32	2.24923	1	0.745	1.22251e-27	Monocytes	HES4
MILR1	6.35292e-32	0.430174	0.917	0.118	1.81941e-27	Monocytes	MILR1
ALPK3	6.36971e-32	0.502248	0.917	0.261	1.82422e-27	Monocytes	ALPK3
ZNF331	7.45521e-32	2.4446	1	0.458	2.1351e-27	Monocytes	ZNF331
IL4I1	9.17703e-32	0.744942	0.896	0.334	2.62821e-27	Monocytes	IL4I1
CLN8	9.55443e-32	1.34373	1	0.595	2.73629e-27	Monocytes	CLN8
ST8SIA4	1.32053e-31	0.627264	0.917	0.335	3.78186e-27	Monocytes	ST8SIA4
SMAP2	1.60703e-31	1.60125	0.979	0.511	4.60238e-27	Monocytes	SMAP2
CSF1R	1.95836e-31	1.02618	0.875	0.2	5.60854e-27	Monocytes	CSF1R
CD74	2.65447e-31	3.88529	1	0.755	7.60213e-27	Monocytes	CD74
GPR84	3.07908e-31	0.557024	0.917	0.318	8.81818e-27	Monocytes	GPR84
CD72	3.82387e-31	0.709041	0.938	0.375	1.09512e-26	Monocytes	CD72
ADAM8	4.50201e-31	1.19764	0.979	0.626	1.28933e-26	Monocytes	ADAM8
ARL4C	5.84638e-31	1.93878	1	0.679	1.67434e-26	Monocytes	ARL4C
CXCR4	9.46671e-31	1.93097	0.938	0.263	2.71117e-26	Monocytes	CXCR4
USP36	9.52431e-31	1.63885	0.979	0.566	2.72767e-26	Monocytes	USP36
FTL2	1.15631e-30	1.91615	1	0.989	3.31154e-26	Monocytes	FTL
RAB20	1.4621e-30	1.12986	0.938	0.308	4.1873e-26	Monocytes	RAB20
VEGFA	1.75904e-30	1.98501	1	0.435	5.03771e-26	Monocytes	VEGFA
BANP	2.12487e-30	0.869727	0.958	0.339	6.08542e-26	Monocytes	BANP
SFMBT2	2.23282e-30	0.733845	0.938	0.355	6.39458e-26	Monocytes	SFMBT2
STAT4	2.9433e-30	0.441025	0.917	0.325	8.42932e-26	Monocytes	STAT4
CXCL16	3.15815e-30	1.44522	0.979	0.576	9.04462e-26	Monocytes	CXCL16
NFKBIE	3.47015e-30	1.34679	0.958	0.489	9.93815e-26	Monocytes	NFKBIE
TREM1	3.68374e-30	0.9827	0.917	0.22	1.05499e-25	Monocytes	TREM1
LINC00152	3.70351e-30	0.435967	0.938	0.512	1.06065e-25	Monocytes	LINC00152
ENTPD1	4.26102e-30	0.678184	0.938	0.307	1.22031e-25	Monocytes	ENTPD1
GIMAP7	4.73029e-30	0.337052	0.896	0.282	1.35471e-25	Monocytes	GIMAP7
C1QA	4.79589e-30	2.57156	0.938	0.32	1.37349e-25	Monocytes	C1QA
PRKAG2-AS1	5.10521e-30	0.855388	0.958	0.362	1.46208e-25	Monocytes	PRKAG2-AS1
VAV1	7.82685e-30	0.328791	0.896	0.263	2.24153e-25	Monocytes	VAV1
UPP1	1.04909e-29	1.39143	1	0.624	3.00449e-25	Monocytes	UPP1
EPB41L2	1.06954e-29	1.0469	0.979	0.352	3.06306e-25	Monocytes	EPB41L2
OSCAR	1.11555e-29	0.473189	0.917	0.375	3.19482e-25	Monocytes	OSCAR
HCST	1.18573e-29	1.29041	0.958	0.492	3.39582e-25	Monocytes	HCST
LGALS12	1.25695e-29	2.40542	1	0.616	3.59978e-25	Monocytes	LGALS1
HSPD11	1.72081e-29	2.14981	1	0.802	4.92823e-25	Monocytes	HSPD1
TMEM88	1.8181e-29	0.390472	0.917	0.298	5.20685e-25	Monocytes	TMEM88
LMBR1L	2.15171e-29	0.996942	0.958	0.49	6.16228e-25	Monocytes	LMBR1L
G0S2	2.29304e-29	2.8789	0.958	0.328	6.56703e-25	Monocytes	G0S2
PSTPIP1	2.36888e-29	0.550075	0.917	0.335	6.78422e-25	Monocytes	PSTPIP1
VASH1	2.68924e-29	0.496926	0.896	0.201	7.70172e-25	Monocytes	VASH1
LIMD2	2.77707e-29	0.539783	0.917	0.215	7.95325e-25	Monocytes	LIMD2
TCHH	3.22972e-29	0.549792	0.917	0.396	9.24958e-25	Monocytes	TCHH
ATP5E1	3.83183e-29	0.624132	1	0.989	1.0974e-24	Monocytes	ATP5E
MAP4K1	4.46e-29	0.28082	0.896	0.349	1.2773e-24	Monocytes	MAP4K1
GPR35	5.01326e-29	0.354524	0.917	0.347	1.43575e-24	Monocytes	GPR35
CLIC2	5.10266e-29	0.59727	0.938	0.368	1.46135e-24	Monocytes	CLIC2
RGCC1	5.5605e-29	1.65696	1	0.338	1.59247e-24	Monocytes	RGCC
SUSD3	6.08409e-29	0.344349	0.917	0.274	1.74242e-24	Monocytes	SUSD3
KCNQ1	7.25198e-29	0.440104	0.917	0.335	2.07689e-24	Monocytes	KCNQ1
ACSL6	7.27751e-29	0.300467	0.917	0.348	2.0842e-24	Monocytes	ACSL6
RANBP2	7.57083e-29	1.61671	0.979	0.682	2.16821e-24	Monocytes	RANBP2
C19orf26	7.61969e-29	0.322771	0.917	0.497	2.1822e-24	Monocytes	C19orf26
SYTL3	7.78363e-29	0.606137	0.938	0.383	2.22916e-24	Monocytes	SYTL3
VDR	8.19025e-29	0.600898	0.958	0.329	2.3456e-24	Monocytes	VDR
GPR3	1.1603e-28	0.274722	0.896	0.392	3.32299e-24	Monocytes	GPR3
NINJ2	1.22123e-28	0.362364	0.917	0.379	3.49749e-24	Monocytes	NINJ2
TRAF5	1.2915e-28	0.433985	0.917	0.184	3.69872e-24	Monocytes	TRAF5
HLA-DRB1	1.77278e-28	3.10469	0.958	0.63	5.07705e-24	Monocytes	HLA-DRB1
PAPD5	2.14e-28	0.662448	0.958	0.67	6.12875e-24	Monocytes	PAPD5
HIST1H1E	2.93852e-28	0.726482	0.958	0.48	8.41562e-24	Monocytes	HIST1H1E
APBB3	3.22578e-28	0.854417	0.938	0.466	9.23831e-24	Monocytes	APBB3
AMPD2	3.49601e-28	0.900058	0.938	0.341	1.00122e-23	Monocytes	AMPD2
IL8	3.67151e-28	1.49756	0.917	0.524	1.05148e-23	Monocytes	IL8
RASGRP3	3.7749e-28	0.714702	0.938	0.503	1.08109e-23	Monocytes	RASGRP3
ADCY3	3.8015e-28	0.458618	0.938	0.227	1.08871e-23	Monocytes	ADCY3
UNC13D	4.47636e-28	0.335567	0.896	0.238	1.28199e-23	Monocytes	UNC13D
ATP8B4	4.49558e-28	0.638818	0.917	0.335	1.28749e-23	Monocytes	ATP8B4
BID1	4.81712e-28	1.16349	0.979	0.548	1.37957e-23	Monocytes	BID
PLB1	5.49046e-28	0.293294	0.917	0.42	1.57241e-23	Monocytes	PLB1
NABP1	5.87384e-28	1.07989	1	0.32	1.68221e-23	Monocytes	NABP1
PTPN7	6.1138e-28	0.435877	0.917	0.428	1.75093e-23	Monocytes	PTPN7
SELK	6.55479e-28	0.628487	1	0.962	1.87723e-23	Monocytes	SELK
GPX11	6.7272e-28	0.752156	1	0.981	1.9266e-23	Monocytes	GPX1
C19orf38	6.81363e-28	0.291424	0.896	0.311	1.95136e-23	Monocytes	C19orf38
SEMA7A	6.90253e-28	0.308803	0.917	0.328	1.97682e-23	Monocytes	SEMA7A
TMEM255B	7.20339e-28	0.466541	0.917	0.231	2.06298e-23	Monocytes	TMEM255B
HSPA6	7.33013e-28	2.85526	0.979	0.371	2.09928e-23	Monocytes	HSPA6
LSP11	9.14136e-28	1.14766	1	0.469	2.61799e-23	Monocytes	LSP1
RAB31	1.01577e-27	1.08302	0.958	0.333	2.90906e-23	Monocytes	RAB31
ROBO3	1.07906e-27	0.539859	0.917	0.283	3.09033e-23	Monocytes	ROBO3
RGS10	1.13418e-27	1.30622	1	0.563	3.24816e-23	Monocytes	RGS10
MEF2C1	1.20239e-27	1.15412	0.938	0.317	3.44352e-23	Monocytes	MEF2C
ZBTB46	2.00678e-27	0.271935	0.896	0.316	5.74722e-23	Monocytes	ZBTB46
NRP2	2.15745e-27	0.999421	0.979	0.493	6.17873e-23	Monocytes	NRP2
MAMLD1	2.46733e-27	0.352766	0.917	0.358	7.0662e-23	Monocytes	MAMLD1
PFN1	2.62258e-27	1.22849	1	0.981	7.51081e-23	Monocytes	PFN1
RBM38	2.72566e-27	0.546884	0.958	0.486	7.80603e-23	Monocytes	RBM38
ITGA51	2.75832e-27	0.612712	0.958	0.239	7.89955e-23	Monocytes	ITGA5
MLKL	3.21202e-27	0.639189	0.938	0.434	9.19891e-23	Monocytes	MLKL
SH2B2	3.41162e-27	0.261182	0.917	0.237	9.77053e-23	Monocytes	SH2B2
C1QC	3.80367e-27	1.55645	0.896	0.202	1.08933e-22	Monocytes	C1QC
ZNF726	4.11919e-27	0.313756	0.917	0.433	1.17969e-22	Monocytes	ZNF726
PRMT10	4.4053e-27	0.525424	0.938	0.621	1.26163e-22	Monocytes	PRMT10
NMB	4.84625e-27	0.663813	0.938	0.443	1.38792e-22	Monocytes	NMB
AKNA	5.25095e-27	0.644427	0.938	0.378	1.50382e-22	Monocytes	AKNA
NR4A31	5.38008e-27	1.68337	0.938	0.388	1.5408e-22	Monocytes	NR4A3
IRF5	5.89672e-27	0.462337	0.917	0.378	1.68876e-22	Monocytes	IRF5
ZNF467	6.49281e-27	0.518449	0.938	0.405	1.85947e-22	Monocytes	ZNF467
DHX34	7.40689e-27	0.506463	0.938	0.38	2.12126e-22	Monocytes	DHX34
HLA-DQB1	8.25908e-27	2.46212	1	0.719	2.36532e-22	Monocytes	HLA-DQB1
C1QB	8.73127e-27	1.8047	0.875	0.236	2.50055e-22	Monocytes	C1QB
AC016831.7	9.02985e-27	0.539467	0.938	0.466	2.58606e-22	Monocytes	AC016831.7
RP11-37B2.1	1.05765e-26	0.463803	0.938	0.631	3.02902e-22	Monocytes	RP11-37B2.1
DUSP18	1.19079e-26	0.37602	0.917	0.283	3.4103e-22	Monocytes	DUSP18
SLC8B1	1.24173e-26	0.705125	0.958	0.517	3.55618e-22	Monocytes	SLC8B1
RASSF51	1.30207e-26	1.0344	1	0.719	3.72901e-22	Monocytes	RASSF5
PABPC41	1.48766e-26	1.35221	1	0.624	4.26051e-22	Monocytes	PABPC4
LYSMD4	1.52926e-26	0.524608	0.917	0.336	4.37965e-22	Monocytes	LYSMD4
RAC2	1.55925e-26	0.652697	0.917	0.164	4.46554e-22	Monocytes	RAC2
CCDC1071	1.88959e-26	1.23794	0.958	0.433	5.41161e-22	Monocytes	CCDC107
GZF1	1.9805e-26	0.729693	0.917	0.432	5.67196e-22	Monocytes	GZF1
STX4	2.0704e-26	1.20602	1	0.686	5.92942e-22	Monocytes	STX4
RGS21	2.14749e-26	2.26939	0.938	0.491	6.15018e-22	Monocytes	RGS2
IL1R11	2.20231e-26	0.866503	0.938	0.349	6.30721e-22	Monocytes	IL1R1
MAN2A2	2.27017e-26	0.476569	0.938	0.376	6.50154e-22	Monocytes	MAN2A2
NCF2	2.69676e-26	0.583221	0.917	0.37	7.72324e-22	Monocytes	NCF2
NKX3-1	2.79105e-26	0.423756	0.938	0.519	7.99329e-22	Monocytes	NKX3-1
ZMYND15	3.07902e-26	0.354195	0.896	0.38	8.818e-22	Monocytes	ZMYND15
MIR4435-1HG	3.12958e-26	0.432272	0.938	0.604	8.9628e-22	Monocytes	MIR4435-1HG
UBN1	3.27801e-26	0.617566	0.958	0.484	9.38789e-22	Monocytes	UBN1
EMILIN21	3.74377e-26	1.01416	0.958	0.426	1.07218e-21	Monocytes	EMILIN2
CSK	3.89368e-26	0.802816	0.938	0.364	1.11511e-21	Monocytes	CSK
DNAJB5	4.20525e-26	0.376816	0.917	0.475	1.20434e-21	Monocytes	DNAJB5
FAM58A	4.39316e-26	0.520886	0.958	0.702	1.25816e-21	Monocytes	FAM58A
KMO	4.48736e-26	0.32211	0.917	0.492	1.28513e-21	Monocytes	KMO
RGS1	4.69981e-26	3.25489	0.917	0.258	1.34598e-21	Monocytes	RGS1
PLEKHA7	5.13933e-26	0.250544	0.896	0.278	1.47185e-21	Monocytes	PLEKHA7
FXYD52	5.31579e-26	1.09977	1	0.485	1.52239e-21	Monocytes	FXYD5
SH3BP5	5.33807e-26	0.918755	0.979	0.387	1.52877e-21	Monocytes	SH3BP5
TUBA1B2	5.4007e-26	1.84232	1	0.865	1.54671e-21	Monocytes	TUBA1B
PFKFB3	6.52234e-26	1.20686	0.979	0.587	1.86793e-21	Monocytes	PFKFB3
GAS2L3	7.72005e-26	0.479399	0.917	0.368	2.21094e-21	Monocytes	GAS2L3
RP11-1391J7.1	8.19312e-26	0.275557	0.917	0.571	2.34643e-21	Monocytes	RP11-1391J7.1
HCLS1	8.8351e-26	1.142	0.896	0.311	2.53029e-21	Monocytes	HCLS1
SLC7A5	8.95508e-26	1.30521	0.958	0.559	2.56465e-21	Monocytes	SLC7A5
SULT1A1	9.10236e-26	0.349982	0.917	0.385	2.60682e-21	Monocytes	SULT1A1
NGLY1	1.04908e-25	0.862959	0.938	0.442	3.00447e-21	Monocytes	NGLY1
ABHD15	1.06566e-25	0.304138	0.917	0.219	3.05194e-21	Monocytes	ABHD15
SNAI1	1.06772e-25	0.413863	0.896	0.143	3.05785e-21	Monocytes	SNAI1
SATB1	1.28672e-25	0.595472	0.938	0.385	3.68505e-21	Monocytes	SATB1
OPHN1	1.33043e-25	0.321929	0.917	0.397	3.81022e-21	Monocytes	OPHN1
FAM49A	1.46574e-25	0.738978	0.917	0.382	4.19774e-21	Monocytes	FAM49A
PAK1	1.83547e-25	0.833706	0.958	0.535	5.25661e-21	Monocytes	PAK1
QKI	2.03566e-25	1.19247	0.979	0.61	5.82992e-21	Monocytes	QKI
CREB51	2.12436e-25	1.12446	0.958	0.641	6.08396e-21	Monocytes	CREB5
FGL2	2.54352e-25	1.07046	0.896	0.232	7.28439e-21	Monocytes	FGL2
NPC21	2.54733e-25	1.25665	1	0.949	7.2953e-21	Monocytes	NPC2
DENND1A	2.75423e-25	0.469215	0.917	0.408	7.88783e-21	Monocytes	DENND1A
FNBP1	2.95357e-25	0.956303	0.979	0.504	8.45873e-21	Monocytes	FNBP1
SH3KBP1	2.99853e-25	0.820971	0.938	0.33	8.58749e-21	Monocytes	SH3KBP1
IL16	3.13212e-25	0.267899	0.896	0.259	8.97007e-21	Monocytes	IL16
PDXK	3.54491e-25	0.91187	0.979	0.573	1.01523e-20	Monocytes	PDXK
RILPL2	3.5906e-25	1.22808	0.958	0.373	1.02831e-20	Monocytes	RILPL2
CDC42SE1	4.01812e-25	1.0143	1	0.737	1.15075e-20	Monocytes	CDC42SE1
DOPEY2	4.07143e-25	0.291011	0.917	0.607	1.16602e-20	Monocytes	DOPEY2
RP11-96L14.7	5.22364e-25	0.300633	0.917	0.593	1.496e-20	Monocytes	RP11-96L14.7
SEMA6B	5.86191e-25	0.607084	0.896	0.53	1.67879e-20	Monocytes	SEMA6B
CTSB1	7.13367e-25	1.4184	0.979	0.818	2.04301e-20	Monocytes	CTSB
PTGS1	7.16322e-25	0.413544	0.917	0.223	2.05147e-20	Monocytes	PTGS1
LYL1	7.35408e-25	0.560557	0.917	0.361	2.10613e-20	Monocytes	LYL1
ID22	7.73791e-25	1.96622	0.979	0.666	2.21606e-20	Monocytes	ID2
C20orf112	8.72205e-25	0.274218	0.917	0.613	2.49791e-20	Monocytes	C20orf112
KIAA0247	9.46715e-25	0.389995	0.958	0.679	2.7113e-20	Monocytes	KIAA0247
PRKACB	1.02281e-24	0.399962	0.917	0.288	2.92923e-20	Monocytes	PRKACB
MX2	1.07498e-24	0.39999	0.896	0.444	3.07862e-20	Monocytes	MX2
B2M2	1.11914e-24	0.938788	1	0.995	3.20512e-20	Monocytes	B2M
ARID3B	1.15317e-24	0.31794	0.917	0.478	3.30257e-20	Monocytes	ARID3B
ATP5D1	1.1734e-24	0.499626	1	0.951	3.36051e-20	Monocytes	ATP5D
XXbac-BPG252P9.10	1.31928e-24	0.308397	0.917	0.601	3.77828e-20	Monocytes	XXbac-BPG252P9.10
HPCAL11	1.4008e-24	0.737318	0.958	0.476	4.01174e-20	Monocytes	HPCAL1
RP11-138A9.1	1.50737e-24	0.384427	0.938	0.652	4.31696e-20	Monocytes	RP11-138A9.1
FAM105B	1.57008e-24	0.396548	0.938	0.651	4.49655e-20	Monocytes	FAM105B
CD97	1.62623e-24	0.302553	0.896	0.573	4.65736e-20	Monocytes	CD97
FAM110A	1.68313e-24	0.861854	0.958	0.611	4.82031e-20	Monocytes	FAM110A
TYMP1	1.9702e-24	1.40957	0.979	0.582	5.64245e-20	Monocytes	TYMP
SDSL	2.01547e-24	0.266488	0.896	0.319	5.7721e-20	Monocytes	SDSL
GALNT6	2.21054e-24	0.299514	0.917	0.263	6.33075e-20	Monocytes	GALNT6
HIRA	2.24718e-24	0.370133	0.917	0.362	6.4357e-20	Monocytes	HIRA
LAGE3	2.42717e-24	0.746824	1	0.739	6.95116e-20	Monocytes	LAGE3
NXF11	2.76765e-24	0.674349	0.958	0.576	7.92628e-20	Monocytes	NXF1
SYK	3.36406e-24	0.800955	0.938	0.575	9.63432e-20	Monocytes	SYK
FCGR3A	3.67046e-24	0.841396	0.854	0.202	1.05118e-19	Monocytes	FCGR3A
TK1	3.80609e-24	0.332577	0.917	0.494	1.09003e-19	Monocytes	TK1
RNASET2	4.08471e-24	1.55917	1	0.783	1.16982e-19	Monocytes	RNASET2
HSP90AB12	4.16264e-24	1.08881	1	0.952	1.19214e-19	Monocytes	HSP90AB1
PCNXL2	4.94842e-24	0.287717	0.917	0.612	1.41718e-19	Monocytes	PCNXL2
CHST7	5.09706e-24	0.353482	0.917	0.291	1.45975e-19	Monocytes	CHST7
MLLT4	5.5644e-24	0.595846	0.958	0.795	1.59359e-19	Monocytes	MLLT4
GNA15	5.6407e-24	0.915775	0.979	0.629	1.61544e-19	Monocytes	GNA15
C6orf481	6.9177e-24	0.462549	1	0.913	1.98116e-19	Monocytes	C6orf48
ATP6V1H	8.43201e-24	0.77502	0.958	0.602	2.41484e-19	Monocytes	ATP6V1H
CTD-2267D19.2	8.67048e-24	0.296082	0.917	0.613	2.48314e-19	Monocytes	CTD-2267D19.2
NRIP3	1.00533e-23	0.403006	0.896	0.453	2.87915e-19	Monocytes	NRIP3
NEK6	1.06424e-23	0.251093	0.896	0.128	3.04788e-19	Monocytes	NEK6
ABHD3	1.09165e-23	0.533446	0.938	0.517	3.12639e-19	Monocytes	ABHD3
ETV3	1.21591e-23	0.869893	0.979	0.785	3.48224e-19	Monocytes	ETV3
LINC00847	1.24694e-23	0.631454	0.917	0.266	3.5711e-19	Monocytes	LINC00847
GLIPR2	1.27129e-23	0.502401	0.938	0.245	3.64084e-19	Monocytes	GLIPR2
FAM213B	1.30017e-23	0.260732	0.917	0.633	3.72356e-19	Monocytes	FAM213B
NFKBID	1.37972e-23	0.883408	0.958	0.675	3.95137e-19	Monocytes	NFKBID
C19orf10	1.46653e-23	0.492599	0.958	0.788	4.19998e-19	Monocytes	C19orf10
RP11-544A12.8	1.54739e-23	0.285547	0.917	0.623	4.43156e-19	Monocytes	RP11-544A12.8
PLEKHG2	1.57272e-23	0.57461	0.917	0.433	4.5041e-19	Monocytes	PLEKHG2
C1orf54	1.74965e-23	0.559356	0.938	0.335	5.01083e-19	Monocytes	C1orf54
HDAC9	1.80032e-23	0.297498	0.875	0.284	5.15593e-19	Monocytes	HDAC9
PTGS2	2.18197e-23	0.767431	0.917	0.299	6.24894e-19	Monocytes	PTGS2
ATP1B31	2.19154e-23	1.41345	1	0.976	6.27635e-19	Monocytes	ATP1B3
LIPT1	2.32294e-23	0.301344	0.938	0.361	6.65267e-19	Monocytes	LIPT1
HLA-DQA1	2.46344e-23	2.15216	0.896	0.4	7.05503e-19	Monocytes	HLA-DQA1
SRA1	3.15466e-23	1.0081	0.979	0.681	9.03463e-19	Monocytes	SRA1
GPSM31	3.95359e-23	0.979315	0.896	0.352	1.13227e-18	Monocytes	GPSM3
MOB3B	4.13301e-23	0.49201	0.938	0.469	1.18365e-18	Monocytes	MOB3B
NAA50	5.28195e-23	0.735825	1	0.687	1.5127e-18	Monocytes	NAA50
SPI1	5.64996e-23	1.00283	0.854	0.246	1.61809e-18	Monocytes	SPI1
HIVEP1	5.86582e-23	0.440634	0.938	0.368	1.67991e-18	Monocytes	HIVEP1
NAAA	6.343e-23	0.633988	0.917	0.303	1.81657e-18	Monocytes	NAAA
ARPC1B1	8.50446e-23	1.00874	1	0.733	2.43559e-18	Monocytes	ARPC1B
CFLAR1	8.54442e-23	1.33557	0.979	0.69	2.44704e-18	Monocytes	CFLAR
KIAA0226	8.8185e-23	0.32191	0.917	0.645	2.52553e-18	Monocytes	KIAA0226
CTSH	8.99457e-23	1.0823	0.958	0.536	2.57596e-18	Monocytes	CTSH
EMD	9.33662e-23	0.843604	0.979	0.747	2.67391e-18	Monocytes	EMD
RP11-452F19.3	9.74139e-23	0.255008	0.917	0.644	2.78984e-18	Monocytes	RP11-452F19.3
KIAA1432	1.08121e-22	0.273239	0.917	0.645	3.09649e-18	Monocytes	KIAA1432
FYB	1.21536e-22	0.348715	0.917	0.605	3.48067e-18	Monocytes	FYB
PLBD1	1.28321e-22	0.629854	0.938	0.401	3.67498e-18	Monocytes	PLBD1
TCN2	1.63997e-22	0.272309	0.896	0.336	4.6967e-18	Monocytes	TCN2
HSPA1A2	1.68241e-22	1.8184	0.979	0.921	4.81826e-18	Monocytes	HSPA1A
DUSP41	1.80429e-22	0.819663	0.958	0.417	5.1673e-18	Monocytes	DUSP4
FHL3	1.85559e-22	0.540356	0.938	0.298	5.31422e-18	Monocytes	FHL3
DNAJB61	1.9012e-22	1.31354	1	0.954	5.44483e-18	Monocytes	DNAJB6
FAM129A	2.05066e-22	0.30915	0.917	0.636	5.87287e-18	Monocytes	FAM129A
[truncated: 2,379 more rows]

## Sheet: IrisCiliaryBody
Supplementary Data 2: One-sided Wilcoxon rank-sum test p-values for the markers of cell types in iris/ciliary body.
	p_val	avg_logFC	pct.1	pct.2	p_val_adj	cluster	gene
WIF1	0	1.12447	0.925	0.778	0	WIF1-hi fibroblasts	WIF1
MYOC	0	1.12285	0.997	0.954	0	WIF1-hi fibroblasts	MYOC
CFD	0	1.07521	1	0.946	0	WIF1-hi fibroblasts	CFD
EDN3	0	1.02119	0.951	0.82	0	WIF1-hi fibroblasts	EDN3
TSC22D1	0	1.00296	0.999	0.944	0	WIF1-hi fibroblasts	TSC22D1
KLF5	0	0.994782	0.941	0.794	0	WIF1-hi fibroblasts	KLF5
C11orf96	0	0.928737	0.986	0.892	0	WIF1-hi fibroblasts	C11orf96
SOCS3	0	0.871175	0.977	0.894	0	WIF1-hi fibroblasts	SOCS3
PTN	0	0.863971	0.997	0.862	0	WIF1-hi fibroblasts	PTN
DCN	0	0.851748	1	0.937	0	WIF1-hi fibroblasts	DCN
IFITM1	0	0.833305	0.988	0.819	0	WIF1-hi fibroblasts	IFITM1
TMEM100	0	0.824894	0.954	0.815	0	WIF1-hi fibroblasts	TMEM100
RARRES1	0	0.81536	0.992	0.917	0	WIF1-hi fibroblasts	RARRES1
BAMBI	0	0.778765	0.952	0.839	0	WIF1-hi fibroblasts	BAMBI
RAMP2	0	0.741619	0.902	0.734	0	WIF1-hi fibroblasts	RAMP2
RGS5	0	0.740421	0.992	0.917	0	WIF1-hi fibroblasts	RGS5
PITX2	0	0.73905	0.93	0.765	0	WIF1-hi fibroblasts	PITX2
FBLN1	0	0.725645	0.907	0.714	0	WIF1-hi fibroblasts	FBLN1
TIMP3	0	0.706666	0.999	0.961	0	WIF1-hi fibroblasts	TIMP3
CEBPD	0	0.704553	0.999	0.978	0	WIF1-hi fibroblasts	CEBPD
GSN	0	0.704202	0.994	0.913	0	WIF1-hi fibroblasts	GSN
JUNB	0	0.701924	1	0.987	0	WIF1-hi fibroblasts	JUNB
IGFBP6	0	0.701526	0.983	0.875	0	WIF1-hi fibroblasts	IGFBP6
CEBPB	0	0.697636	0.993	0.914	0	WIF1-hi fibroblasts	CEBPB
RBP4	0	0.679939	0.895	0.763	0	WIF1-hi fibroblasts	RBP4
APOD	0	0.675316	1	0.999	0	WIF1-hi fibroblasts	APOD
PLAC9	0	0.673951	0.955	0.772	0	WIF1-hi fibroblasts	PLAC9
PTGDS	0	0.599576	1	0.973	0	WIF1-hi fibroblasts	PTGDS
RPL3	0	0.431759	1	0.982	0	WIF1-hi fibroblasts	RPL3
RP11-14N7.2	6.292e-307	0.651005	0.945	0.799	1.86438e-302	WIF1-hi fibroblasts	RP11-14N7.2
RPL10A	7.76912e-293	0.429214	0.999	0.943	2.30207e-288	WIF1-hi fibroblasts	RPL10A
VCAM1	4.48876e-289	0.80247	0.836	0.72	1.33006e-284	WIF1-hi fibroblasts	VCAM1
MEG3	1.2151e-287	0.569762	0.965	0.842	3.60045e-283	WIF1-hi fibroblasts	MEG3
NDUFA4L2	3.778e-282	0.695195	0.891	0.675	1.11946e-277	WIF1-hi fibroblasts	NDUFA4L2
C1R	3.93939e-282	0.598918	0.915	0.735	1.16728e-277	WIF1-hi fibroblasts	C1R
SEPP1	9.14221e-282	0.561677	0.983	0.852	2.70893e-277	WIF1-hi fibroblasts	SEPP1
ID1	1.15216e-281	1.00911	0.909	0.756	3.41396e-277	WIF1-hi fibroblasts	ID1
C1S	2.42982e-273	0.556166	0.948	0.787	7.19979e-269	WIF1-hi fibroblasts	C1S
PNRC1	4.98252e-269	0.495913	0.997	0.942	1.47637e-264	WIF1-hi fibroblasts	PNRC1
RPS2	2.12242e-266	0.392679	0.999	0.958	6.28894e-262	WIF1-hi fibroblasts	RPS2
ETNPPL	2.52289e-264	0.757893	0.813	0.722	7.47556e-260	WIF1-hi fibroblasts	ETNPPL
PPP1R1B	4.02968e-261	0.670736	0.816	0.667	1.19404e-256	WIF1-hi fibroblasts	PPP1R1B
RPS8	7.97512e-258	0.341685	0.999	0.963	2.36311e-253	WIF1-hi fibroblasts	RPS8
RPL7A	2.74144e-253	0.393998	0.999	0.953	8.12315e-249	WIF1-hi fibroblasts	RPL7A
SPINT2	4.32198e-245	0.576799	0.837	0.625	1.28065e-240	WIF1-hi fibroblasts	SPINT2
PCOLCE	5.33881e-245	0.578759	0.867	0.734	1.58194e-240	WIF1-hi fibroblasts	PCOLCE
CP	1.45231e-244	0.496525	0.984	0.789	4.30333e-240	WIF1-hi fibroblasts	CP
WNT6	9.06587e-243	0.612121	0.809	0.724	2.68631e-238	WIF1-hi fibroblasts	WNT6
FTL	2.20261e-240	0.429134	1	0.996	6.52656e-236	WIF1-hi fibroblasts	FTL
SELM	1.27358e-237	0.459198	0.972	0.851	3.77373e-233	WIF1-hi fibroblasts	SELM
PRELP	1.46014e-237	0.562169	0.874	0.693	4.32653e-233	WIF1-hi fibroblasts	PRELP
PMP22	4.41652e-236	0.514229	0.957	0.856	1.30866e-231	WIF1-hi fibroblasts	PMP22
MGP	3.0836e-235	0.411396	0.988	0.872	9.13702e-231	WIF1-hi fibroblasts	MGP
TCF4	5.25429e-232	0.482726	0.923	0.755	1.5569e-227	WIF1-hi fibroblasts	TCF4
RPS18	2.68137e-228	0.327846	1	0.965	7.94515e-224	WIF1-hi fibroblasts	RPS18
FAM105A	1.42694e-220	0.56858	0.763	0.702	4.22816e-216	WIF1-hi fibroblasts	FAM105A
RPS23	3.25638e-215	0.32745	1	0.95	9.64898e-211	WIF1-hi fibroblasts	RPS23
RPL7	7.35185e-214	0.298269	1	0.975	2.17843e-209	WIF1-hi fibroblasts	RPL7
RPL13	2.65053e-213	0.289799	1	0.989	7.85378e-209	WIF1-hi fibroblasts	RPL13
LAPTM4A	3.54627e-211	0.414596	0.98	0.867	1.0508e-206	WIF1-hi fibroblasts	LAPTM4A
DIRAS3	5.07426e-211	0.629705	0.782	0.693	1.50355e-206	WIF1-hi fibroblasts	DIRAS3
TMSB4X	1.6019e-210	0.290335	1	0.95	4.74658e-206	WIF1-hi fibroblasts	TMSB4X
PDLIM1	2.18555e-210	0.569213	0.78	0.676	6.47599e-206	WIF1-hi fibroblasts	PDLIM1
KIAA1199	2.3176e-207	0.472895	0.861	0.786	6.86728e-203	WIF1-hi fibroblasts	KIAA1199
LGALS3	3.83456e-207	0.492207	0.893	0.75	1.13622e-202	WIF1-hi fibroblasts	LGALS3
FIBIN	1.09752e-205	0.626421	0.789	0.674	3.25206e-201	WIF1-hi fibroblasts	FIBIN
HILPDA	3.34287e-205	0.742172	0.91	0.829	9.90527e-201	WIF1-hi fibroblasts	HILPDA
TIMP1	5.71891e-205	0.39807	0.933	0.794	1.69457e-200	WIF1-hi fibroblasts	TIMP1
IGFBP4	5.51685e-204	0.53453	0.834	0.73	1.6347e-199	WIF1-hi fibroblasts	IGFBP4
RPL13A	1.02434e-203	0.263472	1	0.984	3.03521e-199	WIF1-hi fibroblasts	RPL13A
RPS3	4.01894e-203	0.317283	1	0.97	1.19085e-198	WIF1-hi fibroblasts	RPS3
IFITM3	5.04734e-203	0.375258	0.997	0.929	1.49558e-198	WIF1-hi fibroblasts	IFITM3
RPL8	1.19141e-202	0.289517	1	0.964	3.53026e-198	WIF1-hi fibroblasts	RPL8
OLFML3	6.68929e-201	0.553917	0.784	0.688	1.9821e-196	WIF1-hi fibroblasts	OLFML3
ZFP36	1.7812e-200	0.415055	0.999	0.987	5.27786e-196	WIF1-hi fibroblasts	ZFP36
TPI1	6.2635e-199	0.42088	0.979	0.853	1.85594e-194	WIF1-hi fibroblasts	TPI1
SERPING1	7.22775e-197	0.442235	0.96	0.834	2.14165e-192	WIF1-hi fibroblasts	SERPING1
RPS9	1.65491e-194	0.303702	1	0.954	4.90366e-190	WIF1-hi fibroblasts	RPS9
S100A6	5.66453e-193	0.390545	0.997	0.913	1.67846e-188	WIF1-hi fibroblasts	S100A6
RPL5	9.88994e-193	0.32038	0.999	0.945	2.93049e-188	WIF1-hi fibroblasts	RPL5
RPL24	5.4305e-188	0.28231	0.999	0.936	1.60911e-183	WIF1-hi fibroblasts	RPL24
TXNIP	7.7398e-187	0.455449	0.977	0.905	2.29338e-182	WIF1-hi fibroblasts	TXNIP
PDPN	5.9685e-186	0.561551	0.787	0.684	1.76853e-181	WIF1-hi fibroblasts	PDPN
GEM	2.09439e-183	0.605434	0.835	0.755	6.20588e-179	WIF1-hi fibroblasts	GEM
LXN	3.82795e-183	0.655579	0.787	0.71	1.13426e-178	WIF1-hi fibroblasts	LXN
RPL41	5.74357e-183	0.264604	1	0.979	1.70188e-178	WIF1-hi fibroblasts	RPL41
RPS5	6.68117e-183	0.300459	0.997	0.921	1.9797e-178	WIF1-hi fibroblasts	RPS5
RPL34	1.07582e-182	0.258812	1	0.965	3.18776e-178	WIF1-hi fibroblasts	RPL34
RSPO4	1.20639e-182	0.614951	0.751	0.695	3.57464e-178	WIF1-hi fibroblasts	RSPO4
HNRNPA1	3.20224e-181	0.355006	0.991	0.913	9.48855e-177	WIF1-hi fibroblasts	HNRNPA1
PPAP2A	5.34577e-179	0.502058	0.808	0.701	1.58401e-174	WIF1-hi fibroblasts	PPAP2A
JUN	1.86643e-176	0.440995	0.999	0.984	5.53041e-172	WIF1-hi fibroblasts	JUN
DUSP1	9.46861e-174	0.467392	0.996	0.962	2.80564e-169	WIF1-hi fibroblasts	DUSP1
EIF1	2.00222e-173	0.281855	1	0.986	5.93279e-169	WIF1-hi fibroblasts	EIF1
SERPINE2	3.11767e-171	0.607849	0.861	0.797	9.23797e-167	WIF1-hi fibroblasts	SERPINE2
SAMD11	2.08945e-170	0.507181	0.759	0.662	6.19123e-166	WIF1-hi fibroblasts	SAMD11
RPL15	1.8497e-169	0.261747	1	0.973	5.48084e-165	WIF1-hi fibroblasts	RPL15
EFEMP1	1.96929e-169	0.474488	0.862	0.7	5.8352e-165	WIF1-hi fibroblasts	EFEMP1
EFNB2	1.55993e-166	0.568005	0.729	0.636	4.62224e-162	WIF1-hi fibroblasts	EFNB2
KIAA0040	3.03696e-166	0.536807	0.775	0.706	8.99882e-162	WIF1-hi fibroblasts	KIAA0040
KCNE4	1.61495e-165	0.488444	0.881	0.788	4.78525e-161	WIF1-hi fibroblasts	KCNE4
IFI6	3.23601e-164	0.60992	0.804	0.715	9.58863e-160	WIF1-hi fibroblasts	IFI6
SDC2	2.53577e-161	0.426082	0.87	0.742	7.51375e-157	WIF1-hi fibroblasts	SDC2
GLTSCR2	4.4536e-160	0.357476	0.968	0.871	1.31965e-155	WIF1-hi fibroblasts	GLTSCR2
SH3BP5	6.1483e-160	0.464827	0.789	0.718	1.8218e-155	WIF1-hi fibroblasts	SH3BP5
RPL21	5.06115e-158	0.261539	0.999	0.968	1.49967e-153	WIF1-hi fibroblasts	RPL21
ZFP36L2	1.48401e-156	0.41517	0.866	0.716	4.39727e-152	WIF1-hi fibroblasts	ZFP36L2
TMEM176B	1.45923e-155	0.340596	0.853	0.735	4.32385e-151	WIF1-hi fibroblasts	TMEM176B
EEF1D	3.85854e-154	0.287045	0.991	0.924	1.14332e-149	WIF1-hi fibroblasts	EEF1D
MT2A	4.05713e-154	0.508039	1	0.995	1.20217e-149	WIF1-hi fibroblasts	MT2A
GNB2L1	1.93183e-153	0.306048	0.996	0.93	5.72421e-149	WIF1-hi fibroblasts	GNB2L1
F2R	1.07306e-151	0.506126	0.718	0.631	3.17957e-147	WIF1-hi fibroblasts	F2R
BCL3	1.46203e-151	0.436467	0.801	0.687	4.33216e-147	WIF1-hi fibroblasts	BCL3
COL6A2	4.07129e-151	0.386127	0.807	0.703	1.20637e-146	WIF1-hi fibroblasts	COL6A2
XBP1	1.72304e-150	0.356338	0.912	0.819	5.10553e-146	WIF1-hi fibroblasts	XBP1
LSP1	1.71086e-149	0.391624	0.823	0.735	5.06945e-145	WIF1-hi fibroblasts	LSP1
RPS14	1.97584e-148	0.259543	1	0.958	5.85461e-144	WIF1-hi fibroblasts	RPS14
RPL6	3.19203e-148	0.269511	0.999	0.947	9.45831e-144	WIF1-hi fibroblasts	RPL6
RPL26	6.16209e-148	0.253162	1	0.929	1.82589e-143	WIF1-hi fibroblasts	RPL26
RPL17	9.71446e-144	0.255658	0.989	0.882	2.87849e-139	WIF1-hi fibroblasts	RPL17
RPS4Y1	1.5056e-142	0.359692	0.926	0.847	4.46125e-138	WIF1-hi fibroblasts	RPS4Y1
KLF9	6.38128e-142	0.34787	0.916	0.826	1.89084e-137	WIF1-hi fibroblasts	KLF9
TUBB2B	9.40832e-142	0.587673	0.711	0.656	2.78778e-137	WIF1-hi fibroblasts	TUBB2B
ETS2	1.41025e-140	0.417852	0.78	0.712	4.17871e-136	WIF1-hi fibroblasts	ETS2
DDIT4	5.4476e-140	0.650119	0.954	0.886	1.61418e-135	WIF1-hi fibroblasts	DDIT4
ID3	4.8588e-138	0.540406	0.935	0.799	1.43971e-133	WIF1-hi fibroblasts	ID3
NCOA7	2.69298e-137	0.4063	0.832	0.725	7.97956e-133	WIF1-hi fibroblasts	NCOA7
RPS4X	9.99603e-137	0.258721	1	0.967	2.96192e-132	WIF1-hi fibroblasts	RPS4X
ELOVL5	3.00129e-136	0.330934	0.826	0.77	8.89314e-132	WIF1-hi fibroblasts	ELOVL5
BHLHE40	1.08354e-131	0.36162	0.974	0.883	3.21065e-127	WIF1-hi fibroblasts	BHLHE40
OSTC	2.65237e-131	0.377811	0.79	0.677	7.85924e-127	WIF1-hi fibroblasts	OSTC
EID1	1.76028e-130	0.335887	0.96	0.834	5.21589e-126	WIF1-hi fibroblasts	EID1
PLIN2	1.91065e-129	0.495614	0.866	0.797	5.66144e-125	WIF1-hi fibroblasts	PLIN2
LY6E	2.05972e-129	0.433761	0.768	0.671	6.10315e-125	WIF1-hi fibroblasts	LY6E
STOM	9.91871e-129	0.350074	0.831	0.736	2.93901e-124	WIF1-hi fibroblasts	STOM
PLBD1	6.03454e-128	0.528051	0.671	0.597	1.78809e-123	WIF1-hi fibroblasts	PLBD1
NR4A2	6.03789e-127	0.460545	0.775	0.745	1.78909e-122	WIF1-hi fibroblasts	NR4A2
GRINA	6.52115e-127	0.354411	0.814	0.727	1.93228e-122	WIF1-hi fibroblasts	GRINA
FOS	5.71948e-126	0.290839	0.999	0.996	1.69474e-121	WIF1-hi fibroblasts	FOS
RHOB	2.77142e-125	0.430447	0.94	0.856	8.21199e-121	WIF1-hi fibroblasts	RHOB
MFAP4	1.71414e-124	0.44704	0.759	0.671	5.07916e-120	WIF1-hi fibroblasts	MFAP4
NR2F1	4.24783e-124	0.341079	0.79	0.65	1.25868e-119	WIF1-hi fibroblasts	NR2F1
FOSB	4.30652e-124	0.271782	0.992	0.943	1.27607e-119	WIF1-hi fibroblasts	FOSB
WNT10A	1.38476e-123	0.559526	0.663	0.668	4.10318e-119	WIF1-hi fibroblasts	WNT10A
FGF7	2.84991e-123	0.571409	0.727	0.697	8.44456e-119	WIF1-hi fibroblasts	FGF7
GPC3	5.11209e-123	0.66396	0.7	0.676	1.51476e-118	WIF1-hi fibroblasts	GPC3
KLF4	1.63054e-122	0.462202	0.808	0.746	4.83144e-118	WIF1-hi fibroblasts	KLF4
SUMO2	4.09643e-122	0.279576	0.947	0.828	1.21381e-117	WIF1-hi fibroblasts	SUMO2
CALD1	8.28069e-121	0.296956	0.927	0.83	2.45365e-116	WIF1-hi fibroblasts	CALD1
ARID5B	2.49727e-120	0.348102	0.891	0.819	7.39966e-116	WIF1-hi fibroblasts	ARID5B
ITM2B	3.31359e-120	0.273496	0.994	0.912	9.81851e-116	WIF1-hi fibroblasts	ITM2B
EEF2	6.31493e-119	0.302222	0.972	0.884	1.87118e-114	WIF1-hi fibroblasts	EEF2
BZW1	3.86829e-118	0.328429	0.813	0.722	1.14621e-113	WIF1-hi fibroblasts	BZW1
FILIP1	8.63544e-117	0.440373	0.716	0.676	2.55877e-112	WIF1-hi fibroblasts	FILIP1
FMO2	1.40757e-115	0.402238	0.813	0.756	4.17076e-111	WIF1-hi fibroblasts	FMO2
MATN2	3.85096e-115	0.462849	0.686	0.648	1.14108e-110	WIF1-hi fibroblasts	MATN2
CSGALNACT2	3.9327e-114	0.332423	0.759	0.681	1.1653e-109	WIF1-hi fibroblasts	CSGALNACT2
FHL1	4.16816e-113	0.34892	0.733	0.629	1.23507e-108	WIF1-hi fibroblasts	FHL1
F3	2.44715e-112	0.453917	0.731	0.681	7.25116e-108	WIF1-hi fibroblasts	F3
WDR86	1.25972e-110	0.371618	0.696	0.681	3.73268e-106	WIF1-hi fibroblasts	WDR86
ITPRIP	1.89698e-110	0.386927	0.697	0.638	5.62093e-106	WIF1-hi fibroblasts	ITPRIP
NPM1	2.46279e-110	0.26702	0.984	0.877	7.29751e-106	WIF1-hi fibroblasts	NPM1
RND3	4.60798e-110	0.35809	0.832	0.74	1.36539e-105	WIF1-hi fibroblasts	RND3
TPM4	2.06484e-109	0.339098	0.76	0.675	6.11833e-105	WIF1-hi fibroblasts	TPM4
SNHG8	3.352e-109	0.286996	0.878	0.742	9.93231e-105	WIF1-hi fibroblasts	SNHG8
GNB2	1.53994e-107	0.289671	0.789	0.669	4.563e-103	WIF1-hi fibroblasts	GNB2
TAGLN	1.92959e-107	0.480312	0.738	0.689	5.71755e-103	WIF1-hi fibroblasts	TAGLN
PTP4A2	2.00865e-107	0.282842	0.839	0.705	5.95183e-103	WIF1-hi fibroblasts	PTP4A2
IER2	2.44786e-107	0.386792	0.994	0.954	7.25325e-103	WIF1-hi fibroblasts	IER2
BST1	2.48946e-105	0.446174	0.632	0.588	7.37653e-101	WIF1-hi fibroblasts	BST1
BTG2	2.85408e-105	0.406	0.915	0.836	8.45691e-101	WIF1-hi fibroblasts	BTG2
PHYHIP	4.17682e-103	0.419454	0.692	0.689	1.23763e-98	WIF1-hi fibroblasts	PHYHIP
SOD3	4.64525e-103	0.253738	0.784	0.686	1.37643e-98	WIF1-hi fibroblasts	SOD3
TNFRSF1A	4.96809e-100	0.322789	0.792	0.678	1.47209e-95	WIF1-hi fibroblasts	TNFRSF1A
ARRDC3	1.00004e-98	0.302839	0.833	0.73	2.96321e-94	WIF1-hi fibroblasts	ARRDC3
CA8	1.97368e-98	0.480812	0.645	0.653	5.84821e-94	WIF1-hi fibroblasts	CA8
RPSAP58	3.22961e-98	0.296309	0.819	0.727	9.56967e-94	WIF1-hi fibroblasts	RPSAP58
IMPDH2	1.58282e-97	0.367442	0.668	0.592	4.69005e-93	WIF1-hi fibroblasts	IMPDH2
ADD3	1.02101e-95	0.273939	0.811	0.723	3.02536e-91	WIF1-hi fibroblasts	ADD3
SSR2	7.87834e-95	0.258974	0.838	0.749	2.33443e-90	WIF1-hi fibroblasts	SSR2
TUBB4B	8.1204e-95	0.328718	0.825	0.743	2.40616e-90	WIF1-hi fibroblasts	TUBB4B
CYP1B1	1.20656e-94	0.265663	0.862	0.746	3.57516e-90	WIF1-hi fibroblasts	CYP1B1
NR2F2	1.23808e-94	0.370014	0.669	0.597	3.66854e-90	WIF1-hi fibroblasts	NR2F2
FOXC1	2.18117e-94	0.400166	0.662	0.631	6.46302e-90	WIF1-hi fibroblasts	FOXC1
RCAN1	4.87587e-94	0.423861	0.689	0.669	1.44477e-89	WIF1-hi fibroblasts	RCAN1
CTTNBP2	1.06406e-93	0.284652	0.741	0.72	3.15292e-89	WIF1-hi fibroblasts	CTTNBP2
FCGRT	1.55904e-92	0.273441	0.749	0.627	4.61958e-88	WIF1-hi fibroblasts	FCGRT
BST2	3.50332e-92	0.473197	0.68	0.628	1.03807e-87	WIF1-hi fibroblasts	BST2
LDHA	2.31029e-91	0.252778	0.977	0.896	6.84563e-87	WIF1-hi fibroblasts	LDHA
PRRX1	2.84067e-91	0.315803	0.698	0.663	8.41719e-87	WIF1-hi fibroblasts	PRRX1
AES	1.3953e-90	0.272155	0.84	0.758	4.13441e-86	WIF1-hi fibroblasts	AES
ACTR3B	6.17134e-89	0.378117	0.611	0.562	1.82863e-84	WIF1-hi fibroblasts	ACTR3B
VIT	1.61605e-88	0.417603	0.643	0.639	4.78852e-84	WIF1-hi fibroblasts	VIT
C1RL	6.83087e-87	0.282711	0.652	0.591	2.02406e-82	WIF1-hi fibroblasts	C1RL
BTG3	2.97001e-86	0.257901	0.794	0.744	8.80044e-82	WIF1-hi fibroblasts	BTG3
KLF2	1.59365e-83	0.384657	0.705	0.656	4.72214e-79	WIF1-hi fibroblasts	KLF2
TMEM176A	5.73478e-83	0.255788	0.787	0.734	1.69927e-78	WIF1-hi fibroblasts	TMEM176A
FBXO32	4.59431e-81	0.435136	0.744	0.753	1.36134e-76	WIF1-hi fibroblasts	FBXO32
ZNF385A	1.13684e-80	0.317782	0.594	0.56	3.36858e-76	WIF1-hi fibroblasts	ZNF385A
OGN	2.57772e-80	0.367191	0.671	0.658	7.63805e-76	WIF1-hi fibroblasts	OGN
MXRA5	1.09703e-79	0.377923	0.652	0.655	3.25062e-75	WIF1-hi fibroblasts	MXRA5
TSC22D3	3.66743e-79	0.333784	0.903	0.839	1.0867e-74	WIF1-hi fibroblasts	TSC22D3
ADIRF	8.33641e-79	0.262407	0.735	0.592	2.47016e-74	WIF1-hi fibroblasts	ADIRF
TMBIM1	4.60123e-77	0.296727	0.732	0.691	1.36339e-72	WIF1-hi fibroblasts	TMBIM1
CSRP1	5.78938e-77	0.291966	0.753	0.7	1.71545e-72	WIF1-hi fibroblasts	CSRP1
SLPI	1.11887e-76	0.523951	0.614	0.577	3.31533e-72	WIF1-hi fibroblasts	SLPI
CDKN1A	1.72665e-75	0.277567	0.889	0.851	5.11625e-71	WIF1-hi fibroblasts	CDKN1A
LDLRAD4	2.12953e-75	0.35638	0.612	0.62	6.31002e-71	WIF1-hi fibroblasts	LDLRAD4
TGFBI	9.95657e-75	0.339726	0.653	0.635	2.95023e-70	WIF1-hi fibroblasts	TGFBI
DIO3OS	7.52886e-74	0.31467	0.675	0.649	2.23088e-69	WIF1-hi fibroblasts	DIO3OS
CHEK2	9.3562e-72	0.350584	0.627	0.625	2.77233e-67	WIF1-hi fibroblasts	CHEK2
RSL1D1	2.29233e-71	0.268757	0.706	0.649	6.79241e-67	WIF1-hi fibroblasts	RSL1D1
PTGER2	4.16717e-71	0.422947	0.646	0.668	1.23477e-66	WIF1-hi fibroblasts	PTGER2
GBP2	7.43076e-71	0.31845	0.654	0.61	2.20181e-66	WIF1-hi fibroblasts	GBP2
ARL4D	1.19019e-70	0.403745	0.565	0.517	3.52665e-66	WIF1-hi fibroblasts	ARL4D
H1FX	2.48832e-70	0.382575	0.782	0.726	7.37314e-66	WIF1-hi fibroblasts	H1FX
TGIF1	2.67581e-70	0.334488	0.717	0.683	7.92869e-66	WIF1-hi fibroblasts	TGIF1
STC1	2.93011e-70	0.758514	0.65	0.699	8.6822e-66	WIF1-hi fibroblasts	STC1
AKR1C3	1.00892e-69	0.340708	0.59	0.559	2.98953e-65	WIF1-hi fibroblasts	AKR1C3
PPAP2B	1.13422e-69	0.31857	0.706	0.686	3.36081e-65	WIF1-hi fibroblasts	PPAP2B
MT1F	1.18001e-69	0.418989	0.68	0.654	3.49649e-65	WIF1-hi fibroblasts	MT1F
ADAMTSL3	4.45401e-68	0.319201	0.639	0.658	1.31977e-63	WIF1-hi fibroblasts	ADAMTSL3
NDNF	1.35355e-67	0.428951	0.644	0.662	4.01072e-63	WIF1-hi fibroblasts	NDNF
MAOB	1.33028e-66	0.403048	0.598	0.617	3.94175e-62	WIF1-hi fibroblasts	MAOB
PID1	2.01622e-66	0.363885	0.645	0.653	5.97425e-62	WIF1-hi fibroblasts	PID1
LARP6	3.8815e-66	0.328897	0.62	0.599	1.15013e-61	WIF1-hi fibroblasts	LARP6
NDN	1.40614e-65	0.282879	0.648	0.594	4.16655e-61	WIF1-hi fibroblasts	NDN
ANKRD37	1.52336e-64	0.494887	0.692	0.677	4.51386e-60	WIF1-hi fibroblasts	ANKRD37
MT1A	7.0909e-63	0.535444	0.648	0.663	2.1011e-58	WIF1-hi fibroblasts	MT1A
GLCE	1.07861e-62	0.28978	0.62	0.637	3.19603e-58	WIF1-hi fibroblasts	GLCE
FLYWCH2	2.19422e-62	0.25624	0.613	0.576	6.50168e-58	WIF1-hi fibroblasts	FLYWCH2
ZNF703	4.05631e-62	0.34035	0.66	0.676	1.20192e-57	WIF1-hi fibroblasts	ZNF703
WBP1L	1.10627e-60	0.260508	0.569	0.535	3.27799e-56	WIF1-hi fibroblasts	WBP1L
RGL3	2.82802e-60	0.282662	0.633	0.644	8.37969e-56	WIF1-hi fibroblasts	RGL3
NNMT	4.1426e-58	0.574225	0.621	0.654	1.22749e-53	WIF1-hi fibroblasts	NNMT
TFAP2B	6.46439e-58	0.411781	0.603	0.635	1.91546e-53	WIF1-hi fibroblasts	TFAP2B
HNRNPA1L2	7.39363e-57	0.296381	0.652	0.652	2.19081e-52	WIF1-hi fibroblasts	HNRNPA1L2
BGN	3.04475e-56	0.359896	0.601	0.622	9.02191e-52	WIF1-hi fibroblasts	BGN
SNORD3A	6.85295e-56	0.258613	0.606	0.616	2.0306e-51	WIF1-hi fibroblasts	SNORD3A
FMO3	9.63429e-56	0.421204	0.617	0.659	2.85474e-51	WIF1-hi fibroblasts	FMO3
DACT1	2.94217e-55	0.386701	0.623	0.671	8.71794e-51	WIF1-hi fibroblasts	DACT1
FHL2	7.86523e-55	0.310777	0.697	0.724	2.33055e-50	WIF1-hi fibroblasts	FHL2
DPYSL3	1.09592e-53	0.287736	0.656	0.677	3.24731e-49	WIF1-hi fibroblasts	DPYSL3
SEPT4	1.40683e-52	0.295583	0.629	0.667	4.16858e-48	WIF1-hi fibroblasts	SEPT4
ADRA2A	1.63734e-52	0.444998	0.602	0.673	4.85161e-48	WIF1-hi fibroblasts	ADRA2A
H1F0	1.4895e-50	0.258965	0.68	0.636	4.41355e-46	WIF1-hi fibroblasts	H1F0
SLC9A3R2	4.58512e-49	0.275869	0.549	0.534	1.35862e-44	WIF1-hi fibroblasts	SLC9A3R2
FMOD	8.46123e-48	0.321645	0.565	0.583	2.50715e-43	WIF1-hi fibroblasts	FMOD
HSD11B1	2.64542e-47	0.394811	0.508	0.533	7.83864e-43	WIF1-hi fibroblasts	HSD11B1
GMDS	1.524e-46	0.323414	0.572	0.581	4.51577e-42	WIF1-hi fibroblasts	GMDS
C2orf40	2.35026e-46	0.31143	0.532	0.55	6.96407e-42	WIF1-hi fibroblasts	C2orf40
IFI44L	7.26473e-46	0.281401	0.636	0.649	2.15261e-41	WIF1-hi fibroblasts	IFI44L
TMEM45A	8.3764e-46	0.291074	0.582	0.597	2.48201e-41	WIF1-hi fibroblasts	TMEM45A
NECAB1	5.54169e-44	0.28633	0.602	0.622	1.64206e-39	WIF1-hi fibroblasts	NECAB1
MT1E	2.16369e-43	0.328757	0.806	0.786	6.41124e-39	WIF1-hi fibroblasts	MT1E
MLLT11	5.73116e-43	0.25557	0.604	0.633	1.6982e-38	WIF1-hi fibroblasts	MLLT11
SCARA5	2.75532e-42	0.297876	0.628	0.675	8.1643e-38	WIF1-hi fibroblasts	SCARA5
CTSC	1.40738e-40	0.286926	0.624	0.635	4.17021e-36	WIF1-hi fibroblasts	CTSC
RAMP2-AS1	3.86416e-40	0.290341	0.611	0.663	1.14499e-35	WIF1-hi fibroblasts	RAMP2-AS1
MT1M	1.13702e-39	0.334115	0.691	0.71	3.3691e-35	WIF1-hi fibroblasts	MT1M
LUM	3.82846e-39	0.341285	0.542	0.598	1.13441e-34	WIF1-hi fibroblasts	LUM
CDH11	1.79154e-38	0.270482	0.572	0.614	5.3085e-34	WIF1-hi fibroblasts	CDH11
IL6	3.55175e-34	0.7355	0.637	0.704	1.05242e-29	WIF1-hi fibroblasts	IL6
GPR37	1.082e-33	0.25288	0.53	0.585	3.20607e-29	WIF1-hi fibroblasts	GPR37
ANG	2.07129e-33	0.256275	0.582	0.601	6.13743e-29	WIF1-hi fibroblasts	ANG
RP11-380D23.2	2.49794e-32	0.295233	0.535	0.582	7.40165e-28	WIF1-hi fibroblasts	RP11-380D23.2
OMD	3.33134e-32	0.370011	0.534	0.588	9.8711e-28	WIF1-hi fibroblasts	OMD
LAMC3	1.1271e-30	0.305438	0.575	0.655	3.33972e-26	WIF1-hi fibroblasts	LAMC3
PAPPA	1.50832e-29	0.284868	0.538	0.581	4.46932e-25	WIF1-hi fibroblasts	PAPPA
CPPED1	1.65946e-29	0.308807	0.546	0.596	4.91715e-25	WIF1-hi fibroblasts	CPPED1
MT1X	1.22887e-26	0.25995	0.92	0.897	3.64128e-22	WIF1-hi fibroblasts	MT1X
TBC1D4	6.19834e-26	0.292118	0.525	0.594	1.83663e-21	WIF1-hi fibroblasts	TBC1D4
RASD1	2.16206e-24	0.339779	0.605	0.646	6.40639e-20	WIF1-hi fibroblasts	RASD1
EMX2	2.3927e-23	0.318635	0.512	0.576	7.08981e-19	WIF1-hi fibroblasts	EMX2
HIC1	5.73496e-22	0.263149	0.476	0.53	1.69933e-17	WIF1-hi fibroblasts	HIC1
LSAMP	3.25921e-21	0.255372	0.581	0.664	9.65738e-17	WIF1-hi fibroblasts	LSAMP
FZD10	1.5061e-19	0.381395	0.543	0.661	4.46272e-15	WIF1-hi fibroblasts	FZD10
TRIB3	1.52809e-19	0.309802	0.527	0.636	4.52789e-15	WIF1-hi fibroblasts	TRIB3
MYC	2.92211e-19	0.372326	0.562	0.646	8.6585e-15	WIF1-hi fibroblasts	MYC
CMTM8	1.68288e-18	0.283563	0.472	0.546	4.98654e-14	WIF1-hi fibroblasts	CMTM8
KCNAB1	1.19906e-17	0.25063	0.544	0.618	3.55295e-13	WIF1-hi fibroblasts	KCNAB1
VMO1	4.60982e-14	0.377437	0.489	0.576	1.36594e-09	WIF1-hi fibroblasts	VMO1
CMBL	7.19706e-12	0.260504	0.503	0.581	2.13256e-07	WIF1-hi fibroblasts	CMBL
CCDC71L	8.35012e-12	0.274102	0.513	0.591	2.47422e-07	WIF1-hi fibroblasts	CCDC71L
RSPO2	2.03686e-10	0.266277	0.459	0.562	6.03541e-06	WIF1-hi fibroblasts	RSPO2
CHI3L2	2.53016e-10	0.258859	0.374	0.456	7.4971e-06	WIF1-hi fibroblasts	CHI3L2
ASPN	3.31859e-05	0.361701	0.445	0.577	0.983332	WIF1-hi fibroblasts	ASPN
SNAI1	0.000223426	0.272302	0.412	0.545	1	WIF1-hi fibroblasts	SNAI1
MLANA	0	2.61946	0.991	0.807	0	Melanocytes	MLANA
PMEL	0	2.47353	0.991	0.89	0	Melanocytes	PMEL
SPP1	0	2.2632	0.987	0.821	0	Melanocytes	SPP1
MITF	0	2.09732	0.916	0.724	0	Melanocytes	MITF
S100A1	0	1.95287	0.869	0.584	0	Melanocytes	S100A1
CHCHD6	0	1.89611	0.909	0.655	0	Melanocytes	CHCHD6
EDNRB	0	1.84482	0.948	0.739	0	Melanocytes	EDNRB
CAV1	0	1.80407	0.909	0.667	0	Melanocytes	CAV1
TYRP1	0	1.79947	0.906	0.704	0	Melanocytes	TYRP1
KCNJ13	0	1.79183	0.886	0.674	0	Melanocytes	KCNJ13
TRPM1	0	1.72633	0.913	0.701	0	Melanocytes	TRPM1
QPCT	0	1.69506	0.908	0.719	0	Melanocytes	QPCT
ABCB5	0	1.64519	0.892	0.659	0	Melanocytes	ABCB5
HPGD	0	1.62835	0.869	0.673	0	Melanocytes	HPGD
HHATL	0	1.59855	0.773	0.654	0	Melanocytes	HHATL
SIAH1	0	1.54313	0.914	0.769	0	Melanocytes	SIAH1
CITED1	0	1.53108	0.775	0.614	0	Melanocytes	CITED1
STMN1	0	1.51063	0.931	0.709	0	Melanocytes	STMN1
AP1S2	0	1.4619	0.918	0.677	0	Melanocytes	AP1S2
MLPH	0	1.43464	0.872	0.659	0	Melanocytes	MLPH
POLR2F	0	1.42038	0.908	0.712	0	Melanocytes	POLR2F
MET	0	1.41805	0.842	0.593	0	Melanocytes	MET
ASAH1	0	1.41603	0.914	0.662	0	Melanocytes	ASAH1
CDK2	0	1.40672	0.883	0.726	0	Melanocytes	CDK2
SLC7A5	0	1.38266	0.875	0.668	0	Melanocytes	SLC7A5
CD63	0	1.36878	0.977	0.872	0	Melanocytes	CD63
PAX3	0	1.35313	0.793	0.629	0	Melanocytes	PAX3
GPR143	0	1.34682	0.822	0.64	0	Melanocytes	GPR143
RAB38	0	1.34461	0.817	0.623	0	Melanocytes	RAB38
PLEKHA5	0	1.33162	0.874	0.685	0	Melanocytes	PLEKHA5
TYR	0	1.32869	0.84	0.646	0	Melanocytes	TYR
TRIB2	0	1.27482	0.82	0.672	0	Melanocytes	TRIB2
BHLHE41	0	1.26787	0.814	0.48	0	Melanocytes	BHLHE41
SNHG7	0	1.24755	0.913	0.765	0	Melanocytes	SNHG7
S100B	0	1.24147	0.907	0.634	0	Melanocytes	S100B
RP11-93B14.5	0	1.2233	0.755	0.636	0	Melanocytes	RP11-93B14.5
ST3GAL4	0	1.21476	0.848	0.636	0	Melanocytes	ST3GAL4
TNFRSF14	0	1.20515	0.884	0.675	0	Melanocytes	TNFRSF14
CD59	0	1.14387	0.936	0.772	0	Melanocytes	CD59
PIR	0	1.13954	0.788	0.633	0	Melanocytes	PIR
CD82	0	1.13533	0.762	0.59	0	Melanocytes	CD82
SNCA	0	1.1189	0.822	0.603	0	Melanocytes	SNCA
CAV2	0	1.1176	0.809	0.621	0	Melanocytes	CAV2
APOE	0	1.11165	0.864	0.695	0	Melanocytes	APOE
SDCBP	0	1.10099	0.96	0.837	0	Melanocytes	SDCBP
HEBP1	0	1.09535	0.81	0.58	0	Melanocytes	HEBP1
PRKD3	0	1.09281	0.791	0.565	0	Melanocytes	PRKD3
VIM	0	1.06448	0.986	0.958	0	Melanocytes	VIM
H2AFZ	0	1.05653	0.933	0.818	0	Melanocytes	H2AFZ
NBL1	0	1.04984	0.921	0.809	0	Melanocytes	NBL1
CD44	0	1.01792	0.882	0.734	0	Melanocytes	CD44
CRYL1	0	1.01221	0.793	0.522	0	Melanocytes	CRYL1
GPNMB	0	0.958263	0.885	0.668	0	Melanocytes	GPNMB
MBP	0	0.944795	0.776	0.572	0	Melanocytes	MBP
TUBA1B	0	0.90053	0.899	0.751	0	Melanocytes	TUBA1B
BRI3	0	0.890267	0.832	0.588	0	Melanocytes	BRI3
PEBP1	0	0.816165	0.951	0.849	0	Melanocytes	PEBP1
ANXA5	0	0.785525	0.924	0.814	0	Melanocytes	ANXA5
TOMM7	0	0.64653	0.957	0.886	0	Melanocytes	TOMM7
RPLP1	0	0.614941	0.991	0.978	0	Melanocytes	RPLP1
CRYAB	0	0.578197	0.961	0.825	0	Melanocytes	CRYAB
FTH1	0	0.541407	0.999	0.999	0	Melanocytes	FTH1
PPDPF	1.57035e-304	0.79853	0.914	0.797	4.65311e-300	Melanocytes	PPDPF
TFAP2A	3.84818e-301	1.07207	0.818	0.686	1.14026e-296	Melanocytes	TFAP2A
PTTG1IP	1.14985e-297	0.907191	0.845	0.657	3.40713e-293	Melanocytes	PTTG1IP
EMP1	8.57894e-296	0.90865	0.871	0.746	2.54202e-291	Melanocytes	EMP1
EFHD1	4.66368e-295	1.03003	0.771	0.662	1.38189e-290	Melanocytes	EFHD1
FDFT1	1.98027e-294	0.899165	0.824	0.675	5.86775e-290	Melanocytes	FDFT1
CAPN3	9.08253e-293	1.28887	0.733	0.56	2.69124e-288	Melanocytes	CAPN3
GSTO1	1.48165e-285	0.88477	0.827	0.65	4.39029e-281	Melanocytes	GSTO1
STX7	3.01537e-275	0.860216	0.777	0.592	8.93485e-271	Melanocytes	STX7
CRTAC1	3.22677e-275	1.0537	0.707	0.543	9.56125e-271	Melanocytes	CRTAC1
CPEB4	2.48491e-272	0.893183	0.79	0.568	7.36304e-268	Melanocytes	CPEB4
STXBP1	5.13948e-268	1.0933	0.767	0.663	1.52288e-263	Melanocytes	STXBP1
KANK2	5.46856e-268	0.995251	0.803	0.651	1.62039e-263	Melanocytes	KANK2
FAHD2B	1.8333e-263	0.891917	0.716	0.544	5.43224e-259	Melanocytes	FAHD2B
ATP1A1	1.12992e-262	0.787948	0.891	0.78	3.34808e-258	Melanocytes	ATP1A1
MINOS1	1.14199e-259	0.835618	0.8	0.657	3.38382e-255	Melanocytes	MINOS1
UBL3	2.82063e-252	0.841767	0.72	0.492	8.3578e-248	Melanocytes	UBL3
MXI1	1.16443e-251	0.879075	0.769	0.576	3.45032e-247	Melanocytes	MXI1
COMT	1.42805e-246	0.82768	0.795	0.612	4.23147e-242	Melanocytes	COMT
GMPR	9.25507e-236	0.766283	0.698	0.515	2.74237e-231	Melanocytes	GMPR
C11orf31	4.24398e-235	0.77809	0.844	0.709	1.25753e-230	Melanocytes	C11orf31
GPR137B	4.85873e-231	0.799909	0.718	0.55	1.43969e-226	Melanocytes	GPR137B
SLC3A2	8.74115e-231	0.832965	0.825	0.709	2.59009e-226	Melanocytes	SLC3A2
GLUL	6.45503e-228	0.661111	0.945	0.891	1.91269e-223	Melanocytes	GLUL
IDI1	1.01839e-225	0.958908	0.798	0.652	3.0176e-221	Melanocytes	IDI1
RAB7A	3.06653e-221	0.682099	0.871	0.772	9.08644e-217	Melanocytes	RAB7A
NDUFA4	5.53966e-220	0.640961	0.887	0.76	1.64146e-215	Melanocytes	NDUFA4
SOX10	1.95097e-218	0.955886	0.729	0.656	5.78092e-214	Melanocytes	SOX10
LDHB	2.27267e-218	0.7016	0.875	0.778	6.73415e-214	Melanocytes	LDHB
METTL9	2.60074e-214	0.777757	0.805	0.683	7.70625e-210	Melanocytes	METTL9
LONP2	2.65919e-213	0.849869	0.796	0.7	7.87945e-209	Melanocytes	LONP2
AGPAT2	1.9847e-211	0.784557	0.684	0.487	5.88088e-207	Melanocytes	AGPAT2
STK32A	1.29847e-210	0.968674	0.722	0.628	3.84748e-206	Melanocytes	STK32A
CYP27A1	5.64783e-208	0.788502	0.703	0.533	1.67351e-203	Melanocytes	CYP27A1
RAB27A	1.19302e-205	0.752085	0.728	0.599	3.53504e-201	Melanocytes	RAB27A
HLA-A	1.57838e-204	0.578851	0.922	0.812	4.67689e-200	Melanocytes	HLA-A
AMD1	3.23192e-204	1.0359	0.739	0.609	9.57651e-200	Melanocytes	AMD1
NPC2	2.45415e-202	0.615985	0.876	0.74	7.27189e-198	Melanocytes	NPC2
DUSP4	2.01915e-201	0.460928	0.579	0.418	5.98296e-197	Melanocytes	DUSP4
ZNF106	9.4878e-200	0.829572	0.777	0.642	2.81133e-195	Melanocytes	ZNF106
ATP6V1G1	6.18235e-198	0.599531	0.879	0.82	1.83189e-193	Melanocytes	ATP6V1G1
NDUFA13	1.20741e-197	0.727725	0.737	0.545	3.57768e-193	Melanocytes	NDUFA13
TBC1D7	1.71035e-193	0.853224	0.677	0.593	5.06794e-189	Melanocytes	TBC1D7
FAM213A	3.95174e-192	0.656175	0.746	0.591	1.17094e-187	Melanocytes	FAM213A
CIRBP	1.10017e-190	0.440745	0.954	0.928	3.25992e-186	Melanocytes	CIRBP
EPS8L2	1.17419e-189	0.81776	0.64	0.459	3.47925e-185	Melanocytes	EPS8L2
AEBP1	4.8056e-187	0.693696	0.828	0.756	1.42395e-182	Melanocytes	AEBP1
RPL37A	1.92427e-181	0.376196	0.977	0.954	5.70182e-177	Melanocytes	RPL37A
TRIM63	5.16625e-181	0.897138	0.673	0.608	1.53081e-176	Melanocytes	TRIM63
ST3GAL5	1.21565e-179	0.659991	0.685	0.521	3.60208e-175	Melanocytes	ST3GAL5
SIRPA	3.59398e-179	0.469965	0.603	0.463	1.06493e-174	Melanocytes	SIRPA
H2AFJ	3.59663e-178	0.685199	0.813	0.713	1.06572e-173	Melanocytes	H2AFJ
HSD17B14	4.14983e-175	0.656297	0.662	0.465	1.22964e-170	Melanocytes	HSD17B14
AIF1L	3.28203e-174	0.795613	0.66	0.587	9.72499e-170	Melanocytes	AIF1L
RPL19	2.60428e-173	0.356621	0.982	0.969	7.71674e-169	Melanocytes	RPL19
COL9A3	1.47385e-167	0.615994	0.648	0.47	4.36717e-163	Melanocytes	COL9A3
HSPB1	2.50349e-167	0.408004	0.957	0.897	7.4181e-163	Melanocytes	HSPB1
BCAN	2.70311e-167	0.75119	0.651	0.605	8.0096e-163	Melanocytes	BCAN
CTNNB1	2.4881e-166	0.80243	0.738	0.573	7.37248e-162	Melanocytes	CTNNB1
FN3K	9.1006e-166	0.632226	0.663	0.557	2.6966e-161	Melanocytes	FN3K
RAMP1	2.0529e-164	0.7716	0.646	0.574	6.08294e-160	Melanocytes	RAMP1
PEMT	1.04785e-162	0.557287	0.627	0.486	3.10488e-158	Melanocytes	PEMT
EIF4A2	2.81729e-159	0.409876	0.958	0.939	8.34792e-155	Melanocytes	EIF4A2
SIK1	6.55859e-159	0.681886	0.782	0.748	1.94338e-154	Melanocytes	SIK1
CDH19	1.71816e-158	0.741532	0.677	0.631	5.09108e-154	Melanocytes	CDH19
PDE4DIP	9.46545e-157	0.632802	0.674	0.504	2.80471e-152	Melanocytes	PDE4DIP
ITPKB	2.83165e-156	0.468923	0.609	0.482	8.39045e-152	Melanocytes	ITPKB
COX6A2	4.70113e-154	0.832912	0.624	0.57	1.39299e-149	Melanocytes	COX6A2
HOMER2	1.30801e-153	0.478004	0.627	0.505	3.87577e-149	Melanocytes	HOMER2
AKAP12	2.66929e-152	0.659658	0.76	0.633	7.90937e-148	Melanocytes	AKAP12
ARPC1A	1.96398e-151	0.554805	0.722	0.577	5.81948e-147	Melanocytes	ARPC1A
NARF	6.9124e-151	0.726396	0.733	0.632	2.04821e-146	Melanocytes	NARF
VAT1	5.56247e-150	0.663057	0.758	0.673	1.64822e-145	Melanocytes	VAT1
PRDX1	2.3746e-148	0.469571	0.917	0.843	7.03617e-144	Melanocytes	PRDX1
RPS7	4.90702e-146	0.387743	0.952	0.934	1.454e-141	Melanocytes	RPS7
CLCN7	3.04084e-144	0.677339	0.666	0.549	9.01032e-140	Melanocytes	CLCN7
SWAP70	5.39764e-144	0.459459	0.6	0.432	1.59937e-139	Melanocytes	SWAP70
MPPED2	1.70735e-143	0.495945	0.552	0.443	5.05905e-139	Melanocytes	MPPED2
GJB6	1.26515e-142	0.786249	0.623	0.587	3.74876e-138	Melanocytes	GJB6
MYCBP2	7.63439e-142	0.612488	0.767	0.649	2.26215e-137	Melanocytes	MYCBP2
GSTM3	1.78706e-140	0.774413	0.749	0.672	5.29524e-136	Melanocytes	GSTM3
SYNPR	2.45394e-139	0.911962	0.639	0.604	7.27128e-135	Melanocytes	SYNPR
SEC11C	1.44336e-138	0.640751	0.672	0.537	4.27682e-134	Melanocytes	SEC11C
RGS3	5.02561e-138	0.28436	0.521	0.38	1.48914e-133	Melanocytes	RGS3
SCCPDH	2.20678e-136	0.350393	0.532	0.365	6.53891e-132	Melanocytes	SCCPDH
STXBP6	1.38984e-135	0.488047	0.57	0.478	4.11823e-131	Melanocytes	STXBP6
C1orf85	1.14927e-134	0.558053	0.639	0.542	3.40539e-130	Melanocytes	C1orf85
ACTG1	1.19516e-134	0.411848	0.933	0.881	3.54137e-130	Melanocytes	ACTG1
TMEM258	3.001e-134	0.51535	0.805	0.7	8.89226e-130	Melanocytes	TMEM258
NSG1	3.90874e-134	0.543513	0.594	0.548	1.1582e-129	Melanocytes	NSG1
PHLDA1	1.37639e-132	0.708224	0.775	0.699	4.07837e-128	Melanocytes	PHLDA1
CCDC68	8.22177e-132	0.333675	0.51	0.391	2.43619e-127	Melanocytes	CCDC68
GABARAPL2	1.46695e-131	0.49737	0.873	0.808	4.34673e-127	Melanocytes	GABARAPL2
CPEB2	1.65578e-130	0.762596	0.617	0.497	4.90623e-126	Melanocytes	CPEB2
HPDL	2.6824e-130	0.812348	0.63	0.619	7.94821e-126	Melanocytes	HPDL
AFF3	6.93338e-130	0.643686	0.623	0.556	2.05443e-125	Melanocytes	AFF3
S100A13	1.39993e-129	0.547246	0.762	0.622	4.14813e-125	Melanocytes	S100A13
PYGL	2.04107e-129	0.655723	0.59	0.471	6.0479e-125	Melanocytes	PYGL
FXYD3	1.567e-128	0.900314	0.622	0.567	4.64318e-124	Melanocytes	FXYD3
RPS12	4.51997e-128	0.302633	0.973	0.96	1.33931e-123	Melanocytes	RPS12
SLC37A1	5.93608e-128	0.496409	0.565	0.489	1.75892e-123	Melanocytes	SLC37A1
ATP5E	6.69359e-128	0.452291	0.896	0.823	1.98338e-123	Melanocytes	ATP5E
PLA2G16	4.84612e-127	0.623587	0.677	0.557	1.43595e-122	Melanocytes	PLA2G16
MYO10	6.09369e-127	0.622302	0.62	0.542	1.80562e-122	Melanocytes	MYO10
NUPR1	1.60897e-126	0.338011	0.925	0.899	4.76754e-122	Melanocytes	NUPR1
GNAS	2.28519e-125	0.496585	0.819	0.72	6.77126e-121	Melanocytes	GNAS
YJEFN3	3.02167e-125	1.07727	0.619	0.551	8.95352e-121	Melanocytes	YJEFN3
SOCS6	4.28977e-125	0.595587	0.617	0.52	1.2711e-120	Melanocytes	SOCS6
PAQR8	7.40784e-124	0.316902	0.527	0.437	2.19502e-119	Melanocytes	PAQR8
BCL2	2.8011e-123	0.508483	0.58	0.462	8.29994e-119	Melanocytes	BCL2
SMIM10	7.57872e-122	0.335019	0.533	0.407	2.24565e-117	Melanocytes	SMIM10
CSTB	2.25335e-121	0.497977	0.866	0.794	6.67691e-117	Melanocytes	CSTB
BCL2L1	4.25041e-120	0.588133	0.666	0.589	1.25944e-115	Melanocytes	BCL2L1
SLC39A6	7.33849e-120	0.640288	0.659	0.563	2.17447e-115	Melanocytes	SLC39A6
RPS28	9.88582e-120	0.261178	0.967	0.947	2.92927e-115	Melanocytes	RPS28
UNK	1.11174e-119	0.339545	0.573	0.434	3.2942e-115	Melanocytes	UNK
EIF11	1.18917e-119	0.250479	0.993	0.987	3.52362e-115	Melanocytes	EIF1
GPX3	2.85063e-119	0.614689	0.838	0.72	8.44671e-115	Melanocytes	GPX3
TAX1BP3	3.94626e-118	0.354802	0.566	0.408	1.16932e-113	Melanocytes	TAX1BP3
FIS1	5.84895e-118	0.527418	0.766	0.668	1.7331e-113	Melanocytes	FIS1
GJB2	4.18182e-117	0.58975	0.595	0.594	1.23912e-112	Melanocytes	GJB2
USF2	3.22893e-115	0.393801	0.608	0.445	9.56764e-111	Melanocytes	USF2
ATP5G2	3.9887e-115	0.448829	0.849	0.795	1.18189e-110	Melanocytes	ATP5G2
SYNGR1	4.15144e-115	0.480498	0.611	0.474	1.23011e-110	Melanocytes	SYNGR1
GSTA4	7.1651e-115	0.569728	0.645	0.544	2.12309e-110	Melanocytes	GSTA4
ARPC1B	7.4228e-115	0.470004	0.676	0.543	2.19945e-110	Melanocytes	ARPC1B
MID1IP1	3.18921e-113	0.600207	0.679	0.606	9.44994e-109	Melanocytes	MID1IP1
HAGHL	4.07213e-113	0.311829	0.516	0.404	1.20661e-108	Melanocytes	HAGHL
SLC25A6	5.94822e-113	0.437702	0.892	0.847	1.76252e-108	Melanocytes	SLC25A6
DSTN	9.0792e-113	0.399874	0.869	0.792	2.69026e-108	Melanocytes	DSTN
COPRS	1.00369e-112	0.508769	0.682	0.556	2.97402e-108	Melanocytes	COPRS
PTPLA	2.15233e-112	0.626545	0.599	0.541	6.37757e-108	Melanocytes	PTPLA
PDK4	2.08902e-111	0.983389	0.616	0.582	6.18999e-107	Melanocytes	PDK4
LMNA	3.96463e-111	0.447664	0.896	0.868	1.17476e-106	Melanocytes	LMNA
C11orf74	6.16999e-111	0.452432	0.627	0.505	1.82823e-106	Melanocytes	C11orf74
CHPT1	9.13796e-111	0.517821	0.728	0.633	2.70767e-106	Melanocytes	CHPT1
LINC00681	1.00337e-110	0.559448	0.529	0.466	2.97308e-106	Melanocytes	LINC00681
ACP5	1.53714e-110	0.560774	0.566	0.497	4.5547e-106	Melanocytes	ACP5
RPL36AL	1.1643e-109	0.380704	0.904	0.838	3.44993e-105	Melanocytes	RPL36AL
RPS4X1	1.87443e-109	0.26127	0.982	0.97	5.55413e-105	Melanocytes	RPS4X
C19orf12	3.77701e-109	0.346691	0.547	0.455	1.11916e-104	Melanocytes	C19orf12
ZNF330	8.94054e-109	0.501175	0.665	0.559	2.64917e-104	Melanocytes	ZNF330
TIMP2	1.73593e-108	0.569796	0.717	0.598	5.14374e-104	Melanocytes	TIMP2
R3HCC1L	4.47843e-108	0.36834	0.503	0.402	1.327e-103	Melanocytes	R3HCC1L
SERPINI1	5.10976e-108	0.375062	0.52	0.42	1.51407e-103	Melanocytes	SERPINI1
MGST3	6.64912e-108	0.490263	0.751	0.632	1.9702e-103	Melanocytes	MGST3
COX7A2L	2.97357e-107	0.457867	0.809	0.711	8.81097e-103	Melanocytes	COX7A2L
COX7C	5.98097e-107	0.330837	0.923	0.871	1.77222e-102	Melanocytes	COX7C
SLC25A5	2.58492e-106	0.525842	0.719	0.619	7.65938e-102	Melanocytes	SLC25A5
SSU72	5.54728e-106	0.519305	0.759	0.681	1.64372e-101	Melanocytes	SSU72
FKBP5	5.73954e-106	0.458945	0.766	0.711	1.70068e-101	Melanocytes	FKBP5
TM7SF3	1.03417e-105	0.3748	0.573	0.467	3.06436e-101	Melanocytes	TM7SF3
NDUFB1	1.07393e-105	0.441517	0.796	0.682	3.18218e-101	Melanocytes	NDUFB1
SSNA1	2.40248e-105	0.371747	0.606	0.477	7.1188e-101	Melanocytes	SSNA1
TEX41	3.24529e-104	0.68196	0.564	0.517	9.61611e-100	Melanocytes	TEX41
INSIG1	2.5053e-103	0.505918	0.614	0.492	7.42345e-99	Melanocytes	INSIG1
FAM207A	6.11904e-103	0.543747	0.544	0.445	1.81313e-98	Melanocytes	FAM207A
ISCU	2.11284e-102	0.416682	0.823	0.717	6.26055e-98	Melanocytes	ISCU
MRPL44	1.13641e-101	0.314831	0.552	0.46	3.3673e-97	Melanocytes	MRPL44
COX4I1	5.5562e-101	0.386279	0.883	0.815	1.64636e-96	Melanocytes	COX4I1
TMED10	1.25897e-99	0.461981	0.757	0.65	3.73046e-95	Melanocytes	TMED10
NEDD4L	3.5352e-99	0.424121	0.502	0.4	1.04751e-94	Melanocytes	NEDD4L
SUCLG1	6.67562e-99	0.497581	0.639	0.519	1.97805e-94	Melanocytes	SUCLG1
GYPC	2.26047e-98	0.442355	0.682	0.63	6.698e-94	Melanocytes	GYPC
HSF4	5.77296e-98	0.637655	0.552	0.421	1.71059e-93	Melanocytes	HSF4
ST6GALNAC2	8.27586e-98	0.750756	0.613	0.61	2.45222e-93	Melanocytes	ST6GALNAC2
PPARGC1A	2.23654e-97	0.623586	0.623	0.577	6.6271e-93	Melanocytes	PPARGC1A
AP5B1	8.69361e-97	0.32293	0.52	0.466	2.576e-92	Melanocytes	AP5B1
CCDC154	1.64352e-93	0.285582	0.491	0.426	4.86992e-89	Melanocytes	CCDC154
ITGB1BP1	2.75634e-93	0.515826	0.692	0.626	8.1673e-89	Melanocytes	ITGB1BP1
RP11-318G21.4	1.77781e-92	0.586005	0.572	0.59	5.26782e-88	Melanocytes	RP11-318G21.4
TMEM147	2.6711e-92	0.501215	0.712	0.618	7.91474e-88	Melanocytes	TMEM147
PYURF	3.38165e-92	0.470191	0.763	0.696	1.00202e-87	Melanocytes	PYURF
ROPN1B	4.54572e-92	0.484946	0.536	0.502	1.34694e-87	Melanocytes	ROPN1B
SNX27	1.8549e-91	0.302515	0.583	0.461	5.49625e-87	Melanocytes	SNX27
DMKN	1.11956e-90	0.468916	0.582	0.464	3.31736e-86	Melanocytes	DMKN
ILVBL	1.73332e-90	0.466818	0.565	0.481	5.13599e-86	Melanocytes	ILVBL
CYSTM1	2.48742e-90	0.410367	0.773	0.68	7.37048e-86	Melanocytes	CYSTM1
NANS	8.6944e-90	0.505123	0.587	0.48	2.57624e-85	Melanocytes	NANS
PLEKHF2	8.76604e-90	0.34305	0.547	0.468	2.59746e-85	Melanocytes	PLEKHF2
GNPTAB	1.37672e-89	0.511243	0.53	0.429	4.07935e-85	Melanocytes	GNPTAB
GPR56	3.68316e-89	0.690496	0.625	0.631	1.09136e-84	Melanocytes	GPR56
TMEM204	3.96619e-89	0.390151	0.587	0.579	1.17522e-84	Melanocytes	TMEM204
EIF3K	4.92238e-89	0.414607	0.825	0.752	1.45855e-84	Melanocytes	EIF3K
DCT	1.06064e-88	0.700059	0.718	0.652	3.14278e-84	Melanocytes	DCT
ATP6V1C1	3.10024e-88	0.409165	0.602	0.503	9.18632e-84	Melanocytes	ATP6V1C1
GTF2F2	6.5218e-88	0.463561	0.563	0.462	1.93247e-83	Melanocytes	GTF2F2
SKP1	7.08399e-87	0.291199	0.921	0.905	2.09906e-82	Melanocytes	SKP1
BTG1	8.00632e-86	0.332082	0.964	0.946	2.37235e-81	Melanocytes	BTG1
DHRS7	8.35174e-86	0.471886	0.639	0.548	2.4747e-81	Melanocytes	DHRS7
MAD1L1	9.38988e-86	0.257502	0.514	0.426	2.78231e-81	Melanocytes	MAD1L1
LAMP2	1.39492e-85	0.511626	0.712	0.643	4.1333e-81	Melanocytes	LAMP2
LRRN4CL	2.2078e-85	0.349013	0.534	0.469	6.54193e-81	Melanocytes	LRRN4CL
ATP5J	6.83511e-85	0.445039	0.777	0.706	2.02531e-80	Melanocytes	ATP5J
RGS20	1.16382e-84	0.376799	0.484	0.428	3.44852e-80	Melanocytes	RGS20
IRS2	4.61858e-84	0.538129	0.573	0.463	1.36853e-79	Melanocytes	IRS2
HES6	8.27299e-84	0.294813	0.495	0.45	2.45137e-79	Melanocytes	HES6
FAM167B	1.0985e-82	0.260971	0.464	0.401	3.25498e-78	Melanocytes	FAM167B
CERS4	1.105e-82	0.459426	0.579	0.498	3.27423e-78	Melanocytes	CERS4
VDAC2	3.47792e-82	0.433323	0.766	0.692	1.03054e-77	Melanocytes	VDAC2
LAGE3	5.34622e-82	0.354022	0.589	0.479	1.58414e-77	Melanocytes	LAGE3
GDF15	6.48622e-82	1.12184	0.639	0.636	1.92193e-77	Melanocytes	GDF15
ATOX1	8.07864e-82	0.385461	0.609	0.471	2.39378e-77	Melanocytes	ATOX1
VPS29	2.37455e-81	0.358055	0.659	0.536	7.03602e-77	Melanocytes	VPS29
FMNL2	3.22849e-81	0.446933	0.574	0.478	9.56635e-77	Melanocytes	FMNL2
FAM134A	3.24575e-81	0.480964	0.651	0.598	9.61749e-77	Melanocytes	FAM134A
YWHAE	1.50794e-80	0.360655	0.862	0.805	4.46817e-76	Melanocytes	YWHAE
CTSK	2.41156e-80	0.534056	0.671	0.603	7.1457e-76	Melanocytes	CTSK
IGF2BP2	4.44315e-80	0.415746	0.524	0.469	1.31655e-75	Melanocytes	IGF2BP2
FARP1	4.7866e-80	0.495328	0.559	0.482	1.41832e-75	Melanocytes	FARP1
CABLES1	6.15502e-80	0.324234	0.482	0.401	1.82379e-75	Melanocytes	CABLES1
OPTN	2.54233e-79	0.462343	0.615	0.533	7.53318e-75	Melanocytes	OPTN
ATP5I	3.38481e-78	0.390333	0.802	0.743	1.00295e-73	Melanocytes	ATP5I
CALM3	3.90922e-78	0.415786	0.75	0.688	1.15834e-73	Melanocytes	CALM3
LONRF1	8.03681e-78	0.577223	0.637	0.569	2.38139e-73	Melanocytes	LONRF1
ZFAND5	8.47998e-78	0.310779	0.95	0.928	2.5127e-73	Melanocytes	ZFAND5
C11orf58	1.01259e-77	0.35412	0.845	0.785	3.0004e-73	Melanocytes	C11orf58
UQCRH	1.08328e-77	0.347294	0.826	0.715	3.20988e-73	Melanocytes	UQCRH
TRA2B	1.29931e-77	0.352935	0.817	0.789	3.84998e-73	Melanocytes	TRA2B
FLYWCH1	2.06264e-77	0.408062	0.571	0.501	6.11181e-73	Melanocytes	FLYWCH1
C19orf43	2.3032e-77	0.398023	0.826	0.791	6.82461e-73	Melanocytes	C19orf43
LAMTOR4	8.41738e-77	0.382175	0.801	0.728	2.49415e-72	Melanocytes	LAMTOR4
CNBP	9.26866e-77	0.341969	0.908	0.857	2.7464e-72	Melanocytes	CNBP
TMEM98	1.0191e-76	0.386604	0.692	0.627	3.01969e-72	Melanocytes	TMEM98
KLF6	1.22525e-76	0.323537	0.806	0.748	3.63055e-72	Melanocytes	KLF6
DYNLRB1	3.6168e-76	0.400154	0.766	0.692	1.07169e-71	Melanocytes	DYNLRB1
CHST9	4.1702e-76	0.436112	0.561	0.576	1.23567e-71	Melanocytes	CHST9
SBDS	1.24751e-75	0.342069	0.793	0.728	3.69649e-71	Melanocytes	SBDS
EPB41L4A-AS1	3.38187e-75	0.461735	0.68	0.607	1.00208e-70	Melanocytes	EPB41L4A-AS1
SCD	4.04427e-75	0.61638	0.573	0.494	1.19836e-70	Melanocytes	SCD
WDFY1	6.12408e-75	0.446698	0.57	0.504	1.81463e-70	Melanocytes	WDFY1
RP4-613B23.1	1.31252e-74	0.546645	0.536	0.539	3.88914e-70	Melanocytes	RP4-613B23.1
ARL2	1.60161e-74	0.351037	0.702	0.602	4.74573e-70	Melanocytes	ARL2
PLXNC1	1.82922e-74	0.584638	0.509	0.438	5.42017e-70	Melanocytes	PLXNC1
ATP6V1D	2.05058e-74	0.385396	0.592	0.49	6.07606e-70	Melanocytes	ATP6V1D
TACC1	2.51169e-74	0.400785	0.703	0.613	7.44238e-70	Melanocytes	TACC1
PRUNE2	3.75101e-74	0.506646	0.536	0.463	1.11146e-69	Melanocytes	PRUNE2
IZUMO4	1.07246e-73	0.507692	0.49	0.41	3.1778e-69	Melanocytes	IZUMO4
NDRG2	1.51736e-73	0.436831	0.703	0.646	4.49608e-69	Melanocytes	NDRG2
SERPINE21	3.17736e-73	0.363089	0.787	0.811	9.41483e-69	Melanocytes	SERPINE2
ATP5D	1.05428e-72	0.41745	0.76	0.714	3.12393e-68	Melanocytes	ATP5D
FAHD2A	1.77761e-72	0.350014	0.524	0.439	5.26723e-68	Melanocytes	FAHD2A
SGSM2	1.86811e-72	0.397513	0.565	0.506	5.5354e-68	Melanocytes	SGSM2
SSH2	4.28066e-72	0.3648	0.509	0.421	1.2684e-67	Melanocytes	SSH2
SLC25A3	5.86728e-72	0.355234	0.816	0.731	1.73853e-67	Melanocytes	SLC25A3
ATP6V1B2	9.21507e-72	0.455147	0.624	0.543	2.73052e-67	Melanocytes	ATP6V1B2
ATP5L	1.0839e-71	0.338775	0.865	0.808	3.21169e-67	Melanocytes	ATP5L
ID4	2.77386e-71	0.482746	0.67	0.628	8.21922e-67	Melanocytes	ID4
LINC00847	4.18332e-71	0.389509	0.522	0.481	1.23956e-66	Melanocytes	LINC00847
WBP2	4.53428e-71	0.42377	0.748	0.687	1.34355e-66	Melanocytes	WBP2
STK24	7.93965e-71	0.400214	0.593	0.491	2.3526e-66	Melanocytes	STK24
MYO5A	1.72339e-70	0.46454	0.505	0.418	5.10658e-66	Melanocytes	MYO5A
COX6B1	1.82777e-70	0.335345	0.809	0.734	5.41587e-66	Melanocytes	COX6B1
WBP11	2.25206e-70	0.391369	0.592	0.494	6.67309e-66	Melanocytes	WBP11
BIRC7	2.67362e-70	0.60925	0.498	0.401	7.9222e-66	Melanocytes	BIRC7
PTPN1	4.17796e-70	0.29114	0.564	0.472	1.23797e-65	Melanocytes	PTPN1
SYPL1	6.18686e-70	0.35505	0.681	0.587	1.83323e-65	Melanocytes	SYPL1
ILKAP	6.84556e-70	0.318434	0.587	0.536	2.02841e-65	Melanocytes	ILKAP
GSTP1	1.83361e-69	0.370702	0.897	0.844	5.43318e-65	Melanocytes	GSTP1
COA3	1.8345e-69	0.328738	0.622	0.538	5.4358e-65	Melanocytes	COA3
GNB2L11	1.91196e-69	0.254289	0.948	0.939	5.66532e-65	Melanocytes	GNB2L1
PCBD1	5.57971e-69	0.372855	0.632	0.524	1.65332e-64	Melanocytes	PCBD1
PKIB	7.18889e-69	0.448309	0.561	0.549	2.13014e-64	Melanocytes	PKIB
QDPR	1.35674e-68	0.282222	0.551	0.48	4.02017e-64	Melanocytes	QDPR
ALKBH7	3.03957e-68	0.357583	0.611	0.506	9.00655e-64	Melanocytes	ALKBH7
CCL28	3.15511e-68	0.311896	0.437	0.361	9.34892e-64	Melanocytes	CCL28
VPS28	3.17046e-68	0.377314	0.716	0.634	9.3944e-64	Melanocytes	VPS28
CTSD	4.13712e-68	0.363946	0.759	0.68	1.22587e-63	Melanocytes	CTSD
FAM53B	4.99742e-68	0.360029	0.497	0.466	1.48078e-63	Melanocytes	FAM53B
HINT1	1.1254e-67	0.29744	0.888	0.845	3.33466e-63	Melanocytes	HINT1
CSDE1	1.30813e-67	0.341685	0.81	0.757	3.87613e-63	Melanocytes	CSDE1
NMRK2	1.53948e-67	0.279735	0.51	0.542	4.56165e-63	Melanocytes	NMRK2
TBC1D31	1.64767e-67	0.363963	0.502	0.491	4.8822e-63	Melanocytes	TBC1D31
OSTM1	1.77362e-67	0.403105	0.618	0.556	5.25541e-63	Melanocytes	OSTM1
COX8A	2.04824e-67	0.349734	0.777	0.682	6.06914e-63	Melanocytes	COX8A
OSBPL9	7.63013e-67	0.386064	0.6	0.513	2.26088e-62	Melanocytes	OSBPL9
RBPMS-AS1	1.69164e-66	0.511384	0.576	0.583	5.0125e-62	Melanocytes	RBPMS-AS1
TMEM59	4.07863e-66	0.314893	0.892	0.861	1.20854e-61	Melanocytes	TMEM59
GALM	6.70185e-66	0.306182	0.569	0.488	1.98582e-61	Melanocytes	GALM
TOLLIP	9.16673e-66	0.29529	0.584	0.506	2.71619e-61	Melanocytes	TOLLIP
MAP3K11	2.05305e-64	0.455561	0.571	0.53	6.08338e-60	Melanocytes	MAP3K11
DLC1	2.53565e-64	0.585703	0.584	0.568	7.5134e-60	Melanocytes	DLC1
PLEKHB1	2.56383e-64	0.342418	0.563	0.528	7.59689e-60	Melanocytes	PLEKHB1
SNX2	6.3774e-64	0.290692	0.584	0.496	1.88969e-59	Melanocytes	SNX2
CHCHD10	8.04825e-64	0.331603	0.667	0.556	2.38478e-59	Melanocytes	CHCHD10
COX5B	1.54243e-63	0.302837	0.82	0.76	4.57038e-59	Melanocytes	COX5B
C1orf43	2.10313e-63	0.378408	0.693	0.643	6.23178e-59	Melanocytes	C1orf43
RNH1	3.58847e-63	0.469894	0.723	0.686	1.0633e-58	Melanocytes	RNH1
CYB5R1	3.69141e-63	0.382183	0.558	0.481	1.0938e-58	Melanocytes	CYB5R1
EXOSC4	8.23017e-63	0.257463	0.538	0.499	2.43868e-58	Melanocytes	EXOSC4
MSMO1	1.91644e-62	0.353603	0.542	0.458	5.6786e-58	Melanocytes	MSMO1
ANKRD36C	3.03518e-62	0.476339	0.568	0.5	8.99354e-58	Melanocytes	ANKRD36C
RASGRP3	1.09857e-61	0.271872	0.489	0.472	3.25516e-57	Melanocytes	RASGRP3
ST13	1.16386e-61	0.303865	0.861	0.815	3.44862e-57	Melanocytes	ST13
PABPC1	5.79942e-61	0.295078	0.856	0.84	1.71843e-56	Melanocytes	PABPC1
PPIA	8.71266e-61	0.318577	0.822	0.783	2.58165e-56	Melanocytes	PPIA
MGAT1	1.84212e-60	0.337267	0.629	0.562	5.45837e-56	Melanocytes	MGAT1
HIBADH	2.93529e-60	0.358242	0.62	0.561	8.69755e-56	Melanocytes	HIBADH
LAMTOR5	4.3932e-60	0.322493	0.816	0.758	1.30175e-55	Melanocytes	LAMTOR5
CLTA	6.93391e-60	0.344601	0.787	0.724	2.05459e-55	Melanocytes	CLTA
CABP7	2.26508e-59	0.402193	0.534	0.586	6.71166e-55	Melanocytes	CABP7
MCOLN3	2.43272e-59	0.496361	0.518	0.48	7.20839e-55	Melanocytes	MCOLN3
EI24	4.63052e-59	0.279852	0.607	0.525	1.37207e-54	Melanocytes	EI24
CNPPD1	7.07606e-59	0.423496	0.557	0.49	2.09671e-54	Melanocytes	CNPPD1
TMCC2	7.85073e-59	0.279827	0.478	0.465	2.32625e-54	Melanocytes	TMCC2
BNC2	1.09643e-58	0.353428	0.494	0.434	3.24884e-54	Melanocytes	BNC2
GPRC5B	1.12092e-58	0.523645	0.562	0.534	3.32139e-54	Melanocytes	GPRC5B
CSPG4	1.66737e-58	0.377565	0.542	0.575	4.94058e-54	Melanocytes	CSPG4
DYNLL1	2.28077e-58	0.31249	0.841	0.778	6.75814e-54	Melanocytes	DYNLL1
CDH1	2.70723e-58	0.476782	0.549	0.601	8.02179e-54	Melanocytes	CDH1
NDUFB9	3.91955e-58	0.352061	0.694	0.627	1.1614e-53	Melanocytes	NDUFB9
AP2M1	5.02284e-58	0.322596	0.79	0.742	1.48832e-53	Melanocytes	AP2M1
AGPAT6	2.38976e-57	0.33487	0.544	0.516	7.0811e-53	Melanocytes	AGPAT6
PDGFD	2.69989e-57	0.473342	0.67	0.656	8.00005e-53	Melanocytes	PDGFD
ZFYVE16	4.53588e-57	0.592783	0.566	0.515	1.34403e-52	Melanocytes	ZFYVE16
IGSF8	5.26041e-57	0.430655	0.605	0.56	1.55871e-52	Melanocytes	IGSF8
COX17	5.37065e-57	0.316811	0.738	0.654	1.59138e-52	Melanocytes	COX17
FNBP1	5.61505e-57	0.390598	0.556	0.482	1.6638e-52	Melanocytes	FNBP1
TSPAN14	1.54756e-56	0.330037	0.522	0.469	4.58556e-52	Melanocytes	TSPAN14
ARL6IP4	4.1161e-56	0.324802	0.822	0.764	1.21964e-51	Melanocytes	ARL6IP4
FGFBP2	5.74759e-56	0.369097	0.473	0.424	1.70307e-51	Melanocytes	FGFBP2
SET	8.2314e-56	0.371894	0.654	0.571	2.43905e-51	Melanocytes	SET
MIR146A	1.53302e-55	0.537319	0.533	0.579	4.54248e-51	Melanocytes	MIR146A
PSMB7	2.40382e-55	0.316688	0.67	0.599	7.12277e-51	Melanocytes	PSMB7
RBP7	4.12142e-55	0.332406	0.515	0.499	1.22122e-50	Melanocytes	RBP7
REXO2	4.21885e-55	0.436107	0.674	0.646	1.25009e-50	Melanocytes	REXO2
TCEAL4	4.58427e-55	0.310716	0.78	0.716	1.35837e-50	Melanocytes	TCEAL4
SHC4	5.18304e-55	0.322346	0.502	0.494	1.53579e-50	Melanocytes	SHC4
CTC-340A15.2	7.06785e-55	0.386201	0.516	0.552	2.09427e-50	Melanocytes	CTC-340A15.2
HIBCH	1.01595e-54	0.380398	0.597	0.546	3.01035e-50	Melanocytes	HIBCH
CCDC88A	1.04759e-54	0.347719	0.521	0.468	3.1041e-50	Melanocytes	CCDC88A
BAIAP2L1	1.11842e-54	0.347334	0.422	0.38	3.31399e-50	Melanocytes	BAIAP2L1
MRPL23	1.12816e-54	0.313085	0.634	0.545	3.34285e-50	Melanocytes	MRPL23
DEAF1	1.22716e-54	0.301821	0.456	0.381	3.63619e-50	Melanocytes	DEAF1
NDUFB8.1	1.24399e-54	0.37316	0.709	0.665	3.68608e-50	Melanocytes	NDUFB8.1
MARCKS	1.36902e-54	0.40166	0.59	0.494	4.05655e-50	Melanocytes	MARCKS
PLEKHG3	1.86768e-54	0.279464	0.45	0.395	5.53411e-50	Melanocytes	PLEKHG3
COPS8	2.85823e-54	0.293405	0.641	0.581	8.46923e-50	Melanocytes	COPS8
CDKN1C	7.304e-54	0.342304	0.596	0.511	2.16425e-49	Melanocytes	CDKN1C
NDUFS7	1.03897e-53	0.320535	0.698	0.626	3.07857e-49	Melanocytes	NDUFS7
NR4A3	1.32029e-53	0.39292	0.576	0.574	3.91216e-49	Melanocytes	NR4A3
TMTC1	2.94899e-53	0.345125	0.556	0.532	8.73816e-49	Melanocytes	TMTC1
RAC1	4.75853e-53	0.296695	0.827	0.797	1.41e-48	Melanocytes	RAC1
PTEN	6.6283e-53	0.367142	0.574	0.496	1.96403e-48	Melanocytes	PTEN
CTSL	1.27075e-52	0.442434	0.763	0.746	3.76537e-48	Melanocytes	CTSL
SMDT1	1.38575e-52	0.328557	0.735	0.668	4.10611e-48	Melanocytes	SMDT1
ZBTB16	1.73202e-52	0.313578	0.662	0.662	5.13214e-48	Melanocytes	ZBTB16
CNDP2	2.12315e-52	0.290849	0.511	0.448	6.29111e-48	Melanocytes	CNDP2
SUMO3	2.85622e-52	0.324834	0.684	0.616	8.46325e-48	Melanocytes	SUMO3
GAPDHS	3.1406e-52	0.357129	0.511	0.562	9.30592e-48	Melanocytes	GAPDHS
UQCRFS1	3.96552e-52	0.373675	0.676	0.624	1.17502e-47	Melanocytes	UQCRFS1
BAIAP2	5.6993e-52	0.404089	0.57	0.531	1.68876e-47	Melanocytes	BAIAP2
C12orf76	1.24155e-51	0.289833	0.511	0.44	3.67883e-47	Melanocytes	C12orf76
CCNI	1.28431e-51	0.25033	0.889	0.866	3.80554e-47	Melanocytes	CCNI
RRAGD	1.41348e-51	0.362924	0.539	0.5	4.18829e-47	Melanocytes	RRAGD
MRPL33	1.66635e-51	0.334739	0.706	0.659	4.93755e-47	Melanocytes	MRPL33
AVPI1	2.65137e-51	0.370152	0.588	0.546	7.85629e-47	Melanocytes	AVPI1
LMO4	2.77171e-51	0.260925	0.575	0.494	8.21287e-47	Melanocytes	LMO4
C6orf48	8.42632e-51	0.321281	0.806	0.79	2.4968e-46	Melanocytes	C6orf48
NINJ1	8.60783e-51	0.34007	0.613	0.541	2.55059e-46	Melanocytes	NINJ1
HMGA1	1.13286e-50	0.358543	0.547	0.528	3.35679e-46	Melanocytes	HMGA1
VAPA	1.74822e-50	0.345602	0.774	0.739	5.18015e-46	Melanocytes	VAPA
TOB1	1.8765e-50	0.308709	0.645	0.563	5.56025e-46	Melanocytes	TOB1
ANXA2	3.34726e-50	0.279695	0.845	0.818	9.91828e-46	Melanocytes	ANXA2
ERP29	5.60923e-50	0.274732	0.712	0.627	1.66207e-45	Melanocytes	ERP29
ATP5O	6.99775e-50	0.341869	0.763	0.742	2.0735e-45	Melanocytes	ATP5O
SEPT9	8.72543e-50	0.40919	0.596	0.569	2.58543e-45	Melanocytes	SEPT9
PGRMC2	9.77938e-50	0.314444	0.599	0.519	2.89773e-45	Melanocytes	PGRMC2
NDUFB5	1.00592e-49	0.299927	0.623	0.54	2.98064e-45	Melanocytes	NDUFB5
PRMT2	1.04203e-49	0.340447	0.678	0.614	3.08764e-45	Melanocytes	PRMT2
HPS4	1.42188e-49	0.385564	0.552	0.486	4.21318e-45	Melanocytes	HPS4
TMEM87A	1.94671e-49	0.379661	0.55	0.487	5.76831e-45	Melanocytes	TMEM87A
AZGP1	2.10481e-49	0.407647	0.527	0.56	6.23675e-45	Melanocytes	AZGP1
SEPT7	4.49973e-49	0.328381	0.733	0.703	1.33331e-44	Melanocytes	SEPT7
ARF6	4.86639e-49	0.263912	0.625	0.547	1.44196e-44	Melanocytes	ARF6
ASRGL1	5.75143e-49	0.299206	0.495	0.476	1.70421e-44	Melanocytes	ASRGL1
CMC2	1.25831e-48	0.334235	0.507	0.44	3.72849e-44	Melanocytes	CMC2
PLS3	1.63469e-48	0.337679	0.539	0.481	4.84375e-44	Melanocytes	PLS3
CDKN2C	1.71265e-48	0.265135	0.502	0.453	5.07474e-44	Melanocytes	CDKN2C
ATP5G3	2.68195e-48	0.319207	0.783	0.747	7.94689e-44	Melanocytes	ATP5G3
MRFAP1	2.71118e-48	0.302415	0.845	0.814	8.03351e-44	Melanocytes	MRFAP1
ATP5A1	2.17431e-47	0.340041	0.729	0.696	6.4427e-43	Melanocytes	ATP5A1
TAX1BP1	2.94268e-47	0.346862	0.662	0.593	8.71945e-43	Melanocytes	TAX1BP1
NDUFS3	6.86335e-47	0.254471	0.526	0.457	2.03368e-42	Melanocytes	NDUFS3
DUSP22	9.19154e-47	0.403867	0.552	0.533	2.72354e-42	Melanocytes	DUSP22
ADIPOR2	1.57346e-46	0.473815	0.525	0.476	4.66233e-42	Melanocytes	ADIPOR2
OSER1	3.52279e-46	0.30535	0.541	0.472	1.04384e-41	Melanocytes	OSER1
SOS1	5.17667e-46	0.298191	0.505	0.458	1.5339e-41	Melanocytes	SOS1
CREBL2	1.49767e-45	0.267984	0.57	0.5	4.43775e-41	Melanocytes	CREBL2
NDUFA1	1.54126e-45	0.256146	0.775	0.704	4.5669e-41	Melanocytes	NDUFA1
NDUFS5	1.56261e-45	0.250882	0.858	0.81	4.63016e-41	Melanocytes	NDUFS5
ESD	1.71334e-45	0.279091	0.743	0.68	5.07678e-41	Melanocytes	ESD
TMEM140	2.6448e-45	0.35443	0.536	0.551	7.83682e-41	Melanocytes	TMEM140
PHF1	3.59322e-45	0.323287	0.7	0.657	1.06471e-40	Melanocytes	PHF1
MAZ	4.00157e-45	0.290311	0.554	0.515	1.18571e-40	Melanocytes	MAZ
VASN	6.69492e-45	0.484621	0.538	0.5	1.98377e-40	Melanocytes	VASN
HIGD2A	1.48341e-44	0.288702	0.692	0.621	4.3955e-40	Melanocytes	HIGD2A
COX6A1	1.64594e-44	0.285636	0.671	0.596	4.87709e-40	Melanocytes	COX6A1
PPP1R37	2.74879e-44	0.251858	0.462	0.414	8.14494e-40	Melanocytes	PPP1R37
PGRMC1	3.55977e-44	0.278828	0.746	0.697	1.05479e-39	Melanocytes	PGRMC1
HNRNPH3	1.60018e-43	0.297972	0.745	0.705	4.74149e-39	Melanocytes	HNRNPH3
BCAP31	2.49065e-43	0.291842	0.596	0.531	7.38006e-39	Melanocytes	BCAP31
UBE2E3	2.49611e-43	0.271179	0.551	0.481	7.39623e-39	Melanocytes	UBE2E3
LDLR	2.50567e-43	0.471805	0.613	0.586	7.42455e-39	Melanocytes	LDLR
RAB1A	3.12932e-43	0.30356	0.771	0.741	9.27249e-39	Melanocytes	RAB1A
UBE2A	3.24254e-43	0.37897	0.63	0.615	9.60797e-39	Melanocytes	UBE2A
APH1A	1.42204e-42	0.298501	0.612	0.568	4.21364e-38	Melanocytes	APH1A
NEDD8	1.70036e-42	0.299198	0.748	0.696	5.03835e-38	Melanocytes	NEDD8
CCDC59	5.46251e-42	0.388846	0.637	0.608	1.6186e-37	Melanocytes	CCDC59
SAP18	7.57344e-42	0.276836	0.765	0.709	2.24408e-37	Melanocytes	SAP18
MTHFS	7.93338e-42	0.281602	0.455	0.393	2.35074e-37	Melanocytes	MTHFS
CHURC1	8.33579e-42	0.279238	0.617	0.541	2.46998e-37	Melanocytes	CHURC1
FAM129A	1.11315e-41	0.392558	0.582	0.581	3.29837e-37	Melanocytes	FAM129A
LPAR6	1.64199e-41	0.366419	0.618	0.619	4.86538e-37	Melanocytes	LPAR6
NGFRAP1	8.77099e-41	0.276635	0.833	0.825	2.59893e-36	Melanocytes	NGFRAP1
MDH2	9.24977e-41	0.296079	0.589	0.553	2.7408e-36	Melanocytes	MDH2
ANKRD36	1.03397e-40	0.413715	0.562	0.529	3.06375e-36	Melanocytes	ANKRD36
ANKRD28	2.10573e-40	0.295119	0.505	0.447	6.2395e-36	Melanocytes	ANKRD28
SAT2	3.08113e-40	0.277265	0.785	0.773	9.12971e-36	Melanocytes	SAT2
LINC00493	4.1242e-40	0.331434	0.719	0.676	1.22204e-35	Melanocytes	LINC00493
ARL6IP1	4.76023e-40	0.314759	0.705	0.665	1.4105e-35	Melanocytes	ARL6IP1
C6orf1	4.88523e-40	0.351603	0.614	0.608	1.44754e-35	Melanocytes	C6orf1
SORT1	6.5781e-40	0.359125	0.485	0.445	1.94916e-35	Melanocytes	SORT1
HNRNPM	1.74826e-39	0.318927	0.673	0.627	5.18026e-35	Melanocytes	HNRNPM
EVA1B	2.45258e-39	0.278708	0.516	0.483	7.26724e-35	Melanocytes	EVA1B
SH3BP4	3.7497e-39	0.396885	0.441	0.413	1.11107e-34	Melanocytes	SH3BP4
ZEB2	5.24523e-39	0.33908	0.669	0.652	1.55422e-34	Melanocytes	ZEB2
NUDT3	5.25381e-39	0.286861	0.522	0.462	1.55676e-34	Melanocytes	NUDT3
USMG5	6.03413e-39	0.268865	0.729	0.681	1.78797e-34	Melanocytes	USMG5
YBX1	7.58428e-39	0.256037	0.844	0.797	2.2473e-34	Melanocytes	YBX1
ARMCX3	1.26553e-38	0.335123	0.707	0.695	3.7499e-34	Melanocytes	ARMCX3
EPHX1	1.65266e-38	0.259918	0.594	0.551	4.89701e-34	Melanocytes	EPHX1
BSG	2.82664e-38	0.288519	0.747	0.708	8.37562e-34	Melanocytes	BSG
TBX2	5.47051e-38	0.491039	0.561	0.542	1.62097e-33	Melanocytes	TBX2
SGCD	5.70479e-38	0.298325	0.445	0.425	1.69039e-33	Melanocytes	SGCD
WIPI1	6.36611e-38	0.306739	0.517	0.514	1.88634e-33	Melanocytes	WIPI1
PADI2	1.66795e-37	0.354474	0.522	0.574	4.9423e-33	Melanocytes	PADI2
PAIP2	2.48124e-37	0.270382	0.797	0.779	7.35218e-33	Melanocytes	PAIP2
TSC22D4	2.51995e-37	0.308874	0.579	0.544	7.46688e-33	Melanocytes	TSC22D4
GPR133	2.54346e-37	0.354269	0.557	0.624	7.53653e-33	Melanocytes	GPR133
BCL2A1	4.60368e-37	0.505039	0.558	0.611	1.36412e-32	Melanocytes	BCL2A1
C1orf86	5.25611e-37	0.280663	0.607	0.59	1.55744e-32	Melanocytes	C1orf86
MARCKSL1	5.27908e-37	0.288678	0.491	0.444	1.56424e-32	Melanocytes	MARCKSL1
SEC14L1	7.063e-37	0.263693	0.547	0.495	2.09284e-32	Melanocytes	SEC14L1
SIGIRR	1.03294e-36	0.335752	0.596	0.563	3.06072e-32	Melanocytes	SIGIRR
TMEM109	1.07216e-36	0.252982	0.64	0.606	3.17692e-32	Melanocytes	TMEM109
CTD-2380F24.1	1.78726e-36	0.50439	0.463	0.482	5.29583e-32	Melanocytes	CTD-2380F24.1
STARD7	1.93739e-36	0.260355	0.57	0.535	5.74069e-32	Melanocytes	STARD7
IGBP1	2.74223e-36	0.252645	0.596	0.569	8.12552e-32	Melanocytes	IGBP1
UBXN1	4.84948e-36	0.284044	0.766	0.751	1.43695e-31	Melanocytes	UBXN1
NDUFA5	5.42015e-36	0.25735	0.725	0.686	1.60604e-31	Melanocytes	NDUFA5
ABHD12B	1.00918e-35	0.292898	0.46	0.498	2.9903e-31	Melanocytes	ABHD12B
CNP	2.17263e-35	0.257065	0.558	0.537	6.43773e-31	Melanocytes	CNP
PSMA7	2.80265e-35	0.27285	0.746	0.716	8.30452e-31	Melanocytes	PSMA7
NDUFC1	3.64416e-35	0.252106	0.718	0.662	1.0798e-30	Melanocytes	NDUFC1
VAMP2	4.09802e-35	0.281718	0.758	0.753	1.21428e-30	Melanocytes	VAMP2
NDUFB10	4.85414e-35	0.263739	0.687	0.637	1.43833e-30	Melanocytes	NDUFB10
SMS	5.36846e-35	0.266465	0.607	0.571	1.59073e-30	Melanocytes	SMS
TOMM20	6.72762e-35	0.260519	0.771	0.736	1.99346e-30	Melanocytes	TOMM20
EPS15	6.75009e-35	0.26603	0.447	0.382	2.00012e-30	Melanocytes	EPS15
ADIPOR1	1.11573e-34	0.280112	0.632	0.608	3.30602e-30	Melanocytes	ADIPOR1
HMGCS1	1.33417e-34	0.265718	0.537	0.478	3.95327e-30	Melanocytes	HMGCS1
BRK1	3.10881e-34	0.25269	0.736	0.7	9.21172e-30	Melanocytes	BRK1
PIGA	3.95204e-34	0.252292	0.507	0.502	1.17103e-29	Melanocytes	PIGA
FAM210B	5.2837e-34	0.26667	0.581	0.559	1.56561e-29	Melanocytes	FAM210B
PDCD6	8.2869e-34	0.293391	0.565	0.516	2.45549e-29	Melanocytes	PDCD6
MICAL3	9.83796e-34	0.294648	0.445	0.42	2.91509e-29	Melanocytes	MICAL3
ZNF706	1.18903e-33	0.261955	0.644	0.591	3.52321e-29	Melanocytes	ZNF706
COX7A2	1.40269e-33	0.254533	0.776	0.758	4.15632e-29	Melanocytes	COX7A2
MPHOSPH8	1.94713e-33	0.279642	0.746	0.735	5.76953e-29	Melanocytes	MPHOSPH8
AMZ2	2.51904e-33	0.295782	0.573	0.545	7.46417e-29	Melanocytes	AMZ2
ENPP2	7.7469e-33	0.31048	0.381	0.331	2.29548e-28	Melanocytes	ENPP2
HNRNPA0	7.97474e-33	0.291301	0.775	0.788	2.36299e-28	Melanocytes	HNRNPA0
SERPINB6	2.64788e-32	0.322186	0.581	0.544	7.84593e-28	Melanocytes	SERPINB6
SRPK2	6.85073e-32	0.272561	0.542	0.509	2.02994e-27	Melanocytes	SRPK2
RP11-332H18.4	1.29396e-31	0.397135	0.596	0.628	3.83412e-27	Melanocytes	RP11-332H18.4
KHDRBS1	3.00763e-31	0.257784	0.652	0.605	8.9119e-27	Melanocytes	KHDRBS1
ERBB2IP	4.07039e-31	0.367958	0.535	0.521	1.2061e-26	Melanocytes	ERBB2IP
ARFGAP1	6.32287e-31	0.283059	0.508	0.498	1.87353e-26	Melanocytes	ARFGAP1
PHB	6.45617e-31	0.260858	0.63	0.606	1.91303e-26	Melanocytes	PHB
PSRC1	7.65612e-31	0.423204	0.504	0.552	2.26859e-26	Melanocytes	PSRC1
NCALD	8.67878e-31	0.290292	0.567	0.571	2.57161e-26	Melanocytes	NCALD
EVA1A	1.65377e-30	0.36465	0.505	0.569	4.9003e-26	Melanocytes	EVA1A
CWC15	2.01869e-30	0.277082	0.62	0.588	5.98157e-26	Melanocytes	CWC15
N4BP2L1	2.02643e-30	0.377821	0.643	0.66	6.00451e-26	Melanocytes	N4BP2L1
CFL2	4.42453e-30	0.267995	0.583	0.542	1.31103e-25	Melanocytes	CFL2
SLC6A8	7.76816e-30	0.396324	0.52	0.501	2.30178e-25	Melanocytes	SLC6A8
HPS5	2.01197e-29	0.338524	0.446	0.411	5.96167e-25	Melanocytes	HPS5
NELFCD	6.57333e-29	0.280205	0.531	0.515	1.94774e-24	Melanocytes	NELFCD
GYG2	1.31262e-28	0.371542	0.473	0.534	3.88942e-24	Melanocytes	GYG2
PITHD1	1.67946e-28	0.281898	0.546	0.518	4.97641e-24	Melanocytes	PITHD1
APOC1	2.68031e-28	0.3325	0.453	0.457	7.94203e-24	Melanocytes	APOC1
RASD11	3.64944e-28	0.393265	0.639	0.639	1.08137e-23	Melanocytes	RASD1
RP4-792G4.2	7.11832e-28	0.306224	0.464	0.512	2.10923e-23	Melanocytes	RP4-792G4.2
RAD23A	1.34574e-27	0.261947	0.69	0.667	3.98756e-23	Melanocytes	RAD23A
SLC25A33	1.88581e-27	0.27361	0.452	0.43	5.58783e-23	Melanocytes	SLC25A33
MSRB2	1.98544e-27	0.257507	0.528	0.496	5.88307e-23	Melanocytes	MSRB2
BUD31	6.55667e-27	0.272303	0.664	0.647	1.94281e-22	Melanocytes	BUD31
SMC6	1.45494e-26	0.395134	0.441	0.435	4.31114e-22	Melanocytes	SMC6
ATP5J2	1.7766e-26	0.284706	0.674	0.654	5.26423e-22	Melanocytes	ATP5J2
SPG21	5.92217e-26	0.269487	0.58	0.563	1.7548e-21	Melanocytes	SPG21
SVIP	1.10892e-25	0.307639	0.571	0.549	3.28585e-21	Melanocytes	SVIP
ATP6V1E1	3.81462e-25	0.29326	0.607	0.598	1.13031e-20	Melanocytes	ATP6V1E1
ENDOD1	5.00887e-25	0.351609	0.489	0.507	1.48418e-20	Melanocytes	ENDOD1
PPM1B	1.23973e-24	0.282029	0.565	0.561	3.67344e-20	Melanocytes	PPM1B
MYEOV2	2.6731e-24	0.253363	0.666	0.639	7.92067e-20	Melanocytes	MYEOV2
PER1	2.98267e-24	0.272099	0.719	0.736	8.83794e-20	Melanocytes	PER1
RTTN	3.73252e-24	0.259336	0.414	0.423	1.10598e-19	Melanocytes	RTTN
FAM101B	3.8727e-24	0.311362	0.482	0.523	1.14752e-19	Melanocytes	FAM101B
PFKFB2	4.60989e-24	0.399043	0.426	0.415	1.36596e-19	Melanocytes	PFKFB2
AHCYL2	1.40048e-23	0.264939	0.408	0.397	4.14977e-19	Melanocytes	AHCYL2
RBKS	2.4829e-23	0.287854	0.573	0.643	7.35708e-19	Melanocytes	RBKS
CAMLG	2.71002e-23	0.251016	0.627	0.609	8.03006e-19	Melanocytes	CAMLG
RHOBTB3	8.8375e-23	0.337498	0.662	0.717	2.61864e-18	Melanocytes	RHOBTB3
HEXA	4.4745e-22	0.259585	0.624	0.613	1.32584e-17	Melanocytes	HEXA
TMOD1	5.2957e-22	0.294097	0.591	0.639	1.56917e-17	Melanocytes	TMOD1
SPG20	4.71234e-21	0.255616	0.651	0.653	1.39631e-16	Melanocytes	SPG20
TALDO1	5.67338e-21	0.251191	0.578	0.561	1.68108e-16	Melanocytes	TALDO1
RRP1	2.00113e-20	0.272178	0.466	0.483	5.92955e-16	Melanocytes	RRP1
LGI4	2.02415e-20	0.367382	0.549	0.628	5.99776e-16	Melanocytes	LGI4
NIN	3.04818e-20	0.315543	0.403	0.39	9.03207e-16	Melanocytes	NIN
MESDC1	8.33097e-20	0.27031	0.493	0.555	2.46855e-15	Melanocytes	MESDC1
PLEKHO2	4.08136e-19	0.382319	0.49	0.527	1.20935e-14	Melanocytes	PLEKHO2
EPS8	6.43276e-19	0.281718	0.579	0.589	1.90609e-14	Melanocytes	EPS8
ATP5H	9.75497e-19	0.258966	0.685	0.68	2.89049e-14	Melanocytes	ATP5H
RP11-1055B8.3	7.60044e-18	0.422683	0.469	0.558	2.25209e-13	Melanocytes	RP11-1055B8.3
ABHD12	1.43565e-17	0.265321	0.474	0.475	4.25396e-13	Melanocytes	ABHD12
NHSL1	3.22115e-17	0.339704	0.437	0.443	9.54459e-13	Melanocytes	NHSL1
ST3GAL6	3.24342e-17	0.484499	0.478	0.536	9.61059e-13	Melanocytes	ST3GAL6
EFNA1	3.75015e-17	0.252666	0.555	0.567	1.11121e-12	Melanocytes	EFNA1
MTSS1	6.9329e-17	0.378616	0.498	0.529	2.05429e-12	Melanocytes	MTSS1
FBXO7	8.8685e-17	0.250066	0.524	0.521	2.62783e-12	Melanocytes	FBXO7
MMP14	1.59347e-16	0.279262	0.54	0.54	4.72162e-12	Melanocytes	MMP14
ATP5B	1.10323e-15	0.262748	0.697	0.717	3.26899e-11	Melanocytes	ATP5B
PLXNA1	2.1151e-15	0.424555	0.455	0.501	6.26725e-11	Melanocytes	PLXNA1
HIST2H2BE	7.73182e-15	0.447259	0.607	0.68	2.29102e-10	Melanocytes	HIST2H2BE
LYST	1.31325e-14	0.281211	0.457	0.469	3.8913e-10	Melanocytes	LYST
LINC00511	3.19556e-14	0.294043	0.437	0.491	9.46877e-10	Melanocytes	LINC00511
SREBF1	3.77605e-14	0.261479	0.435	0.441	1.11888e-09	Melanocytes	SREBF1
LZTS1	1.94672e-13	0.502014	0.442	0.511	5.76832e-09	Melanocytes	LZTS1
ERBB3	7.64517e-13	0.3412	0.475	0.556	2.26534e-08	Melanocytes	ERBB3
CFH	1.27277e-12	0.359668	0.476	0.518	3.77133e-08	Melanocytes	CFH
TMEM51	3.60273e-12	0.259721	0.486	0.543	1.06753e-07	Melanocytes	TMEM51
MTSS1L	9.20108e-12	0.336024	0.478	0.539	2.72637e-07	Melanocytes	MTSS1L
TRIM2	6.2666e-11	0.282922	0.502	0.528	1.85686e-06	Melanocytes	TRIM2
PIP4K2A	2.33797e-10	0.357764	0.419	0.459	6.92765e-06	Melanocytes	PIP4K2A
MCC	3.60808e-10	0.271211	0.511	0.551	1.06911e-05	Melanocytes	MCC
PQLC1	1.22654e-09	0.342256	0.496	0.539	3.63436e-05	Melanocytes	PQLC1
ICAM1	8.70668e-09	0.263179	0.435	0.474	0.000257988	Melanocytes	ICAM1
SLC6A15	2.46287e-08	0.373355	0.467	0.54	0.000729773	Melanocytes	SLC6A15
HBB	1.27046e-07	1.59282	0.323	0.434	0.0037645	Melanocytes	HBB
ATP6V0A1	1.82544e-07	0.258049	0.514	0.554	0.00540896	Melanocytes	ATP6V0A1
PTPRM	1.12264e-05	0.269107	0.491	0.553	0.332648	Melanocytes	PTPRM
ABCC11	1.91576e-05	0.678395	0.479	0.612	0.567659	Melanocytes	ABCC11
GPRC5A	0.000892055	0.28204	0.581	0.683	1	Melanocytes	GPRC5A
APOD1	0	0.762018	1	0.999	0	Fibroblasts	APOD
CFD1	2.32777e-255	0.674658	0.999	0.948	6.89741e-251	Fibroblasts	CFD
DCN1	3.47422e-237	0.618889	0.999	0.939	1.02945e-232	Fibroblasts	DCN
RARRES11	1.45251e-230	0.741973	0.981	0.922	4.30394e-226	Fibroblasts	RARRES1
RP11-14N7.21	8.88053e-228	0.778745	0.913	0.809	2.63139e-223	Fibroblasts	RP11-14N7.2
PTN1	3.1428e-227	0.693465	0.978	0.87	9.31242e-223	Fibroblasts	PTN
IFITM11	2.42611e-205	0.678017	0.948	0.831	7.18881e-201	Fibroblasts	IFITM1
PTGDS1	1.87513e-197	0.566705	0.999	0.975	5.5562e-193	Fibroblasts	PTGDS
CP1	9.29589e-195	0.689042	0.941	0.802	2.75446e-190	Fibroblasts	CP
TIMP31	2.326e-190	0.646712	0.993	0.963	6.89217e-186	Fibroblasts	TIMP3
PLAC91	2.02017e-189	0.711984	0.892	0.788	5.98597e-185	Fibroblasts	PLAC9
MEG31	1.87091e-186	0.691778	0.927	0.852	5.5437e-182	Fibroblasts	MEG3
CEBPD1	1.3955e-179	0.538428	0.999	0.979	4.135e-175	Fibroblasts	CEBPD
RGS51	2.07283e-176	0.679426	0.972	0.922	6.142e-172	Fibroblasts	RGS5
TMEM1001	9.88369e-169	0.648243	0.893	0.829	2.92864e-164	Fibroblasts	TMEM100
MGP1	1.43322e-164	0.537675	0.952	0.881	4.24678e-160	Fibroblasts	MGP
C11orf961	1.81722e-145	0.599026	0.949	0.901	5.3846e-141	Fibroblasts	C11orf96
HILPDA1	3.72695e-143	0.800382	0.881	0.836	1.10433e-138	Fibroblasts	HILPDA
KLF51	4.78896e-133	0.595128	0.853	0.812	1.41902e-128	Fibroblasts	KLF5
TSC22D11	3.91757e-131	0.456997	0.994	0.947	1.16082e-126	Fibroblasts	TSC22D1
IFITM31	3.53423e-129	0.377282	0.979	0.934	1.04723e-124	Fibroblasts	IFITM3
C1S1	6.51745e-128	0.532394	0.849	0.807	1.93119e-123	Fibroblasts	C1S
PITX21	1.16963e-121	0.633867	0.828	0.786	3.46573e-117	Fibroblasts	PITX2
FMO21	1.16045e-120	0.777459	0.801	0.76	3.43852e-116	Fibroblasts	FMO2
ZFP361	5.86443e-119	0.43506	0.999	0.988	1.73769e-114	Fibroblasts	ZFP36
PNISR	4.31197e-112	0.338997	0.967	0.935	1.27768e-107	Fibroblasts	PNISR
MYOC1	7.65672e-110	0.542497	0.978	0.958	2.26876e-105	Fibroblasts	MYOC
PNRC11	1.08385e-104	0.399539	0.974	0.947	3.21156e-100	Fibroblasts	PNRC1
KIAA11991	8.89834e-104	0.61545	0.799	0.798	2.63667e-99	Fibroblasts	KIAA1199
MT2A1	1.63352e-103	0.500578	0.998	0.995	4.84027e-99	Fibroblasts	MT2A
C1R1	7.77635e-103	0.543689	0.8	0.758	2.30421e-98	Fibroblasts	C1R
FOSB1	1.91199e-102	0.425884	0.977	0.947	5.66541e-98	Fibroblasts	FOSB
SERPING11	1.51201e-100	0.437059	0.875	0.851	4.48023e-96	Fibroblasts	SERPING1
IGFBP61	1.21274e-99	0.402556	0.936	0.886	3.59347e-95	Fibroblasts	IGFBP6
FTL1	3.1938e-99	0.301706	1	0.996	9.46355e-95	Fibroblasts	FTL
TCF41	3.04774e-97	0.559907	0.807	0.779	9.03076e-93	Fibroblasts	TCF4
CCNL1	1.247e-96	0.430565	0.947	0.926	3.69497e-92	Fibroblasts	CCNL1
TXNIP1	4.07394e-94	0.467497	0.936	0.914	1.20715e-89	Fibroblasts	TXNIP
RBMS1	2.13323e-93	0.522911	0.802	0.748	6.32096e-89	Fibroblasts	RBMS1
GSN1	3.72806e-92	0.373562	0.959	0.921	1.10466e-87	Fibroblasts	GSN
JUNB1	4.03058e-89	0.361764	0.995	0.988	1.1943e-84	Fibroblasts	JUNB
CALD11	1.30623e-88	0.460824	0.859	0.843	3.8705e-84	Fibroblasts	CALD1
SOCS31	6.62932e-88	0.465547	0.943	0.902	1.96433e-83	Fibroblasts	SOCS3
CYP1B11	2.95332e-85	0.522804	0.81	0.758	8.75098e-81	Fibroblasts	CYP1B1
RBP41	4.95173e-84	0.489806	0.801	0.782	1.46725e-79	Fibroblasts	RBP4
KLF91	2.92946e-81	0.443229	0.852	0.839	8.68028e-77	Fibroblasts	KLF9
FOS1	1.94047e-80	0.333432	0.999	0.996	5.74981e-76	Fibroblasts	FOS
TIMP11	5.67115e-78	0.399962	0.838	0.813	1.68042e-73	Fibroblasts	TIMP1
EDN31	6.07762e-75	0.419669	0.85	0.839	1.80086e-70	Fibroblasts	EDN3
CTTNBP21	1.29986e-73	0.557468	0.741	0.72	3.8516e-69	Fibroblasts	CTTNBP2
ABCA8	1.93226e-70	0.453266	0.733	0.732	5.72547e-66	Fibroblasts	ABCA8
CEBPB1	2.73238e-64	0.34505	0.954	0.923	8.09633e-60	Fibroblasts	CEBPB
NCOA71	4.75114e-63	0.461311	0.77	0.738	1.40781e-58	Fibroblasts	NCOA7
PDGFRA	1.80978e-60	0.51958	0.725	0.726	5.36256e-56	Fibroblasts	PDGFRA
JUN1	9.88779e-58	0.279075	0.993	0.985	2.92985e-53	Fibroblasts	JUN
RAMP21	3.23373e-57	0.410245	0.76	0.761	9.58187e-53	Fibroblasts	RAMP2
PCOLCE1	4.9136e-57	0.529177	0.736	0.758	1.45595e-52	Fibroblasts	PCOLCE
ARGLU1	3.68345e-56	0.342463	0.843	0.839	1.09144e-51	Fibroblasts	ARGLU1
MAN2A1	9.29288e-56	0.505947	0.715	0.704	2.75357e-51	Fibroblasts	MAN2A1
XBP11	3.98977e-55	0.387932	0.843	0.833	1.18221e-50	Fibroblasts	XBP1
SLC2A3	9.13197e-55	0.432021	0.821	0.792	2.70589e-50	Fibroblasts	SLC2A3
NFKBIZ	6.98383e-54	0.410352	0.814	0.808	2.06938e-49	Fibroblasts	NFKBIZ
FABP5	8.94357e-54	0.311727	0.791	0.771	2.65007e-49	Fibroblasts	FABP5
WSB1	1.08856e-52	0.280845	0.872	0.871	3.22551e-48	Fibroblasts	WSB1
RHOB1	2.63903e-52	0.39882	0.883	0.867	7.81971e-48	Fibroblasts	RHOB
PRELP1	6.87505e-52	0.412938	0.75	0.718	2.03715e-47	Fibroblasts	PRELP
CSGALNACT21	6.73558e-51	0.453058	0.716	0.69	1.99582e-46	Fibroblasts	CSGALNACT2
SEPP11	4.97443e-49	0.29418	0.896	0.869	1.47397e-44	Fibroblasts	SEPP1
WIF11	3.69832e-48	0.384371	0.792	0.803	1.09585e-43	Fibroblasts	WIF1
SAMD111	3.79152e-48	0.415338	0.702	0.674	1.12347e-43	Fibroblasts	SAMD11
NR2F11	4.22015e-48	0.466631	0.682	0.671	1.25047e-43	Fibroblasts	NR2F1
PPP1R15A	3.74283e-47	0.272371	0.95	0.942	1.10904e-42	Fibroblasts	PPP1R15A
PRRX11	2.08409e-46	0.497482	0.655	0.671	6.17537e-42	Fibroblasts	PRRX1
VCAM11	4.4615e-46	0.508296	0.714	0.742	1.32199e-41	Fibroblasts	VCAM1
SNORD3A1	8.52132e-46	0.348925	0.631	0.612	2.52495e-41	Fibroblasts	SNORD3A
RND31	4.35276e-44	0.437965	0.757	0.754	1.28977e-39	Fibroblasts	RND3
KCNE41	2.65639e-43	0.431793	0.797	0.804	7.87115e-39	Fibroblasts	KCNE4
ARID5B1	3.7996e-43	0.362634	0.818	0.832	1.12586e-38	Fibroblasts	ARID5B
BAMBI1	6.64792e-43	0.368087	0.847	0.859	1.96984e-38	Fibroblasts	BAMBI
DDX17	1.51288e-42	0.263595	0.855	0.87	4.48282e-38	Fibroblasts	DDX17
DDIT41	2.51193e-42	0.286981	0.883	0.899	7.4431e-38	Fibroblasts	DDIT4
MAT2A	2.83421e-42	0.376811	0.839	0.849	8.39804e-38	Fibroblasts	MAT2A
ZFP36L1	5.81831e-42	0.358352	0.863	0.869	1.72402e-37	Fibroblasts	ZFP36L1
COL6A21	7.52344e-40	0.465916	0.689	0.724	2.22927e-35	Fibroblasts	COL6A2
ID11	1.36631e-39	0.426096	0.809	0.777	4.04852e-35	Fibroblasts	ID1
LRP1	1.45894e-39	0.413134	0.654	0.656	4.32299e-35	Fibroblasts	LRP1
RORA	1.16069e-38	0.399621	0.628	0.6	3.43925e-34	Fibroblasts	RORA
SLC35D1	2.19826e-38	0.346383	0.614	0.619	6.51366e-34	Fibroblasts	SLC35D1
RGL31	1.68144e-37	0.380794	0.645	0.642	4.98229e-33	Fibroblasts	RGL3
WNT61	3.82814e-37	0.347358	0.697	0.743	1.13432e-32	Fibroblasts	WNT6
BHLHE401	6.10531e-37	0.25712	0.92	0.894	1.80907e-32	Fibroblasts	BHLHE40
FBLN11	2.00985e-36	0.331695	0.722	0.748	5.95539e-32	Fibroblasts	FBLN1
ELOVL51	4.40713e-36	0.329985	0.758	0.782	1.30588e-31	Fibroblasts	ELOVL5
ECHDC2	2.58642e-35	0.305202	0.798	0.808	7.66381e-31	Fibroblasts	ECHDC2
ARRDC31	3.56499e-35	0.390853	0.747	0.747	1.05634e-30	Fibroblasts	ARRDC3
FAM105A1	5.31085e-35	0.324498	0.666	0.718	1.57366e-30	Fibroblasts	FAM105A
RCAN11	1.09744e-34	0.318944	0.65	0.675	3.25181e-30	Fibroblasts	RCAN1
DIRAS31	6.61612e-34	0.385524	0.675	0.712	1.96042e-29	Fibroblasts	DIRAS3
NDUFA4L21	1.01929e-33	0.265476	0.757	0.703	3.02025e-29	Fibroblasts	NDUFA4L2
MT1A1	7.78743e-33	0.337984	0.639	0.664	2.30749e-28	Fibroblasts	MT1A
MT1F1	3.92842e-32	0.554893	0.664	0.657	1.16403e-27	Fibroblasts	MT1F
GEM1	1.17472e-31	0.343183	0.736	0.772	3.4808e-27	Fibroblasts	GEM
RBMS3	4.09323e-31	0.399106	0.576	0.578	1.21287e-26	Fibroblasts	RBMS3
LXN1	4.62593e-31	0.415876	0.691	0.727	1.37071e-26	Fibroblasts	LXN
EFNB21	5.97671e-31	0.459014	0.635	0.653	1.77096e-26	Fibroblasts	EFNB2
NR2F21	9.56357e-31	0.456239	0.596	0.61	2.83378e-26	Fibroblasts	NR2F2
SF1	2.47856e-30	0.275464	0.799	0.82	7.34421e-26	Fibroblasts	SF1
CDKN1A1	2.79428e-30	0.419298	0.84	0.859	8.27972e-26	Fibroblasts	CDKN1A
IL6ST	3.78392e-30	0.329245	0.72	0.733	1.12121e-25	Fibroblasts	IL6ST
VEGFA	8.2103e-30	0.328167	0.617	0.57	2.43279e-25	Fibroblasts	VEGFA
WDR60	8.54327e-30	0.350759	0.601	0.578	2.53146e-25	Fibroblasts	WDR60
WDR861	1.24375e-29	0.398583	0.651	0.688	3.68534e-25	Fibroblasts	WDR86
MAN1A1	1.25044e-29	0.337493	0.531	0.499	3.70518e-25	Fibroblasts	MAN1A1
KLF41	4.75689e-29	0.395193	0.75	0.757	1.40951e-24	Fibroblasts	KLF4
ADD31	5.21006e-29	0.347628	0.73	0.739	1.54379e-24	Fibroblasts	ADD3
AZI2	1.6101e-28	0.390846	0.678	0.692	4.7709e-24	Fibroblasts	AZI2
CBLB	1.64392e-27	0.415993	0.662	0.709	4.87111e-23	Fibroblasts	CBLB
NUCKS1	2.41286e-27	0.282593	0.797	0.784	7.14953e-23	Fibroblasts	NUCKS1
YBX3	2.6909e-27	0.256543	0.812	0.82	7.97339e-23	Fibroblasts	YBX3
ADAMTSL31	1.0469e-26	0.385044	0.614	0.661	3.10206e-22	Fibroblasts	ADAMTSL3
ID31	2.67505e-26	0.267851	0.831	0.819	7.92646e-22	Fibroblasts	ID3
TMEM165	4.18272e-26	0.283383	0.764	0.78	1.23938e-21	Fibroblasts	TMEM165
HIF1A	6.84135e-26	0.270375	0.681	0.675	2.02716e-21	Fibroblasts	HIF1A
PPAP2B1	8.98932e-26	0.409594	0.637	0.697	2.66362e-21	Fibroblasts	PPAP2B
TMEM2	1.19044e-25	0.337533	0.626	0.644	3.5274e-21	Fibroblasts	TMEM2
KIAA00401	5.33284e-25	0.363412	0.675	0.723	1.58018e-20	Fibroblasts	KIAA0040
FOXC11	7.01488e-25	0.505378	0.593	0.642	2.07858e-20	Fibroblasts	FOXC1
SH3BP51	1.5942e-24	0.344091	0.705	0.733	4.72377e-20	Fibroblasts	SH3BP5
ETS21	1.76651e-24	0.344577	0.691	0.727	5.23434e-20	Fibroblasts	ETS2
LINC00478	2.38198e-24	0.350301	0.618	0.647	7.05805e-20	Fibroblasts	LINC00478
FILIP11	7.1966e-24	0.460666	0.674	0.684	2.13242e-19	Fibroblasts	FILIP1
BTG21	7.23832e-24	0.341317	0.833	0.851	2.14479e-19	Fibroblasts	BTG2
MT1X1	7.65269e-24	0.444657	0.896	0.901	2.26757e-19	Fibroblasts	MT1X
C1RL1	7.867e-24	0.346852	0.59	0.603	2.33107e-19	Fibroblasts	C1RL
GRINA1	9.53569e-24	0.279071	0.736	0.742	2.82552e-19	Fibroblasts	GRINA
NR4A21	1.17593e-23	0.334498	0.721	0.754	3.48439e-19	Fibroblasts	NR4A2
EGR1	2.42345e-23	0.307091	0.915	0.918	7.18092e-19	Fibroblasts	EGR1
PLAGL1	2.54864e-22	0.399853	0.579	0.623	7.55188e-18	Fibroblasts	PLAGL1
MT1M1	3.34247e-22	0.453051	0.671	0.712	9.90408e-18	Fibroblasts	MT1M
ITPRIP1	2.64714e-21	0.330701	0.634	0.649	7.84373e-17	Fibroblasts	ITPRIP
COBLL1	3.98788e-21	0.426392	0.641	0.691	1.18165e-16	Fibroblasts	COBLL1
NKTR	1.17135e-20	0.270534	0.753	0.786	3.47084e-16	Fibroblasts	NKTR
TFAP2B1	1.9589e-20	0.421785	0.579	0.637	5.80441e-16	Fibroblasts	TFAP2B
ETNPPL1	3.36921e-20	0.29709	0.699	0.742	9.98332e-16	Fibroblasts	ETNPPL
LSP11	8.95916e-20	0.332529	0.702	0.756	2.65469e-15	Fibroblasts	LSP1
SOD2	1.02313e-19	0.253843	0.778	0.815	3.03165e-15	Fibroblasts	SOD2
MATN21	3.11971e-19	0.342982	0.621	0.659	9.244e-15	Fibroblasts	MATN2
HIF1A-AS2	3.47575e-19	0.311668	0.562	0.606	1.0299e-14	Fibroblasts	HIF1A-AS2
BZW11	5.7521e-19	0.29235	0.723	0.738	1.7044e-14	Fibroblasts	BZW1
KIAA1377	6.00111e-19	0.314044	0.551	0.589	1.77819e-14	Fibroblasts	KIAA1377
LAMC31	1.37838e-18	0.341938	0.584	0.651	4.08427e-14	Fibroblasts	LAMC3
MXRA51	1.43639e-18	0.480915	0.599	0.663	4.25617e-14	Fibroblasts	MXRA5
PLIN21	7.47002e-18	0.277782	0.775	0.813	2.21344e-13	Fibroblasts	PLIN2
FHL11	1.7765e-17	0.294984	0.621	0.649	5.26394e-13	Fibroblasts	FHL1
PAPPA1	7.70237e-17	0.502043	0.544	0.579	2.28229e-12	Fibroblasts	PAPPA
NFE2L2	2.97297e-16	0.270046	0.684	0.716	8.8092e-12	Fibroblasts	NFE2L2
H1FX1	4.77652e-16	0.390523	0.722	0.737	1.41533e-11	Fibroblasts	H1FX
STOM1	5.06934e-16	0.275241	0.71	0.757	1.5021e-11	Fibroblasts	STOM
LPP	5.08247e-16	0.30634	0.63	0.656	1.50599e-11	Fibroblasts	LPP
STEAP4	6.16753e-16	0.284324	0.503	0.57	1.8275e-11	Fibroblasts	STEAP4
FOSL2	1.20256e-15	0.270862	0.704	0.73	3.56331e-11	Fibroblasts	FOSL2
SLC39A14	2.13724e-15	0.289792	0.626	0.65	6.33287e-11	Fibroblasts	SLC39A14
DACT11	2.39927e-15	0.319871	0.589	0.674	7.10928e-11	Fibroblasts	DACT1
MIDN	2.51446e-15	0.305421	0.682	0.702	7.45058e-11	Fibroblasts	MIDN
BCL31	2.6425e-15	0.291903	0.692	0.707	7.82999e-11	Fibroblasts	BCL3
SRSF7	3.03905e-15	0.357091	0.844	0.869	9.00501e-11	Fibroblasts	SRSF7
OGN1	8.14986e-15	0.454614	0.6	0.669	2.41488e-10	Fibroblasts	OGN
CYBRD1	9.96085e-15	0.267265	0.666	0.693	2.9515e-10	Fibroblasts	CYBRD1
FIBIN1	1.05055e-14	0.367293	0.632	0.701	3.11288e-10	Fibroblasts	FIBIN
IGFBP41	1.80946e-14	0.313682	0.693	0.754	5.36161e-10	Fibroblasts	IGFBP4
FBXO321	3.59859e-14	0.312972	0.7	0.759	1.0663e-09	Fibroblasts	FBXO32
MIR24-2	4.1541e-14	0.29947	0.726	0.763	1.2309e-09	Fibroblasts	MIR24-2
PDPN1	6.37437e-14	0.381904	0.632	0.71	1.88879e-09	Fibroblasts	PDPN
SCARA51	7.84408e-14	0.39597	0.591	0.679	2.32428e-09	Fibroblasts	SCARA5
FAM13C	9.70295e-14	0.26499	0.532	0.588	2.87508e-09	Fibroblasts	FAM13C
PHYHIP1	1.01679e-13	0.352095	0.616	0.7	3.01285e-09	Fibroblasts	PHYHIP
MT1E1	1.0815e-13	0.37233	0.754	0.794	3.20461e-09	Fibroblasts	MT1E
BCL6	1.3535e-13	0.300335	0.683	0.72	4.01055e-09	Fibroblasts	BCL6
PITPNC1	1.80981e-13	0.262595	0.629	0.674	5.36264e-09	Fibroblasts	PITPNC1
FGF71	2.84491e-13	0.436119	0.621	0.714	8.42974e-09	Fibroblasts	FGF7
ACSL3	3.64823e-13	0.250873	0.617	0.608	1.08101e-08	Fibroblasts	ACSL3
TGFBR3	9.54967e-13	0.362726	0.529	0.58	2.82966e-08	Fibroblasts	TGFBR3
ADRA2A1	1.6838e-12	0.361481	0.59	0.672	4.98928e-08	Fibroblasts	ADRA2A
MFAP41	1.97112e-12	0.286356	0.63	0.693	5.84063e-08	Fibroblasts	MFAP4
BMP1	2.74265e-12	0.298137	0.555	0.624	8.12676e-08	Fibroblasts	BMP1
OLFML31	3.80998e-12	0.367044	0.622	0.715	1.12894e-07	Fibroblasts	OLFML3
CDH111	8.19441e-12	0.398378	0.538	0.617	2.42808e-07	Fibroblasts	CDH11
CHEK21	1.97068e-11	0.311444	0.578	0.632	5.83931e-07	Fibroblasts	CHEK2
CCDC71L1	2.80289e-11	0.29831	0.541	0.584	8.30524e-07	Fibroblasts	CCDC71L
FN1	3.15541e-11	0.324771	0.452	0.495	9.34979e-07	Fibroblasts	FN1
LDLRAD41	3.44669e-11	0.254059	0.59	0.622	1.02129e-06	Fibroblasts	LDLRAD4
WNT10A1	3.80633e-11	0.258865	0.584	0.679	1.12785e-06	Fibroblasts	WNT10A
PHACTR2	6.20381e-11	0.253242	0.56	0.575	1.83825e-06	Fibroblasts	PHACTR2
RP11-54O7.3	1.20499e-10	0.274423	0.587	0.644	3.57052e-06	Fibroblasts	RP11-54O7.3
PTGS2	2.35934e-10	0.450756	0.544	0.596	6.99095e-06	Fibroblasts	PTGS2
COL1A1	3.55115e-10	0.391826	0.487	0.543	1.05224e-05	Fibroblasts	COL1A1
CREB3L2	4.00233e-10	0.336564	0.601	0.65	1.18593e-05	Fibroblasts	CREB3L2
IDS	5.19047e-10	0.259497	0.597	0.628	1.53799e-05	Fibroblasts	IDS
RSPO41	1.54479e-09	0.319525	0.621	0.716	4.57737e-05	Fibroblasts	RSPO4
NOVA1	1.66364e-09	0.393615	0.468	0.506	4.92954e-05	Fibroblasts	NOVA1
DPYSL31	1.79572e-09	0.412802	0.589	0.686	5.32089e-05	Fibroblasts	DPYSL3
DIO2	2.15692e-09	0.416521	0.567	0.642	6.39118e-05	Fibroblasts	DIO2
WEE1	2.16646e-09	0.262231	0.551	0.573	6.41944e-05	Fibroblasts	WEE1
DNAH11	2.31595e-09	0.286661	0.546	0.627	6.86241e-05	Fibroblasts	DNAH11
F2R1	2.55801e-09	0.287365	0.599	0.652	7.57963e-05	Fibroblasts	F2R
C1orf21	4.7801e-09	0.271974	0.622	0.682	0.000141639	Fibroblasts	C1orf21
PPAP2A1	5.54712e-09	0.259493	0.673	0.725	0.000164367	Fibroblasts	PPAP2A
ANGPTL7	9.49466e-09	0.529311	0.57	0.679	0.000281336	Fibroblasts	ANGPTL7
BTG31	1.23972e-08	0.262986	0.713	0.757	0.000367343	Fibroblasts	BTG3
SLC25A37	1.4168e-08	0.276488	0.521	0.556	0.000419811	Fibroblasts	SLC25A37
CLDN11	1.45122e-08	0.380199	0.519	0.592	0.000430012	Fibroblasts	CLDN11
NID1	1.55388e-08	0.274565	0.476	0.531	0.00046043	Fibroblasts	NID1
GLCE1	1.64682e-08	0.261244	0.582	0.642	0.000487969	Fibroblasts	GLCE
RP11-553L6.5	2.58575e-08	0.259949	0.474	0.498	0.000766184	Fibroblasts	RP11-553L6.5
GABRA2	2.79606e-08	0.344108	0.546	0.641	0.000828499	Fibroblasts	GABRA2
NTRK3	4.80089e-08	0.284182	0.516	0.585	0.00142255	Fibroblasts	NTRK3
HGF	5.27585e-08	0.32243	0.546	0.604	0.00156329	Fibroblasts	HGF
TUBB2B1	6.31487e-08	0.258891	0.628	0.67	0.00187116	Fibroblasts	TUBB2B
ERRFI1	1.13023e-07	0.370333	0.502	0.556	0.00334898	Fibroblasts	ERRFI1
F31	2.65039e-07	0.356014	0.63	0.698	0.00785336	Fibroblasts	F3
KLF21	3.17354e-07	0.317151	0.625	0.669	0.00940353	Fibroblasts	KLF2
RHOBTB31	3.25929e-07	0.261044	0.649	0.717	0.0096576	Fibroblasts	RHOBTB3
MAML2	3.3148e-07	0.266648	0.51	0.56	0.00982208	Fibroblasts	MAML2
ZFHX3	7.4076e-07	0.259985	0.571	0.616	0.0219494	Fibroblasts	ZFHX3
RAMP2-AS11	8.45965e-07	0.3317	0.579	0.666	0.0250668	Fibroblasts	RAMP2-AS1
STC11	1.2564e-06	0.492523	0.598	0.705	0.0372284	Fibroblasts	STC1
TFPI	1.71458e-06	0.280492	0.503	0.585	0.0508046	Fibroblasts	TFPI
ABCA5	4.03998e-06	0.291462	0.559	0.609	0.119709	Fibroblasts	ABCA5
PBX1	6.2454e-06	0.266586	0.53	0.581	0.185058	Fibroblasts	PBX1
FMO31	6.93351e-06	0.330254	0.56	0.665	0.205447	Fibroblasts	FMO3
MRC2	7.32504e-06	0.341468	0.503	0.58	0.217048	Fibroblasts	MRC2
NRP1	7.95549e-06	0.38371	0.57	0.654	0.235729	Fibroblasts	NRP1
TJP1	1.06843e-05	0.28873	0.617	0.701	0.316586	Fibroblasts	TJP1
XAF1	2.32223e-05	0.275846	0.476	0.553	0.688099	Fibroblasts	XAF1
IFI44L1	2.39017e-05	0.344361	0.594	0.654	0.708231	Fibroblasts	IFI44L
MMP2	3.52335e-05	0.331716	0.518	0.631	1	Fibroblasts	MMP2
PIK3R1	4.91309e-05	0.257412	0.498	0.546	1	Fibroblasts	PIK3R1
KCNQ1OT1	4.96293e-05	0.306104	0.558	0.632	1	Fibroblasts	KCNQ1OT1
LAMA4	5.20142e-05	0.27064	0.454	0.513	1	Fibroblasts	LAMA4
GMDS1	5.42361e-05	0.314404	0.513	0.59	1	Fibroblasts	GMDS
TGFBI1	6.08704e-05	0.259378	0.564	0.649	1	Fibroblasts	TGFBI
H1F01	0.000165163	0.277238	0.607	0.648	1	Fibroblasts	H1F0
ZFHX4	0.000256596	0.356174	0.423	0.496	1	Fibroblasts	ZFHX4
CADM2	0.000515505	0.255422	0.49	0.571	1	Fibroblasts	CADM2
ASPN1	0.000703277	0.289172	0.423	0.576	1	Fibroblasts	ASPN
SEC24D	0.000832428	0.287232	0.496	0.565	1	Fibroblasts	SEC24D
LSAMP1	0.000851191	0.255694	0.559	0.664	1	Fibroblasts	LSAMP
NDNF1	0.00228962	0.284328	0.507	0.681	1	Fibroblasts	NDNF
OSBPL8	0.00242787	0.26816	0.513	0.572	1	Fibroblasts	OSBPL8
ECE1	0.00395909	0.26204	0.518	0.62	1	Fibroblasts	ECE1
ADAMTS1	0.00405632	0.258642	0.492	0.577	1	Fibroblasts	ADAMTS1
SLC7A11	0.0045034	0.272967	0.483	0.571	1	Fibroblasts	SLC7A11
OMD1	0.00637836	0.315052	0.435	0.601	1	Fibroblasts	OMD
FLT1	0.00960112	0.264699	0.414	0.569	1	Fibroblasts	FLT1
MALAT1	1.44213e-266	0.593578	1	1	4.27318e-262	MEG3-hi fibroblasts	MALAT1
CCNL11	2.0213e-216	1.17105	0.958	0.926	5.98931e-212	MEG3-hi fibroblasts	CCNL1
NEAT1	4.52085e-208	0.651455	1	0.995	1.33957e-203	MEG3-hi fibroblasts	NEAT1
FOSB2	1.60371e-188	0.907614	0.978	0.949	4.75195e-184	MEG3-hi fibroblasts	FOSB
PNISR1	5.76768e-174	0.820282	0.955	0.938	1.70902e-169	MEG3-hi fibroblasts	PNISR
MEG32	9.28164e-159	1.19756	0.897	0.859	2.75024e-154	MEG3-hi fibroblasts	MEG3
ZFP362	7.01601e-156	0.683651	0.999	0.989	2.07891e-151	MEG3-hi fibroblasts	ZFP36
TIMP32	2.25206e-106	0.839654	0.991	0.965	6.67309e-102	MEG3-hi fibroblasts	TIMP3
MT2A2	1.48102e-103	0.870664	1	0.995	4.3884e-99	MEG3-hi fibroblasts	MT2A
SRSF5	1.79973e-98	0.566578	0.945	0.955	5.33279e-94	MEG3-hi fibroblasts	SRSF5
WSB11	2.87987e-96	0.705467	0.846	0.873	8.53334e-92	MEG3-hi fibroblasts	WSB1
RARRES12	4.17737e-96	0.738538	0.952	0.928	1.2378e-91	MEG3-hi fibroblasts	RARRES1
PPP1R15A1	6.68656e-94	0.847181	0.917	0.945	1.98129e-89	MEG3-hi fibroblasts	PPP1R15A
MT-ND3	1.36536e-85	0.482982	0.986	0.993	4.04569e-81	MEG3-hi fibroblasts	MT-ND3
NFKBIZ1	1.92446e-82	1.09451	0.799	0.809	5.70236e-78	MEG3-hi fibroblasts	NFKBIZ
FOS2	2.12531e-80	0.432407	1	0.996	6.2975e-76	MEG3-hi fibroblasts	FOS
RP11-14N7.22	7.42365e-74	0.786027	0.83	0.821	2.1997e-69	MEG3-hi fibroblasts	RP11-14N7.2
UBC	1.56416e-71	0.474938	0.995	0.996	4.63475e-67	MEG3-hi fibroblasts	UBC
MCL1	3.03133e-71	0.686242	0.821	0.865	8.98212e-67	MEG3-hi fibroblasts	MCL1
ARGLU11	8.73123e-70	0.69377	0.809	0.841	2.58715e-65	MEG3-hi fibroblasts	ARGLU1
MAT2A1	1.92673e-67	0.992922	0.809	0.85	5.7091e-63	MEG3-hi fibroblasts	MAT2A
MT-ND4	1.63897e-66	0.291134	1	1	4.85643e-62	MEG3-hi fibroblasts	MT-ND4
NR4A1	8.54453e-65	0.701486	0.872	0.916	2.53183e-60	MEG3-hi fibroblasts	NR4A1
MT-ND2	9.98752e-65	0.347252	0.997	0.998	2.9594e-60	MEG3-hi fibroblasts	MT-ND2
N4BP2L2	1.43115e-64	0.664923	0.852	0.898	4.24065e-60	MEG3-hi fibroblasts	N4BP2L2
DDX5	8.55726e-57	0.494544	0.87	0.934	2.5356e-52	MEG3-hi fibroblasts	DDX5
MT-ND5	2.24009e-54	0.384828	0.981	0.992	6.63761e-50	MEG3-hi fibroblasts	MT-ND5
DDX171	1.08753e-50	0.554076	0.831	0.871	3.22247e-46	MEG3-hi fibroblasts	DDX17
SF11	1.74202e-50	0.813583	0.788	0.819	5.16177e-46	MEG3-hi fibroblasts	SF1
CDKN1A2	3.484e-49	0.83862	0.81	0.86	1.03235e-44	MEG3-hi fibroblasts	CDKN1A
SLC2A31	9.27979e-49	0.763408	0.78	0.797	2.7497e-44	MEG3-hi fibroblasts	SLC2A3
EMX21	1.06148e-45	0.272529	0.24	0.59	3.14528e-41	MEG3-hi fibroblasts	EMX2
JUND	1.08751e-44	0.649711	0.782	0.819	3.2224e-40	MEG3-hi fibroblasts	JUND
MIR24-21	3.06506e-43	0.894866	0.701	0.763	9.08207e-39	MEG3-hi fibroblasts	MIR24-2
MT-ATP6	3.39551e-43	0.288501	0.996	0.996	1.00612e-38	MEG3-hi fibroblasts	MT-ATP6
MT-CYB	7.86116e-43	0.290392	1	0.999	2.32934e-38	MEG3-hi fibroblasts	MT-CYB
C11orf962	2.73185e-42	0.484185	0.873	0.909	8.09475e-38	MEG3-hi fibroblasts	C11orf96
HNRNPA2B1	7.98049e-41	0.485442	0.875	0.943	2.3647e-36	MEG3-hi fibroblasts	HNRNPA2B1
STAT3	7.21164e-40	0.618638	0.812	0.882	2.13688e-35	MEG3-hi fibroblasts	STAT3
TMEM1651	6.73734e-38	0.76485	0.738	0.781	1.99634e-33	MEG3-hi fibroblasts	TMEM165
MT-ND4L	8.84097e-38	0.357558	0.948	0.98	2.61967e-33	MEG3-hi fibroblasts	MT-ND4L
JUN2	2.80365e-37	0.325902	0.991	0.986	8.30748e-33	MEG3-hi fibroblasts	JUN
YBX31	3.78522e-37	0.703849	0.752	0.824	1.1216e-32	MEG3-hi fibroblasts	YBX3
KIAA11992	8.94088e-37	0.812287	0.729	0.803	2.64927e-32	MEG3-hi fibroblasts	KIAA1199
TCF42	4.60356e-36	0.720658	0.737	0.785	1.36408e-31	MEG3-hi fibroblasts	TCF4
XBP12	7.87184e-36	0.710748	0.765	0.839	2.3325e-31	MEG3-hi fibroblasts	XBP1
ECHDC21	1.59737e-35	0.681153	0.756	0.811	4.73316e-31	MEG3-hi fibroblasts	ECHDC2
KRT16	4.07252e-35	0.32237	0.197	0.486	1.20673e-30	MEG3-hi fibroblasts	KRT16
NKTR1	4.29795e-34	0.706906	0.72	0.786	1.27353e-29	MEG3-hi fibroblasts	NKTR
RBM39	8.39235e-33	0.531062	0.782	0.861	2.48674e-28	MEG3-hi fibroblasts	RBM39
NFATC1	5.28943e-32	0.267291	0.298	0.575	1.56731e-27	MEG3-hi fibroblasts	NFATC1
SRSF71	1.11621e-31	0.931909	0.789	0.872	3.30746e-27	MEG3-hi fibroblasts	SRSF7
HILPDA2	1.71091e-31	0.685724	0.785	0.846	5.06958e-27	MEG3-hi fibroblasts	HILPDA
LUC7L3	1.486e-30	0.56485	0.709	0.801	4.40316e-26	MEG3-hi fibroblasts	LUC7L3
SAT1	3.03704e-29	0.685103	0.913	0.963	8.99904e-25	MEG3-hi fibroblasts	SAT1
MCTP2	9.85255e-29	0.305198	0.263	0.554	2.91941e-24	MEG3-hi fibroblasts	MCTP2
SOCS32	1.95468e-28	0.366657	0.892	0.908	5.79191e-24	MEG3-hi fibroblasts	SOCS3
SERPINE1	2.29607e-28	0.476016	0.262	0.557	6.80349e-24	MEG3-hi fibroblasts	SERPINE1
C1S2	2.8809e-28	0.603673	0.733	0.819	8.53641e-24	MEG3-hi fibroblasts	C1S
ELN	9.22033e-28	0.300303	0.257	0.547	2.73208e-23	MEG3-hi fibroblasts	ELN
ZFP36L11	1.87264e-27	0.706121	0.799	0.873	5.54882e-23	MEG3-hi fibroblasts	ZFP36L1
RBMS11	4.67926e-27	0.682347	0.696	0.759	1.38651e-22	MEG3-hi fibroblasts	RBMS1
ADAM33	4.84517e-26	0.27058	0.205	0.472	1.43567e-21	MEG3-hi fibroblasts	ADAM33
CTTNBP22	5.69822e-25	0.859405	0.651	0.728	1.68844e-20	MEG3-hi fibroblasts	CTTNBP2
GBP1	9.95655e-25	0.253715	0.305	0.562	2.95022e-20	MEG3-hi fibroblasts	GBP1
MYOC2	1.14069e-24	0.30371	0.919	0.964	3.37997e-20	MEG3-hi fibroblasts	MYOC
PLEKHG2	2.90911e-24	0.346594	0.275	0.548	8.61998e-20	MEG3-hi fibroblasts	PLEKHG2
ATF3	4.05632e-24	0.525991	0.775	0.858	1.20193e-19	MEG3-hi fibroblasts	ATF3
C1orf63	4.32523e-24	0.611707	0.702	0.779	1.28161e-19	MEG3-hi fibroblasts	C1orf63
ZFAND51	1.79848e-23	0.469562	0.858	0.937	5.32909e-19	MEG3-hi fibroblasts	ZFAND5
HELZ2	3.504e-23	0.308138	0.23	0.494	1.03827e-18	MEG3-hi fibroblasts	HELZ2
HSPA1A	1.08303e-22	0.285831	0.805	0.884	3.20913e-18	MEG3-hi fibroblasts	HSPA1A
FMO22	1.11643e-22	0.698105	0.71	0.769	3.30808e-18	MEG3-hi fibroblasts	FMO2
COL3A1	2.54544e-22	0.286424	0.237	0.496	7.54241e-18	MEG3-hi fibroblasts	COL3A1
DUSP11	2.79695e-22	0.278182	0.953	0.969	8.28764e-18	MEG3-hi fibroblasts	DUSP1
COX6B2	5.15586e-22	0.291353	0.265	0.518	1.52773e-17	MEG3-hi fibroblasts	COX6B2
MMP21	6.78755e-22	0.251458	0.338	0.637	2.01122e-17	MEG3-hi fibroblasts	MMP2
THBS2	9.43497e-22	0.372607	0.251	0.517	2.79567e-17	MEG3-hi fibroblasts	THBS2
HIC11	1.04377e-21	0.26308	0.28	0.539	3.0928e-17	MEG3-hi fibroblasts	HIC1
PTPRE	5.97829e-21	0.274821	0.322	0.588	1.77143e-16	MEG3-hi fibroblasts	PTPRE
H3F3B	2.18453e-20	0.368515	0.992	0.998	6.47297e-16	MEG3-hi fibroblasts	H3F3B
SERPINH1	2.97808e-20	0.428412	0.312	0.62	8.82436e-16	MEG3-hi fibroblasts	SERPINH1
CSF3	3.02383e-20	0.273952	0.234	0.489	8.95992e-16	MEG3-hi fibroblasts	CSF3
ABCC3	4.24393e-20	0.364824	0.252	0.522	1.25752e-15	MEG3-hi fibroblasts	ABCC3
CLIP4	8.96017e-20	0.277284	0.336	0.582	2.65499e-15	MEG3-hi fibroblasts	CLIP4
FLT11	1.25431e-19	0.348305	0.296	0.568	3.71665e-15	MEG3-hi fibroblasts	FLT1
COL16A1	2.37769e-19	0.253173	0.319	0.589	7.04535e-15	MEG3-hi fibroblasts	COL16A1
ADAMTS9-AS2	2.7434e-19	0.255401	0.266	0.515	8.12896e-15	MEG3-hi fibroblasts	ADAMTS9-AS2
SFXN1	5.11372e-19	0.29607	0.276	0.537	1.51525e-14	MEG3-hi fibroblasts	SFXN1
EGR11	5.31359e-19	0.354195	0.855	0.922	1.57447e-14	MEG3-hi fibroblasts	EGR1
CALD12	6.1366e-19	0.501696	0.76	0.852	1.81834e-14	MEG3-hi fibroblasts	CALD1
ZNF10	7.02491e-19	0.330691	0.29	0.531	2.08155e-14	MEG3-hi fibroblasts	ZNF10
MRC21	1.69889e-18	0.445786	0.314	0.589	5.03397e-14	MEG3-hi fibroblasts	MRC2
MAN2A11	2.55288e-18	0.832613	0.637	0.711	7.56443e-14	MEG3-hi fibroblasts	MAN2A1
RAMP2-AS12	2.75754e-18	0.329257	0.408	0.673	8.17088e-14	MEG3-hi fibroblasts	RAMP2-AS1
PTPRG	3.31382e-18	0.319602	0.342	0.596	9.81917e-14	MEG3-hi fibroblasts	PTPRG
MT1X2	1.07613e-17	0.527608	0.854	0.904	3.18867e-13	MEG3-hi fibroblasts	MT1X
COBLL11	2.5901e-17	0.856468	0.606	0.691	7.67472e-13	MEG3-hi fibroblasts	COBLL1
SBNO2	4.25972e-17	0.27864	0.33	0.586	1.2622e-12	MEG3-hi fibroblasts	SBNO2
HGF1	7.18308e-17	0.352282	0.366	0.614	2.12842e-12	MEG3-hi fibroblasts	HGF
CYP4X1	8.08718e-17	0.274433	0.37	0.59	2.39631e-12	MEG3-hi fibroblasts	CYP4X1
CHST15	9.5644e-17	0.272456	0.314	0.558	2.83403e-12	MEG3-hi fibroblasts	CHST15
LAMC32	1.1383e-16	0.450483	0.374	0.663	3.37289e-12	MEG3-hi fibroblasts	LAMC3
ZC3HAV1	2.47419e-16	0.262231	0.276	0.51	7.33126e-12	MEG3-hi fibroblasts	ZC3HAV1
CBLB1	6.2023e-16	0.839312	0.599	0.71	1.8378e-11	MEG3-hi fibroblasts	CBLB
FSTL3	1.81365e-15	0.294833	0.341	0.588	5.37403e-11	MEG3-hi fibroblasts	FSTL3
COL27A1	1.92091e-15	0.318083	0.282	0.532	5.69185e-11	MEG3-hi fibroblasts	COL27A1
ETNK1	3.99677e-15	0.273759	0.333	0.588	1.18428e-10	MEG3-hi fibroblasts	ETNK1
COL5A1	4.20599e-15	0.2649	0.2	0.42	1.24628e-10	MEG3-hi fibroblasts	COL5A1
TFAP2B2	4.72262e-15	0.395495	0.387	0.648	1.39936e-10	MEG3-hi fibroblasts	TFAP2B
CLMN	5.04011e-15	0.492977	0.366	0.627	1.49344e-10	MEG3-hi fibroblasts	CLMN
FAM20A	5.11528e-15	0.290904	0.322	0.55	1.51571e-10	MEG3-hi fibroblasts	FAM20A
MAPK10	5.86977e-15	0.338246	0.312	0.553	1.73927e-10	MEG3-hi fibroblasts	MAPK10
LMNA1	5.94027e-15	0.479207	0.76	0.881	1.76016e-10	MEG3-hi fibroblasts	LMNA
POLR2A	2.57666e-14	0.251796	0.29	0.541	7.63491e-10	MEG3-hi fibroblasts	POLR2A
EIF4A1	2.6964e-14	0.438959	0.774	0.894	7.98971e-10	MEG3-hi fibroblasts	EIF4A1
SNORD3A2	4.05193e-14	0.597738	0.553	0.619	1.20063e-09	MEG3-hi fibroblasts	SNORD3A
BHLHE402	5.06402e-14	0.350458	0.83	0.903	1.50052e-09	MEG3-hi fibroblasts	BHLHE40
HIF1A-AS21	5.50028e-14	0.629321	0.532	0.605	1.62979e-09	MEG3-hi fibroblasts	HIF1A-AS2
ZNF207	7.24134e-14	0.628522	0.628	0.729	2.14568e-09	MEG3-hi fibroblasts	ZNF207
UGDH	1.0651e-13	0.28039	0.316	0.539	3.156e-09	MEG3-hi fibroblasts	UGDH
TPM41	1.0755e-13	0.269438	0.417	0.708	3.18682e-09	MEG3-hi fibroblasts	TPM4
BTAF1	1.26184e-13	0.254252	0.233	0.461	3.73896e-09	MEG3-hi fibroblasts	BTAF1
ARID3A	1.69582e-13	0.308662	0.239	0.464	5.02488e-09	MEG3-hi fibroblasts	ARID3A
ZNF37A	1.81952e-13	0.26169	0.261	0.488	5.39142e-09	MEG3-hi fibroblasts	ZNF37A
CRISPLD2	2.71918e-13	0.302565	0.312	0.545	8.0572e-09	MEG3-hi fibroblasts	CRISPLD2
HSPA1B	2.84368e-13	0.321873	0.704	0.789	8.42612e-09	MEG3-hi fibroblasts	HSPA1B
SNHG9	4.46633e-13	0.624	0.467	0.482	1.32342e-08	MEG3-hi fibroblasts	SNHG9
SLC7A111	4.83592e-13	0.335985	0.34	0.576	1.43293e-08	MEG3-hi fibroblasts	SLC7A11
ZC3H12A	7.47261e-13	0.25229	0.289	0.507	2.21421e-08	MEG3-hi fibroblasts	ZC3H12A
SHC1	7.59855e-13	0.250874	0.406	0.637	2.25153e-08	MEG3-hi fibroblasts	SHC1
RSPO42	8.07845e-13	0.260525	0.491	0.72	2.39373e-08	MEG3-hi fibroblasts	RSPO4
TANC2	1.04828e-12	0.304916	0.307	0.535	3.10616e-08	MEG3-hi fibroblasts	TANC2
NDNF2	1.26476e-12	0.305125	0.427	0.676	3.7476e-08	MEG3-hi fibroblasts	NDNF
SCN2A	1.40316e-12	0.327376	0.288	0.537	4.15771e-08	MEG3-hi fibroblasts	SCN2A
DIO21	1.60163e-12	0.287302	0.394	0.65	4.74579e-08	MEG3-hi fibroblasts	DIO2
SLC25A25	1.65815e-12	0.266528	0.338	0.576	4.91328e-08	MEG3-hi fibroblasts	SLC25A25
ALPK1	2.62985e-12	0.295009	0.235	0.454	7.79252e-08	MEG3-hi fibroblasts	ALPK1
DUSP5	2.74657e-12	0.338357	0.242	0.471	8.13836e-08	MEG3-hi fibroblasts	DUSP5
KLF42	3.12165e-12	0.64988	0.658	0.763	9.24975e-08	MEG3-hi fibroblasts	KLF4
CP2	3.19308e-12	0.328485	0.78	0.823	9.46143e-08	MEG3-hi fibroblasts	CP
FUS	3.96601e-12	0.544876	0.651	0.776	1.17517e-07	MEG3-hi fibroblasts	FUS
COL1A2	4.42204e-12	0.253699	0.33	0.571	1.3103e-07	MEG3-hi fibroblasts	COL1A2
ZNF302	4.43407e-12	0.294892	0.375	0.587	1.31386e-07	MEG3-hi fibroblasts	ZNF302
FILIP12	4.59107e-12	0.663046	0.616	0.687	1.36038e-07	MEG3-hi fibroblasts	FILIP1
NABP1	5.99113e-12	0.294078	0.335	0.562	1.77523e-07	MEG3-hi fibroblasts	NABP1
RP11-1100L3.8	6.40994e-12	0.291393	0.448	0.686	1.89933e-07	MEG3-hi fibroblasts	RP11-1100L3.8
MATN22	6.43802e-12	0.403558	0.42	0.671	1.90765e-07	MEG3-hi fibroblasts	MATN2
ACADVL	6.78572e-12	0.256992	0.396	0.673	2.01068e-07	MEG3-hi fibroblasts	ACADVL
OAT	1.04321e-11	0.257734	0.439	0.663	3.09114e-07	MEG3-hi fibroblasts	OAT
MIDN1	1.06117e-11	0.627798	0.621	0.706	3.14435e-07	MEG3-hi fibroblasts	MIDN
AFF4	1.07201e-11	0.558185	0.65	0.773	3.17646e-07	MEG3-hi fibroblasts	AFF4
ZFHX41	1.11154e-11	0.31766	0.27	0.503	3.29361e-07	MEG3-hi fibroblasts	ZFHX4
CSF3R	1.17111e-11	0.513536	0.305	0.554	3.4701e-07	MEG3-hi fibroblasts	CSF3R
PNRC12	2.09646e-11	0.255135	0.888	0.955	6.21202e-07	MEG3-hi fibroblasts	PNRC1
NAV1	2.36827e-11	0.299436	0.316	0.532	7.01743e-07	MEG3-hi fibroblasts	NAV1
RORA1	3.38221e-11	0.659377	0.545	0.608	1.00218e-06	MEG3-hi fibroblasts	RORA
ETV3	3.68004e-11	0.264867	0.419	0.459	1.09043e-06	MEG3-hi fibroblasts	ETV3
PDGFRA1	5.30117e-11	0.632135	0.634	0.733	1.57079e-06	MEG3-hi fibroblasts	PDGFRA
PTGS21	7.10949e-11	1.07088	0.51	0.595	2.10661e-06	MEG3-hi fibroblasts	PTGS2
IFNGR2	7.44541e-11	0.250296	0.457	0.657	2.20615e-06	MEG3-hi fibroblasts	IFNGR2
UAP1	1.08487e-10	0.251423	0.377	0.607	3.21456e-06	MEG3-hi fibroblasts	UAP1
ABCA81	1.0876e-10	0.601505	0.63	0.739	3.22265e-06	MEG3-hi fibroblasts	ABCA8
RGL32	1.55388e-10	0.643063	0.565	0.648	4.60431e-06	MEG3-hi fibroblasts	RGL3
ZKSCAN1	1.81093e-10	0.281987	0.347	0.569	5.36595e-06	MEG3-hi fibroblasts	ZKSCAN1
CTC-250I14.6	3.63555e-10	0.268382	0.534	0.74	1.07725e-05	MEG3-hi fibroblasts	CTC-250I14.6
KRT17	4.00782e-10	0.32188	0.326	0.572	1.18756e-05	MEG3-hi fibroblasts	KRT17
FOXC12	4.26718e-10	0.406628	0.402	0.653	1.26441e-05	MEG3-hi fibroblasts	FOXC1
RHOBTB32	9.85882e-10	0.267206	0.463	0.726	2.92127e-05	MEG3-hi fibroblasts	RHOBTB3
HIST2H2BE1	9.90536e-10	0.271604	0.481	0.682	2.93506e-05	MEG3-hi fibroblasts	HIST2H2BE
AASS	1.47799e-09	0.324738	0.346	0.578	4.37943e-05	MEG3-hi fibroblasts	AASS
SORBS2	1.7727e-09	0.575442	0.611	0.692	5.25269e-05	MEG3-hi fibroblasts	SORBS2
STAT6	1.85034e-09	0.255043	0.398	0.596	5.48274e-05	MEG3-hi fibroblasts	STAT6
KLF92	2.30097e-09	0.480956	0.73	0.849	6.81802e-05	MEG3-hi fibroblasts	KLF9
ASXL1	3.0396e-09	0.309344	0.328	0.559	9.00664e-05	MEG3-hi fibroblasts	ASXL1
PRKCA	3.20942e-09	0.285904	0.375	0.59	9.50984e-05	MEG3-hi fibroblasts	PRKCA
CSGALNACT22	3.42018e-09	0.642398	0.606	0.7	0.000101343	MEG3-hi fibroblasts	CSGALNACT2
XAF11	3.47513e-09	0.431142	0.331	0.559	0.000102972	MEG3-hi fibroblasts	XAF1
NR2F2-AS1	3.88255e-09	0.422482	0.341	0.558	0.000115044	MEG3-hi fibroblasts	NR2F2-AS1
ADAM12	3.98017e-09	0.322676	0.321	0.532	0.000117937	MEG3-hi fibroblasts	ADAM12
BSDC1	4.99268e-09	0.252302	0.461	0.657	0.000147938	MEG3-hi fibroblasts	BSDC1
ARHGAP29	5.80267e-09	0.339219	0.319	0.541	0.000171939	MEG3-hi fibroblasts	ARHGAP29
TTC19	6.16198e-09	0.344872	0.338	0.555	0.000182586	MEG3-hi fibroblasts	TTC19
IRF9	6.34972e-09	0.36634	0.383	0.414	0.000188149	MEG3-hi fibroblasts	IRF9
VIM-AS1	6.7061e-09	0.267306	0.462	0.68	0.000198709	MEG3-hi fibroblasts	VIM-AS1
ST5	6.98056e-09	0.301154	0.388	0.598	0.000206841	MEG3-hi fibroblasts	ST5
GSTM2	7.14597e-09	0.268905	0.457	0.655	0.000211742	MEG3-hi fibroblasts	GSTM2
SRSF1	1.83993e-08	0.542307	0.65	0.778	0.00054519	MEG3-hi fibroblasts	SRSF1
ADM	1.93244e-08	0.342982	0.365	0.604	0.000572602	MEG3-hi fibroblasts	ADM
ZNF724P	2.03711e-08	0.357721	0.44	0.529	0.000603615	MEG3-hi fibroblasts	ZNF724P
CCDC14	2.32565e-08	0.376329	0.303	0.513	0.000689114	MEG3-hi fibroblasts	CCDC14
VMP1	2.4062e-08	0.601367	0.688	0.826	0.000712982	MEG3-hi fibroblasts	VMP1
RICTOR	3.37229e-08	0.27451	0.303	0.504	0.000999242	MEG3-hi fibroblasts	RICTOR
TIPARP	3.47039e-08	0.292622	0.293	0.5	0.00102831	MEG3-hi fibroblasts	TIPARP
TMEM21	4.45792e-08	0.631394	0.553	0.649	0.00132093	MEG3-hi fibroblasts	TMEM2
WDR601	4.47963e-08	0.655309	0.51	0.586	0.00132736	MEG3-hi fibroblasts	WDR60
NRP11	5.38943e-08	0.490156	0.43	0.659	0.00159694	MEG3-hi fibroblasts	NRP1
ATP1B3	5.46192e-08	0.711561	0.674	0.758	0.00161842	MEG3-hi fibroblasts	ATP1B3
SVIL	6.08522e-08	0.375587	0.383	0.612	0.00180311	MEG3-hi fibroblasts	SVIL
ITSN1	6.62885e-08	0.323895	0.43	0.639	0.0019642	MEG3-hi fibroblasts	ITSN1
PARP14	7.27523e-08	0.374118	0.314	0.514	0.00215572	MEG3-hi fibroblasts	PARP14
HOOK2	7.35434e-08	0.266171	0.5	0.691	0.00217916	MEG3-hi fibroblasts	HOOK2
NAMPT	8.44596e-08	0.545596	0.662	0.789	0.00250262	MEG3-hi fibroblasts	NAMPT
SYNPO2	8.85222e-08	0.363029	0.379	0.58	0.002623	MEG3-hi fibroblasts	SYNPO2
THOC2	1.39545e-07	0.266897	0.359	0.566	0.00413485	MEG3-hi fibroblasts	THOC2
DPYSL32	1.73821e-07	0.472008	0.444	0.691	0.0051505	MEG3-hi fibroblasts	DPYSL3
TMEM67	1.78948e-07	0.342405	0.433	0.495	0.0053024	MEG3-hi fibroblasts	TMEM67
TMEM1002	1.84365e-07	0.452124	0.721	0.845	0.00546292	MEG3-hi fibroblasts	TMEM100
NIPBL	1.87077e-07	0.274823	0.342	0.531	0.00554329	MEG3-hi fibroblasts	NIPBL
CH25H	1.93541e-07	0.288646	0.365	0.571	0.00573481	MEG3-hi fibroblasts	CH25H
EFHC1	3.55621e-07	0.560162	0.548	0.639	0.0105374	MEG3-hi fibroblasts	EFHC1
MKNK2	4.01116e-07	0.286598	0.347	0.554	0.0118855	MEG3-hi fibroblasts	MKNK2
CSAD	4.14102e-07	0.330967	0.33	0.528	0.0122703	MEG3-hi fibroblasts	CSAD
ABCA6	4.74975e-07	0.367819	0.397	0.609	0.014074	MEG3-hi fibroblasts	ABCA6
FGF72	5.05336e-07	0.329511	0.499	0.717	0.0149736	MEG3-hi fibroblasts	FGF7
SLC38A2	5.14466e-07	0.488058	0.611	0.742	0.0152441	MEG3-hi fibroblasts	SLC38A2
GPRASP1	5.17054e-07	0.266232	0.226	0.411	0.0153208	MEG3-hi fibroblasts	GPRASP1
AFF1	5.80782e-07	0.289577	0.425	0.607	0.0172092	MEG3-hi fibroblasts	AFF1
MXRA52	6.09151e-07	0.501779	0.448	0.67	0.0180497	MEG3-hi fibroblasts	MXRA5
FNDC3A	6.15364e-07	0.318338	0.378	0.579	0.0182339	MEG3-hi fibroblasts	FNDC3A
MAP1LC3A	7.26197e-07	0.26545	0.478	0.699	0.0215179	MEG3-hi fibroblasts	MAP1LC3A
ADRA2A2	7.82075e-07	0.5591	0.453	0.677	0.0231737	MEG3-hi fibroblasts	ADRA2A
VEGFA1	7.98698e-07	0.51585	0.518	0.58	0.0236662	MEG3-hi fibroblasts	VEGFA
MT-ND6	8.20217e-07	0.352461	0.761	0.888	0.0243039	MEG3-hi fibroblasts	MT-ND6
SRSF11	9.99807e-07	0.430786	0.667	0.793	0.0296253	MEG3-hi fibroblasts	SRSF11
TGFBR31	1.23196e-06	0.427511	0.369	0.589	0.0365043	MEG3-hi fibroblasts	TGFBR3
BAZ2B	1.24805e-06	0.289085	0.323	0.52	0.0369809	MEG3-hi fibroblasts	BAZ2B
SSH1	1.32307e-06	0.271771	0.279	0.471	0.0392038	MEG3-hi fibroblasts	SSH1
IBTK	1.33837e-06	0.25472	0.338	0.38	0.0396572	MEG3-hi fibroblasts	IBTK
HPS41	1.36584e-06	0.263531	0.313	0.511	0.0404711	MEG3-hi fibroblasts	HPS4
FBLIM1	1.57107e-06	0.313558	0.349	0.541	0.0465523	MEG3-hi fibroblasts	FBLIM1
CEP95	1.63104e-06	0.258479	0.249	0.442	0.0483294	MEG3-hi fibroblasts	CEP95
TPCN1	1.70236e-06	0.287449	0.316	0.506	0.0504428	MEG3-hi fibroblasts	TPCN1
CENPC	1.80586e-06	0.332656	0.316	0.516	0.0535096	MEG3-hi fibroblasts	CENPC
CALCOCO1	1.87536e-06	0.307442	0.408	0.614	0.0555689	MEG3-hi fibroblasts	CALCOCO1
PLAGL11	1.98194e-06	0.744327	0.511	0.626	0.0587267	MEG3-hi fibroblasts	PLAGL1
PPAP2B2	2.0719e-06	0.253036	0.514	0.702	0.0613925	MEG3-hi fibroblasts	PPAP2B
ANXA1	2.35922e-06	0.284216	0.37	0.584	0.069906	MEG3-hi fibroblasts	ANXA1
PAPPA2	2.41918e-06	0.569828	0.369	0.59	0.0716829	MEG3-hi fibroblasts	PAPPA
KDM2A	2.44476e-06	0.25075	0.238	0.42	0.0724408	MEG3-hi fibroblasts	KDM2A
SMCHD1	2.47151e-06	0.264553	0.274	0.467	0.0732332	MEG3-hi fibroblasts	SMCHD1
ANKRD11	2.74495e-06	0.252355	0.378	0.572	0.0813355	MEG3-hi fibroblasts	ANKRD11
PDGFRB	2.81507e-06	0.458023	0.336	0.55	0.0834135	MEG3-hi fibroblasts	PDGFRB
ARFGAP3	2.88504e-06	0.305824	0.412	0.592	0.0854865	MEG3-hi fibroblasts	ARFGAP3
GOLGA8B	2.89742e-06	0.270464	0.229	0.41	0.0858534	MEG3-hi fibroblasts	GOLGA8B
SPTAN1	3.1836e-06	0.319181	0.314	0.531	0.0943333	MEG3-hi fibroblasts	SPTAN1
SNX9	3.3729e-06	0.331724	0.412	0.601	0.0999423	MEG3-hi fibroblasts	SNX9
TENC1	3.44614e-06	0.288017	0.438	0.618	0.102113	MEG3-hi fibroblasts	TENC1
ZDHHC14	3.79437e-06	0.251927	0.316	0.504	0.112431	MEG3-hi fibroblasts	ZDHHC14
SH3BP52	3.89526e-06	0.353058	0.52	0.745	0.11542	MEG3-hi fibroblasts	SH3BP5
SNORD3B-2	5.59678e-06	0.40058	0.486	0.593	0.165838	MEG3-hi fibroblasts	SNORD3B-2
MGEA5	5.66693e-06	0.274654	0.443	0.631	0.167917	MEG3-hi fibroblasts	MGEA5
PLK3	5.77533e-06	0.751299	0.548	0.664	0.171129	MEG3-hi fibroblasts	PLK3
INTS6	6.36353e-06	0.254169	0.366	0.557	0.188558	MEG3-hi fibroblasts	INTS6
NDRG1	6.99053e-06	0.356468	0.435	0.64	0.207137	MEG3-hi fibroblasts	NDRG1
KDR	8.2245e-06	0.306563	0.391	0.586	0.2437	MEG3-hi fibroblasts	KDR
ADAMTSL32	8.31195e-06	0.385611	0.475	0.669	0.246291	MEG3-hi fibroblasts	ADAMTSL3
CSNK1E	1.05096e-05	0.261081	0.471	0.665	0.31141	MEG3-hi fibroblasts	CSNK1E
HLA-E	1.15986e-05	0.484763	0.698	0.828	0.343677	MEG3-hi fibroblasts	HLA-E
PBX11	1.21323e-05	0.323237	0.397	0.588	0.359492	MEG3-hi fibroblasts	PBX1
COPA	1.43848e-05	0.268961	0.366	0.563	0.426237	MEG3-hi fibroblasts	COPA
GABRA21	1.93256e-05	0.390786	0.443	0.642	0.572638	MEG3-hi fibroblasts	GABRA2
STC12	1.93708e-05	0.550875	0.48	0.707	0.573976	MEG3-hi fibroblasts	STC1
BTG22	2.17975e-05	0.427828	0.729	0.857	0.645883	MEG3-hi fibroblasts	BTG2
NID11	2.27573e-05	0.341662	0.345	0.537	0.674321	MEG3-hi fibroblasts	NID1
ZNF791	2.37053e-05	0.285181	0.333	0.527	0.702411	MEG3-hi fibroblasts	ZNF791
ECE11	2.66919e-05	0.444268	0.405	0.622	0.790908	MEG3-hi fibroblasts	ECE1
CHD1	2.77934e-05	0.34144	0.366	0.564	0.823546	MEG3-hi fibroblasts	CHD1
TIAM1	2.82577e-05	0.273106	0.37	0.452	0.837304	MEG3-hi fibroblasts	TIAM1
RHOQ	2.84803e-05	0.285091	0.374	0.569	0.843899	MEG3-hi fibroblasts	RHOQ
RP11-553L6.51	2.87921e-05	0.300413	0.448	0.498	0.853138	MEG3-hi fibroblasts	RP11-553L6.5
RND32	3.09053e-05	0.466644	0.636	0.763	0.915756	MEG3-hi fibroblasts	RND3
BCL61	3.24964e-05	0.579899	0.601	0.724	0.962901	MEG3-hi fibroblasts	BCL6
MT1G	3.61361e-05	0.537415	0.431	0.576	1	MEG3-hi fibroblasts	MT1G
TNRC6C	3.85495e-05	0.291145	0.299	0.463	1	MEG3-hi fibroblasts	TNRC6C
YTHDC1	3.94779e-05	0.305131	0.379	0.574	1	MEG3-hi fibroblasts	YTHDC1
PGAP1	4.16454e-05	0.331462	0.335	0.502	1	MEG3-hi fibroblasts	PGAP1
USP53	4.16533e-05	0.375201	0.372	0.584	1	MEG3-hi fibroblasts	USP53
TNFAIP2	4.70886e-05	0.32261	0.244	0.416	1	MEG3-hi fibroblasts	TNFAIP2
PPP1R15B	4.71624e-05	0.269431	0.331	0.517	1	MEG3-hi fibroblasts	PPP1R15B
PP13439	5.77694e-05	0.295424	0.393	0.62	1	MEG3-hi fibroblasts	PP13439
ANKRD10	6.39287e-05	0.306337	0.417	0.604	1	MEG3-hi fibroblasts	ANKRD10
NTRK31	6.45386e-05	0.314756	0.387	0.59	1	MEG3-hi fibroblasts	NTRK3
IL61	7.53017e-05	0.454992	0.508	0.707	1	MEG3-hi fibroblasts	IL6
RNMT	7.63509e-05	0.666805	0.532	0.667	1	MEG3-hi fibroblasts	RNMT
ATM	8.76184e-05	0.285567	0.373	0.561	1	MEG3-hi fibroblasts	ATM
ITPRIP2	9.36616e-05	0.336432	0.468	0.66	1	MEG3-hi fibroblasts	ITPRIP
SETBP1	9.36882e-05	0.265217	0.328	0.501	1	MEG3-hi fibroblasts	SETBP1
RP11-386I14.4	9.68916e-05	0.466061	0.443	0.522	1	MEG3-hi fibroblasts	RP11-386I14.4
F32	0.000103287	0.461152	0.525	0.701	1	MEG3-hi fibroblasts	F3
RIOK3	0.000104462	0.310307	0.29	0.485	1	MEG3-hi fibroblasts	RIOK3
LINC004781	0.000104656	0.51439	0.548	0.65	1	MEG3-hi fibroblasts	LINC00478
IFT81	0.000105972	0.254379	0.29	0.461	1	MEG3-hi fibroblasts	IFT81
SGIP1	0.000114763	0.306924	0.266	0.449	1	MEG3-hi fibroblasts	SGIP1
SPAG9	0.000115845	0.347137	0.375	0.577	1	MEG3-hi fibroblasts	SPAG9
ATRX	0.000117867	0.331541	0.445	0.675	1	MEG3-hi fibroblasts	ATRX
STIM2	0.000121239	0.317257	0.419	0.574	1	MEG3-hi fibroblasts	STIM2
UTY	0.00012168	0.314374	0.431	0.624	1	MEG3-hi fibroblasts	UTY
KCNMB1	0.000125241	0.387254	0.359	0.543	1	MEG3-hi fibroblasts	KCNMB1
CDH112	0.000129174	0.498542	0.402	0.622	1	MEG3-hi fibroblasts	CDH11
POU6F2	0.000129784	0.282326	0.42	0.618	1	MEG3-hi fibroblasts	POU6F2
SMPD4	0.000130511	0.271416	0.296	0.473	1	MEG3-hi fibroblasts	SMPD4
ACSL4	0.000135843	0.341375	0.36	0.551	1	MEG3-hi fibroblasts	ACSL4
GOLGA8A	0.000139112	0.304767	0.318	0.504	1	MEG3-hi fibroblasts	GOLGA8A
VIPR2	0.000146398	0.337377	0.393	0.572	1	MEG3-hi fibroblasts	VIPR2
NIPAL2	0.000146734	0.260331	0.345	0.511	1	MEG3-hi fibroblasts	NIPAL2
SCAF11	0.000150202	0.303575	0.401	0.602	1	MEG3-hi fibroblasts	SCAF11
TRIM22	0.000151829	0.285847	0.378	0.545	1	MEG3-hi fibroblasts	TRIM22
GLIS3	0.000154379	0.254231	0.33	0.516	1	MEG3-hi fibroblasts	GLIS3
UGGT2	0.000162434	0.250338	0.365	0.434	1	MEG3-hi fibroblasts	UGGT2
GOLGB1	0.00016401	0.54471	0.487	0.577	1	MEG3-hi fibroblasts	GOLGB1
KSR1	0.000196894	0.362813	0.369	0.569	1	MEG3-hi fibroblasts	KSR1
C1R2	0.000211053	0.421366	0.632	0.773	1	MEG3-hi fibroblasts	C1R
ETNPPL2	0.000247598	0.298304	0.575	0.749	1	MEG3-hi fibroblasts	ETNPPL
TUG1	0.000252265	0.276845	0.369	0.529	1	MEG3-hi fibroblasts	TUG1
USP34	0.000262601	0.318671	0.394	0.585	1	MEG3-hi fibroblasts	USP34
GTF2IRD1	0.000263033	0.306047	0.352	0.532	1	MEG3-hi fibroblasts	GTF2IRD1
KAT6B	0.000282051	0.307944	0.333	0.507	1	MEG3-hi fibroblasts	KAT6B
PITPNC11	0.000293155	0.325079	0.51	0.68	1	MEG3-hi fibroblasts	PITPNC1
AZI21	0.000308423	0.60789	0.576	0.699	1	MEG3-hi fibroblasts	AZI2
DICER1	0.000314315	0.256419	0.355	0.517	1	MEG3-hi fibroblasts	DICER1
ANKRD361	0.000319946	0.283002	0.372	0.546	1	MEG3-hi fibroblasts	ANKRD36
NR1D1	0.000326224	0.389858	0.36	0.554	1	MEG3-hi fibroblasts	NR1D1
KMT2E-AS1	0.000328447	0.323515	0.369	0.542	1	MEG3-hi fibroblasts	KMT2E-AS1
USP36	0.000365234	0.336598	0.415	0.6	1	MEG3-hi fibroblasts	USP36
HIF1A1	0.00040047	0.450364	0.594	0.682	1	MEG3-hi fibroblasts	HIF1A
SHPRH	0.000406801	0.358271	0.346	0.523	1	MEG3-hi fibroblasts	SHPRH
GABARAPL1	0.000431491	0.361322	0.718	0.863	1	MEG3-hi fibroblasts	GABARAPL1
NCOA72	0.000527546	0.511878	0.612	0.752	1	MEG3-hi fibroblasts	NCOA7
DMTF1	0.000529887	0.283996	0.295	0.459	1	MEG3-hi fibroblasts	DMTF1
ELOVL52	0.000532142	0.432472	0.645	0.789	1	MEG3-hi fibroblasts	ELOVL5
FNDC4	0.000539952	0.272985	0.411	0.608	1	MEG3-hi fibroblasts	FNDC4
WEE11	0.000572753	0.561498	0.466	0.578	1	MEG3-hi fibroblasts	WEE1
BTG32	0.000577972	0.354871	0.565	0.766	1	MEG3-hi fibroblasts	BTG3
TNRC6B	0.000595494	0.295023	0.375	0.558	1	MEG3-hi fibroblasts	TNRC6B
TTC14	0.000650317	0.572454	0.541	0.662	1	MEG3-hi fibroblasts	TTC14
CALCRL	0.000835816	0.274248	0.383	0.539	1	MEG3-hi fibroblasts	CALCRL
SNED1	0.000992911	0.378645	0.407	0.594	1	MEG3-hi fibroblasts	SNED1
PHC2	0.00102041	0.559102	0.541	0.645	1	MEG3-hi fibroblasts	PHC2
ELMO1	0.00103426	0.252344	0.284	0.462	1	MEG3-hi fibroblasts	ELMO1
EFNB22	0.00107978	0.4585	0.466	0.665	1	MEG3-hi fibroblasts	EFNB2
H1F02	0.00109827	0.555811	0.489	0.654	1	MEG3-hi fibroblasts	H1F0
UTRN	0.00110972	0.399202	0.405	0.597	1	MEG3-hi fibroblasts	UTRN
CREB3L21	0.00112684	0.479297	0.457	0.658	1	MEG3-hi fibroblasts	CREB3L2
AKAP9	0.00113752	0.308903	0.457	0.685	1	MEG3-hi fibroblasts	AKAP9
SMURF1	0.00115986	0.250336	0.332	0.497	1	MEG3-hi fibroblasts	SMURF1
PRKAG2	0.00116292	0.258695	0.289	0.448	1	MEG3-hi fibroblasts	PRKAG2
KMT2A	0.00118372	0.50751	0.494	0.607	1	MEG3-hi fibroblasts	KMT2A
ZNF7031	0.00118556	0.306765	0.514	0.686	1	MEG3-hi fibroblasts	ZNF703
AKAP13	0.00119933	0.304984	0.388	0.569	1	MEG3-hi fibroblasts	AKAP13
PNP	0.00132713	0.321032	0.31	0.395	1	MEG3-hi fibroblasts	PNP
ASH1L	0.00139081	0.368798	0.471	0.669	1	MEG3-hi fibroblasts	ASH1L
BDP1	0.00156735	0.489886	0.403	0.488	1	MEG3-hi fibroblasts	BDP1
FNBP4	0.00159363	0.37403	0.405	0.609	1	MEG3-hi fibroblasts	FNBP4
FGFR2	0.00160936	0.271269	0.441	0.591	1	MEG3-hi fibroblasts	FGFR2
ARNT	0.00173556	0.391488	0.406	0.481	1	MEG3-hi fibroblasts	ARNT
SLC25A371	0.0019537	0.404522	0.365	0.565	1	MEG3-hi fibroblasts	SLC25A37
MYOF	0.00202002	0.279703	0.34	0.403	1	MEG3-hi fibroblasts	MYOF
OSMR	0.00215003	0.467542	0.415	0.611	1	MEG3-hi fibroblasts	OSMR
ENPEP	0.00221547	0.250391	0.379	0.575	1	MEG3-hi fibroblasts	ENPEP
SMC5	0.00232126	0.282611	0.279	0.448	1	MEG3-hi fibroblasts	SMC5
LCNL1	0.00234177	0.276023	0.308	0.38	1	MEG3-hi fibroblasts	LCNL1
MT1F2	0.00238687	0.796348	0.58	0.664	1	MEG3-hi fibroblasts	MT1F
CDKL3	0.0023889	0.259973	0.419	0.514	1	MEG3-hi fibroblasts	CDKL3
DTWD1	0.00249328	0.269289	0.382	0.557	1	MEG3-hi fibroblasts	DTWD1
TLE4	0.00256602	0.330091	0.331	0.506	1	MEG3-hi fibroblasts	TLE4
PAN3	0.00279675	0.366282	0.379	0.447	1	MEG3-hi fibroblasts	PAN3
SREK1	0.00288351	0.329227	0.413	0.605	1	MEG3-hi fibroblasts	SREK1
SRSF6	0.00316968	0.322282	0.277	0.445	1	MEG3-hi fibroblasts	SRSF6
SF3B1	0.00372495	0.277031	0.436	0.632	1	MEG3-hi fibroblasts	SF3B1
ACSL31	0.00374969	0.318015	0.445	0.622	1	MEG3-hi fibroblasts	ACSL3
KIAA0907	0.00376196	0.307918	0.441	0.607	1	MEG3-hi fibroblasts	KIAA0907
MIR22HG	0.00380412	0.290084	0.342	0.514	1	MEG3-hi fibroblasts	MIR22HG
MON2	0.00400261	0.311842	0.317	0.484	1	MEG3-hi fibroblasts	MON2
KCNQ1OT11	0.00401971	0.733586	0.49	0.633	1	MEG3-hi fibroblasts	KCNQ1OT1
RIF1	0.00402612	0.333358	0.344	0.507	1	MEG3-hi fibroblasts	RIF1
FBXO322	0.0042623	0.356654	0.598	0.763	1	MEG3-hi fibroblasts	FBXO32
SPSB3	0.00453028	0.296064	0.476	0.628	1	MEG3-hi fibroblasts	SPSB3
TNS1	0.00455224	0.339593	0.467	0.662	1	MEG3-hi fibroblasts	TNS1
ADAMTS4	0.00457668	0.274232	0.424	0.622	1	MEG3-hi fibroblasts	ADAMTS4
ETS22	0.00462286	0.40558	0.525	0.738	1	MEG3-hi fibroblasts	ETS2
HSPA5	0.00495617	0.368122	0.715	0.839	1	MEG3-hi fibroblasts	HSPA5
GPATCH2L	0.00501176	0.273433	0.33	0.484	1	MEG3-hi fibroblasts	GPATCH2L
TARDBP	0.00530261	0.25769	0.49	0.633	1	MEG3-hi fibroblasts	TARDBP
IRF1	0.00565423	0.256687	0.324	0.485	1	MEG3-hi fibroblasts	IRF1
TSPYL2	0.00579409	0.349263	0.427	0.635	1	MEG3-hi fibroblasts	TSPYL2
UBA6	0.006145	0.307107	0.375	0.539	1	MEG3-hi fibroblasts	UBA6
MSI2	0.00648043	0.365359	0.476	0.658	1	MEG3-hi fibroblasts	MSI2
ACTN1	0.00654576	0.283997	0.384	0.556	1	MEG3-hi fibroblasts	ACTN1
NUP98	0.00667368	0.254866	0.361	0.445	1	MEG3-hi fibroblasts	NUP98
LINC00969	0.00679672	0.368612	0.471	0.653	1	MEG3-hi fibroblasts	LINC00969
FAM53C	0.00736156	0.382759	0.369	0.533	1	MEG3-hi fibroblasts	FAM53C
TGM2	0.00772872	0.312162	0.453	0.634	1	MEG3-hi fibroblasts	TGM2
KLF52	0.00780802	0.36174	0.693	0.827	1	MEG3-hi fibroblasts	KLF5
SYNE1	0.00811935	0.457706	0.389	0.48	1	MEG3-hi fibroblasts	SYNE1
IDS1	0.00835107	0.548812	0.501	0.633	1	MEG3-hi fibroblasts	IDS
RBM14	0.00867947	0.310153	0.439	0.522	1	MEG3-hi fibroblasts	RBM14
HIF3A	0.00904082	0.470973	0.382	0.568	1	MEG3-hi fibroblasts	HIF3A
CCDC80	0.00937458	0.477063	0.36	0.529	1	MEG3-hi fibroblasts	CCDC80
RBMS31	0.0096435	0.359255	0.421	0.589	1	MEG3-hi fibroblasts	RBMS3
RPL341	7.21054e-256	1.13106	1	0.969	2.13656e-251	Ribosomal genes-hi fibroblasts	RPL34
RPS27	1.21984e-234	1.09875	1	0.972	3.61451e-230	Ribosomal genes-hi fibroblasts	RPS27
RPL411	1.06508e-231	0.986657	1	0.982	3.15593e-227	Ribosomal genes-hi fibroblasts	RPL41
RPL211	5.99751e-224	1.12894	0.998	0.972	1.77712e-219	Ribosomal genes-hi fibroblasts	RPL21
RPS181	9.91457e-224	1.07547	1	0.969	2.93779e-219	Ribosomal genes-hi fibroblasts	RPS18
RPL11	9.30243e-219	1.07419	1	0.973	2.7564e-214	Ribosomal genes-hi fibroblasts	RPL11
RPL131	2.09975e-218	0.908241	1	0.99	6.22176e-214	Ribosomal genes-hi fibroblasts	RPL13
RPS3A	3.08823e-217	0.988435	1	0.985	9.15073e-213	Ribosomal genes-hi fibroblasts	RPS3A
RPS81	1.0931e-215	1.15934	1	0.967	3.23898e-211	Ribosomal genes-hi fibroblasts	RPS8
RPL32	8.48286e-215	1.02731	0.998	0.972	2.51356e-210	Ribosomal genes-hi fibroblasts	RPL32
RPL39	2.33388e-213	1.17194	0.998	0.949	6.91552e-209	Ribosomal genes-hi fibroblasts	RPL39
RPS231	3.09986e-210	1.04719	0.998	0.956	9.18519e-206	Ribosomal genes-hi fibroblasts	RPS23
RPS15A	1.27474e-209	1.11193	0.998	0.949	3.7772e-205	Ribosomal genes-hi fibroblasts	RPS15A
RPL13A1	1.98324e-209	0.988787	1	0.986	5.87654e-205	Ribosomal genes-hi fibroblasts	RPL13A
RPL10	8.64584e-209	0.959707	1	0.991	2.56185e-204	Ribosomal genes-hi fibroblasts	RPL10
RPS27A	9.91771e-207	1.01681	1	0.974	2.93872e-202	Ribosomal genes-hi fibroblasts	RPS27A
RPL35A	3.45793e-205	1.07328	1	0.951	1.02462e-200	Ribosomal genes-hi fibroblasts	RPL35A
RPS6	6.72863e-205	0.952159	1	0.986	1.99376e-200	Ribosomal genes-hi fibroblasts	RPS6
RPS121	1.74185e-204	0.976116	0.998	0.96	5.16126e-200	Ribosomal genes-hi fibroblasts	RPS12
RPL261	1.24632e-202	1.05059	0.998	0.937	3.69298e-198	Ribosomal genes-hi fibroblasts	RPL26
RPL31	1.454e-199	1.19224	0.998	0.958	4.30835e-195	Ribosomal genes-hi fibroblasts	RPL31
RPL37A1	1.67434e-199	0.973922	1	0.956	4.96125e-195	Ribosomal genes-hi fibroblasts	RPL37A
RPL37	1.03364e-196	1.02126	0.996	0.934	3.06278e-192	Ribosomal genes-hi fibroblasts	RPL37
RPL30	1.40074e-196	1.03972	0.996	0.942	4.15054e-192	Ribosomal genes-hi fibroblasts	RPL30
RPL12	7.75244e-196	0.988401	0.99	0.954	2.29713e-191	Ribosomal genes-hi fibroblasts	RPL12
RPL241	8.51758e-195	1.01122	0.998	0.944	2.52384e-190	Ribosomal genes-hi fibroblasts	RPL24
RPL71	4.10165e-192	0.967215	0.998	0.978	1.21536e-187	Ribosomal genes-hi fibroblasts	RPL7
RPS24	9.55211e-192	0.996982	0.992	0.955	2.83039e-187	Ribosomal genes-hi fibroblasts	RPS24
RPS25	3.62718e-191	1.01607	0.996	0.951	1.07477e-186	Ribosomal genes-hi fibroblasts	RPS25
RPS141	7.68201e-189	0.937013	0.996	0.963	2.27626e-184	Ribosomal genes-hi fibroblasts	RPS14
RPS15	1.0651e-187	0.940996	0.996	0.964	3.15599e-183	Ribosomal genes-hi fibroblasts	RPS15
RPL23A	1.99241e-187	0.998144	0.998	0.955	5.90372e-183	Ribosomal genes-hi fibroblasts	RPL23A
RPL9	2.02928e-184	0.906337	1	0.974	6.01297e-180	Ribosomal genes-hi fibroblasts	RPL9
RPS13	3.83442e-182	0.974784	0.996	0.944	1.13618e-177	Ribosomal genes-hi fibroblasts	RPS13
RPL10A1	1.75923e-180	1.04208	0.996	0.95	5.21279e-176	Ribosomal genes-hi fibroblasts	RPL10A
RPL35	4.12191e-180	1.06584	0.998	0.938	1.22136e-175	Ribosomal genes-hi fibroblasts	RPL35
[truncated: 6,203 more rows]
