# Supplementary material for: Multi-species single-cell transcriptomic analysis of ocular compartment regulons
Source: Nat Commun. 2021 Sep 28;12:5675. doi: 10.1038/s41467-021-25968-8 (PMC8478974; doi:10.1038/s41467-021-25968-8)
Supplement: Supplementary file 6 — Supplementary Data 3 [file 41467_2021_25968_MOESM6_ESM.xlsx]

## Sheet: HumanRetina
Supplementary Data 3: Correlation of cell-type specific marker-gene expression with individual patterns in human retina.
	Pattern_1	Pattern_2	Pattern_3	Pattern_4	Pattern_5	Pattern_6	Pattern_7	Pattern_8	Pattern_9	Pattern_10	Pattern_11	Pattern_12	Pattern_13	Pattern_14	Pattern_15	Pattern_16	Pattern_17	Pattern_18	Pattern_19	Pattern_20	Pattern_21	Pattern_22	Pattern_23	Pattern_24	Pattern_25	Pattern_26	Pattern_27	Pattern_28	Pattern_29	Pattern_30	Pattern_31	Pattern_32	Pattern_33	Pattern_34	Pattern_35	Pattern_36	Pattern_37	Pattern_38	Pattern_39	Pattern_40	Pattern_41	Pattern_42	Pattern_43	Pattern_44	Pattern_45	Pattern_46	Pattern_47	Pattern_48	Pattern_49
SAMD11	0.143	0.032	0.308	0.036	1.178	0.003	0.335	0.037	0.034	0	0.001	0	0.202	0	0.053	0.217	0.266	0.901	0.225	0.494	1.162	1.066	1.373	0.18	1.162	1.426	2.115	0.065	1.267	0.79	0.066	1.627	0.654	0.027	0	0.268	0.129	0.057	0.039	0	0	0.132	0.303	0	0.001	1.061	1.087	0.065	1.662
NOC2L	0.497	0.543	0.003	0	0.629	0.416	0.173	0	0.036	0.124	0.125	0	0.446	0.146	0.311	0.058	0.509	0.003	0.162	0.405	0.408	0.001	0.001	0.437	0.008	0.298	0.521	0.036	0.001	0.565	0.022	1.072	0.001	0.116	0	0.001	0.466	0.562	0.038	0.004	0.377	0.002	0.003	0	0.029	0.429	0.668	0	0.002
KLHL17	0.001	0.002	0.003	0	0.311	0.001	0.001	0.053	0	0.001	0.177	0.023	0.002	0.001	0.027	0.143	0.002	0.002	0.001	0.002	0.093	0.001	0.001	0.002	0.001	0.144	0.002	0	0.003	0.002	0	0.002	0	0.002	0	0.138	0.108	0.007	0	0.001	0.004	0.003	0.002	0	0	0.002	0.001	0	0.003
AGRN	0.156	0.189	0.004	0	0.001	0.3	0	0.019	0	0.001	0.002	0	0.002	0.001	0.049	0.001	0.208	0.002	0.002	0.002	0.004	0.001	0.504	0.001	0.002	0.001	0.001	0	0.661	0.002	0	0.001	0.001	0.001	0	0.001	0.002	0.002	0.03	0.003	0.001	0.003	0.003	0	0.001	0.434	0.003	0	0.003
SDF4	0.004	0.26	0.694	0	0.938	0.357	0.001	0.013	0	0.02	0.084	0	0.254	0.099	0.182	0.282	0.195	0.003	0.264	0.002	0.304	0.576	0.001	0.474	0.04	0.301	0.734	0	0.003	0.004	0	0.003	0.04	0.443	0.102	0.235	0.344	0.355	0.11	0.488	0.004	0.269	0.914	0.078	0.05	0.006	0.562	0.028	0.814
UBE2J2	0.15	0.183	0.003	0	0.002	0.014	0.162	0.007	0	0	0.38	0	0.205	0.081	0.186	0.08	0.301	0.006	0.097	0	0.39	0.001	0.002	0.003	0.439	0.285	0.533	0	0.322	0.582	0	0.002	0.028	0.16	0	0.27	0.292	0.274	0.013	0.501	0.144	0.173	0.005	0.001	0.001	0.002	0.174	0.028	0.278
ACAP3	0.642	0.532	0.345	0.083	0.612	0.561	0	0.022	0.034	0	0.413	0.05	0.467	0.155	0.068	0.143	0.001	0.002	0.274	1.008	0.61	0.002	0.508	0.239	1.762	0.669	0.887	0.035	1.401	1.233	0.063	1.634	0.1	0.171	0.107	0.441	0.474	0.353	0	0.456	0.156	0.168	0.411	0.034	0.081	0.562	1.153	0.051	0.166
MXRA8	0.176	0.003	0.002	0	0.001	0.001	0.002	0	0	0	0.001	0	0.001	0.081	0.002	0.001	0.078	0.952	0.001	0	0.002	0.001	0.003	0.001	0.001	0.001	0.001	0	0.002	0.001	0	0.002	0	0.001	0	0.002	0.002	0.001	0.1	0.002	0.183	0.003	0.002	0	0	0.008	0.003	0	0.002
AURKAIP1	1.211	0.723	0.51	0	0.646	0.685	0.122	0.166	0	0.358	1.171	0	0.292	0.068	0.444	0.574	0.599	0.002	0.381	0	0.964	0.291	0.945	0.999	0.683	0.645	0.518	0.018	0.354	0	0.056	0.001	0.324	0.883	0.272	0.204	0.294	0.585	0.114	0.496	0.316	0.458	0.426	0	0.217	0.808	0.045	0.027	0.128
MIB2	0.003	0.122	0.358	0	0.001	0	0.205	0.053	0	0.001	0.376	0.024	0.202	0.073	0.203	0.095	0.157	0.003	0.058	0.002	0.002	0.306	0.537	0.373	0.001	0.002	0.551	0.036	0.002	0.002	0	0.002	0.026	0.205	0.094	0.271	0.144	0.019	0.049	0.002	0.001	0.126	0.407	0	0.044	0	0.488	0	1.124
GABRD	0.003	0.001	0.003	0	0.002	0.001	0.001	0	0.034	0.001	0.001	0	0.246	0.003	0.002	0.001	0.002	0.002	0.001	0.635	0.002	0.001	0.002	0.001	0.002	0.001	0.003	0	0.002	0.003	0	0.003	0	0.002	0	0.001	0.224	0.003	0.016	0.002	0.002	0.002	0.002	0	0.001	0.001	0.003	0	0.002
PRKCZ	0.002	0.561	0.003	0.042	0.002	0.001	0.005	0.06	0.034	0.096	0.001	0	0.3	0.077	0.312	0.207	0.131	0.002	0.056	0	0.537	0.002	0.001	0.241	0.002	0.548	0.003	0	0.002	0.53	0	0.002	0.005	0.242	0.041	0.001	0.432	0.178	0	0.003	0.2	0.021	0.004	0.041	0	0.436	0.122	0.027	0.402
SKI	0.001	0.058	0.003	0	0.001	0	0.001	0.016	0	0	0.002	0	0.001	0.008	0.018	0.098	0.155	1.086	0.133	0	0.002	0.001	0.002	0.002	0.002	0.002	0.002	0	0.002	0.583	0	0.001	0.002	0.062	0	0.001	0.144	0.183	0.038	0.002	0.215	0.171	0.589	0.001	0	0.001	0.001	0	0.001
PLCH2	0.35	0.241	0.34	0.041	0.908	0.53	0.124	0.028	0.073	0.003	0.005	0	0.616	0.086	0.117	0.172	0.147	0	0.219	0.544	1.243	0.816	0.715	1.216	0.001	1.044	1.298	0.036	0.714	0.71	0.027	0.54	0.014	0.531	0.046	0.331	0.34	0	0	0.764	0.36	0.001	0	0.077	0.068	0.376	1.202	0.029	0.772
PANK4	0.326	0.002	0.001	0	0.001	0.001	0	0.007	0	0.102	0.109	0	0.642	0.091	0.077	0.015	0.001	0.439	0.016	0.002	0.375	0.001	0.002	0.001	0.005	0.222	0.002	0	0.328	0.003	0	0.001	0.013	0.219	0.049	0.105	0.002	0.035	0.014	0.475	0.002	0.002	0.005	0	0.001	0.442	0.474	0	0.178
TPRG1L	0.152	0.6	0.328	0.042	0.001	0.011	0.072	0.006	0	0.001	0.168	0	0.246	0.145	0.083	0.063	0.021	0.001	0.078	0.63	0.783	0.001	0	0.003	0.002	0.001	0.001	0.017	0.002	0.002	0	0.002	0	0.002	0	0.002	0.255	0.001	0.015	0.475	0.217	0.156	0.002	0	0.001	0.001	0.002	0	0.002
WRAP73	0.164	0.108	0.003	0	0.003	0.469	0.007	0.004	0	0.261	0.197	0	0.002	0.01	0.002	0.067	0.316	0.001	0.032	0.002	0.281	0.001	0.001	0.229	0.001	0.136	0.001	0.024	0.002	0.004	0	0.002	0.025	0.06	0	0.157	0.139	0.001	0	0.002	0.168	0.006	0.344	0	0.029	0.357	0.001	0	0.304
LRRC47	0.004	0.39	0.002	0	0.613	0	0.351	0.018	0.037	0.01	0.065	0.022	0.236	0.094	0.22	0.213	0.394	0.003	0.119	0.002	0.18	0.002	0.001	0.431	0.008	0.002	0.001	0.019	0.002	0.003	0.026	0.002	0.019	0.251	0.036	0.108	0.319	0.245	0.067	0.003	0.135	0.113	0.004	0	0.046	0.417	1.02	0	0.003
CEP104	0.124	0.158	0.353	0	0.625	0.468	0.001	0.013	0	0.001	0.001	0	0.195	0.119	0.129	0.475	0.002	0.001	0.063	0.001	0.149	0.001	0.002	1.118	0.02	0.167	0.59	0	0.329	0.014	0	0.002	0.004	0.169	0	0.583	0.542	0.308	0.014	0.003	0.148	0.003	0.001	0	0	0.427	0.327	0	0.185
AJAP1	0.002	0.314	0.001	0	0.002	0	0	0.016	0	0.001	0.003	0	0.002	0.016	0.05	0.027	0.001	0.001	0.001	0.003	0.002	0.001	0.001	0.002	0.002	0.002	0.001	0	0.002	0.004	0	0.001	0	0.001	0	0.001	0.134	0.001	0	0.003	0.001	0.004	0.003	0	0	0.002	0.002	0	0.002
KCNAB2	0.155	0.985	0.322	0	0.33	0.001	0.001	0.042	0	0.001	0.002	0.055	0.49	0.099	0.045	0.119	0.283	0.002	0.135	0.003	0.003	0.001	0.002	0.003	0.002	0.001	0.001	0	0.002	0.003	0.048	0.002	0.001	0.117	0	0.607	0.449	0	0.031	0.002	0.002	0.089	0.93	0	0.073	0.001	0.002	0	0.002
CHD5	0.003	0.352	0.004	0	0.002	0	0	0.043	0.034	0.001	0.002	0.034	1.167	0.184	0.318	0.187	0.001	0.003	0.001	0.004	0.13	0.002	0.004	0.238	0.003	0.003	0.002	0	0.002	0.002	0	0.53	0.011	0.215	0	0.438	1.259	0.579	0.015	0.001	0.001	0.001	0.003	0	0	0.434	0.001	0	0.001
ICMT	0.201	0.169	0.003	0	0.323	0	0.001	0.007	0	0.025	0.003	0.025	0.001	0.097	0.147	0.122	0.145	0.001	0.05	0.613	0.172	0.261	0.002	1.037	0.779	0.502	0.003	0.018	0.322	0.001	0.025	0.001	0.105	0.002	0	0.002	0.001	0.422	0.028	0.002	0.002	0.362	0.001	0	0	0.407	1.131	0	0.002
ACOT7	0.155	0.965	0.33	0	0.33	0.001	0.373	0.046	0.035	0	0.184	0	0.612	0.126	0.394	0.495	0.008	0.318	0.084	0.658	0.305	0.004	0.001	0.472	0	0.151	0.003	0.014	0.003	0.001	0	0.001	0.003	0.113	0.054	0.202	0.474	0.206	0.037	0.002	0.133	0.002	0.003	0	0	0.002	0.134	0.036	0.003
PLEKHG5	0.002	0.017	0.002	0	0.003	0.001	0	0.006	0	0	0.001	0	0.003	0.009	0.049	0.001	0.002	0.004	0.003	0.001	0.003	0.001	0.002	0.003	0.001	0.002	0.002	0	0.002	0.002	0	0.001	0.001	0.002	0	0.001	0.002	0.002	0.014	0.003	0.002	0.003	0.004	0	0.072	0.002	0.003	0.029	0.299
NOL9	0.003	0.182	0.003	0	0.003	0.002	0.001	0.013	0	0	0.165	0	0.003	0.001	0.091	0.024	0.003	0.001	0.003	0.001	0.002	0.001	0.546	0.239	0.001	0.002	0.001	0	0.002	0.002	0	0.003	0.001	0.003	0	0.293	0.116	0.003	0	0.003	0.139	0.118	0.003	0	0.001	0.001	0.509	0	0.002
ZBTB48	0.002	0.004	0.008	0	0.003	0.001	0.002	0.015	0	0.092	0.178	0	0.002	0.08	0.019	0.061	0.001	0.006	0.004	0.001	0.186	0.002	0.001	0.002	0	0.002	0.002	0	0.003	0.494	0	0.524	0.017	0.002	0	0.001	0.002	0.199	0.015	0.003	0.141	0.364	0.01	0	0.001	0.002	0.524	0	0.002
KLHL21	0.147	0.176	0.003	0	0.002	0.002	0.001	0.015	0	0.001	0.188	0	0.207	0.135	0.23	0.049	0.016	0.004	0.002	0.001	0.309	0.306	0.556	0.002	0.002	0.002	0	0	0.003	0.004	0	0.003	0	0.002	0	0.001	0.002	0.342	0.03	0.728	0.004	0.005	0.002	0.04	0.085	0.002	0.002	0	0.001
DNAJC11	0.004	0.274	0.001	0	0.327	0.008	0.001	0.023	0	0	0.002	0.023	0.178	0.131	0.092	0.116	0.15	0.457	0.093	0	0.263	0.001	0.001	0.242	0.012	0.002	0.002	0	0.002	0.577	0	0.575	0	0.002	0.061	0.001	0.142	0.113	0.069	0.455	0.31	0.344	0.397	0	0.045	0.006	0.881	0.042	0.285
CAMTA1	0.686	1.253	0.652	0	0.788	0.003	0	0.013	0.032	0.137	0.594	0.034	1.058	0.197	0.553	0.748	0.617	1.036	0.136	0.96	1.333	0.87	1.058	1.85	0.935	0.715	0	0.077	0.661	0.777	0.049	0.759	0.077	0.473	0.097	0.455	1.563	0.622	0.105	0.45	0.317	0.417	1.261	0.044	0.045	0.808	1.545	0.028	0.693
ERRFI1	0.143	0.28	0.002	0	0.001	0	0	0.012	0	0	0.214	0	0.248	0.088	0.133	0.145	0.273	1.675	0.19	0.584	0.006	0.001	0.004	0.003	0.004	0.155	0.001	0	0.002	0.002	0	0.003	0.002	0.139	0	0.001	0.119	0.145	0.105	0.454	0.001	0.002	0.001	0	0	0.001	0.2	0.027	0.304
SLC45A1	0.002	0.269	0.004	0	0.002	0	0	0.003	0	0	0.19	0	0.206	0.008	0.091	0.053	0.002	0.32	0.001	0.001	0.003	0.001	0.001	0.001	0	0.002	0.001	0	0.002	0.005	0	0.002	0.001	0.002	0	0.132	0.001	0.364	0	0.002	0.002	0.003	0.002	0	0	0.002	0.002	0	0.003
ENO1	0.504	1.701	0.859	0.083	1.076	0.784	0.346	0.118	0.068	0.126	0.002	0.049	0.647	0.23	1.327	0.21	3.319	1.32	0.385	0.001	0.435	0.243	0.789	0.241	0.501	0.401	0.003	0.027	0.857	1.216	0.054	0.002	0.05	0.681	0.149	0.46	0.903	1.625	0.197	0.483	0.97	1.012	0.397	0	0.128	0.001	0.441	0	0.444
H6PD	0.003	0.047	0.005	0	0.311	0	0.002	0	0	0	0.001	0	0.001	0.028	0.141	0.102	0.002	0.003	0.181	0.001	0.133	0.001	0.001	0.001	0.001	0.001	0.002	0	0.321	0.005	0.022	0.001	0.001	0.061	0	0.001	0.001	0.001	0	0.003	0.134	0.001	0.002	0	0.03	0.001	0.193	0	0.003
SPSB1	0.001	0.001	0.005	0	0.002	0.001	0	0	0	0.001	0.199	0	0.001	0.001	0.412	0.001	0.001	0.325	0.001	0.002	0.003	0.002	0.001	0.002	0.002	0.002	0.001	0	0.001	0.002	0	0.001	0.008	0.061	0	0.001	0.002	0.001	0.025	0.001	0.002	0.001	0.002	0	0	0.001	0.006	0	0.002
PIK3CD	0.002	0.244	0.351	0	0.002	0.002	0.001	0.016	0	0	0.002	0	0.003	0.087	0.047	0.121	0.002	0.002	0.069	0.001	0.003	0.002	0.002	0.003	0	0.002	0.002	0	0.002	0.002	0	0.004	0	0.002	0	0.001	0.19	0.039	0.015	0.002	0.002	0.242	0.329	0	0.113	0.002	0.007	0	0.002
CLSTN1	1.298	1.2	0.34	0.108	0.467	0.429	0.188	0.02	0.035	0.141	1.185	0.025	1.002	0.203	0.273	0.145	1.088	0.665	0.215	0.412	1.743	0.251	0.001	2.415	0.658	0.814	1.511	0.044	1.565	0.581	0.034	0.553	0.019	0.827	0.095	0.745	1.761	0.518	0.036	0.346	0.452	0.823	0.371	0	0.029	0.413	0.177	0.028	1.605
LZIC	0.002	0.139	0.002	0	0.001	0.001	0.006	0	0	0	0.001	0	0.002	0.03	0.054	0.001	0.005	0.445	0.064	0.846	0.212	0.003	0.001	0.002	0.002	0.17	0.002	0	0.002	0	0	0.005	0	0.1	0	0.141	0.133	0.001	0.049	0.004	0.002	0.169	0.005	0.08	0.091	0.444	0.002	0	0.002
NMNAT1	0.162	0.006	0.004	0	0.001	0.001	0.001	0.02	0	0	0.002	0	0.001	0.001	0.001	0.002	0.001	0.444	0.002	0.002	0.002	0.001	0.002	0.002	0.001	0.154	0	0	0.002	0.002	0	0.001	0	0.001	0	0.132	0.117	0.001	0.013	0.002	0.001	0.003	0.002	0	0.001	0.378	0.004	0	0.003
PGD	0.004	0.461	0.562	0	0.303	0	0.001	0.043	0	0.001	0.192	0	0.001	0.209	0.19	0.198	0.182	0.468	0.361	0.41	0.55	0.001	0.001	0.994	0.002	0.306	0.001	0.018	0.978	0.845	0.026	0.002	0.051	0.163	0	0.152	0.001	0.226	0.079	0.459	0.467	0.3	0.463	0	0.089	0.001	0.075	0.026	0.001
DFFA	0.002	0.401	0.348	0	0.002	0.002	0.001	0.052	0	0	0.006	0	0.2	0.056	0.075	0.207	0.292	0.002	0.064	0.656	0.25	0.001	0.498	0.441	0.003	0.002	0.004	0.018	0.002	0.699	0.023	0	0.001	0.001	0	0.244	0.14	0.047	0.015	0.003	0.004	0.133	0.885	0	0.001	0.001	0.278	0	0.002
PEX14	0.426	0.272	0.002	0	0.001	0.278	0.001	0.06	0.034	0	0.045	0	0.23	0.103	0.048	0.065	0.001	0.002	0.001	0.395	0.527	0.54	0.545	0.547	0.004	0.704	1.073	0	0.333	0.559	0.024	0.001	0.09	0.035	0	0.269	0.479	0.002	0.022	0.003	0.138	0.113	0.008	0	0.001	1.177	0.573	0.052	0.147
TARDBP	0.558	0.704	0.001	0	0.618	0.448	0.383	0.001	0.034	0.361	0.006	0.024	0.667	0.251	0.2	0.026	0.37	0.976	0.077	0.39	0.216	0.859	0.56	0.233	1.62	0.653	0.002	0.032	0.852	0.536	0.021	0.795	0.011	0.124	0.001	0.306	0.352	0.003	0.09	0.344	0.143	0.003	0.003	0	0.028	0.013	0.361	0.029	0.886
EXOSC10	0.322	0.053	0.555	0	0.767	0.001	0	0.016	0	0.021	0.174	0.034	0.002	0.053	0.165	0.064	0.003	0.004	0.086	0.001	0.06	0.002	0.001	0.448	0.737	0.434	1.135	0.021	0.326	0.002	0	0.002	0.029	0.002	0.057	0.001	0.14	0.14	0.037	0.003	0.001	0.281	0.334	0	0.001	0.001	0.519	0	0.002
MTOR	0.002	0.383	0.004	0	0.309	0.001	0	0.015	0	0.001	0.002	0	0.001	0.086	0.105	0.001	0.004	0.448	0.002	0.001	0.176	0.001	0.002	0.002	0.001	0.001	0.582	0	0.002	0.014	0.022	0.002	0.007	0.001	0	0.133	0.002	0.168	0	0.004	0.14	0.001	0.004	0	0.001	0.001	0.167	0	0.004
UBIAD1	0.001	0.201	0.003	0	0.35	0.333	0.002	0.006	0	0.001	0.038	0	0.001	0.068	0.001	0.016	0.003	0.002	0.001	0.002	0.003	0.001	0.002	0.476	0	0.165	1.098	0	0.001	0.002	0	0.002	0.005	0.003	0	0.157	0.002	0.107	0.027	0.471	0.013	0.003	0.002	0	0.003	0.014	0.702	0	0.176
MAD2L2	0.001	0.041	0.002	0	0.001	0	0	0.06	0	0.001	0.012	0	0.001	0.132	0.06	0.024	0.002	0.469	0.002	0.399	0.001	0.001	0.003	0.002	0.001	0.307	0.001	0	0.002	0.004	0	0.003	0	0.06	0	0.001	0.19	0.001	0.014	0.447	0.301	0.322	0.386	0.001	0.064	0.363	0.004	0	0.002
MTHFR	0.365	0.486	0.34	0	0.001	0.001	0.001	0.014	0	0	0.343	0	0.002	0.101	0.078	0.032	0.132	0.002	0.153	0.407	0.005	0.001	0.001	0.67	0.003	0.002	0.002	0	0.004	0.508	0	0.001	0.005	0.11	0	0.409	0.658	0.098	0.039	0.464	0.003	0.276	0.002	0	0.09	0.001	0.003	0	0.003
CLCN6	0.005	0.83	0.325	0.043	0.333	0.005	0.001	0.004	0	0	0.008	0.023	0.002	0.045	0.507	0.005	0.268	0.439	0.082	0.001	0.384	0	0.001	0.231	0.477	0.002	0.003	0	0.663	0.002	0.026	0.004	0.002	0.17	0	0.29	0.464	0.678	0.001	0	0.14	0.002	0.002	0.043	0.001	0.008	0.718	0	0.003
KIAA2013	0.005	0.252	0.336	0	0.002	0	0.001	0.014	0	0.001	0.11	0	0.416	0.063	0.052	0.196	0.012	0.001	0.197	0.003	0.399	0.001	0.001	0.002	0.002	0.16	0.001	0	0.332	0	0	0.581	0.001	0.002	0.001	0.141	0.273	0	0.001	0.351	0.002	0.002	0.713	0	0.086	0.003	0.002	0	0.003
PLOD1	0.002	0.146	0.004	0	0.002	0.003	0.001	0.006	0	0.001	0.007	0	0.001	0.04	0.188	0.108	0.003	0.758	0.105	0.001	0.004	0.001	0.002	0.002	0.001	0.002	0.001	0	0.002	0.001	0	0.002	0.002	0.113	0	0.143	0.195	0.302	0.036	0.36	0.007	0.176	0.321	0.001	0.001	0.001	0.003	0	0.003
MFN2	0.003	0.678	0.003	0	0.003	0.363	0	0.023	0.034	0.254	0.141	0.022	0.459	0.101	0.25	0.143	0.137	0.444	0.01	0.003	0.36	0.218	0.528	0.474	0.001	0.355	0.002	0.018	0.002	0.002	0	0	0	0.172	0	0.515	0.398	0.337	0.023	0.005	0.001	0.008	0.01	0	0.041	0.336	0.002	0.029	0.002
VPS13D	0.002	0.536	0.35	0	0.315	0.001	0.001	0.008	0	0.098	0.198	0	0.001	0.14	0.045	0.114	0.321	0.001	0.034	0.38	0.486	0.001	0.003	0.582	0.002	0.002	0.514	0	0.328	0.002	0	0.001	0.015	0.122	0	0.107	0.779	0.326	0.027	0.005	0.147	0.009	0.01	0	0.003	0.438	1.217	0	0.002
DHRS3	0.001	0.003	0.344	0	0.327	0.001	0	0.015	0	0.001	0.001	0	0.001	0.007	0.234	0.084	0.002	0.768	0.153	0.002	0.094	0.002	0.003	0.3	0.002	0.002	0.001	0	0.003	0	0	0.001	0	0.058	0	0.105	0.002	0.005	0.163	1.076	0.183	0.499	0.004	0.079	0.044	0.001	0.153	0	0.003
PRDM2	0.174	0.038	0.656	0	0.001	0.001	0.002	0.021	0.033	0	0.003	0.025	0.19	0.031	0.167	0.03	0.186	0.001	0.157	0.384	0.329	0.002	0.002	0.477	0.004	0.156	0.003	0.032	0.325	0.582	0.034	0.546	0.004	0.234	0.096	0.291	0.795	0.46	0.05	0.462	0.006	0.002	0.008	0.042	0.069	0.011	0.789	0.03	0.589
CASP9	0.003	0.027	0.005	0	0.002	0.001	0.001	0.05	0	0.001	0.098	0	0.001	0.017	0.023	0.166	0.132	0.001	0.11	0.002	0.085	0.001	0.002	0.002	0.739	0.145	0.001	0.017	0.354	0.001	0	0.001	0.001	0.002	0	0.001	0.207	0.009	0.014	0.003	0.003	0.153	0.003	0	0	0.002	0.784	0	0.002
DNAJC16	0.297	0.659	0.004	0.038	0.33	0.003	0	0	0	0	0.002	0.027	0.2	0.006	0.075	0.148	0.011	0.005	0.002	0.609	0.507	0.292	0.529	0.245	0.709	0.001	0.002	0.032	0.004	0.514	0	0.002	0	0.109	0.051	0.002	0.559	0.175	0.025	0.587	0.002	0.168	0.003	0	0.001	0.001	0.137	0	0.002
PLEKHM2	0.003	0.133	0.005	0	0.001	0.001	0.001	0.01	0	0.001	0.005	0.025	0.203	0.049	0.19	0.159	0.002	0.001	0.239	0.001	0.182	0.575	0.004	0.003	0.68	0.001	0.001	0	0.001	0.008	0	0.001	0.015	0.002	0	0.002	0.14	0.534	0.08	0.359	0.29	0.162	0.001	0	0.001	0.001	0.005	0	0.316
SPEN	0.166	0.045	0.349	0	0.638	0.485	0	0.01	0	0.001	0.207	0	0.193	0.011	0.179	0.142	0.295	0.323	0.237	0.002	0.075	0.001	0.001	0.77	0.614	0.004	0.001	0	0.636	0.003	0	0.001	0	0.047	0.085	0.55	0.597	0.152	0.035	0	0.328	0.166	0.412	0.042	0.001	0.434	0.002	0.054	0.002
ZBTB17	0.002	0.248	0.687	0	0.003	0.001	0.005	0.015	0	0	0.003	0	0.002	0.074	0.052	0.135	0.186	0.002	0.001	0.855	0.002	0.296	0.002	0.001	0.001	0.277	0.002	0	0.001	0.001	0	0.001	0.04	0.111	0	0.002	0.002	0.397	0	0	0.002	0.001	0.4	0.001	0	0.002	0.34	0	0.001
ARHGEF19	0.002	0.002	0.002	0.042	0.002	0.002	0.001	0	0	0	0.107	0	0.001	0.001	0.001	0.001	0.002	0.317	0.002	0.002	0.002	0	0.002	0.001	0.001	0.001	0.004	0	0	0.001	0	0.001	0	0.001	0	0.001	0.002	0.002	0	0.002	0.001	0.003	0.002	0	0.001	0.001	0.002	0	0.003
SZRD1	0.393	0.225	0.676	0	0.617	0.468	0.001	0.047	0.034	0.355	0.002	0	0.001	0.18	0.377	0.168	0.001	0.958	0.001	0.002	0.261	0.001	0.546	0.235	0.694	0.293	0.001	0.018	0.455	0.002	0	0.518	0.001	0.111	0	0.001	0.391	0	0.053	0.013	0.131	0.329	0.002	0	0.041	0.002	0.002	0	0.189
NECAP2	0.003	0.241	0.353	0	0.001	0	0	0.012	0	0	0.003	0	0.001	0.002	0.117	0.069	0.002	0.004	0.259	0.001	0.088	0.001	0.003	0.247	0.004	0.005	0.001	0.017	0.36	0.003	0	0.001	0.001	0.114	0	0.001	0.112	0.002	0.09	1.051	0.273	0.684	0.336	0.038	0.13	0.006	0.481	0	0.002
ATP13A2	0.296	1.879	0.351	0.043	0.001	0.002	0.35	0.016	0.037	0.001	0.181	0	0.447	0.241	0.469	0.666	0.157	0.002	0.062	0.001	0.131	0.001	0.003	0.234	0.553	0.281	0	0	0.001	0.002	0	0.001	0.007	0.052	0.053	0.106	0.728	0.778	0.047	0.006	0.002	0.003	0.002	0	0.058	0.001	0.002	0	0.003
SDHB	0.174	0.704	0.458	0	0.003	0.456	0.008	0.026	0	0	0.188	0	0.001	0.016	0.25	0.141	0.299	0.312	0.229	0.002	0.668	0.358	0.001	0.231	0.002	0.292	0.574	0	0.003	0.003	0	0.001	0.065	0.185	0.047	0.244	0.003	0.001	0.033	0.002	0.55	0.282	0.003	0.062	0.073	0.001	0.003	0.026	0.004
PADI2	0.151	0.133	0.007	0	0.005	0.002	0	0.007	0	0.104	0.002	0	0.002	0.003	0.044	0.002	0.671	0.004	0.033	0.004	0.437	0.002	0.697	0.365	0.002	0.162	0.001	0	0.002	0.582	0	0.002	0.003	0.113	0.095	0.106	0.143	0	0	0.006	0.003	0.011	0.004	0	0	0.025	1.237	0	0.002
RCC2	0.159	0.303	0.002	0	0.001	0.001	0	0.021	0	0.001	0.002	0	0.203	0.007	0.147	0.001	0.233	0.326	0.199	0.002	0.004	0.266	0.001	0.002	0.002	0.002	0.001	0	0.001	0.005	0.026	1.073	0	0.001	0	0.002	0.254	0.343	0.015	0.827	0.139	0.117	0.35	0.002	0.092	0.003	0.003	0	0.002
ARHGEF10L	0.002	0.114	0.003	0	0.002	0.497	0.001	0.02	0	0	0.003	0	0.193	0.004	0.229	0.088	0.002	0.44	0.006	0.002	0.003	0	0.509	0.001	0.002	0.001	0.002	0	0.003	0.002	0	0.576	0.001	0.003	0	0.001	0.001	0.001	0.012	0.008	0.352	0.189	0.003	0	0.002	0.003	0.003	0	0.001
IGSF21	1.272	0.072	0.002	0	0.319	1.273	0.149	0.001	0.084	0.003	0.816	0	0.001	0.103	0.03	0.045	0.001	0.001	0.097	0.001	0.003	0.001	0.003	0.002	0.002	0.135	0.001	0	0.001	0.002	0	0.002	0	1.078	0.192	0.297	0.002	0.04	0	0.463	0.309	0.005	0.927	0.001	0.001	0.001	0.002	0.026	0.003
ALDH4A1	0.162	0.445	0.002	0.043	0.001	0	0.001	0.006	0	0	0.006	0.023	0.001	0.028	0.058	0.044	0.128	0.327	0.001	0.003	0.091	0.266	0.001	0.247	0	0.14	0.004	0	0.002	0.516	0	0.001	0	0.003	0	0.216	0.002	0.517	0.016	0.002	0.003	0.002	0.003	0	0	0.001	0.002	0.025	0.003
UBR4	0.148	0.196	0.002	0	0.343	0.001	0.001	0.004	0.047	0	0.201	0.056	0.455	0.079	0.242	0.001	0.003	0.507	0.2	0.599	0.385	0.277	0.002	0.232	0.004	0.57	0.787	0.014	0.363	0.002	0	0.001	0.006	0.236	0	0.629	0.423	0.541	0.051	0.001	0.181	0.002	0.001	0.041	0.041	0.001	0.512	0.025	0.287
EMC1	0.171	0.215	0.001	0	0.317	0.531	0.371	0.01	0.034	0.001	0.003	0	0.002	0.043	0.001	0.146	0.305	0.001	0.006	0.391	0.563	0.291	0.478	0.002	0.03	0.44	0.003	0.032	0.37	0.003	0.048	0.565	0.003	0.001	0	0.245	0.136	0.018	0.044	0.002	0.002	0.133	0.001	0.038	0	0.001	0.445	0.027	0.419
CAPZB	0.733	0.587	1.638	0.042	0.648	0.003	0.191	0.113	0.084	0.519	0.413	0.036	0.425	0.248	0.414	0.381	0.409	0.726	1.213	0.896	0.662	0.001	0.001	0.894	0.001	0.57	0.002	0.038	0.368	1.448	0.028	1.137	0.303	0.791	0.169	0.533	0.694	0.146	0.144	1.775	0.948	1.365	0.722	0.249	0.457	0.008	0.906	0.07	1.063
OTUD3	0.319	0.399	0.002	0	0.002	0.001	0	0.01	0	0.001	0.002	0.022	0.326	0.001	0.094	0.065	0.001	0.002	0.002	0.002	0.007	0.256	0.002	0.002	0.001	0.001	0.001	0	0.002	0.006	0	0.002	0	0.002	0	0.001	0.002	0.336	0.016	0.002	0.001	0.002	0.003	0	0	0.006	0.202	0	0.002
PINK1	0.331	0.35	0.531	0	0.316	0.445	0.001	0.125	0	0.001	0.247	0	0.002	0.056	0.227	0.246	0.185	0.31	0.075	0.645	0.271	0.001	0.002	0.549	0.005	0.302	1.094	0	0.33	0.002	0	0.003	0.031	0.222	0.001	0.376	0.594	0.184	0	0.458	0.182	0.002	0.001	0	0.091	0.001	0.262	0.028	0.715
EIF4G3	0.189	0.644	0.002	0.042	0.32	0.002	0.192	0.012	0.035	0.256	0.422	0.023	0.308	0.033	0.302	0.143	0.174	0.333	0.113	0.401	0.136	0	0.001	1.012	0.001	0.308	0.002	0.021	0.643	0.001	0	0.001	0.001	0.044	0.118	0.142	0.406	0.312	0.093	0.001	0.172	0.003	0.001	0.04	0.071	0.001	1.085	0	0.294
ECE1	0.002	0.093	0.002	0	0.002	0.001	0.001	0.01	0	0.001	0.002	0	0.542	0.001	0.001	0.038	0.419	0.762	0.065	0.002	0.002	0.002	0.002	0.002	0.001	0.002	0.001	0	0.001	0.002	0	0.002	0.003	0.098	0	0.133	0.002	0.064	0.039	0.002	0.001	0.002	0	0	0	0.002	0.003	0	0.004
ALPL	0.002	0.048	0.003	0	0.003	0	0	0.007	0	0.001	0.17	0	0.001	0.034	0.048	0.042	0.002	0.002	0.065	0.001	1.07	0.3	0.004	0.002	0.002	0.528	0.002	0.014	0.322	0.467	0	0.555	0.045	0.002	0	0.107	0.117	0	0.038	0.003	0.003	0.003	0.002	0	0.029	0.432	0.357	0.025	0.57
RAP1GAP	0.881	0.591	0.002	0	0.001	0.489	0	0.023	0.033	0.001	0.001	0.042	1.058	0.141	0.323	0.075	0.025	0.001	0.002	0.004	0.09	0.001	0.002	0.002	0.002	0.003	0.003	0	0.316	0.002	0.025	0.002	0	0.099	0	0.235	0.734	0.002	0.031	0.002	0.002	0.001	0.002	0	0.028	0.425	0.184	0.028	0.186
USP48	0.173	0.176	0.003	0.001	0.317	0.449	0.001	0.064	0.035	0.249	0.461	0.04	0.282	0.12	0.075	0.184	0.129	0.004	0.24	1.244	0.543	0.266	0.531	0.427	0.57	0.274	0.003	0.036	0.003	0.01	0	0.004	0	0.122	0	0.694	0.468	0.024	0.011	0.002	0.13	0.131	0.324	0.001	0.069	0.412	1.447	0	0.001
KDM1A	0.314	0.372	0.001	0	0.002	0.001	0	0.004	0.033	0.251	0.002	0	0.204	0.048	0.195	0.033	0.01	0.001	0.091	0.002	0.292	0.54	0.002	0.003	0.531	0.001	0.001	0	0.003	0.001	0.021	0.001	0	0.002	0.043	0.263	0.132	0.021	0.014	0.003	0.002	0.162	0.329	0	0	0.002	0.003	0	0.491
LUZP1	0.003	0.304	0.541	0	0.001	0.005	0.12	0.019	0.035	0	0.003	0.026	0.21	0.132	0.2	0.185	0.003	0.315	0.027	0.005	0.001	0.001	0.002	0.002	0.003	0.002	0.002	0	0.002	0.002	0	0.001	0	0.092	0	0.242	0.486	0.141	0	0.355	0.002	0.116	0.002	0	0.002	0.002	0.002	0	0.003
TCEA3	0.001	0.003	0.004	0	0.003	0.001	0.001	0	0	0.001	0.001	0	0.001	0.001	0.001	0.002	0.174	0.002	0.001	0.001	0.003	0.001	0.002	0.001	0.002	0.002	0.001	0	0.003	0.001	0	0.001	0	0.114	0	0.002	0.001	0.001	0.026	0.003	0.001	0.001	0.001	0	0.001	0.001	0.211	0	0.002
ID3	0.002	0.18	0.313	0	0.002	0.001	0	0.011	0	0	0.001	0	0.001	0.04	0.085	0.003	0.76	1.511	0.222	0.001	0.002	0.001	0.002	0.002	0.001	0.002	0.001	0	0.002	0.003	0.026	0.001	0	0.002	0	0.001	0.001	0.082	0.341	0.01	0.554	0.173	0.002	0	0.081	0.014	0.773	0	0.003
PITHD1	0.747	0.833	0.305	0	0.328	0.433	0	0.133	0	0.256	0.167	0	0.208	0.154	0.673	0.378	0.188	0.315	0.257	0.631	0.27	0.002	0.597	0.233	0.01	0.181	1.141	0.03	0.003	0.002	0	0.001	0.001	0.409	0	0.382	0.928	0.848	0.054	0.487	0.163	0.164	0.508	0.04	0.041	0.004	0.002	0	0.582
LYPLA2	0.328	0.278	0.002	0.039	0.001	0.834	0.001	0.023	0.034	0	0.027	0	0.002	0.064	0.122	0.23	0.145	0.002	0.004	0.416	0.129	0.001	0.002	0.001	0.003	0.002	0.001	0.019	0.323	0.003	0.021	0.538	0.039	0.22	0.056	0.001	0.671	0.122	0.012	0.001	0.506	0.333	0.002	0	0.032	0.433	1.116	0	0.001
GALE	0.163	0.228	0.003	0	0.003	0.001	0	0.009	0	0	0.204	0	0.209	0.056	0.033	0.16	0.136	0.001	0.069	0	0.003	0.001	0.001	0.002	0.001	0.003	0.003	0	0.002	0.502	0	0.003	0.006	0.103	0	0.158	0.002	0.001	0.014	0.002	0.001	0.005	0.003	0.042	0.001	0.002	0.005	0	0.489
HMGCL	0.159	0.497	0.848	0	0.001	0.514	0.001	0.016	0	0	0.18	0	0.001	0.025	0.003	0.308	0.047	0.001	0.002	0.002	0.002	0.001	0.001	0.199	0.004	0.188	0.003	0	0.003	0.001	0	0.004	0.004	0.001	0	0.242	0.002	0.17	0.056	0.002	0.002	0.003	0.002	0.08	0.088	0.001	0.001	0	0.003
FUCA1	0.002	0.004	0.001	0	0.002	0.001	0.165	0.004	0	0	0.001	0	0.001	0.007	0.02	0.108	0.001	0.002	0.188	0.001	0.129	0	0.002	0.003	0.003	0	0.001	0	0.003	0.002	0	0.002	0	0.111	0	0.001	0.001	0.389	0.031	0.469	0.002	0.283	0.001	0	0.179	0.001	0.003	0	0.697
PNRC2	0.156	0.008	0.002	0	0.001	0.001	0.001	0.014	0.034	0.001	0.168	0	0.002	0.111	0.001	0.023	0.001	0.475	0.001	0.403	0.004	0.001	0.002	0.002	0.004	0.001	0.512	0	0.003	0.005	0	0.003	0	0.058	0.068	0.001	0.154	0.002	0.055	0.003	0.174	0.003	0.003	0	0	0.002	0.003	0	0.002
NIPAL3	0.168	0.561	0.003	0	0.323	0.002	0.485	0.052	0	0.243	0.208	0	0.001	0.122	0.107	0.18	0.001	0.321	0.027	0.393	0.42	0	0.001	0.427	0.002	0.138	0.003	0	0.001	0.003	0	0.001	0.002	0.373	0	0.217	0.144	0.044	0	0.001	0.003	0.154	0.325	0	0.04	0.001	0.141	0	0.406
RCAN3	0.161	0.382	0.559	0	0.32	0.004	0.001	0.049	0	0.001	0.293	0	0.205	0.167	0.292	0.205	0.149	0.002	0.003	0.002	0.513	0.002	0.002	0.48	0.002	0.141	0.003	0	0.002	0.004	0	0.001	0.002	0.43	0.003	0.002	0.115	0.252	0	0.001	0.003	0.003	0.403	0	0	0.01	1.148	0	0.002
CLIC4	0.001	0.049	0.301	0.04	0.002	0.002	0.001	0.014	0	0.001	0.002	0	0.001	0.088	0.241	0.008	0.001	0.632	0.228	0.002	0.397	0.257	0.539	0.206	0.004	0.479	0.578	0.014	0.335	0.457	0.025	1.11	0.151	0	0	0.156	0.244	0.352	0.122	0.365	0.003	0.232	0.323	0	0.076	0.418	0.385	0.023	0.456
SYF2	0.002	0.246	0.676	0	0.001	0.325	0.098	0.058	0.05	0	0.112	0	0.197	0.049	0.171	0.137	0.598	0.003	0.195	0.003	0.34	0.527	0.507	0.232	0.001	0.153	0.501	0	0.329	0.623	0	0.002	0.007	0.305	0.163	0.204	0.128	0.26	0.092	0.876	0.326	0.174	1.056	0.081	0.031	0.349	0.42	0.054	0.369
TMEM50A	0.297	0.669	0.852	0	0.002	0.388	0.001	0.013	0.036	0.001	0.1	0	0.001	0.103	0.166	0.085	0.361	0.44	0.305	0.001	0.488	0.529	0.002	1.004	0.001	0.285	0.522	0.017	0.353	0.001	0.061	0.531	0.082	0.219	0	0.001	0.514	0.142	0.061	0.848	0.561	0.417	0.477	0.038	0.118	0.019	0.765	0	0.294
MTFR1L	0.454	0.922	0.308	0	0.348	0.001	0.346	0.081	0	0.002	0.001	0.022	0.001	0.01	0.197	0.12	0.183	0.753	0.177	0.591	0.184	0.001	0	0.341	0.595	0.126	0.002	0.024	0.351	0.011	0	1.118	0.036	0.319	0	0.269	0.476	0.349	0.088	0.004	0.185	0.169	0.002	0.081	0	0.438	0.586	0	0.199
PDIK1L	0.173	0.003	0.362	0	0.002	0.001	0.001	0.002	0	0.001	0.002	0	0.213	0.001	0.015	0.078	0.179	0.001	0.081	0.001	0.002	0.001	0.001	0.198	0.692	0.191	0.001	0.014	0.668	0.018	0	0.003	0.114	0.003	0.001	0.001	0.197	0.176	0	0.46	0.001	0.002	0.003	0	0	0.016	0.576	0	0.004
DHDDS	0.338	0.192	0.003	0	0.001	0	0.353	0.024	0	0.001	0.005	0	0.001	0.122	0.001	0.167	0.041	0.005	0.001	0.002	0.296	0.26	0.002	0.523	0.001	0.573	0.001	0.016	0.692	0.869	0.034	0.002	0.021	0.211	0	0.001	0.002	0.01	0.036	0.002	0.005	0.119	0.001	0	0.029	0.371	0.002	0	0.003
ARID1A	0.212	0.347	0.503	0	0.002	0.003	0.001	0.064	0.036	0.444	0.005	0.036	0.199	0.099	0.116	0.24	0.303	0.611	0.138	0.388	0.492	0.694	0.524	0.466	0	0.785	0.001	0.042	0.805	0.009	0	0.001	0.008	0.094	0.146	0.864	0.514	0.141	0.12	0.474	0.333	0.33	0.312	0	0.004	0.015	1.102	0.03	0.677
PIGV	0.002	0.002	0.003	0	0.003	0.002	0.001	0.009	0	0.001	0.002	0	0.002	0.002	0.001	0.001	0.048	0.002	0.018	0.001	0.003	0.001	0.002	0.477	0.002	0.002	0.003	0	0.002	0.002	0	0.003	0.001	0.062	0.04	0.001	0.003	0.001	0	0.478	0.004	0.002	0.334	0	0.001	0.003	0.01	0	0.002
ZDHHC18	0.003	0.004	0.295	0	0.002	0.001	0.001	0.011	0	0.001	0.009	0	0.001	0.077	0.188	0.095	0.001	0.001	0.001	0.001	0.128	0.001	0.001	0.231	0.961	0.163	0.002	0	0.001	0.003	0	0.004	0.037	0.339	0	0.138	0.393	0.003	0.015	0.465	0.003	0.001	0.001	0.041	0	0.003	0.495	0	0.003
GPATCH3	0.003	0.181	0.003	0.04	0.003	0.48	0	0.01	0	0	0.009	0	0.001	0.003	0.077	0.077	0.001	0.001	0.123	0.002	0.178	0.001	0.003	0.227	0.003	0.001	0.002	0.017	0.001	0.002	0	0.001	0.013	0.001	0	0.001	0.001	0.007	0	0.457	0.002	0.001	0.002	0	0	0.001	0.213	0	0.186
NUDC	0.94	0.791	0.3	0.038	0.993	0.855	0.561	0.146	0.048	0.137	1.068	0.025	0.747	0.131	0.339	0.556	0.445	0.93	0.363	0.002	0.945	0.001	0.008	0.476	0	0.75	0.003	0.018	0.003	0.03	0.023	0.792	0.059	0.459	0.109	0.142	0.624	0.5	0.096	0.008	0.394	0.747	0.709	0.061	0.149	0.599	1.306	0.039	1.087
SLC9A1	0.002	0.36	0.001	0	0.002	0	0	0.005	0.034	0.001	0.169	0.023	0.001	0.036	0.285	0.002	0.002	0.002	0.012	0.396	0.002	0.001	0.002	0.003	0.002	0.002	0.002	0	0.003	0.003	0	0.001	0	0.002	0	0.108	0.321	0.739	0.001	0.003	0.002	0.002	0.002	0.001	0	0.001	0.003	0	0.186
WDTC1	0.382	0.393	0.001	0	0.001	0.003	0.097	0.009	0	0	0.303	0.022	0.001	0.016	0.401	0.092	0.135	0.433	0.255	0.991	0.543	0.255	0.001	1.313	0.002	0.682	0.002	0.036	0.78	0.73	0.06	0.002	0.064	0.257	0.063	0.137	0.003	0.192	0.05	0.005	0.003	0.176	0.002	0.079	0.043	0.628	0.676	0	1.104
TMEM222	0.156	0.475	0.002	0	0.002	0	0	0.017	0	0.109	0.394	0	0.001	0.04	0.223	0.034	0.002	0.002	0.021	0.001	0.48	0.003	0.001	0	0.002	0.295	0.003	0.017	0.368	0.008	0	0.003	0	0.367	0	0.001	0.337	0.179	0.013	0.464	0.003	0.18	0.003	0.001	0.043	0.002	0.159	0.029	0.882
WASF2	0.141	0.23	0.682	0	0.002	0.474	0.001	0.013	0	0	0.009	0	0.003	0.023	0.197	0.023	0.049	0.469	0.146	0.003	0.003	0.003	0.004	0.237	0.003	0.002	0.002	0.014	0.378	0.008	0	0.002	0.001	0.003	0	0.001	0.133	0.133	0.052	0.466	0.297	0.605	0.582	0	0.071	0.001	0.2	0	0.704
PPP1R8	0.18	0.097	0.003	0	0.002	0	0	0.015	0.063	0.001	0.177	0	0.216	0.028	0.212	0.061	0.018	0.002	0.137	0.003	0.327	0.001	0.002	0.002	0.002	0.141	0.003	0	0.32	0.511	0	0.001	0.017	0.283	0.043	0.167	0.002	0.008	0.056	0.002	0.142	0.003	0.001	0.001	0.002	0.001	0.316	0.041	0.174
RPA2	0.37	0.306	0.324	0	0.304	0.252	0.356	0.013	0.033	0.245	0.17	0	0	0.084	0.077	0.027	0.161	0.003	0.006	0.001	0.176	0.001	0.002	0.003	0.001	0.002	0.586	0.014	0.003	0.523	0	0.522	0.015	0.173	0	0.154	0.287	0.134	0.001	0.003	0.171	0.01	0.015	0.044	0.044	0.425	0.401	0.026	0.194
XKR8	0.156	0.002	0.002	0	0	0	0	0	0	0	0.107	0	0.001	0.003	0.032	0.002	0.153	0.001	0.002	0.404	0.003	0.001	0.002	0.001	0.002	0.002	0.002	0	0.002	0.003	0	0.003	0	0.002	0.05	0.002	0.002	0.002	0	0.005	0.001	0.001	0.001	0	0	0.001	0.003	0	0.001
RCC1	0.165	0.003	0.356	0	0.002	0.002	0	0.014	0	0	0.001	0	0.19	0.001	0.045	0.06	0.002	0.001	0.002	0.002	0.004	0.001	0.001	0.003	0.002	0.135	0.002	0.014	0.326	0.002	0	0.001	0.003	0.001	0	0.002	0.14	0.03	0.013	0.003	0.221	0.003	0.001	0	0.029	0.002	0.002	0	0.004
TRNAU1AP	0.344	0.345	0.002	0	0.001	0.002	0.002	0.017	0	0.323	0.204	0	0.201	0.041	0.2	0.105	0.321	0.761	0.09	0.001	0.092	0.001	0.487	0.001	0.002	0.235	0.533	0.017	0.001	0.003	0.049	0.002	0.006	0.338	0	0.001	0.001	0.256	0.018	0.007	0.138	0.18	0.003	0	0.03	0.013	0.001	0.029	0.001
TAF12	0.164	0.106	0.301	0	0.001	0.001	0.482	0.009	0.037	0.001	0.182	0	0.391	0.041	0.103	0.28	0.608	0.003	0.143	0.002	0.488	0.002	0.002	0.003	0.001	0.141	0.002	0	0.327	0.002	0	0.002	0.04	0.631	0	0.117	0.002	0.293	0.036	0.001	0.002	0.412	0.002	0.043	0.046	0.007	0.002	0	0.002
GMEB1	0.002	0.002	0.002	0	0.002	0.001	0.001	0	0	0.001	0.002	0	0.002	0.004	0.002	0	0.167	0.001	0.082	0.002	0.481	0.001	0.001	0.237	0.003	0.001	0.001	0	0.306	0.002	0	0.001	0	0.001	0	0.238	0.002	0	0.066	0.002	0.001	0.005	0.007	0	0.042	0.001	0.196	0	0.004
YTHDF2	0.473	0.571	0.36	0.043	0.003	0.352	0.329	0.01	0	0	0.175	0	0.2	0.176	0.138	0.074	0.182	0.003	0.096	0.002	0.265	0.255	0.001	0.002	0.001	0.137	0.001	0.023	0.003	0.002	0	0.573	0.002	0.373	0	0.131	0.001	0.289	0.036	0.005	0.002	0.33	0.324	0	0.03	0.443	0.493	0	0.004
SRSF4	0.178	0.314	0.347	0.043	0.304	0.019	0.175	0.006	0.037	0.239	0.002	0.049	0.002	0.086	0.117	0.123	0.209	0.324	0.16	0.385	0.851	0.596	0.003	0.249	0.599	0.142	0.002	0.031	0.32	0.001	0	0.571	0.003	0.218	0.106	0.096	0.197	0.379	0.084	0.003	0.324	0.002	0.394	0.04	0	0.415	0.805	0	0.47
PTPRU	0.161	0.229	0.003	0	0.317	0.002	0	0.009	0.034	0	0.002	0.032	0.001	0.001	0.081	0.135	0.145	0.473	0.062	0.651	0.703	0.29	0.001	0.004	0.453	0.136	0.002	0.016	0.481	0.003	0	0.536	0.001	0.001	0	0.001	0.114	0.311	0.038	0.003	0.003	0.002	0.003	0	0.041	0.002	1.191	0	0.002
PUM1	0.145	0.826	0.359	0	0.001	0.003	0.147	0.009	0	0	0.001	0.057	0.59	0.123	0.158	0.128	0.364	0.005	0.28	0.402	0.44	0.92	0.581	0.496	0.002	0.003	0.002	0	0.001	0.004	0	0.002	0	0.387	0	0.239	0.486	0.361	0.069	0.492	0.281	0.258	0.011	0.001	0.132	0.513	1.041	0.029	0.395
SNRNP40	0.147	0.279	0.004	0	0.314	0	0.001	0.002	0	0.001	0.013	0.022	0.001	0.12	0.133	0.15	0.264	0.001	0.066	0.001	0.301	0.001	0.546	0.002	0.002	0.436	0.002	0.025	0.367	0.476	0	0.001	0.033	0.259	0	0.002	0.692	0.119	0.04	0.003	0.001	0.003	0.001	0.067	0	0.004	0.001	0.025	0.002
ZCCHC17	0.14	0.167	0.002	0	0.002	0.002	0.014	0.112	0	0	0.001	0	0.203	0.222	0.459	0.048	0.299	0.003	0.002	0.138	0.428	0.497	0.002	0.432	0.001	0.3	0.002	0	0.002	0.002	0	0.529	0.037	0.485	0.113	0.141	0.191	0.127	0.051	0.262	0.001	0.149	0.325	0.041	0.043	0.444	0.34	0.025	0.001
TMEM39B	0.002	0.049	0.002	0	0.303	0.003	0	0.042	0	0	0.001	0	0.191	0.001	0.044	0.198	0.001	0.001	0.083	0.002	0.127	0.001	0.001	0.003	0.003	0.002	0.001	0	0.001	0.003	0	0.003	0	0.002	0.043	0.002	0.001	0.016	0.013	0.004	0.184	0.002	0.003	0	0.047	0.002	0.708	0.026	0.003
TXLNA	0.004	0.201	0.241	0	0.002	0.002	0.001	0.012	0	0.001	0.002	0	0.002	0.069	0.084	0.04	0.002	0.438	0.094	0.001	0.133	0	0.006	0.003	0.001	0.002	0.001	0	0.003	0.004	0	0.001	0	0.064	0	0.141	0.132	0.071	0	0.472	0.139	0.002	0.346	0	0.029	0.435	0.005	0	0.002
CCDC28B	0.228	0.274	0.355	0	0.002	0	0.001	0.011	0	0.122	0.183	0	0.001	0.004	0.058	0.096	0.525	0.316	0.102	0.001	0.169	0	0.001	0.544	0.522	0.153	0.002	0.018	0.311	1.109	0	0.005	0.004	0.056	0.043	0.237	0.128	0.039	0.016	0.367	0.002	0.111	0.002	0	0	0.002	0.063	0	0.191
BSDC1	0.167	1.024	0.344	0.056	0.001	0.001	0	0.017	0	0	0.174	0.022	0.4	0.255	0.284	0.005	0.444	0.004	0.079	0.001	0.163	0.533	0.004	0.001	1.641	0.267	1.09	0	0.858	0.002	0	0.529	0.027	0.178	0	0.54	0.235	0.46	0.051	0.351	0.154	0.274	0.332	0	0.001	0.42	0.321	0	0.688
ZBTB8A	0.002	0.107	0.004	0	0.002	0.001	0.001	0.014	0.034	0.001	0.003	0	0.001	0.025	0.089	0.001	0.002	0.001	0.083	0.002	0.224	0.002	0.001	0.002	0.001	0.001	0.001	0	0.353	0.003	0	0.002	0.004	0.055	0.051	0.001	0.002	0	0.015	0	0.003	0.003	0.003	0	0.001	0.003	0.003	0	0.496
ZBTB8OS	0.648	0.303	0	0	0.929	0.478	0.014	0.137	0	0.1	0.174	0	0.002	0.069	0.085	0.22	0.175	0.314	0.275	1.004	0.269	0	0.001	0.202	0.001	0.64	0.515	0.026	0.001	0.498	0	0.511	0.085	0.262	0.06	0.105	0.534	0.176	0.059	0.459	0.002	0.153	0.319	0.033	0.067	0.431	1.003	0.025	0.845
FNDC5	0.001	0.51	0.001	0	0.315	0.009	0	0.023	0	0	0.001	0	0.642	0.017	0.001	0.001	0.001	0.002	0.001	0.002	0.002	0.001	0.001	0.001	0.001	0.001	0.001	0	0.001	0.003	0	0.002	0	0.002	0.056	0.411	0.152	0.005	0	0.008	0.001	0.001	0.002	0	0	0.001	0.001	0	0.002
AK2	0.308	0.225	0.336	0	0.791	0.001	0.001	0.006	0.033	0.001	0.007	0	0.002	0.048	0.189	0.222	0.302	0.002	0.404	0.002	0.261	0.002	0.002	0.877	0.001	0.427	0.51	0.033	0.001	1.464	0.022	0.001	0.056	0.163	0	0.133	0.343	0.166	0.083	1.246	0.329	0.338	0.01	0	0.029	0.004	0.002	0.049	0.172
TRIM62	0.002	0.007	0.003	0.041	0.001	0	0.001	0.007	0	0	0.001	0	0.001	0.001	0.001	0.001	0.001	0.482	0.002	0.003	0.002	0.001	0	0.003	0.002	0.002	0.001	0	0.002	0.002	0	0.002	0	0.002	0	0.001	0.136	0.012	0.001	0.003	0.14	0.003	0.003	0	0.001	0.001	0.005	0	0.003
ZNF362	0.004	0.003	0.002	0	0.332	0	0	0.011	0	0.001	0.007	0	0.346	0.009	0.05	0.049	0.144	0.001	0.102	0.001	0.359	0.001	0.001	0.002	0.002	0.156	0.001	0	0.314	0.002	0	0.562	0.001	0.177	0	0.001	0.115	0.002	0.026	0.003	0.181	0.117	0.001	0	0.001	0.003	0.005	0	0.002
KIAA0319L	0.463	0.122	0.004	0	0.001	0.001	0.172	0.003	0.056	0.368	0.001	0.047	0.002	0.05	0.321	0.249	0.221	0.459	0.024	0.003	0.637	0.289	0.001	0.432	0.515	0.135	0.003	0.018	0.001	0.005	0	0.002	0.04	0.535	0	0.137	0.002	0.164	0.079	0.004	0.005	0.003	0.546	0.04	0.043	0	0.553	0	0.002
NCDN	0.316	1.062	0.004	0	0.002	0.006	0.467	0.033	0.036	0.001	0.004	0	0.193	0.229	0.361	0.038	0.001	0.334	0.001	0.394	0.19	0.001	0.002	0.002	0.002	0.002	0.537	0	0.002	0.553	0	0.524	0.005	0.112	0.041	0.505	0.515	0.003	0.025	0.004	0.002	0.002	0.002	0	0.04	0.365	0.874	0	0.311
PSMB2	0.426	0.334	0.666	0	0.65	0.001	0.001	0.097	0.033	0.016	0.184	0	0.413	0.209	0.284	0.122	0.043	0.33	0.125	0.003	0.438	0.291	0.592	0.575	0.715	0.396	0.002	0	0.384	1.053	0	1.089	0.039	0.194	0.102	0.305	0.53	0.413	0.085	0.475	0.135	0.648	0.299	0	0.157	0.611	0.881	0.036	0.188
TRAPPC3	0.149	0.751	0.69	0	0.002	0.497	0.057	0.047	0	0	0.52	0.026	0.74	0.181	0.305	0.12	0.056	0.001	0.164	0.003	0.005	0.002	0.001	0.344	0.699	0.158	0.001	0	0.004	0.5	0.025	0.002	0.045	0.285	0.055	0.152	0.293	0.139	0.07	0.845	0.002	0.125	0.513	0.043	0.003	0.001	0.468	0	0.587
MAP7D1	0.003	0.842	0.355	0.042	0.317	0.468	0	0.031	0	0.094	0.001	0	0.835	0.308	0.256	0.65	0.168	0.316	0.048	0.563	0.309	0.002	0.51	0.004	0.001	0.263	0.002	0	0.826	0.002	0	0.001	0	0.502	0.05	0.138	0.57	0.293	0.012	0.002	0.427	0.196	0.006	0.061	0	0.001	0.531	0.03	0.001
THRAP3	0.387	0.808	0.683	0	0.004	0.859	0	0.059	0.035	0.001	0.219	0	0.205	0.198	0.304	0.177	0.417	0.328	0.239	0.003	0.785	0.001	0.551	0.428	1.163	0.537	1.305	0.032	0.343	1.115	0	0.493	0.045	0.558	0	0.595	0.327	0.171	0.026	1.016	0.369	0.505	0.002	0.039	0.086	0.001	0.055	0.065	1.158
LSM10	0.308	0.16	0.317	0	0.002	0.001	0.001	0.093	0	0.001	0.196	0	0.001	0.002	0.091	0.228	0.319	0.306	0.266	0.406	0.128	0.001	0.002	0.002	0.001	0.163	1.09	0	0.002	0.582	0	0.002	0.001	0.058	0.057	0.001	0.002	0.303	0.107	0.003	0.768	0.002	0.314	0.042	0.046	0.004	0.001	0	0.002
OSCP1	0.002	0.039	0.327	0	0.002	0.001	0	0.004	0.034	0.001	0.001	0	0.193	0.023	0.128	0.001	0.171	0.004	0.002	0.001	0.135	0.001	0.002	0.001	0.001	0.161	0.001	0	0.358	0.003	0	0.002	0.019	0.003	0.001	0.001	0.002	0.001	0.027	0.008	0.001	0.002	0.002	0	0.001	0.012	0.509	0	0.002
MEAF6	0.561	1.045	0.661	0	0.328	0	0.353	0.163	0	0.245	0.355	0.026	1.02	0.196	0.16	0.263	0.59	0.301	0.253	0.001	0.384	0.269	0.004	0.538	0.726	0.289	0.003	0.033	0.002	0.002	0	0.001	0.038	0.377	0.083	0.566	0.775	0.47	0.097	0.008	0.265	0.337	0.305	0.039	0.107	0.008	0.469	0.069	0.496
GNL2	0.003	0.127	0.003	0	0.001	0.001	0	0.013	0	0	0.214	0	0.001	0.018	0.061	0.115	0.002	0.004	0.119	0.001	0.004	0	0.001	0.433	0.002	0.002	0.002	0	0.001	0.583	0	0.002	0.008	0.237	0	0.002	0.132	0.001	0.042	0.002	0.146	0.006	0.332	0	0.001	0.445	0.002	0	0.003
MANEAL	0.001	0.097	0.002	0	0.001	0.006	0	0.006	0	0	0.002	0.025	0.001	0.036	0.134	0.125	0.001	0.001	0.067	0.001	0.001	0	0.003	0.002	0	0.001	0.001	0	0.003	0.002	0	0.004	0.008	0.121	0	0.248	0.003	0.002	0	0.002	0.002	0.002	0.002	0	0	0.001	0.006	0	0.311
SF3A3	0.003	0.185	0.337	0	0.323	0	0.013	0.014	0	0.001	0.005	0.023	0.001	0.03	0.224	0.09	0.01	0.447	0.27	0.003	0.332	0.256	0.004	0.566	0.538	0.002	0.53	0.019	0.306	0.592	0	0.002	0.009	0.164	0.013	0.24	0.4	0.001	0.046	0.003	0.144	0.159	0.005	0	0.044	0.786	0.136	0	0.285
FHL3	0.002	0.004	0.003	0	0.002	0.001	0	0.002	0	0	0.002	0	0.002	0.001	0.087	0.001	0.001	0.002	0.108	0	0.003	0.001	0.002	0.003	0.001	0.002	0.001	0	0.002	0.002	0	0.003	0	0.061	0	0.002	0.154	0.002	0.051	0.003	0.002	0.28	0.003	0	0.001	0.001	0.005	0	0.003
RRAGC	0.002	0.173	0.352	0	0.001	0.001	0.001	0.006	0	0	0.191	0	0.401	0.128	0.294	0.19	0.002	0.001	0.001	0.002	0.127	0.002	0.001	0.002	0.002	0.152	0.003	0	0.002	0.004	0	0.001	0	0.123	0	0.26	0.001	0.011	0.046	0.003	0.003	0.292	0.004	0.058	0.028	0.001	0.002	0	0.002
AKIRIN1	0.372	0.534	0.361	0	0.469	0.001	0.327	0.002	0.036	0.249	0.008	0	0.001	0.069	0.002	0.328	0.032	0.317	0.093	0.001	0.001	0.002	0.699	0.763	0.001	0.663	0.579	0.03	0.002	0.005	0	0.001	0.005	0.431	0.038	0.159	0.42	0.583	0.084	0.002	0.402	0.115	0.32	0	0	0.005	0.086	0	0.002
PABPC4	0.211	0.574	0.554	0	0.345	0.001	0.001	0.013	0.033	0.002	0.225	0	0.001	0.086	0.338	0.062	0.175	0.501	0.543	1.27	0.507	0.268	0	0.564	0.559	0.295	0.595	0.014	0.002	0.585	0	0.002	0	0.05	0	0.128	0.175	0.356	0.009	0.468	0.409	0.46	0.344	0	0.117	0.419	0.302	0	0.955
TRIT1	0.003	0.372	0.002	0.041	0.002	0.427	0	0	0.035	0.091	0.001	0	0.002	0.004	0.011	0.001	0.001	0.002	0.001	0.398	0.003	0.002	0.002	0.199	0.002	0.137	0.001	0	0.002	0.003	0	0.002	0.001	0.113	0	0.111	0.001	0.444	0.029	0.001	0.003	0.16	0.003	0	0.001	0.002	0.004	0	0.002
MYCL	0.002	0.003	0.002	0	0.001	0	0.001	0.001	0	0	0.003	0	0.001	0.002	0.002	0.002	0.011	0.003	0.094	0.001	0.003	0.001	0.001	0.002	0.002	0.001	0.002	0	0.002	0.003	0	0.002	0.001	0.002	0	0.001	0.002	0.002	0	0.002	0.003	0.002	0.003	0	0	0.003	0.006	0	0.002
MFSD2A	0.15	0.003	0.006	0	0.001	0.002	0.002	0.009	0	0.001	0.002	0	0.001	0.029	0.091	0.014	0.811	0.003	0.057	0.001	0.003	0.002	0.001	0.002	0.002	0.002	0.001	0.014	0.003	0.508	0	0.001	0	0.093	0	0.001	0.003	0	0	0.003	0.002	0.003	0.003	0	0	0.001	0.001	0	0.003
PPT1	0.679	0.41	0.342	0.038	0.302	0.322	0.028	0.01	0.096	0.253	0.237	0.025	0.188	0.109	0.187	0.188	0.446	0.002	0.588	0.393	0.408	0.389	0.002	0.429	0.002	0.221	0.002	0.014	0.002	0.592	0	0.513	0.012	0.325	0	0.246	0.541	0.001	0.061	0.451	0.784	0.792	0.582	0.054	0.229	0.001	0.225	0.027	0.003
ZMPSTE24	0.145	0.091	0.003	0	0.003	0.001	0.002	0.002	0	0.007	0.001	0	0.002	0.005	0.037	0.182	0.024	0.003	0.226	0.4	0.002	0.001	0.001	0.002	0.001	0.002	0.003	0	0.002	0.004	0	0.004	0.001	0.001	0	0.001	0.137	0.04	0	0.476	0.14	0.339	0.002	0	0.041	0.001	0.004	0	0.188
SMAP2	0.317	0.537	0.716	0	0.002	0	0.001	0.004	0	0.237	0.109	0	0.205	0.165	0.236	0.002	0.001	0.001	0.465	0.466	0.215	0.281	0.571	0.779	0.001	0.002	0.003	0	0.002	0.002	0	0.002	0	0.379	0	0.001	0.299	0.083	0.026	0.464	0.384	0.772	0.003	0.044	0.219	0.03	0.991	0	0.446
EXO5	0.003	0.187	0.001	0	0.331	0	0.001	0	0	0	0.002	0	0.002	0.055	0.04	0	0.001	0.311	0.001	0.002	0.004	0.001	0.001	0.002	0.001	0.002	0.002	0	0.004	0.003	0	0.001	0	0.062	0	0.001	0.13	0.02	0.047	0.001	0.001	0.002	0.002	0	0	0.001	0.003	0	0.391
RIMS3	0.001	0.128	0.002	0	0.002	0.005	0	0.013	0	0.001	0.184	0	0.001	0.079	0.304	0.082	0.017	0.001	0	0.003	0.187	0.001	0.001	0.002	0.001	0.001	0.002	0	0.004	0.001	0	0.002	0	0.093	0	0.002	0.153	0.761	0	0.006	0.001	0.121	0.002	0	0	0.001	0.002	0	0.002
NFYC	0.001	0.208	0.001	0.04	0.001	0	0.001	0.003	0	0	0.166	0.049	0.207	0.135	0.147	0.184	0.003	0.757	0.226	0.002	0.358	0	0.001	0.566	0.001	0.144	0.001	0	0.002	0.587	0	0.004	0.005	0.002	0.044	0.168	0.225	0.185	0.024	0.005	0.143	0.454	0.011	0	0.088	0.002	0.509	0	0.002
CTPS1	0.002	0.173	0.003	0	0.001	0.48	0	0.009	0	0	0.003	0	0.001	0.026	0.083	0.001	0.002	0.002	0.001	0.001	0.003	0.002	0.002	0.001	0.003	0.001	0.001	0	0.002	0.503	0	0.001	0	0.174	0	0.134	0.131	0.281	0	0.002	0.14	0.002	0.002	0	0	0.002	0.001	0	0.002
RIMKLA	0.002	0.338	0.002	0	0.336	0.001	0.002	0.098	0	0.001	0.001	0	0.002	0.04	0.042	0.221	0.002	0.002	0.002	0.002	0.188	0.001	0.003	0.24	0.003	0.002	0.587	0.017	0.002	0.002	0	0.002	0.006	0.002	0.051	0.002	0.347	0.784	0	0.003	0.002	0.005	0.002	0.001	0.001	0.006	0.002	0	0.001
PPCS	0.167	0.073	0.003	0	0	0.002	0	0.031	0	0.018	0.006	0	0.003	0.04	0.177	0.04	0.036	0.323	0.183	0.001	0.504	0	0.002	0.469	0.002	0.002	0.002	0	0.316	0.584	0	0.584	0.042	0.193	0.053	0.001	0.112	0.102	0.109	0.365	0.286	0.451	0.007	0.039	0.136	0.005	0.976	0	0.184
EBNA1BP2	0.145	0.371	0.316	0	0.001	0.002	0.186	0.131	0	0	0.202	0	0.246	0.044	0.293	0.109	0.298	0.314	0.001	0.002	0.123	0.001	0.001	0.239	0.002	0.001	0.001	0	0.485	0.598	0	0.001	0.038	0.109	0.041	0.272	0.393	0.112	0.05	0.005	0.14	0.001	0.005	0.038	0.045	0.015	0.579	0	0.188
PTPRF	0.001	0.394	0.004	0.04	0.302	0.473	0.001	0.011	0	0.006	0.002	0.023	0.326	0.042	0.001	0.048	0.206	0.002	0.001	0.004	0.002	0.269	0.002	0.002	0.001	0.144	0.003	0	0.002	0.002	0	0.526	0	0.001	0	0.141	0.616	0.521	0.016	0.002	0.002	0.003	0.005	0	0.045	0.007	0.489	0	0.001
IPO13	0.002	0.013	0.004	0	0.001	0.393	0.001	0.006	0.036	0.005	0.293	0	0.688	0.036	0.134	0.098	0.126	0.004	0.011	0.002	0.171	0.001	0.001	0.001	0.002	0.098	0.001	0.046	0.314	0.004	0	0	0.001	0.111	0	0.001	0.256	0.264	0	0.003	0.004	0.004	0.003	0.001	0.003	0.39	0.001	0	0.002
DPH2	0.161	0.105	0.002	0	0.001	0.001	0.001	0.006	0	0.099	0.213	0	0.001	0.011	0.052	0.037	0.166	0.001	0.003	0.002	0.093	0.001	0.001	0.229	0.002	0.001	0.003	0	0.002	0.002	0	0.001	0	0.002	0	0.289	0.002	0.15	0	0.003	0.003	0.002	0.002	0	0.001	0.012	0.006	0	0.192
B4GALT2	0.002	0.358	0.001	0	0.001	0.002	0.001	0.003	0	0.001	0.003	0	0.003	0.007	0.295	0.019	0.002	0.314	0.001	0.003	0.003	0.001	0.001	0.003	0.002	0.161	0.575	0	0.002	0.004	0	0.001	0.01	0.126	0	0.291	0.394	0.552	0	0.002	0.003	0.002	0.002	0	0.001	0.001	0.004	0	0.002
CCDC24	0.003	0.048	0.001	0	0.317	0.014	0.001	0.066	0	0.006	0.004	0.026	0.199	0.019	0.092	0.001	0.001	0.001	0.002	0.407	0.3	0.295	0.003	0.003	0.001	0.002	1.128	0	0.003	0.001	0	0.002	0.016	0.169	0	0.001	0.34	0.001	0.014	0.003	0.001	0.001	0.002	0	0	0.002	0.2	0	0.39
SLC6A9	0.002	0.062	0.519	0	0.001	0.001	0.001	0.046	0	0.001	0.002	0.023	0.002	0.029	0.096	0.036	0.001	0.001	0.001	0.641	0.122	0	0.003	0.234	0.003	0.001	0.001	0	0.003	0.001	0	0.001	0.001	0.129	0.056	0.002	0.436	0.177	0	0.001	0.001	0.003	0.324	0	0.043	0.001	0.003	0	0.484
DMAP1	0.396	0.001	0.011	0	0.796	0.508	0	0.001	0.036	0.255	0.686	0.023	0.403	0.178	0.323	0.265	0.202	0.325	0.115	0.001	0.298	0.283	0.001	0.229	0.002	0.131	0.006	0.021	0.508	0.581	0	1.13	0.018	0.002	0	0.136	0.142	0.079	0.022	0.003	0.147	0.257	0.319	0.042	0.03	0.424	1.123	0	1.238
TMEM53	0.002	0.116	0.002	0.08	0	0.001	0.001	0.02	0	0.001	0.002	0	0.194	0.006	0.135	0.097	0.014	0.48	0.105	0.001	0.171	0.001	0.001	0.675	0.002	0.503	0.001	0	0.001	0.003	0	0.001	0.028	0.157	0	0.001	0.001	0.283	0	0.824	0.001	0.002	0.003	0	0.043	0.425	0.089	0.025	0.482
PLK3	0.001	0.143	0.99	0	0.002	0.001	0.369	0.012	0	0.001	0.001	0	0.001	0.015	0.118	0.036	0.001	0.613	0.25	0	0.003	0.001	0.002	0.002	0.692	0.002	0.001	0	0.002	0.001	0	0.002	0	0.002	0.054	0.131	0.248	0.061	0.126	0.476	0.533	0.337	0.006	0.043	0	0.001	0.002	0	0.001
EIF2B3	0.001	0.321	0.002	0	0.003	0.003	0.001	0.014	0	0	0.212	0	0.001	0.056	0.092	0.155	0.004	0.321	0.001	0.001	0.001	0.002	0.003	0.002	0.002	0.142	0.004	0	0.001	0.506	0	0.001	0.045	0.225	0	0.243	0.11	0.051	0.031	0.001	0.172	0.002	0.003	0	0.001	0.001	0.002	0.042	0.001
HECTD3	0.157	0.244	0.002	0.039	0.002	0	0.001	0.044	0	0	0.001	0	0.441	0.019	0.101	0.027	0.194	0.312	0.098	0.002	0.003	0.002	0.002	0.001	0.718	0.001	0.002	0.016	0.001	0.003	0	0.002	0	0.002	0.054	0.001	0.001	0.049	0.025	0.002	0.001	0.002	0.001	0	0.085	0.001	0.001	0	0.001
UROD	0.244	0.184	0.308	0	0.623	0.482	0	0.05	0	0.248	0.63	0	0.194	0.161	0.132	0.172	0.364	0.318	0.161	0.002	0.33	0.543	0.002	0.003	0.002	0.334	1.381	0.019	0.446	0.001	0	0.005	0	0.122	0	0.137	0.002	0.092	0.11	0.002	0.002	0.277	0.003	0.042	0.112	0.003	0.484	0.029	0.003
ZSWIM5	0.002	0.136	0.003	0	0.001	0.001	0.001	0.002	0	0	0.002	0	0.001	0.022	0.072	0.145	0.009	0	0.002	0.002	0.095	0.001	0.002	0.001	0.004	0.002	0.001	0	0.002	0.002	0	0.002	0	0.113	0	0.131	0.002	0.001	0.001	0.001	0.001	0.003	0.004	0	0.001	0.002	0.003	0	0.003
TOE1	0.002	0.053	0.004	0	0.301	0.004	0.001	0	0	0	0.002	0	0.001	0.079	0.004	0.001	0.176	0.002	0.103	0.637	0.257	0.001	0.005	0.2	0.002	0.315	0.001	0.017	0.002	0.004	0	0.002	0.005	0.002	0	0.002	0.234	0.001	0.029	0.005	0.001	0.007	0.01	0.04	0	0.002	0.149	0	0.003
TESK2	0.002	0.003	0.002	0	0.002	0.484	0	0	0	0	0.001	0	0.002	0.001	0.001	0.083	0.002	0.318	0.002	0.001	0.002	0.001	0.002	0.002	0.001	0.002	0.003	0	0.002	0.001	0	0.001	0	0.002	0	0.002	0.001	0.002	0.025	0.006	0.003	0.003	0.001	0	0	0.002	0.205	0	0.001
MMACHC	0.001	0.004	0.004	0	0.309	0.001	0.001	0.012	0	0.001	0.001	0	0.002	0.002	0.014	0.001	0.002	0.002	0.003	0.002	0.003	0.001	0.002	0.002	0.001	0.002	0.001	0	0.003	0.001	0	0.002	0	0.001	0	0.001	0.002	0.001	0	0.362	0.001	0.003	0.004	0	0.001	0.012	0.003	0	0.002
NASP	0.002	0.286	0.001	0	0.301	0.001	0	0.02	0.036	0	0.197	0	0.301	0.024	0.118	0.038	0.166	0.316	0.282	0.001	0.183	0.54	0.003	0.003	0.003	0.509	0.003	0.049	0.003	0.003	0.022	0	0.02	0.193	0	0.002	0.001	0.166	0.038	0.001	0.446	0.424	0.002	0.057	0.001	0.43	0.136	0	0.871
MAST2	0.155	0.251	0	0.042	0.001	0.484	0	0.004	0	0.001	0.002	0.026	0.194	0.129	0.043	0.17	0.003	0.45	0.114	0.888	0.002	0.518	0	0.456	0.002	0.001	0.003	0	0.004	0.51	0	1.1	0.048	0.117	0	0.002	0.485	0.188	0	0.004	0.001	0.001	0.318	0	0.04	0.002	0.364	0.029	0.312
POMGNT1	0.155	1.018	0.36	0	0.647	0.393	0.002	0.026	0.039	0.001	0.319	0	0.001	0.18	0.203	0.274	0.232	0.002	0	0.002	0.463	0.298	0.543	0.471	0.719	0.001	0.002	0	0.003	0.555	0	0.004	0.042	0.176	0	0.27	0.349	0.483	0.069	0.001	0.295	0.004	0.003	0	0.041	0.476	0.341	0	0.575
RAD54L	0.002	0.002	0.002	0	0.002	0.001	0.001	0.001	0	0	0.002	0	0.001	0.001	0.001	0.088	0.002	0.002	0.001	0.001	0.002	0.002	0.002	0.001	0.002	0.001	0.002	0	0.001	0.001	0	0.001	0	0.002	0	0	0.002	0.004	0	0.004	0.002	0.003	0.006	0	0.001	0	0.004	0	0.003
MOB3C	0.003	0.003	0.004	0	0.002	0.001	0	0.017	0	0.001	0.002	0	0.001	0.002	0.057	0.044	0.001	0.003	0.002	0.003	0.002	0.002	0.001	0.003	0	0.001	0.002	0	0.003	0.004	0	0.002	0.001	0.002	0	0.001	0.002	0.194	0.015	0.005	0.002	0.004	0.003	0.039	0	0.001	0.002	0	0.002
SPATA6	0.161	0.039	0.359	0	0.002	0.003	0.101	0.018	0	0.001	0.002	0	0.001	0.006	0.048	0	0.024	0.003	0.004	0.397	0.58	0.001	0	0.002	0.001	0.002	0.001	0	0.479	0.003	0	0.004	0.002	0.166	0	0.001	0.002	0.003	0.014	0.004	0.138	0.167	0.003	0	0	0.821	0.4	0	0.002
AGBL4	0.154	0.153	0	0	0.001	0	0.001	0.05	0.033	0.001	0.002	0	0.001	0.001	0.001	0.145	0.001	0.001	0.006	0.001	0.088	0.001	0.001	0.004	0.001	0.294	0.002	0	0.002	0.003	0	0.003	0.001	0.002	0	0.002	0.142	0.003	0	0.004	0.002	0.003	0.003	0	0	0.002	0.211	0	0.492
ELAVL4	0.002	1.004	0.002	0	0.002	0.001	0	0.029	0	0.001	0.001	0.025	0.188	0.201	0.416	0.559	0.001	0.002	0.001	0.001	0.13	0.001	0.001	0.003	0.001	0.003	0.001	0	0.002	0.57	0	0.001	0	0.001	0	0.135	0.827	0.578	0.025	0.005	0.002	0.003	0.002	0	0	0.001	0.002	0	0.001
FAF1	0.171	0.405	0.001	0	0.474	0.423	0	0.006	0	0.094	0.003	0	0.002	0.025	0.081	0.163	0.027	0.002	0.002	0.638	0.071	0.001	0.522	0.002	0.001	0.156	0.002	0	0.003	0.005	0	0.002	0.024	0.001	0.001	0.275	0.003	0.174	0.055	0.001	0.141	0.191	0.004	0	0.001	0.386	0.988	0	0.001
CDKN2C	0.001	0.006	0.003	0	0.002	0.001	0.346	0.029	0	0.001	0.081	0	0.001	0.001	0.048	0.061	0.003	0.002	0.002	0.004	0.002	0.002	0.002	0.002	0.002	0.001	0.001	0	0.002	0.001	0	0.001	0.002	0.119	0	0.001	0.001	0.21	0.024	0.003	0.003	0.237	0.405	0.001	0	0.001	0.003	0	0.002
EPS15	0.298	0.817	0.003	0.042	0.335	0.47	0.006	0.008	0.036	0.001	0.372	0.023	0.601	0.214	0.42	0.13	0.509	0.002	0.268	1.505	0.266	0.002	0.491	0.34	0.001	0.47	0.002	0.018	0.331	0.002	0	0.003	0.002	0.17	0	0.335	0.001	0.569	0.068	0.825	0.007	0.374	0.007	0.041	0.122	0.001	0.195	0.029	0.001
OSBPL9	1.608	0.398	0.338	0.081	0.002	1.301	0.002	0.003	0.06	0.001	0.204	0	0.538	0.105	0.212	0.124	0.31	0.003	0.067	0.004	0.509	0.687	0.002	0.442	0.001	0.165	0.003	0	0.001	0.001	0.025	0.001	0.001	0.622	0	0.138	0.698	0.524	0.03	0.003	0.186	0.185	0.001	0.038	0.045	0.008	0.35	0	0.542
BTF3L4	0.177	0.596	0.002	0.042	0.796	0.465	0.001	0.047	0	0.259	0.414	0	0.507	0.173	0.242	0.268	0.4	0.315	0.167	0.624	0.763	0.001	0.001	0.003	0.004	0.494	0.002	0	0.003	0.004	0	0.001	0.014	0.615	0	0.001	0.222	0.327	0.09	0.489	0.009	0.499	0.004	0.083	0.073	0.009	0.573	0	0.709
ZFYVE9	0.154	0.27	0.365	0.059	0.001	0	0	0.011	0.034	0	0.18	0	0.209	0.059	0.143	0.267	0.153	0.006	0.001	0.003	0.145	0.305	0.001	0.002	0.004	0.002	0.002	0.017	0.001	0.001	0	0.002	0.001	0.168	0.11	0.125	0.293	0	0.035	0.005	0.001	0.004	0.002	0	0	0.001	0.008	0.03	0.002
ORC1	0.002	0.003	0.004	0	0.002	0.001	0	0	0	0	0.002	0	0.001	0.001	0.001	0.002	0.002	0.002	0.099	0.002	0.002	0.002	0.002	0.001	0.002	0.002	0.002	0.018	0.003	0.002	0	0.002	0.001	0.001	0	0.001	0.002	0.002	0	0.007	0.001	0.002	0.003	0	0	0.001	0.004	0	0.002
PRPF38A	0.003	0.127	0.004	0.039	0.001	0.015	0.543	0.004	0	0.001	0.003	0.026	0.001	0.019	0.099	0.041	0.041	0.001	0.033	0.397	0.302	0.002	0.546	0.201	0.001	0.139	0.005	0.018	0.002	0.022	0	0.439	0.002	0.245	0	0.106	0.004	0.091	0.063	0.002	0.208	0.337	0.001	0	0.031	0.001	0	0.027	0.184
GPX7	0.002	0.005	0.331	0	0.001	0.002	0.001	0.014	0	0	0.001	0	0.002	0.001	0.002	0.001	0.001	0.002	0.001	0.001	0.003	0	0.002	0.001	0.002	0.003	0.003	0	0.003	0.001	0	0	0	0.162	0	0.001	0.002	0.001	0.041	0.001	0.003	0.16	0.002	0	0	0.002	0.004	0	0.003
ZYG11B	0.002	0.357	0.003	0	0.002	0.664	0.143	0.013	0	0.068	0.214	0.023	0.438	0.17	0.273	0.307	0.351	0.336	0.134	0	0.436	0.001	0.001	0.43	0.002	0.434	0.001	0.016	0.002	0.576	0	0.002	0.011	0.231	0	0.622	1.443	0.094	0.042	0.481	0.004	0.003	0.317	0	0.073	0.421	0.238	0	0.304
ECHDC2	0.389	0.153	0.66	0	1.281	0.001	0	0.004	0.047	0.023	0.103	0.028	0.001	0.044	0.27	0.015	0.497	0.648	0.115	1.134	0.646	0.854	0.656	2.042	0.006	1.395	0.502	0.064	0.578	0	0	1.078	0.2	0.369	0	0.379	0.645	0.161	0.093	0.002	0.125	0.391	0.001	0.035	0.087	1.181	0.561	0.073	1.395
SLC1A7	1.271	0.143	0.319	0	0.782	0.989	0.973	0.012	0.038	0.537	0.455	0	0.001	0.006	0.022	0.184	0.149	0.001	0.093	0.366	0.891	0.674	0.506	0.855	1.097	0.304	0.829	0.031	0.871	1.065	0	0.56	0.095	1.083	0.002	0.001	0.152	0.09	0.033	0.35	0.341	0.002	0.003	0.037	0.038	0.858	1.369	0	1.069
CPT2	0.16	0.023	0.004	0.038	0.002	0	0.001	0.022	0	0.001	0.117	0	0.002	0.099	0.001	0.001	0.002	0.002	0.003	0.002	0.078	0.001	0.002	0.243	0.001	0.002	0.002	0	0.002	0.495	0	0.001	0	0.001	0	0.001	0.001	0.204	0.013	0.003	0.001	0.177	0.002	0.001	0.001	0.002	0.001	0	0.003
NDC1	0.001	0.003	0.002	0	0.001	0.001	0	0	0	0.001	0.002	0	0.001	0.001	0.083	0.002	0.001	0.003	0.002	0.001	0.199	0.001	0.002	0.473	0.002	0.002	0.003	0	0.002	0.003	0	0.002	0	0.125	0.056	0.139	0.003	0.002	0	0.003	0.001	0.002	0.001	0	0.001	0.005	0.001	0	0.397
LRRC42	0.167	0.003	0.004	0	0.002	0.001	0.001	0	0	0.001	0.001	0	0.001	0.002	0.039	0.001	0.003	0.002	0.063	0.002	0.003	0.001	0.002	0.002	0.003	0.001	0.003	0	0.003	0.002	0	0.002	0.004	0.001	0	0.001	0.003	0.003	0.07	0.009	0.003	0.003	0.001	0	0.001	0.002	0.002	0	0.309
TMEM59	1.048	0.482	0.933	0.044	0.791	0.536	0.001	0.025	0.065	0.261	0.94	0	0.516	0.195	0.27	0.252	1.803	0.502	0.404	0.945	0.648	0.002	0.989	1.291	0.005	0.873	1.15	0.032	0.537	0.459	0.028	1.163	0.321	0.85	0.196	0.401	0.714	0.161	0.234	0.683	0.379	1.075	0.979	0.06	0.27	0.001	0.961	0.039	1.06
TCEANC2	0.002	0.002	0.002	0	0.001	0.001	0.001	0	0	0	0.001	0	0.001	0.001	0.101	0.001	0.002	0.001	0.001	0.001	0.002	0.001	0.001	0.002	0.001	0.165	0.001	0	0.002	0.003	0	0.001	0	0.002	0	0.001	0.138	0.001	0	0.463	0	0.002	0.002	0	0	0.001	0.003	0	0.394
MRPL37	0.149	0.174	0.321	0	0.353	0.001	0.493	0.067	0	0.001	0.123	0.025	0.002	0.096	0.129	0.197	0.014	0.315	0.091	0.615	0.002	0.002	0.543	0.236	0.002	0.001	0.001	0	0.003	0.597	0	0.003	0.009	0.168	0.054	0.001	0.253	0.253	0.064	0.005	0.002	0.392	0.001	0.001	0.043	0.004	0.192	0.029	0.002
SSBP3	0.318	0.199	0.003	0	0.317	1.294	0	0.008	0.094	0.258	0.329	0.023	0.724	0.059	0.181	0.05	0.13	0.318	0.051	0.002	0.384	0.002	0.001	0.001	0.003	0.002	0.612	0	0.002	0.004	0	0.001	0	0.434	0	0.001	0.949	0.042	0.034	0.005	0.169	0.195	0.002	0	0.041	0.008	0.001	0	0.001
TTC4	0.002	0.003	0.002	0	0.001	0.001	0.001	0.032	0	0	0.109	0	0.001	0.002	0.027	0.012	0.002	0.003	0.001	0.003	0.125	0.001	0.002	0.238	0.002	0.002	0.002	0	0.002	0.003	0	0.002	0.001	0.002	0	0.138	0.002	0.001	0	0.001	0.178	0.002	0.001	0	0	0.001	0.003	0	0.004
PARS2	0.002	0.003	0.001	0.041	0.001	0.001	0.001	0	0	0	0.001	0	0.203	0.058	0.002	0.01	0.002	0.001	0.002	0.002	0.002	0.001	0.001	0.003	0	0.002	0.002	0	0.002	0.003	0	0.002	0	0.001	0	0.002	0.001	0.001	0.001	0.003	0.001	0.003	0.004	0	0	0.002	0.004	0	0.003
DAB1	0.304	0.005	0.004	0	0.001	0.003	0.002	0.006	0	0.001	0.282	0	0.002	0.002	0.001	0.001	0.001	0.002	0.001	0.001	0.001	0.001	0.001	0.233	0.001	0.001	0	0	0.003	0	0	0.003	0	0.062	0	0.107	0.143	0.018	0	0.001	0.003	0.002	0.003	0	0.001	0	0.003	0	0.399
OMA1	0.164	0.108	0.002	0	0.001	0	0	0.011	0.035	0.001	0.001	0	0.003	0.007	0.102	0.055	0.003	0.002	0.025	0.002	0.002	0	0.561	0.238	0.002	0.001	0.732	0.014	0.327	0.004	0.027	0.002	0.016	0.002	0	0.001	0.335	0.073	0.032	0.004	0.001	0.185	0.001	0	0	0.001	0.002	0.025	0.004
MYSM1	0.21	0.091	0.001	0	0.001	0.001	0	0.021	0	0	0.055	0	0.347	0.098	0.044	0.144	0.002	0.442	0.002	1.009	0.002	0.002	0.003	0.2	0.029	0.325	0.002	0.039	0.371	0.007	0	0.536	0.033	0.002	0	0.29	0.157	0.295	0.039	0	0.003	0.455	0.398	0	0	0.446	0.532	0.026	0.002
NFIA	0.003	0.241	0.002	0	0.003	0.002	0.001	0.004	0.063	0.001	0.361	0	0.003	0.003	0.087	0.176	0.331	0.559	0.065	0.002	0.001	0.001	0.002	0.005	0.001	0.002	0.002	0	0.004	0.576	0	0.001	0	0.117	0.001	0.351	0.47	0.011	0.169	0.489	0.008	0.002	0.002	0	0.15	0.001	0.017	0.029	0.002
USP1	0.139	0.273	0.358	0	0.625	0.001	0.57	0.06	0	0.001	0.171	0	0.213	0.108	0.339	0.033	0.193	0.005	0.124	0.614	0.588	0.334	0.553	0.239	0.046	0.303	0.58	0.03	0.842	1.117	0.05	1.143	0.072	0.363	0.059	0.141	0.583	0.029	0.063	0.787	0.133	0.116	0.003	0	0.041	0.815	1.366	0.027	0.807
DOCK7	0.146	0.13	0.003	0	0	0.001	0.157	0.01	0	0.012	0.002	0	0.398	0.002	0.054	0.119	0.185	0.001	0.04	0.001	0.096	0.299	0.001	0.23	0.001	0.137	0.002	0.016	0.311	0.003	0	0.557	0	0.002	0	0.001	0.002	0.163	0.023	0.001	0.003	0.113	0.398	0	0.002	0.024	0.463	0	0.001
ATG4C	0.003	0.081	0.005	0	0.001	0.001	0.015	0.004	0	0.001	0.001	0	0.243	0.013	0.002	0.112	0.019	0.439	0.192	0	0.52	0.001	0.002	0.003	0.001	0.001	0.565	0	0.001	0	0	0.001	0.01	0.05	0	0.002	0.104	0.004	0.001	0.043	0.001	0.005	0.51	0.038	0.089	0.001	0.513	0	0.183
CACHD1	0.174	0.193	0.004	0	0.001	0.001	0.001	0.014	0	0.001	0.007	0	0.003	0.001	0.047	0.108	0.001	0.764	0.054	0.392	0.003	0.001	0.002	0.002	0.001	0.002	0.002	0	0.002	0.001	0	0.001	0	0.002	0	0.001	0.298	0.022	0.047	0.003	0.001	0.001	0.002	0	0	0.001	0.001	0	0.002
RAVER2	0.002	0.514	0.002	0	0.002	0.002	0	0.008	0.035	0	0.001	0.026	0.208	0.002	0.178	0.039	0.024	0.001	0.001	0	0.003	0.001	0.002	0.23	0.004	0.001	0.573	0	0.002	0.003	0	0.001	0	0.062	0	0.001	0.002	0.164	0.034	0.001	0.001	0.002	0.003	0	0	0.001	0.002	0	0.001
JAK1	0.002	1.086	0.903	0	0.002	0.432	0.002	0.031	0	0.001	0.076	0	0.528	0.283	0.63	0.485	0.153	0.337	0.285	0.001	0.117	0.002	0.001	0.289	0.001	0.433	0.573	0.031	0.358	0.003	0	0.002	0	0.384	0	0.131	0.101	0.308	0.099	1.044	0.508	0.276	0.491	0	0.049	0.001	0.137	0	0.003
AK4	0.002	0.747	0.002	0.039	0.003	0.001	0	0.029	0	0.001	0.003	0	0.001	0.038	0.085	0.259	0.005	0.004	0.001	0.001	0.003	0.001	0.002	0.002	0.001	0.002	0.003	0	0.003	0.002	0	0.002	0	0.487	0	0.001	0.136	0.002	0.014	0.004	0.002	0.002	0.002	0	0	0.002	0.003	0	0.002
DNAJC6	0.003	1.324	0.003	0	0.002	0.483	0	0.058	0.036	0.298	0.003	0.022	0.601	0.241	0.416	0.383	0.002	0.443	0.056	0.404	0.132	0.001	0.519	0.578	0.004	0.2	0.003	0	0.005	0.003	0.027	0.558	0.002	0.24	0.116	0.478	0.855	0.719	0.012	0.006	0.142	0.114	0.004	0	0	0.558	0.547	0.025	0.293
PDE4B	0.168	0.5	0.005	0.087	0.001	0.015	0.334	0.008	0	0.001	0.012	0.049	0.208	0.028	0.243	0.054	0.066	0.001	0.072	0	0.096	0.301	0.003	0.239	0.001	0.003	0.002	0	0.001	0.585	0	0.001	0	0.121	0	0.224	0.384	0.343	0	0.713	0.393	0.171	0.392	0.084	0.003	0.001	0.001	0	0.002
SGIP1	0.491	0.249	0.303	0.039	1.596	0.478	0.198	0.04	0.063	0.375	0.656	0.039	0.725	0.106	0.093	0.037	0.001	0.001	0.047	1.628	1.063	1.455	1.393	0.95	2.032	1.47	1.552	0.081	1.366	1.295	0.046	1.598	0.259	0.382	0.045	0.504	0.795	0.184	0.024	0.002	0.13	0.414	0.001	0	0	0.495	1.047	0.089	1.483
MIER1	0.573	0.173	0.359	0	0.321	0.473	0.001	0.021	0	0.003	0.001	0	0.778	0.101	0.06	0	0.03	0.334	0.023	0.975	0.167	0.002	0.001	0.466	0.002	0.141	0.001	0	0.382	0.002	0	0.543	0.071	0.199	0	0.002	0.133	0.184	0.052	0.49	0.004	0.006	0.001	0	0.028	0.008	0.904	0.054	0.408
SLC35D1	0.178	0.12	0.002	0	0.313	0.002	0	0	0.037	0.001	0.002	0	0.189	0.001	0.002	0.001	0.172	0.001	0.068	0.002	0.294	0.001	0.003	0.244	0.003	0.003	0.568	0.014	0.001	0.001	0	0.001	0	0.002	0	0.001	0.142	0.001	0.04	0.003	0.002	0.163	0.333	0.001	0	0.357	0.008	0	0.409
SERBP1	0.555	0.972	0.95	0	0.349	0.713	0.354	0.076	0.034	0.259	0.745	0	0.001	0.089	0.229	0.224	0.172	0.303	0.355	0.552	0.556	0.243	1.249	0.532	0.001	0.522	0.001	0	0.627	0.544	0	0.574	0.083	0.675	0.001	0.148	0.5	0.198	0.112	1.127	0.416	0.88	0.92	0.105	0.144	0.462	0.592	0.055	0.918
GADD45A	1.22	0.41	0.003	0	0.618	0	0.001	0.045	0	0.001	0.001	0	0.002	0.201	1.107	0.086	0.154	0.447	0.084	0.004	0.636	0.262	0.583	0.201	0.002	0.139	0.002	0.018	0.002	0.004	0	0.001	0.019	0.001	0	0.106	0.115	0.52	0.07	0.006	0.003	0.003	0.405	0	0.05	0.014	0.686	0.065	0.396
WLS	0.301	0.009	0.362	0.038	1.218	0.001	0	0.013	0	0.001	0.002	0	0.001	0.005	0.081	0.051	0.129	1.109	0.145	0.405	1.514	0.264	0.002	1.426	0.722	0.266	0.493	0.029	0.42	0.006	0.049	0.568	0.001	0.119	0	0.237	0.147	0.01	0.123	0.35	0.173	0.011	0.006	0.001	0.052	0.624	1.35	0.067	0.147
LRRC40	0.142	0.226	0	0	0.001	0.001	0	0.007	0	0.001	0.001	0	0.002	0.025	0.127	0.151	0.043	0.001	0.052	0.001	0.307	0.001	0.001	0.002	0.002	0.001	0.002	0.018	0.002	0.002	0	0.003	0	0.001	0	0.156	0.59	0.195	0.033	0.002	0.436	0.118	0.001	0	0	0.001	0.189	0	0.004
SRSF11	0.834	0.663	0.001	0.104	1.146	0.926	0.124	0.031	0.052	0.475	1.429	0.034	0.766	0.19	0.227	0.24	0.376	1.09	0.456	1.707	1.064	0.669	0.003	0.899	1.078	0.848	0.831	0.05	0.901	0.616	0	0.599	0.075	0.861	0.132	0.701	1.177	0.594	0.106	0.243	0.489	0.576	0.563	0	0.117	1.052	1.054	0	0.73
ANKRD13C	0.31	0.204	0.006	0	0.002	0.002	0.002	0.011	0.047	0.002	0.594	0	0.001	0.121	0.021	0.149	0.32	0.002	0.102	0.001	0.077	0.001	0.533	0.246	0.001	0.305	0.001	0	0.351	0.002	0	0.002	0.004	0.111	0.051	0.106	0.113	0.101	0	0.004	0.002	0.12	0.323	0	0.042	0.431	0.002	0	0.471
CTH	0.166	0.221	0.004	0	0.001	0.002	0	0	0	0.001	0.001	0	0.001	0.087	0.037	0.035	0.002	0.002	0.001	0.402	0.181	0.001	0.001	0.202	0.003	0.222	0.002	0	0.001	0.002	0	0.003	0.002	0.157	0	0.001	0.002	0.19	0.049	0.001	0.002	0.121	0	0	0	0.001	0.173	0.026	0.001
ZRANB2	0.299	0.459	0.339	0.062	0.646	0.873	0.006	0.024	0	0.007	0.6	0	0.516	0.014	0.19	0.125	0.661	0.448	0.193	0.537	0.418	0.408	0.559	0.54	1.405	0.433	1.358	0.035	0.334	0.005	0	0.006	0.023	0.197	0.106	0.822	0.362	0.374	0.112	0.002	0.346	0.415	0.382	0	0.048	0.002	0.592	0	0.952
NEGR1	0.015	0.131	0.002	0.039	0.864	0.011	0.015	0.005	0.037	0.267	0.292	0	0.69	0.042	0.002	0.082	0.001	0.002	0	0.001	0.682	0.003	0.003	0.886	0.722	0.789	0.524	0.015	1.355	0.583	0	0	0.054	0.2	0.067	0.141	0.792	0.001	0.047	0.355	0.001	0.002	0.386	0	0	0.449	0.754	0.025	0.371
TYW3	0.162	0.196	0.003	0	0.003	0.001	0.223	0.026	0	0.001	0.256	0	0.238	0.01	0.107	0.17	0.001	0.002	0.001	0.003	0.004	0.26	0.003	0.244	0.001	0.31	0.003	0.014	0.367	0.001	0.021	0	0.035	0.18	0	0.106	0.132	0.188	0.061	0.464	0.002	0.003	0.005	0	0	0.453	0.296	0	0.002
ACADM	0.691	0.609	0.331	0.041	0.336	0.509	0.598	0.016	0	0.002	0.002	0.062	0.202	0.051	0.123	0.132	0.007	0	0.086	0.338	0.496	0.001	0.504	0.003	0.001	0.494	0.001	0.018	0.003	0.001	0	0.002	0.055	0.287	0	0.55	0.003	0.001	0.062	0.456	0.003	0.007	0.001	0	0	0.438	0.666	0	0.176
ST6GALNAC5	0.828	0.003	0.003	0	0.001	0.645	0	0	0	0	0.068	0	0.001	0.001	0.002	0.001	0.002	0.002	0.001	0.002	0.002	0.001	0.001	0.003	0.001	0.001	0.002	0	0.002	0.003	0	0.001	0	0.11	0	0.135	0.316	0.001	0.001	0.005	0.001	0.003	0.002	0	0	0	0.213	0	0.003
PIGK	0.003	0.435	0.001	0	0.847	0.002	0.002	0.022	0	0.001	0.266	0	0.002	0.017	0.052	0.031	0.196	0.001	0.123	0	0.478	0.001	0.002	0.001	0.497	0.002	0.001	0	0.003	0.005	0	0.002	0.002	0.222	0.001	0.27	0.131	0.46	0.015	0.003	0.002	0.345	0.555	0.001	0.029	0.01	0.004	0	0.004
ZZZ3	0.157	0.269	0.357	0	0.002	0.003	0.165	0.015	0	0.096	0.001	0	0.002	0.031	0.263	0.113	0.003	0.003	0.097	0.002	0.372	0.296	0.003	0.247	0.001	0.455	0.573	0	0.369	0.549	0	0.001	0.001	0.098	0	0.135	0.291	0.185	0.015	0.002	0.15	0.164	0.001	0	0.129	0.447	0.102	0	0.434
USP33	0.003	0.786	0.003	0.04	0.325	0.012	0.145	0.017	0.087	0.119	0.215	0	0.961	0.031	0.145	0.055	0.003	0.318	0.087	0.351	0.113	0.292	0.001	0.34	0.001	0.165	0.001	0	1.009	0.003	0	0.787	0.044	0.057	0	0.343	0.336	0.157	0.061	0.014	0.007	0.338	0.003	0	0.001	0.448	0.005	0.03	0.285
FUBP1	0.321	0.414	0.627	0	0.328	0.001	0.594	0.064	0.035	0.104	0.183	0.022	0.002	0.107	0.121	0.12	0.199	0.003	0.087	0.002	0.166	0.001	0.004	0.589	0.003	0.588	0.53	0.038	0.387	0.002	0	0.002	0.031	0.128	0.056	0.542	0.331	0.167	0.025	0.001	0.38	0.003	0.719	0.038	0.027	0.01	0.458	0	0.564
DNAJB4	0.31	0.496	0.002	0	0.001	0.001	0.001	0.046	0.034	0.101	0.217	0	0.002	0.145	0.086	0.302	0.005	1.433	0.46	0.002	0.075	0.002	0.002	0.204	1.176	0.29	0	0	0.331	0.579	0	0.004	0.057	0.001	0	0.257	0.294	0.076	0.088	2.101	0.621	0.581	0.706	0.002	0.07	0.418	0.001	0	1.021
TTLL7	0.666	0.725	0.004	0	0.351	0.604	0.679	0.057	0.091	0.294	0.773	0.026	0.187	0.345	0.355	0.306	0.149	0.299	0.061	0.001	0.728	0.833	0.003	0.002	1.325	0.604	0.721	0.032	0.977	1.317	0	0.706	0.064	0.303	0.015	0.206	0.457	0.32	0.045	0.359	0.002	0.001	0.001	0	0.04	0.005	1.133	0.03	0.15
SAMD13	0.002	0.022	0.001	0	0	0	0.001	0.001	0	0	0.001	0.034	0.001	0	0.052	0.004	0.001	0.004	0.005	0.003	0.002	0.001	0.002	0.003	0.002	0.002	0.002	0	0.001	0.001	0	0.002	0	0.002	0	0.002	0.001	0.002	0	0.004	0.001	0.002	0.356	0	0	0.002	0.003	0	0.003
SSX2IP	0.002	0.442	0.001	0	0.303	0.001	0.348	0.047	0	0.044	0.206	0	0.001	0.148	0.119	0.133	0.582	0.436	0.086	0.774	1.363	1.094	0.001	1.57	0.011	1.184	1.09	0.037	0.627	1.112	0	0.518	0.067	0.271	0	0.001	0.113	0.193	0	0.49	0.319	0.109	0.001	0.042	0.001	0.025	1.158	0.05	1.26
C1orf52	0.001	0.284	0.353	0	0.001	0.001	0.001	0.047	0	0	0.266	0	0.201	0.095	0.199	0.241	0.162	0.002	0.001	0.002	0.119	0.002	0.001	0.001	0.247	0.001	0.002	0.017	0.307	0.629	0.021	0.001	0	0.001	0.121	0.143	0.256	0.411	0.042	0.36	0.001	0.002	0.326	0	0.084	0.001	0.156	0.025	0.598
DDAH1	0.002	1.542	0.001	0	0.003	0	0.332	0.022	0	0	0.002	0	0.191	0.12	0.408	0.766	0.375	0.001	0.001	0.002	0.003	0.001	0	0.001	0.001	0.002	0.001	0.014	0.664	0.003	0	0.001	0	0.094	0	0.001	0.428	0.327	0.063	0.001	0.002	0.002	0.002	0	0	0.001	0.002	0	0.005
SH3GLB1	0.476	0.237	0.566	0	0.319	0.499	0.001	0.014	0	0.015	0.065	0.022	0.001	0.106	0.104	0.046	0.51	0.302	0.164	0.614	0.126	0.614	0.537	0.002	0.004	0.421	0.524	0.035	0.337	0.005	0	0.001	0	0.312	0.001	0.188	0.144	0.001	0.062	0.446	0.561	0.492	0.001	0.041	0.002	0.004	0.352	0	0.292
HS2ST1	0.002	0.002	0.003	0.042	0.002	0.001	0	0.002	0	0.003	0.075	0	0.249	0.029	0.173	0.047	0.005	0.002	0.221	0.001	0.134	0.001	0.562	0.002	0.003	0.002	0.003	0.037	0.001	0.003	0	0.001	0.044	0.29	0	0.144	0.287	0.188	0.01	0.473	0.18	0.164	0.331	0	0.042	0.002	0.52	0.029	0.187
PKN2	0.171	0.139	0.003	0.043	0.549	0.51	0.001	0.054	0.039	0	0.218	0.044	0.66	0.17	0.001	0.002	0.094	0.968	0.007	0.399	0.173	0.001	0.001	0.234	0.703	0.349	0.003	0.05	0.314	0.563	0	0.571	0.006	0.282	0.027	0.523	0.293	0.178	0.023	0.005	0.202	0.006	0.005	0.101	0.002	0.001	0.944	0	0.369
GTF2B	0.002	0.35	0.349	0	0.334	0.465	0	0.003	0.033	0	0.193	0.022	0.001	0.001	0.02	0.029	0.001	0	0.227	0.001	0.002	0.001	0.001	0.003	0.002	0.001	0.576	0.017	0.002	0.002	0.021	0.002	0.008	0.168	0	0.266	0.323	0.105	0.052	0.471	0.004	0.002	0.328	0	0.05	0.002	0.003	0.026	0.594
ZNF326	0.58	0.203	0.809	0	0.865	0.476	0.668	0.035	0.033	0.239	0.484	0	0.438	0.089	0.293	0.061	0.138	0.918	0.06	0.885	0.819	0.801	1.295	1.673	0.675	1.036	1.033	0.046	1.113	0.931	0.022	0.001	0.044	0.339	0.079	0.088	0.188	0.346	0.056	0.001	0.152	0.302	0.67	0	0.064	0.56	1.071	0.096	1.038
BARHL2	0.002	0.004	0.001	0	0.001	0.002	0.001	0.011	0	0.001	0.194	0	0.002	0.005	0.002	0.036	0.002	0.001	0.002	0.001	0.003	0.001	0.002	0.002	0.002	0.002	0.002	0	0.002	0.004	0	0.002	0	0.001	0	0.002	0.184	0	0	0.004	0.14	0.003	0.002	0	0	0.002	0.004	0	0.002
ZNF644	0.735	0.207	0.358	0.081	0.001	0.001	0.388	0.066	0	0.001	0.006	0	0.299	0.208	0.143	0.044	0.318	0.002	0.062	0	0.553	0.273	0.001	0.246	0.001	0.29	0.527	0	0.002	0.566	0	0.004	0.044	0.405	0.075	0.52	0.518	0.002	0.046	0.489	0.168	0.29	0	0	0	0.001	0.061	0	1.048
HFM1	0.003	0.248	0.006	0	0.317	0.002	0	0.003	0	0.001	0.002	0	0.002	0.01	0.016	0.056	0.013	0.002	0.039	0.001	0.002	0.001	0.002	0.004	0.003	0.002	0.003	0	0.002	0.524	0	0.535	0	0.119	0	0.001	0.002	0.066	0	0.003	0.002	0.004	0.001	0	0	0.001	0.172	0	0.001
CDC7	0.002	0.02	0.004	0.039	0.303	0.001	0.001	0.005	0	0.001	0.001	0	0.001	0.037	0.083	0	0.006	0.438	0.003	0.001	0.002	0.001	0.002	0.002	0.001	0.001	0.002	0	0.002	0.502	0	0.002	0	0.002	0	0.107	0.002	0.002	0.031	0.002	0.002	0.003	0.004	0	0	0.001	0.13	0	0.003
GLMN	0.962	0.017	0.003	0	1.719	0.605	0	0.008	0.032	0.005	0.001	0	0.242	0.02	0.042	0.001	0.154	0.003	0.008	0.845	0.389	0.001	1.347	0.355	0.478	0.839	0.909	0.041	1.122	0.367	0.033	1.329	0.141	0.227	0	0.341	0.227	0.001	0.015	0.003	0.187	0.003	0.001	0	0	0.43	1.159	0.048	0.735
RPAP2	0.182	0.185	0.688	0.037	0.652	0.001	0.133	0.021	0	0.024	0.095	0.023	0.002	0.007	0.163	0.085	0.343	0.001	0.001	0.488	0.699	0.299	0.002	0.227	0.72	0.312	0.003	0	0.331	0.495	0.024	0.003	0.065	0.314	0.05	0.249	0.744	0.002	0.075	0.353	0.001	0.175	0.001	0	0.001	0.001	0.44	0.034	0.311
EVI5	0.002	0.212	0.346	0	0.307	0	0	0.06	0	0.255	0.193	0	0.002	0.089	0.045	0.018	0.004	0.002	0.107	0.618	0.5	0.001	0.002	0.337	0.496	0.432	0.528	0	0.002	0.517	0.026	0.001	0	0.163	0	0.134	0.002	0.159	0.029	0.001	0.001	0.534	0.328	0.001	0.001	0.003	0.001	0	0.595
MTF2	0.26	0.24	0.006	0	0.001	0.461	0.068	0.014	0	0.001	0.2	0	0.001	0.007	0.056	0.085	0.183	0.003	0.004	0.001	0.388	0.261	0.001	0.002	0.001	0.138	0.506	0	0.353	0.541	0	0.551	0	0.3	0	0.275	0.327	0.01	0.027	0.003	0.135	0.273	0.005	0.041	0.095	0.391	0.527	0.027	0.77
TMED5	0.003	0.159	0.001	0	0.002	0.002	0.001	0.018	0	0.001	0.007	0	0.002	0.04	0.001	0.149	0.144	0.001	0.337	0.001	0.097	0.286	0.001	0.23	0.003	0.165	0.001	0	0.001	0.003	0	0.002	0	0.001	0	0.106	0.366	0.126	0.021	0.004	0.421	0.002	0.001	0	0.162	0.001	0.008	0	0.19
FNBP1L	0.157	0.003	0.004	0	0.002	0.002	0.001	0.001	0	0	0.002	0	0.193	0.001	0.013	0.033	0.05	0.002	0.003	0.003	0.004	0.001	0.54	0.003	0.002	0.134	0.001	0.018	0.357	0.003	0	0.002	0	0.18	0.043	0.001	0.137	0.192	0.016	0.005	0.003	0.001	0.334	0	0	0.001	0.003	0	0.186
BCAR3	0.002	0.004	0.003	0	0.001	0.002	0	0	0	0.001	0.002	0	0.001	0.006	0.002	0.002	0.003	0.001	0.081	0.001	0.003	0.001	0.001	0.002	0.002	0.002	0.005	0	0.003	0.515	0	0.002	0.001	0.001	0	0.156	0.001	0.002	0.031	0.006	0.161	0.172	0.395	0	0.001	0.001	0.002	0	0.002
GCLM	0.152	0.301	0.004	0	0.002	0.428	0	0.023	0	0	0.174	0	0.246	0.168	0.1	0.007	0.036	0.004	0.062	0.002	0.002	0.002	0.001	0.203	0	0.003	0.002	0	0.003	0.584	0	0.002	0.001	0.106	0.092	0.001	0.191	0.377	0.079	0.002	0.002	0.002	0.002	0	0.001	0.002	0.175	0	0.185
ABCD3	0.167	0.266	0.336	0	0.001	0.003	0.001	0.012	0	0.267	0.114	0	0.394	0.08	0.056	0.119	0.249	0.551	0.189	1.048	0.603	0.002	0.002	0.004	0.001	0.439	0.535	0	0.332	0.017	0	0.002	0.001	0.111	0	0.087	0.003	0.076	0.11	0.009	0.004	0.17	0.004	0.001	0	0.008	0.61	0.029	0.3
PTBP2	0.169	0.204	0.007	0.095	0.001	0.003	0	0.008	0	0.253	0.359	0	0.001	0.155	0.296	0.081	0.226	0.002	0.135	0.39	0.354	0.514	0.003	0.806	0.002	0.279	0.003	0	0.694	0.003	0	0.001	0	0.159	0	0.267	0.277	0.147	0	0.379	0.002	0.116	0.003	0	0.001	0.436	0.491	0.029	0.002
DPYD	0.002	0.003	0.002	0	0.001	0.002	0	0	0	0	0.001	0	0.001	0.001	0.001	0.001	0.002	0.437	0.27	0.001	0.002	0.002	0.001	0.001	0.001	0.003	0.002	0	0.001	0.001	0	0.001	0	0.111	0	0.001	0.002	0.002	0.014	0.461	0.313	0.328	0.001	0	0.083	0.001	0.002	0	0.003
PALMD	0.002	0.003	0.002	0	0.001	0.001	0.001	0	0	0	0.002	0	0.253	0.002	0.001	0.001	0.173	0.002	0.001	0.002	0.002	0.001	0.002	0.002	0.516	0.002	0	0	0.002	0.002	0	0.002	0	0.001	0	0.131	0.002	0.001	0.016	0.002	0.003	0.001	0.002	0	0	0.001	0.001	0	0.002
FRRS1	0.002	0.002	0.003	0	0	0	0.001	0	0	0	0.002	0	0.002	0.001	0.001	0.002	0.19	0.002	0.001	0.002	0.002	0.001	0.002	0.002	0.001	0.001	0.001	0	0.001	0.003	0	0.001	0	0.002	0	0.001	0.002	0.002	0	0.003	0.001	0.002	0.002	0	0	0.001	0.003	0	0.003
AGL	0.007	0.53	0.006	0	0.32	0.002	0.172	0.012	0	0.095	0.132	0.027	0.001	0.172	0.188	0.304	0.66	0.001	0.002	0	0.483	0.304	0.552	0.899	0.001	0.167	0.545	0.048	0.377	0.559	0	0.003	0.069	0.055	0.03	0.375	0.657	0.187	0.094	0.002	0.15	0.001	0.001	0.041	0.043	0.001	0.326	0	0.003
TRMT13	0.013	0.05	0.002	0	0.339	0.001	0.001	0.045	0	0.002	0.363	0	0.36	0.005	0.115	0.091	0.16	0.002	0.136	0.392	0.327	1.021	0.567	0.002	0.002	0.148	0.579	0.032	0.646	0.002	0	1.065	0.11	0.38	0.001	0.295	0.304	0.148	0.015	0.002	0.002	0.002	0	0	0.041	0.426	0.315	0.03	0.815
DBT	0.003	0.257	0.003	0	0.002	0.001	0.114	0.012	0	0.001	0.001	0	0.002	0.037	0.099	0.061	0.004	0.001	0.058	0.003	0.003	0.002	0.002	0.002	0.003	0.002	0.004	0	0.349	1.086	0	0.002	0.039	0.004	0	0.14	0.153	0.002	0	0.002	0.146	0.002	0	0	0.072	0.456	0.005	0	0.189
RTCA	0.324	0.171	0.339	0	0.307	0.002	0.001	0.056	0.037	0.001	0.005	0	0.191	0.026	0.089	0.255	0.004	0.002	0.056	0.399	0.4	0.001	0.557	0.233	0.689	0.002	0.003	0	0.329	0.607	0	0.002	0.022	0.057	0	0.001	0.145	0.186	0	0.004	0.002	0.35	0.002	0.04	0.119	0.002	0.003	0	0.002
CDC14A	0.003	0.014	0.005	0	0.001	0.005	0	0.007	0	0.001	0.002	0	0.002	0.002	0.001	0.002	0.004	0.003	0.085	0.003	0.12	0.002	0.001	0.001	0.001	0.002	0.001	0	0.002	0.002	0	0.524	0	0.002	0	0.001	0.002	0.004	0	0.002	0.151	0.003	0.004	0	0.03	0.001	0.213	0.026	0.448
EXTL2	0.001	0.182	0.004	0	0.002	0.002	0.001	0.012	0	0.004	0.257	0	0.001	0.028	0.107	0.185	0.134	0.004	0.001	0.001	0.174	0.561	0.001	0.676	0.002	0.313	0.003	0.018	0.332	0.001	0.022	0.568	0.001	0.174	0.055	0.158	0.48	0.001	0.056	0.005	0.002	0.003	0.001	0.001	0	0.002	0.006	0.025	0.003
SLC30A7	0.003	0.188	0.368	0.042	0.004	0.002	0.358	0.012	0	0.001	0.003	0	0.003	0.04	0.045	0.008	0.002	0.33	0.001	0.001	0.416	0.304	0.002	0.003	0.001	0.14	0.002	0	0.332	0.002	0	0.001	0.026	0.404	0	0.001	0.279	0.001	0.016	0.004	0.001	0.003	0.001	0	0.043	0.014	0.461	0	0.189
DPH5	0.001	0.04	0.001	0	0.002	0.493	0.144	0.018	0	0.001	0.002	0	0.251	0.022	0.001	0.092	0.006	0.435	0.016	0.001	0.004	0.002	0.002	0.002	0.001	0.001	0.002	0	0.002	0.004	0	0.001	0.002	0.229	0	0.297	0.003	0.001	0.013	0.476	0.001	0.005	0.004	0	0.029	0.008	0.989	0	0.002
S1PR1	0.002	0.004	0.002	0	0.002	0.001	0.001	0.009	0	0	0.001	0	0.248	0.018	0.012	0.027	0.695	0.001	0.001	0.002	0.001	0.001	0	0.002	0.001	0.001	0.002	0	0.003	0.001	0	0.002	0	0.001	0	0.001	0.001	0.001	0.015	0.004	0.001	0.002	0.002	0	0	0.001	0.349	0	0.002
COL11A1	0.003	0.003	0.002	0	0.002	0.002	0	0.004	0	0.001	0.001	0	0.002	0.001	0.002	0.032	0.785	0.004	0.001	0.001	0.003	0.001	0.002	0.002	0.002	0.002	0.001	0	0.002	0.004	0	0.001	0.015	0.001	0	0.243	0.118	0.001	0	0.005	0.001	0.003	0.002	0	0	0.001	0.005	0	0.003
RNPC3	0.385	0.156	0.295	0.042	0.002	0.457	0.194	0.019	0.033	0	0.604	0.027	0.279	0.092	0.176	0.001	0.404	0.445	0.002	0	0.128	0.259	0	0.709	0.689	0.364	0.001	0.019	0.519	0.03	0	0.494	0.038	0.297	0.039	0.335	0.195	0.272	0.012	0.004	0.166	0.425	0.002	0.001	0	0.832	1.046	0.043	0.528
PRMT6	0.3	0.377	0.004	0.042	0.002	0.463	0.001	0.005	0	0.001	0.18	0	0.196	0.001	0.074	0.125	0.002	0.002	0.002	0.002	0.005	0.002	0.001	0.246	0.002	0.003	0.001	0.017	0.003	0.501	0	0.001	0.008	0.173	0.166	0.131	0.155	0.462	0.016	0.003	0.14	0.165	0.003	0	0	0.007	0.004	0	0.003
NTNG1	0.836	0.097	0.002	0	0.002	0.625	0.001	0.011	0.033	0	0.007	0.025	0.001	0.12	0.038	0.05	0.002	0	0.001	0.001	0.003	0.002	0.002	0.002	0.002	0.139	0.001	0	0.003	0.001	0	0.001	0	0.416	0	0.001	0.001	0.001	0	0.001	0.002	0.002	0.001	0	0.001	0.003	0.004	0	0.001
VAV3	0.387	0.02	0.001	0	0.002	0.466	0.001	0.013	0	0	0.002	0.022	0.001	0.012	0.001	0.157	0.009	0.003	0.094	0.396	0.264	0.001	0.001	0.002	0.005	0.002	0.001	0	0.439	0.001	0	0.569	0	0.001	0	0.002	0.241	0.001	0	0.37	0.003	0.001	0.003	0	0.001	0.009	0.826	0.029	0.002
FAM102B	0.002	0.26	0.365	0	0.001	0.003	0.001	0.005	0	0	0.002	0	0.001	0.002	0.091	0.182	0.001	0.002	0.099	0.001	0.003	0	0.001	0.002	0.001	0.002	0.001	0	0.002	0.003	0	0.002	0.006	0.122	0	0.154	0.502	0	0.026	0.005	0.006	0.004	0.005	0	0.071	0.002	0.018	0	0.002
TAF13	0.002	0.253	0.003	0	0.001	0.001	0.161	0.002	0	0.001	0.189	0	0.001	0.124	0.17	0.052	0.001	0.001	0.071	0.002	0.003	0.002	0.003	0.003	0.001	0.001	0.001	0	0.308	0.002	0	0.001	0	0.002	0	0.189	0.234	0.14	0.014	0.004	0.002	0.002	0.691	0	0.001	0.002	0.002	0	0.189
SORT1	0.003	0.379	0.358	0	0.001	0	0	0.002	0.037	0.001	0.002	0	0.002	0.049	0.182	0.103	0.003	0.303	0.082	0	0.956	0.001	0.002	0.82	0.003	0.137	0.002	0.017	0.32	0.005	0	0.003	0.005	0.002	0	0.11	0.154	0.001	0.012	0.004	0.306	0.119	0.003	0	0.001	0.008	0.162	0.025	0.002
PSMA5	0.488	0.291	0.357	0.042	0.002	0	0.154	0.042	0	0	0.179	0	0.002	0.015	0.136	0.148	0.347	0.003	0.251	0.001	0.442	0.001	0.003	0.003	0.001	0.306	0.002	0	0.003	0.001	0	0.001	0.059	0.051	0.012	0.001	0.323	0.332	0.069	0.003	0.241	0.006	0.002	0	0.002	0.01	0.126	0	0.002
ATXN7L2	0.146	0.003	0.002	0	0.002	0.001	0	0	0	0	0.176	0	0.002	0.047	0.001	0.026	0.032	0.002	0.002	0.001	0.001	0.001	0	0.001	0.002	0.002	0.001	0	0.002	0.004	0	0.528	0	0.062	0	0.001	0.003	0.112	0.001	0.002	0.001	0.002	0.002	0.001	0.046	0.001	0.002	0	0.189
AMIGO1	0.004	0.23	0.005	0	0.003	0.002	0.001	0.01	0	0.002	0.002	0.023	0.002	0.04	0.013	0.133	0.001	0.002	0.002	0.001	0.29	0.292	0.564	0.003	0.001	0.161	0.002	0	0.002	0.003	0.025	0.001	0	0.355	0	0.162	0.349	0.139	0.013	0.001	0.003	0.118	0.332	0	0.001	0.003	0.001	0	0.002
GNAI3	0.001	0.097	0.002	0	0.002	0.486	0.002	0.005	0.033	0.001	0.009	0.023	0.192	0.06	0.092	0.001	0.173	0.937	0.073	0.003	0.002	0.263	0.001	0.002	1.214	0.001	0.002	0	0.483	0.003	0.021	0.541	0.019	0.002	0	0.001	0.002	0.109	0.025	0.002	0.002	0.154	0.006	0	0.145	0.009	0.457	0	0.002
GNAT2	0.002	0.002	0.001	0	0.001	0.001	0.001	0	0	0.001	0.001	0	0.001	0.001	0.001	0.001	0.001	0.002	0.001	0.001	0.003	0.001	0.001	1.001	0.001	0.001	0.001	0	0.001	0.003	0	0.003	0.002	0.001	0	0.002	0.003	0.001	0	0.466	0.002	0.002	0.002	0	0	0.001	0.004	0	0.002
AMPD2	0.006	0.336	0.004	0.041	0.002	0.021	0.002	0.009	0	0.105	0.117	0	0.205	0.05	0.002	0.182	0.011	0.003	0.063	0.002	0.309	0.001	0.003	0.001	0.005	0.165	0.003	0.016	0.363	0.003	0	0.001	0	0.543	0.09	0.002	0.582	0.003	0.098	0.383	0.17	0.166	0.326	0	0.001	0.002	0.002	0	0.002
AHCYL1	0.352	0.725	0.696	0	0.643	0.003	0.012	0.067	0.036	0.034	0.467	0.027	0.389	0.101	0.166	0.043	0.121	0.004	0.098	0.378	0.508	0.911	0.581	1.014	0.002	0.31	0.604	0	0.749	0	0.022	0.552	0.006	0.148	0.054	0.274	0.758	0.068	0.114	0.359	0.001	0.163	0.322	0	0.086	0.443	0.414	0	0.474
STRIP1	0.003	0.232	0.005	0	0.002	0	0.001	0.001	0	0	0.002	0.023	0.001	0.01	0.106	0.048	0.144	0.003	0.001	0.002	0.004	0.001	0.002	0.247	0.003	0.001	0.003	0.017	0.324	0.001	0	0.001	0	0.002	0.056	0.378	0.003	0.085	0.037	0.002	0.002	0.119	0.002	0	0	0.003	0.542	0	0.004
SLC6A17	0.001	0.698	0.005	0	0.003	0	0.001	0.02	0	0.001	0.002	0	0.002	0.135	0.472	0.07	0.002	0.445	0.001	0.001	0.002	0.002	0.001	0.002	0.002	0.002	0.002	0	0.003	0.003	0	0.001	0.001	0.001	0	0.001	0.735	0.42	0.03	0.004	0.001	0.002	0.003	0	0.044	0.002	0.001	0	0.002
RBM15	0.003	0.235	0.003	0	0.32	0	0	0.005	0	0.001	0.001	0.03	0.002	0.019	0.002	0.076	0.001	0.314	0.001	0.001	0.002	0.001	0.001	0.003	0.001	0.135	0.004	0	0.001	0.017	0	0.002	0	0.002	0	0.001	0.269	0	0.015	0.003	0.002	0.001	0.392	0	0.028	0.016	0.972	0	0.407
SLC16A4	0.001	0.032	0.001	0	0.353	0.002	0.001	0.004	0	0	0.002	0	0.002	0.001	0.035	0.089	0.001	0.001	0.001	0.002	0.002	0.001	0.002	0.001	0.003	0.002	0.002	0	0.002	0.003	0	0.002	0	0.002	0	0.105	0.134	0.002	0.055	0.006	0.002	0.002	0.004	0	0.001	0.002	0.351	0	0.002
DENND2D	0.001	0.005	0.002	0	0.001	0.001	0	0.005	0	0.001	0.001	0	0.001	0.001	0.052	0.038	0.001	0.001	0.082	0	0.001	0.001	0.002	0.002	0.002	0.002	0.001	0.017	0.002	0.002	0	0.001	0.001	0.002	0	0.001	0.002	0.002	0	0.351	0.001	0.273	0.002	0	0.001	0.001	0.006	0	0.003
DDX20	0.004	0.165	0.003	0	0.001	0.001	0	0.02	0	0.001	0.17	0	0.002	0.093	0.002	0.028	0.179	0.003	0.108	0.394	0.004	0.002	0.003	0.235	0.001	0.002	0.001	0.014	0.002	0.003	0	0.001	0.001	0.003	0.001	0.131	0.003	0.13	0	0.005	0.002	0.007	0.006	0.001	0.001	0.444	0.005	0	0.004
CTTNBP2NL	0.002	0.149	0.002	0	0.326	0.001	0	0	0	0.001	0.002	0	0.001	0.03	0.014	0.059	0.17	0.002	0.212	0.001	0.002	0.001	0.002	0.002	0.002	0.272	0.001	0.018	0.321	0.003	0	0.001	0	0.062	0	0.106	0.002	0.001	0	0.339	0.002	0.247	0.342	0.042	0.041	0.004	0.002	0.026	0.002
SLC16A1	0.002	0.183	0.002	0	0.318	0.001	0	0.023	0	0.001	0.001	0	0.001	0.078	0.01	0.017	0.457	0.503	0.068	0.37	0.656	0.536	0.55	0.59	0.852	0.698	0.002	0.031	0.68	0.9	0.034	0.523	0.08	0.04	0	0.29	0.14	0.142	0.011	0.002	0.001	0.001	0.001	0.065	0	0.39	0.848	0.025	1.561
LRIG2	0.003	0.073	0.704	0	0.001	0.213	0	0.05	0	0.001	0.063	0	0.651	0.006	0.082	0.075	0.001	0.004	0.06	0.39	0.3	0.252	0.001	0.474	0.708	0.166	0.002	0.017	0.002	0.003	0	0	0.003	0.054	0	0.105	0.002	0.029	0.026	0.005	0.002	0.002	0.003	0.001	0.001	0.002	0.005	0	0.843
MAGI3	0.338	0.34	0.001	0	0.001	0.74	0.001	0.007	0.034	0.355	0.357	0	0.649	0.143	0.011	0.16	0.001	0.001	0.001	0.001	0.311	0.296	1.147	0.003	0.715	0.143	0.004	0	0.339	0.575	0	0.004	0.001	0.488	0.056	0.51	1.002	0.247	0.024	0.003	0.001	0.155	0.003	0	0	0.637	0.469	0.026	0.002
RSBN1	0.002	0.144	0.68	0	0.002	0.003	0.54	0.007	0	0.091	0.358	0	0.209	0.047	0.248	0.182	0.219	0.313	0.042	0.411	0.526	0.247	1.482	0.236	0.719	0.295	0.002	0.067	0.34	0.002	0.026	1.534	0.091	0.314	0.108	0.002	0.117	0.262	0.041	0.002	0.001	0.112	0.001	0	0	0.007	0.4	0.03	1.184
AP4B1	0.155	0.004	0.002	0	0.325	0.003	0.001	0.002	0.033	0.241	0.001	0	0.001	0.008	0.001	0.002	0.035	0.001	0.001	0	0.082	0.001	0.002	0.002	0.544	0.135	0.002	0.018	0.001	0.001	0	0.001	0.019	0.002	0	0.001	0.126	0.149	0	0.356	0.174	0.432	0.001	0.04	0.029	0.018	0.463	0	0.002
DCLRE1B	0.002	0.007	0.002	0	0.001	0.002	0	0	0	0	0.002	0	0.001	0.031	0.002	0.001	0.001	0.003	0.001	0.003	0.003	0.001	0.003	0.002	0.002	0.002	0.002	0	0.002	0.002	0	0.002	0.006	0.002	0	0.001	0.002	0.002	0.016	0.467	0.163	0.002	0.716	0	0.001	0.002	0.004	0	0.002
SYT6	0.002	0.003	0.003	0	0.001	0.001	0	0	0	0	0.002	0.022	0.204	0.001	0.001	0.001	0.001	0	0.002	0.001	0.003	0.001	0.002	0.002	0.003	0.002	0.001	0	0.002	0.003	0	0.002	0	0.002	0	0.001	0.764	0.001	0.001	0.002	0.002	0.001	0.002	0	0	0.003	0.004	0	0.002
TRIM33	0.148	0.535	0.651	0.043	0.326	0.344	0.003	0.005	0.118	0.002	0.042	0.032	0.535	0.131	0.054	0.054	0.002	0.001	0.043	1.469	0.343	0.001	0.002	0.448	1.076	0.565	0.002	0.035	0.002	0.001	0	0.001	0.019	0.323	0	0.285	0.648	0.235	0.015	0.001	0.398	0.453	0.004	0	0.029	0.426	0.417	0.026	0.312
NRAS	0.001	0.364	0.001	0	0.001	0.001	0.352	0.012	0	0.001	0.002	0	0.002	0.009	0.075	0.334	0.002	0.003	0.136	0.002	0.121	0.001	0.001	0.004	0.002	0.001	0.002	0	0.003	0.515	0	0.002	0	0.11	0	0.001	0.157	0.591	0.015	0.001	0.178	0.271	0.004	0	0.064	0.002	0.004	0.028	0.001
CSDE1	1.266	1.618	0.786	0.044	1.09	0.124	0.008	0.114	0.112	0.269	1.097	0	1.147	0.537	0.595	0.735	0.545	0.824	0.626	1.189	0.81	0	1.076	1.249	1.342	0.001	0.785	0.019	1.268	1.061	0.029	0.57	0.14	0.608	0.001	0.675	1.125	0.501	0.063	1.306	0.181	0.554	1.632	0.12	0.124	0.449	0.438	0.103	1.554
SIKE1	0.17	0.599	0.005	0.04	0.002	0.001	0.354	0.034	0	0.204	0.002	0	0.002	0.054	0.233	0.074	0.001	0.003	0.151	0.403	0.268	0.002	0.001	0.24	0.001	0.156	0.003	0	0.003	0.589	0	0.001	0.047	0.334	0	0.131	0.389	0.256	0.015	0.002	0.002	0.19	0.011	0	0	0.002	0.3	0	0.002
TSPAN2	0.15	0.003	0.006	0	0.001	0	0	0	0	0.001	0.002	0	0.002	0.001	0.002	0.002	0.001	0.001	0.002	0.001	0.002	0.001	0.001	0.001	0.001	0.002	0.001	0	0.31	0.001	0	0.002	0.001	0.001	0	0.001	0.002	0.001	0	0.004	0.002	0.002	0.001	0	0.001	0.002	0.002	0	0.001
VANGL1	0.156	0.012	0.004	0	0.002	0.001	0	0.005	0	0.001	0.185	0	0.001	0.034	0.002	0.082	0.003	0.003	0.002	0.002	0.001	0.001	0.002	0.358	0.001	0.001	0.002	0	0.003	0.001	0	0.001	0	0.059	0	0.001	0.001	0.001	0	0.005	0.002	0.002	0.002	0	0	0.002	0.003	0	0.002
ATP1A1	0.138	2.133	0.979	0.041	0.331	0.001	0.003	0.007	0	0.128	0.302	0.049	0.872	0.241	0.612	0.095	1.61	1.626	0.112	0.001	0.332	0.262	0.001	1.161	0.001	0.912	0.772	0.036	0.001	0.005	0.027	0.515	0.001	0.365	0.11	1.36	1.596	0.862	0.109	0.491	0.542	0.119	0.002	0	0.094	0.893	0.274	0.076	0.002
TRIM45	0.002	0.002	0.004	0	0.002	0.001	0.002	0	0	0.001	0.003	0	0.002	0.001	0.041	0.001	0.004	0.451	0.002	0.001	0.003	0.001	0.003	0.2	0.001	0.001	0.002	0.014	0.004	0.004	0	0.002	0.001	0.003	0	0.001	0.003	0.003	0	0.002	0.002	0.002	0.003	0	0.001	0.001	0.003	0	0.005
MAN1A2	0.316	0.336	0.001	0	0.463	0.933	0.329	0.054	0	0.001	0.205	0.022	0.2	0.074	0.23	0.155	0.002	0.006	0.094	0.59	0.487	0.546	0.002	0.237	1.188	0.001	0.523	0	0.535	0.003	0	0.535	0.004	0.226	0.105	0.002	0.644	0.009	0.059	0.006	0.179	0.223	0.001	0.001	0.029	0.588	0.579	0	0.004
GDAP2	0.149	0.251	0.373	0	0.001	0.474	0	0.005	0	0.001	0.002	0	0.001	0.002	0.039	0.046	0.009	0.002	0.04	0	0.002	0.002	0.002	0.002	0.001	0.002	0.001	0	0.003	0.003	0	0.003	0.026	0.002	0	0.001	0.193	0.002	0	0.374	0.186	0.003	0.002	0.001	0.001	0.39	0.191	0	0.002
WDR3	0.149	0.003	0.001	0	0.002	0.002	0.001	0.01	0	0.001	0.002	0.025	0.002	0.001	0.138	0.068	0.017	0.002	0.036	0.001	0.211	0.268	0.002	0.003	0.001	0.159	0.001	0.019	0.001	0.002	0	0.002	0.001	0.002	0	0.001	0.002	0.001	0.015	0.003	0.001	0.002	0.001	0	0	0.007	0.001	0	0.002
WARS2	0.002	0.267	0.005	0	0.003	0.008	0.001	0.017	0	0.001	0.199	0	0.001	0.005	0.002	0.06	0.001	0.002	0.05	0.404	0.094	0.001	0.001	0.002	0.001	0.001	0.003	0	0.33	0.004	0	0.002	0	0.062	0	0.001	0.145	0.005	0.026	0.004	0.002	0.003	0.002	0	0	0.001	0.218	0.029	0.003
PHGDH	0.002	0.371	0.002	0	0.003	0.002	0	0.001	0	0.001	0.001	0	0.002	0.012	0.09	0	0.586	0.002	0.001	0.001	0.003	0.002	0.001	0.004	0.001	0.001	0.003	0	0.002	0.001	0	0.002	0	0.119	0	0.002	0.003	0.354	0.016	0.004	0.002	0.002	0.002	0.04	0	0.001	0.206	0	0.001
TXNIP	0.001	0.265	2.209	0	0	0	0.001	0.002	0	0	0.001	0	0.204	0	0.001	0.004	0.123	0.937	0.562	0.001	0.001	0.001	0.001	0.469	0.001	0.165	0.002	0	0.001	0.023	0.022	0.001	0	0	0	0.001	0.002	0	0.196	0.756	1.323	0.965	0.606	0.084	0.243	0.004	0.002	0	0.297
RBM8A	0.536	0.916	0.344	0.041	0.524	0.472	0.001	0.027	0.087	0.366	0.461	0	0.201	0.143	0.356	0.001	0.419	0.611	0.416	0.002	0.484	0.281	0.506	0.199	0.002	0.168	0.001	0.014	0.32	1.291	0.032	0.57	0.047	0.538	0.132	0.001	0.39	0.164	0.042	0.004	0.342	0.583	0.354	0.042	0.104	0.002	0.059	0	1.048
ITGA10	0.002	0.001	0.002	0	0.002	0.001	0.001	0	0	0.001	0.108	0	0.195	0.001	0.002	0	0.001	0.003	0.001	0.001	0.002	0.001	0.001	0.002	0.01	0.001	0.001	0	0.001	0.001	0	0.002	0.003	0.001	0	0.14	0.002	0.002	0	0.001	0.002	0.002	0.003	0	0	0.002	0.004	0	0.002
POLR3C	0.003	0.161	0.002	0	0	0.001	0.001	0	0	0.001	0.179	0	0.001	0.002	0.053	0.054	0.001	0.002	0.045	0	0.195	0.001	0.001	0.001	0.002	0.001	0.003	0	0.002	0.001	0	0.001	0	0.001	0	0.001	0.002	0.202	0.015	0.002	0.166	0.002	0.002	0.001	0.043	0.345	0.203	0	0.001
RNF115	0.319	0.579	0.673	0.044	0.641	0	0.001	0.013	0	0.012	0.27	0.025	0.45	0.124	0.208	0.383	0.17	0.321	0.001	0.401	0.544	0.26	1.315	0.358	1.461	0.468	0.604	0.014	0.439	0.003	0	0.537	0.04	0.18	0	0.001	0.266	0.615	0.025	0.004	0.254	0.166	0.001	0.001	0.001	0.427	0.081	0	1.019
GPR89A	0.145	0.161	0.003	0	0.001	0.002	0.001	0.001	0	0.001	0.001	0	0.002	0.028	0.156	0.075	0.001	0.003	0.041	0	0.002	0.001	0.002	0.002	0.705	0.003	0.001	0	0.003	0.002	0	0.549	0	0.121	0	0.001	0.002	0.002	0	0.003	0.001	0.176	0.317	0.001	0	0.006	0.173	0	0.002
CHD1L	0.467	0.094	0.003	0	0.001	0.473	0	0.022	0	0.001	0.003	0	0.002	0.083	0.001	0.053	0.3	0.003	0.209	0.003	0.002	0.001	0.001	0.002	0.002	0.002	0.001	0.018	0.359	0.001	0	0.003	0.01	0.002	0.043	0.107	0.145	0.001	0.068	0.36	0.002	0.163	0.002	0	0.03	0.002	0.003	0.029	0.003
BCL9	0.172	0.263	0.001	0	0.003	0.389	0.001	0.004	0	0.001	0.112	0	0.202	0.045	0.251	0.05	0.181	0.316	0.144	0.001	0.003	0.001	0.509	0.003	0.001	0.002	0.001	0	0.001	0.006	0	0.001	0	0.058	0.039	0.001	0.447	0.342	0.024	0.003	0.001	0.002	0.003	0	0.001	0.002	0.725	0.028	0.003
ACP6	0.147	0.129	0.004	0	0.303	0.001	0	0.009	0	0	0.002	0	0.002	0.023	0.001	0	0.16	0.003	0.001	0.001	0.002	0	0.002	0.002	0.002	0.002	0.001	0	0.002	0.002	0	0.43	0.016	0.001	0	0.001	0.001	0.231	0	0.004	0.002	0.003	0.002	0	0	0.002	0.002	0	0.003
BOLA1	0.23	0.247	0.321	0	0.002	0.002	0.001	0.021	0.036	0	0.008	0	0.002	0.043	0.018	0.079	0.132	0.003	0.101	0.668	0.418	0.291	0.003	0.202	0.001	0.001	0.001	0	0.004	0.51	0	0.528	0.002	0.522	0	0.14	0.002	0.163	0.073	0.69	0.138	0.154	0.003	0	0.002	0.004	0.001	0	0.298
SV2A	0.656	1.364	0.003	0.045	0.001	0.001	0.001	0.011	0.036	0.001	0.361	0.043	0.868	0.348	0.537	0.288	0.158	0.319	0.001	0.001	0.002	0.002	0.557	0.002	0.001	0.002	0.001	0	0.002	0.003	0	0.002	0	0.826	0	0.891	1.902	0.432	0.027	0.001	0.001	0.005	0.002	0	0	0.002	0.215	0	0.001
SF3B4	0.002	0.173	0.003	0	0.001	0	0.001	0.011	0.036	0	0.202	0	0.001	0.047	0.089	0.014	0.075	0.001	0.001	0.002	0.27	0.001	0.003	0.002	0.003	0.319	0.002	0	0.002	0.002	0.022	0.001	0.015	0.05	0	0.138	0.151	0.001	0.038	0.364	0.443	0.152	0.492	0	0.042	0.451	0.46	0	0.389
OTUD7B	0.002	0.182	0.002	0	0.002	0.001	0	0.004	0.073	0.001	0.001	0	0.446	0.031	0.128	0.007	0.023	0.001	0.001	0.605	0.819	0.274	0.001	0.999	0.002	0.133	0.003	0.039	0.371	0.005	0.028	0.002	0.048	0.223	0	0.275	0.751	0.001	0.016	0.001	0.001	0.005	0.002	0	0	0.442	0.601	0.029	0.383
PLEKHO1	0.001	0.305	1.097	0	0.001	0.003	0	0.019	0	0	0.001	0	0.206	0.13	0.537	0.075	0.001	0.308	0.769	0.002	0.004	0.001	0.003	0.199	0.001	0.001	0.002	0	0.002	0.001	0	0.563	0	0.001	0	0.179	0.349	0.212	0.069	0.811	0.925	0.655	0.725	0.035	0.212	0.001	0.002	0	0.003
CA14	0.002	0.003	0.003	0	0.001	0.004	0.001	0	0	0.251	0.002	0	0.197	0.003	0.001	0.001	0.526	0.003	0.001	0.001	0.003	0.001	0.003	0.001	0.003	0.002	0.002	0	0.004	0.001	0	0.003	0.001	0.002	0	0.002	0.002	0.002	0.014	0.004	0.001	0.164	0.004	0	0	0.002	0.004	0	0.001
PRPF3	0.326	0.203	0.001	0	0.001	0.018	0.356	0.053	0	0	0.401	0	0.001	0.113	0.04	0.052	0.356	0.002	0.16	0.001	0.565	0.254	0.003	0.002	0.703	0.4	0.002	0	0.329	0.003	0.023	0.003	0.004	0.002	0	0.001	0.003	0	0.014	0.002	0.003	0.295	0.002	0	0.001	0.002	0.359	0.029	0.403
SETDB1	0.156	0.214	0.003	0	0.002	0.001	0.001	0.002	0	0.001	0.081	0	0.001	0.018	0.156	0	0.001	0.001	0.078	0.003	0.004	0.257	0.001	0.233	0.719	0.002	0.001	0	0.351	0.01	0	0.001	0.012	0.212	0	0.106	0.467	0.152	0.014	0.345	0.002	0.355	0.006	0.001	0	0.001	0.003	0.03	0.003
CERS2	0.002	0.004	0.696	0	0.33	0.001	0.001	0.01	0	0	0.186	0	0.002	0.086	0.034	0.059	0.024	0.443	0.178	0.001	0.004	0.001	0.001	0.002	0.002	0.16	0.001	0	0.002	0.003	0	0.001	0.015	0.233	0	0.105	0.002	0.135	0.102	0.476	0.002	0.113	0.003	0	0.001	0.014	0.498	0	0.002
CDC42SE1	0.165	0.101	0.351	0.042	0.003	0.001	0.016	0.012	0	0.001	0.28	0	0.001	0.099	0.107	0.177	0.002	0.317	0.218	0	0.25	0.002	0	0.003	0.511	0.003	0.001	0	0.002	0.003	0	0.005	0.018	0.111	0.073	0.001	0.406	0.091	0.058	0.005	0.439	0.331	1.185	0.045	0.049	0.003	0.001	0.066	0.003
SEMA6C	0.002	0.203	0.35	0	0.002	0.003	0	0.003	0	0	0.001	0	0.246	0.014	0.001	0.001	0.002	0.436	0.001	0.003	0.002	0.002	0.566	0.002	0.003	0.161	0.001	0	0.002	0	0.026	0.002	0	0.168	0	0.14	0.001	0.002	0	0.002	0.185	0.171	0.002	0	0.043	0.431	0.003	0	0.001
LYSMD1	0.002	0.22	0.002	0.042	0.003	0.001	0.001	0	0	0	0.002	0.025	0.002	0.027	0.002	0.001	0.002	0.002	0.001	0.003	0.001	0.001	0.002	0.001	0.001	0.002	0.001	0	0.692	0.003	0	0.001	0	0.001	0	0.001	0.254	0.002	0.025	0.001	0.002	0.003	0.001	0	0	0.001	0.216	0	0.003
VPS72	0.304	0.247	0.004	0	0.002	0.013	0	0.035	0.086	0.001	0.01	0.022	0.002	0.052	0.103	0.215	0.173	0.003	0.022	0	0.004	0.002	0.002	0.002	0.574	0.003	0.002	0	0.003	0.003	0	0.001	0.005	0.369	0.059	0.249	0.195	0	0.015	0.004	0.005	0.006	0.006	0.07	0.049	0.002	0.135	0.028	0.003
PSMD4	0.334	0.514	0.358	0.039	0.488	0.423	0.448	0.058	0	0.001	0.007	0.022	0.244	0.227	0.399	0.417	0.523	0.436	0.131	0.002	0.092	0.419	0.002	0.469	0.001	0.133	0.498	0	0.002	0.001	0	0.523	0.068	0.377	0.116	0.376	0.231	0.316	0.056	0.002	0.349	0.282	0.53	0.059	0.042	0.411	0.001	0.067	0.72
PI4KB	0.002	0.676	0.677	0	0.002	0.001	0	0.016	0	0	0.196	0.023	0.207	0.148	0.374	0.221	0.002	0.002	0.231	0.001	0.512	0.261	0.001	0.002	0.001	0.441	0.002	0.032	0.345	0.525	0.027	0.535	0.026	0.336	0.043	0.272	0.149	0.59	0.011	0.001	0.308	0.001	0.397	0	0.001	0.001	0.059	0	0.302
SELENBP1	0.147	0.011	0.002	0	0.308	0.001	0	0.019	0	0.001	0.002	0	0.003	0.014	0.041	0.069	0.317	0.001	0.011	0.002	0.002	0.002	0.001	0.001	0.003	0.002	0.002	0	0.001	0.004	0	0.562	0.005	0.18	0	0.002	0.193	0.021	0.199	0.002	0.005	0.013	0.001	0	0	0.002	0.008	0	0.191
PSMB4	0.567	0.615	0.328	0	0.002	0.369	0	0.066	0.036	0.101	0.379	0	0.204	0.173	0.204	0.41	0.171	0.455	0.28	0.521	0.177	0.259	0.001	0.002	0.491	0.139	0.499	0	0.37	0.004	0	0.783	0.068	0.051	0	0.269	0.409	0.313	0.065	0.337	0.468	0.585	0.339	0.001	0.094	0.002	0.522	0.029	0.407
SNX27	0.17	0.597	0.001	0.037	0.002	0.002	0	0.007	0.036	0.001	0.002	0.021	0.001	0.081	0.341	0.135	0.306	0.002	0.002	0.002	0.44	0.002	0.002	0.243	0.001	0.447	0.001	0.021	0.309	0.47	0.026	0.548	0.003	0.358	0	0.261	0.408	0.225	0.015	0.002	0.146	0.002	0.415	0	0	0.002	0.001	0	0.581
CHTOP	0.797	0.18	0.002	0.04	0.003	0.744	0.089	0.018	0.032	0	0.415	0	0.001	0.215	0.231	0.238	0.589	0.002	0.264	0.002	0.64	0.26	0.003	0.003	1.055	0.262	1.072	0.026	0.875	0.002	0.027	0.006	0.022	0.213	0.063	0.24	0.416	0.301	0.048	0.356	0.314	0.102	0.71	0.041	0.085	0.888	0.746	0	0.796
SNAPIN	0.15	0.676	0.001	0	0.338	0.481	0.001	0.054	0	0	0.328	0	0.002	0.024	0.176	0.229	0.227	0.002	0.177	0.414	0.183	0.001	1.061	0.242	0.003	0.268	0.002	0	0.331	0.001	0.022	0.002	0.016	0.169	0	0.001	0.136	0.199	0.055	0.463	0.302	0.152	0.003	0.095	0.027	0.002	0.817	0	0.002
INTS3	0.151	0.196	0.003	0	0.001	0.005	0.001	0.008	0	0.001	0.002	0	0.002	0.085	0.09	0.143	0.015	0.758	0.132	0.002	0.186	0.001	0.001	0.294	0.013	0.327	0.003	0	0.002	0.002	0	0.002	0	0.249	0	0.001	0.142	0.055	0.005	0.348	0.002	0.18	0.002	0	0.048	0.004	0.003	0	0.002
GATAD2B	0.006	0.35	0	0	0.336	0.011	0.001	0.017	0	0.001	0.088	0	0.602	0.154	0.066	0.085	0.005	0.003	0.118	0.001	0.296	0.291	0.491	0.672	0.539	0.144	0.002	0.038	0.003	0.005	0	0.001	0.002	0.191	0.001	0.136	0.45	0	0.042	0.003	0.003	0.454	0.006	0.001	0.001	0.461	0.915	0.053	0.003
DENND4B	0.003	0.33	0.356	0	0.312	0	0.502	0.008	0	0.001	0.003	0	0.002	0.115	0.06	0.07	0.161	0.003	0.225	0.002	0.081	0.001	0.001	0.002	0.002	0.002	0.001	0	0.359	0.018	0	0.749	0.042	0.268	0	0.107	0.354	0.286	0.046	0.479	0.193	0.172	0.437	0.04	0.074	0.003	0.001	0	0.002
RAB13	0.002	0.002	0.482	0	0.002	0	0.001	0.009	0	0.001	0.001	0	0.002	0.022	0.001	0.02	0.002	0.311	0.281	0.001	0.185	0.001	0.002	0.002	0.003	0.002	0.002	0	0.002	0.003	0	0.003	0	0.002	0	0.001	0.002	0.098	0.132	0.455	0.001	0.574	1.144	0.04	0.211	0.001	0.005	0	0.299
C1orf43	1.008	0.655	0.363	0	1.095	0.095	0.344	0.21	0	0.357	0.89	0.022	0.001	0.094	0.203	0.481	0.252	0.636	0.162	0.625	0.708	0.543	0.647	0.573	0.68	0.227	0.997	0	0.306	0.543	0	0.55	0.218	0.576	0.1	0.197	0.408	0.804	0.048	0.004	0.004	0.284	0.574	0.057	0.155	0.411	1.071	0.05	1.229
UBAP2L	0.309	0.326	0.684	0	0.001	0.427	0.159	0.042	0.036	0	0.097	0.028	0.4	0.164	0.256	0.275	0.137	0.446	0.05	0.002	0.393	0	0.001	0.002	0.002	0.001	0.004	0.032	0.001	0.003	0.023	0.561	0	0.277	0	0.001	0.151	0.449	0.02	0.474	0.148	0.177	0.002	0	0	0.437	0	0.045	0.189
CHRNB2	0.157	0.152	0.003	0	0.001	0.003	0	0.01	0	0	0.002	0	0.21	0.073	0.009	0.114	0.001	0.001	0.001	0.407	0.091	0.002	0.001	0.001	0.001	0.16	0.002	0	0.001	0.001	0	0.002	0	0.001	0.032	0.001	0.427	0.045	0.014	0	0.002	0.002	0.002	0	0.001	0.002	0.213	0.029	0.399
PMVK	0.352	0.548	0.688	0	0.002	0	0.032	0.111	0.037	0.001	0.228	0	0.002	0.053	0.23	0.265	0.215	0.004	0.074	0.004	0.288	0.303	0.529	0.594	0.001	0.389	0.003	0.038	0.001	0.598	0	0	0.009	0.754	0.019	0.272	0.539	0.138	0.083	0.001	0.004	0.618	0.001	0.001	0.046	0.001	0.174	0.027	0.184
ZBTB7B	0.327	0.149	0.006	0	0.32	0.001	0.001	0.002	0	0	0.001	0	0.002	0.001	0.002	0.005	0.149	0.316	0.152	0.616	0.122	0.002	0.002	0.229	0.713	0.143	0.002	0	0.003	0.003	0	0.001	0.006	0.002	0	0.001	0.001	0.001	0.013	0.002	0.136	0.002	0.001	0	0	0.002	0.189	0	0.003
ADAM15	0.002	0.103	0.324	0	0.001	0.001	0.001	0.049	0.039	0.002	0.189	0	0.003	0.012	0.077	0.127	0.237	0.003	0.014	0.002	0.002	0.295	0.003	0.233	0.004	0.002	0.511	0	0.004	0.001	0	0.002	0.06	0.001	0	0.001	0.135	0.223	0.001	0.003	0.184	0.125	0.026	0.038	0.047	0.433	0.133	0	0.182
EFNA1	0.212	0.002	0.002	0	0.001	0.001	0	0	0	0	0.001	0	0.348	0.001	0.001	0.001	0.001	0.002	0.001	0.003	0.002	0.001	0.003	0.001	0.001	0.002	0.001	0	0.001	0.002	0	0.001	0	0.001	0	0.001	0.002	0.002	0.016	0.003	0.002	0.001	0.002	0	0	0.002	0.003	0	0.001
SLC50A1	0.001	0.006	0.007	0	0.002	0.002	0	0.021	0	0.001	0.287	0	0.002	0	0.08	0.036	0.001	0.003	0.068	0.001	0.002	0	0.001	0.002	0.001	0.002	0.003	0	0.003	0	0	0.003	0.001	0.107	0	0.001	0.117	0.102	0.012	0.001	0.298	0.002	0.621	0	0.043	0.002	0.525	0.029	0.003
TRIM46	0.003	0.037	0.002	0	0.001	0	0.001	0.008	0	0	0.107	0.025	0.001	0.006	0.007	0.078	0.002	0.001	0.002	0.001	0.003	0.257	0.001	0.002	0.002	0.001	0.001	0	0.002	0.003	0	0.002	0	0.061	0	0.001	0.136	0.014	0	0.002	0.002	0.003	0.003	0	0	0.001	0.004	0	0.003
THBS3	0.002	0.096	0.007	0	0.002	0.001	0	0.004	0	0.001	0.001	0	0.207	0.002	0.001	0.015	0.002	0.004	0.001	0.001	0.127	0.001	0.002	0.001	0.001	0.002	0.001	0	0.002	0.003	0	0.001	0.002	0.002	0	0.157	0.294	0.002	0.044	0.006	0.001	0.002	0.004	0	0.001	0.003	0.549	0	0.002
MTX1	0.159	0.013	0.002	0	0.322	0.001	0.007	0.056	0	0	0.003	0.022	0.002	0.015	0.173	0.097	0.004	0.001	0.061	0.004	0.003	0.001	0.001	0.241	0.002	0.003	0.002	0	0.002	0.004	0	0.001	0.003	0.002	0	0.001	0.145	0.003	0.013	0.003	0.003	0.173	0.004	0	0.041	0.008	0.215	0	0.002
SCAMP3	0.366	0.281	0.004	0	0.002	0.002	0	0.016	0	0.001	0.171	0	0.001	0.204	0.202	0.238	0.151	0.323	0.07	0.002	0.188	0.002	0.002	0.198	0.494	0.137	0.001	0.019	0.002	0.002	0	0.001	0.027	0.282	0.047	0.002	0.117	0.331	0.052	0.003	0.004	0.415	0.003	0.039	0.093	0.427	0.001	0	0.002
DAP3	0.54	0.305	0.004	0.08	0.469	0.001	0	0.028	0	0	0.253	0.022	0.199	0.064	0.252	0.05	0.154	0.443	0.046	0.002	0.185	0.001	1.096	0.002	0	0.328	0.002	0.017	0.001	0.002	0	0.002	0.043	0.287	0.099	0.001	0.134	0.484	0.027	0.451	0.303	0.262	0.344	0.001	0.096	0.438	1.211	0.026	0.406
SYT11	0.439	1.929	0.004	0	0.001	0.431	0.518	0.029	0	0.001	0.472	0	0.532	0.341	1.153	0.384	0.678	0.001	0.064	0.001	0.179	0.001	0.002	0.003	0.003	0.139	0.001	0	0.001	0.001	0	0.002	0.001	0.197	0.056	0.276	0.506	1.114	0	0.003	0.004	0.003	0.005	0	0	0.002	0.175	0	0.002
RIT1	0.179	0.017	0.006	0	0.003	0.001	0	0.004	0.036	0	0.002	0	0.001	0.001	0.074	0.001	0.002	0.782	0.004	0.002	0.091	0.001	0.001	0.002	0.001	0.003	0.003	0	0.003	0.003	0	0.001	0	0.003	0	0.001	0.002	0.003	0	0.354	0.283	0.002	0.004	0	0.079	0.002	0.005	0.029	0.003
ARHGEF2	0.357	0.029	0.005	0	0.002	0.005	0.344	0.01	0.037	0.095	0.199	0	0.194	0.039	0.199	0.053	0.206	0.004	0.016	0.003	0.002	0	0.002	0.002	0.002	0.001	0.002	0	0.331	0.004	0.022	0.003	0	0.354	0.056	0.002	0.129	0.001	0.073	1.134	0.002	0.483	0.02	0	0.087	0.001	0.002	0	0.001
SSR2	0.526	0.397	1.365	0	0.001	0.001	0.001	0.11	0.071	0.001	0.27	0.022	0.448	0.18	0.386	0.016	0.309	0.753	0.519	0.654	0.816	0.263	0.509	0.204	0.715	0.514	0.527	0	0.685	0.005	0	0.001	0.024	0.439	0.051	0.001	0.389	0.345	0.169	0.819	0.73	1.074	0.994	0.1	0.056	0.002	0.49	0.026	0.594
UBQLN4	0.001	0.01	0.001	0.04	0.315	0.469	0.001	0.006	0	0	0.002	0	0.001	0.081	0.048	0.042	0.012	0	0.008	0.003	0.003	0.001	0.002	0.45	0.679	0.001	0.002	0.018	0.348	0.003	0	0.001	0	0.001	0	0.263	0.135	0.545	0.017	0.004	0.001	0.153	0.002	0.001	0.042	0.363	0.003	0.026	0.002
LAMTOR2	0.646	0.135	0.522	0	0.001	0.136	0	0.097	0	0.001	0.487	0	0.199	0.083	0.279	0.053	0.406	0.001	0.588	0	0.712	0.277	0.714	0.001	0.003	0.001	0.003	0.014	0.002	0	0	0.56	0	0.254	0.059	0.282	0.375	0.067	0.072	0.466	0.138	0.725	0.51	0.081	0.179	1.005	0.364	0	0.69
LMNA	0.002	0.3	0.555	0	0.001	0.002	0	0.001	0	0.001	0.176	0	0.001	0.06	0.039	0.136	0.041	1.376	0.345	0.405	0.305	0.001	0.002	0.234	0.001	0.138	0.001	0	0.004	0.002	0	0.003	0.011	0.002	0	0.001	0.157	0.29	0.175	0.333	0.249	0.279	0.518	0.036	0.142	0.441	0.001	0	0.594
SMG5	0.162	0.36	0.003	0	0.315	0.001	0	0.056	0.051	0.001	0.2	0.031	0.002	0.062	0.222	0.123	0.072	0.65	0.004	0.002	0.335	0.001	0.563	0.353	0.674	0.342	0.587	0.014	0.001	0.001	0.026	0.002	0.001	0.06	0	0.002	0.002	0.131	0	0.004	0.142	0.003	0.006	0	0.001	0.269	0.002	0.037	0.001
CCT3	0.649	0.767	0.001	0	0.624	0	0.368	0.086	0.033	0.252	0.255	0	0.695	0.02	0.424	0.27	0.41	0.775	0.275	0.002	0.628	0.566	0.899	1.148	0.002	0.547	0.006	0.013	0.699	0.534	0	1.077	0.061	0.367	0.032	0.156	0.3	0.389	0.078	1.002	0.331	0.326	0.691	0	0	1.022	0.167	0.048	0.568
MEF2D	0.003	0.839	0.325	0	0.001	0.195	0.368	0.051	0.037	0.026	0.263	0.022	0.001	0.227	0.153	0.069	0.002	0.002	0.186	1.042	0.509	0.553	0.522	1.218	0.003	0.451	1.026	0.038	1.162	0.001	0	0.003	0.046	0.404	0	0.551	0.628	0.193	0.07	0.744	0.176	0.171	0.803	0.042	0.046	0.435	1.731	0	0.816
MRPL24	0.17	0.126	0.348	0	0.001	0.001	0.168	0.073	0.034	0	0.002	0	0.003	0.098	0.161	0.258	0.41	0.442	0.123	0.001	0.168	0.001	0.001	0.003	0.001	0.465	0.001	0	0.002	0.002	0	0.004	0.017	0.062	0.054	0.001	0.381	0.092	0.055	0.361	0.4	0.319	0.394	0.044	0.039	0.001	0.166	0.026	0.183
DUSP23	0.001	0.186	0.633	0.039	0.001	0.432	0	0.025	0	0.242	0.008	0	0.001	0.025	0.267	0.034	0.197	0.002	0.119	0.604	0.311	0.001	0.002	0.2	0.025	0.162	0.002	0.014	0.001	0.584	0	0.002	0	0.109	0	0.002	0.001	0.138	0.058	0.352	0.803	0.573	0.489	0.079	0.216	0.002	0.149	0.027	0.002
KCNJ10	0.001	0.003	0.002	0	0.001	0.004	0	0	0	0	0.001	0	0.002	0.005	0.002	0.001	0.57	0.004	0.001	0.001	0.003	0.001	0.003	0.002	0.002	0.001	0.002	0	0.003	0.004	0	0.002	0.002	0.111	0	0.001	0.002	0.174	0	0.002	0.14	0.002	0.002	0	0	0.001	0.002	0	0.004
PEA15	0.557	1.309	1.005	0.042	1.294	1.369	0.546	0.13	0.125	0.81	1.045	0	1.323	0.514	1.28	0.398	1.166	0.466	0.245	1.347	0.613	1.389	0.468	1.29	1.565	1.075	0.808	0.021	1.402	1.006	0.03	0.802	0.485	1.585	0.117	0.754	1.079	1.351	0.073	0.704	0.93	0.616	0.671	0.04	0.136	0.797	1.503	0.059	0.731
DCAF8	0.316	0.443	0.316	0.044	0.001	0.062	0.007	0.075	0.033	0.346	0.135	0	0.404	0.169	0.205	0.096	0.251	0.748	0.197	0.959	0.766	0.414	0.732	0.671	0.023	0.655	1.401	0.024	0.474	0.007	0	0.787	0.081	0.15	0.043	0.136	0.116	0.325	0.054	0.36	0.002	0.241	0.001	0	0.046	0.001	1.426	0	0.396
COPA	0.002	1.183	0.831	0	0.002	0.23	0	0.015	0.035	0.244	0.045	0	0.001	0.033	0.27	0.13	0.001	1.179	0.246	0.002	0.572	0.263	0.002	0.478	0.001	0.169	0.002	0	0.674	0.009	0	0.004	0.003	0.202	0	0.236	0.554	1.023	0.107	0.002	0.184	0.383	0.959	0.042	0	0.433	0.117	0	0.002
VANGL2	0.002	0.004	0.003	0.04	0.001	0.001	0	0	0	0.001	0.001	0	0.002	0.001	0.001	0.002	0.013	0.002	0.002	0.001	0.002	0.001	0.001	0.23	0	0.002	0.001	0	0.001	0.001	0	0.002	0	0.001	0	0.001	0.135	0.001	0	0.003	0.001	0.003	0.002	0	0	0.002	0.005	0	0.004
TSTD1	0.35	0.398	0.32	0	0.661	0.001	0	0.095	0	0.001	0.14	0	0.001	0.133	0.115	0.032	0.132	0.001	0.102	1.001	0.476	0.002	0.001	0.661	0.003	0.136	0.516	0.014	0.001	0.946	0	0.001	0.054	0.285	0.1	0.002	0.001	0.345	0.024	0.002	0.002	0.157	0.003	0	0.028	0.002	0.495	0.052	0.563
USF1	0.002	0.003	0.002	0	0.455	0.001	0	0.001	0	0.001	0.002	0	0.002	0.011	0.001	0	0.001	0.002	0.003	0.003	0.288	0.001	0.002	0.429	0.001	0.156	0	0	0.002	0.598	0	0.001	0	0.002	0	0.002	0.002	0.132	0	0.003	0.003	0.003	0.004	0	0.001	0.003	0.012	0	0.303
PFDN2	0.384	0.912	0.532	0	0.739	0.003	0.569	0.195	0.037	0.245	0.564	0	0.208	0.166	1.186	0.52	0.448	0.312	0.248	0.385	0.365	0.258	0.506	0.457	0.674	0.001	0.002	0.014	0.319	0.001	0.036	0.535	0.223	0.117	0.051	0.323	0.727	1.107	0.083	0.891	0.662	0.678	0.002	0.001	0.121	0.778	0.001	0	0.003
NIT1	0.002	0.395	0.332	0	0.002	0.003	0.129	0.047	0	0	0.002	0	0.202	0.109	0.098	0.059	0.352	0.001	0.137	0.001	0.002	0.001	0.564	0.001	0.002	0.002	0.002	0	0.315	0.004	0	0.003	0.003	0.058	0	0.001	0.14	0.089	0.027	0.002	0.004	0.177	0.003	0	0.042	0.621	0.512	0.026	0.001
DEDD	0.144	0.321	0.005	0	0.002	0	0.008	0.015	0	0	0.001	0	0.29	0.095	0.083	0.064	0.296	0.002	0.189	0.002	0.287	0.259	0.508	0.201	0.001	0.139	0.539	0	0.005	0.03	0	0.001	0.02	0.099	0	0.001	0.118	0.059	0.026	0.004	0.299	0.003	0.002	0	0.001	0.002	0.191	0	0.003
UFC1	0.744	0.161	0.302	0	0.339	0.441	0.585	0.15	0	0.003	0.522	0	0.002	0.174	0.235	0.242	0.3	0.431	0.432	0.62	0.513	0.001	0.002	0.526	0.672	0.16	0.736	0.018	0.002	0.47	0	0.513	0.015	0.339	0.063	0.107	0.136	0.076	0.109	0.538	0.471	0.787	0.713	0	0.223	1.141	0.001	0.043	0.671
PPOX	0.002	0.059	0.004	0	0.345	0.003	0.001	0.012	0	0.279	0.392	0	0.001	0.055	0.175	0.022	0.149	0.001	0.033	0.001	0.132	0.002	0.001	0.425	0.002	0.002	0.003	0	0.001	0.04	0	0.002	0.012	0.168	0	0.002	0.421	0.174	0.038	0.004	0.001	0.003	0.002	0	0.045	0.003	0.568	0.025	0.003
B4GALT3	0.002	0.108	0.331	0	0	0.002	0	0.009	0	0.001	0.403	0	0.242	0.023	0.122	0.077	0.001	0.001	0.056	0.001	0.003	0.001	0.001	0.002	0.701	0.002	0.003	0	0.002	0.003	0	0.003	0	0.001	0.024	0.275	0.002	0.046	0.013	0.002	0.349	0.161	0.386	0.039	0.044	0.001	0.917	0	0.492
NDUFS2	0.22	0.729	0.894	0	0.001	0.636	0.194	0.065	0.052	0.1	0.161	0.026	0.191	0.255	0.401	0.366	0.245	0.003	0.213	0.384	0.421	0.276	0.495	1.318	0.002	0.65	1.11	0.05	1.006	0.001	0	0.551	0.061	0.445	0.044	0.125	0.547	0.512	0.098	0.492	0.15	0.152	0.55	0	0.077	0.273	0.055	0.068	0.38
UAP1	0.159	0.091	0.003	0.039	0.003	0.474	0.001	0.01	0	0.001	0.002	0	0.002	0.079	0.036	0.1	0.146	0.311	0.196	0.001	0.503	0.275	0.003	0.337	0.002	0.001	0.002	0	0.002	0.003	0	0.003	0.02	0.115	0	0.104	0.248	0.058	0.062	0.002	0.002	0.002	0.002	0	0.063	0.002	0.002	0.026	0.296
DDR2	0.164	0.219	0.002	0	0.002	0.001	0.001	0.016	0	0.001	0.005	0	0.001	0.023	0.001	0.036	0.003	0.526	0.001	0.002	0.002	0.001	0.001	0.002	0.001	0.002	0.003	0	0.002	0.003	0	0.002	0	0.113	0	0.001	0.133	0.001	0.143	0.003	0.003	0.002	0.002	0	0.001	0.002	0.2	0	0.002
HSD17B7	0.165	0.363	0.681	0	0.303	0.001	0.001	0.05	0.035	0	0.002	0	0.001	0.058	0.023	0.027	0.165	0.318	0.002	0	0.185	0.399	0	0.005	0.002	0.002	0.517	0.023	0.678	0.003	0	0.003	0.02	0.061	0.055	0.001	0.001	0.246	0	0.36	0.167	0.112	0.392	0	0.069	0.626	0.182	0	0.001
RGS4	0.002	0.003	0.004	0	0.001	0.001	0.001	0	0	0.001	0.001	0	0.731	0.001	0.001	0.002	0.162	0.003	0.001	0.002	0.002	0.002	0.001	0.001	0.001	0.002	0.002	0	0.328	0.005	0	0.001	0	0.001	0	0.139	0.572	0.191	0.039	0.004	0.001	0.002	0.001	0	0	0.001	0.002	0	0.002
RGS5	0.001	0.004	0.004	0	0.001	0.001	0	0.011	0	0	0.001	0	0.002	0.025	0.002	0.021	0.001	0.002	0.002	0.001	0.002	0.001	0.001	0.002	0.002	0.002	0.001	0	0.003	0.003	0	0.002	0	0.001	0	0.001	0.002	0.001	0.016	0.001	0.003	0.002	0.004	0	0	0.001	0.002	0	0.002
RXRG	0.002	0.812	0.005	0	0.001	0.001	0	0.026	0	0.001	0.009	0	0.001	0.105	0.076	0.16	0.004	0.004	0.001	0.003	0.003	0.002	0.001	0.445	0	0.002	0.003	0	0.002	0.001	0	0.001	0.001	0.001	0	0.001	0.001	0.001	0	0.003	0.002	0.002	0.002	0	0.001	0.432	0.003	0	0.002
MGST3	0.433	1.945	0.342	0.068	0.63	0.219	0.107	0.318	0.038	0.395	0.996	0	0.515	0.329	0.482	0.976	0.621	0.899	0.404	0.345	0.911	0.546	0.001	1.368	0.667	0.644	0.001	0.019	1.184	1.115	0	0.003	0.082	0.745	0.097	0.239	0.512	0.696	0.19	0.002	0.486	0.409	0.599	0.038	0.223	0	0.019	0.068	0.307
TMCO1	0.571	0.602	0.819	0.084	0.781	0.393	0.019	0.046	0.045	0.104	0.481	0	0.202	0.151	0.133	0.216	0.549	0.963	0.158	1.026	0.657	0.294	0.501	0.694	0.961	0.522	0.491	0	0.446	1.44	0	0.001	0.066	0.766	0.071	0.347	0.738	0.16	0.087	0.349	0.219	0.699	0.344	0.043	0.028	0.027	0.562	0.026	0.81
TADA1	0.002	0.31	0.667	0	0.001	0.006	0.001	0.015	0	0.001	0.002	0.036	0.001	0.11	0.076	0.096	0.005	0.003	0.004	0.002	0.323	0.001	0	0.234	0.001	0.161	0.002	0.014	0.002	0.002	0	0.001	0	0.109	0	0.001	0.002	0.072	0	0.005	0.003	0.002	0.01	0.08	0.001	0.001	0.003	0	0.002
ILDR2	0.001	0.004	0.002	0	0.001	0.001	0.001	0.002	0.034	0.001	0.001	0	0.001	0.002	0.002	0.001	0.173	0.001	0.002	0.003	0.003	0.001	0.003	0.002	0.002	0.002	0.001	0.017	0.003	0.003	0	0.001	0.001	0.112	0	0.001	0.135	0.001	0.001	0.002	0.001	0.002	0.002	0	0	0.002	0.005	0.029	0.395
POU2F1	0.001	0.209	0.003	0	0.646	0.482	0.01	0.016	0	0.001	0.191	0	0.002	0.033	0.193	0.008	0.236	0.001	0.078	0	0.425	0.299	0.002	0.231	0.001	0.369	0.001	0.019	0.326	0.004	0.058	0.564	0.087	0.002	0.051	0.135	0.349	0.538	0.049	0.003	0.325	0.002	0.323	0	0.046	0.459	0.61	0	0.655
CREG1	0.16	0.268	0.969	0	0.002	0	0	0.008	0.034	0.001	0.184	0	0.496	0.113	0.134	0.139	0.172	0.001	0.993	0.585	0.166	0.288	0.002	1.203	0.002	0.136	0.531	0	0.567	0.521	0	0.003	0.002	0.001	0	0.136	0.274	0.264	0.059	1.227	0.14	0.857	0.381	0	0.292	0.016	0.854	0	0.721
MPC2	0.807	0.697	0.005	0	0.002	0	0.322	0.131	0.035	0	0.702	0	0.237	0.281	0.385	0.447	0.321	0.005	0.227	0.439	0.732	0.001	0.001	0.462	0	0.135	0.001	0.024	0.657	1.121	0.046	1.07	0.113	0.655	0.099	0.263	0.122	0.419	0.139	0.004	0.002	0.256	0.325	0.072	0.06	0.001	0.248	0.035	0.158
TIPRL	0.001	0.152	0.002	0	0.002	0.427	0.379	0.007	0	0	0.2	0	0.254	0.065	0.133	0.056	0.003	0.443	0.001	0.001	0.092	0.001	0.003	0.435	0.002	0.302	0.002	0	0.002	0.003	0	0.002	0.001	0.111	0	0.001	0.271	0.129	0.056	0.001	0.161	0.001	0.321	0	0	0.001	0.001	0.026	0.706
ATP1B1	0.298	2.935	0.336	0.096	0.296	0.378	0	0.047	0	0	0.162	0.083	1.448	0.608	0.862	1.198	0.002	0.93	0.525	0.001	0.243	0.001	0.001	0.237	0.473	0.002	0.001	0.014	0	0.002	0	0.517	0.045	0.251	0	1.037	2.466	1.533	0.088	1.741	0.182	0.719	0.011	0.131	0.303	0.001	0.468	0	0.002
NME7	0.143	0.364	0.001	0	0.667	0.001	0.003	0.071	0	0.001	0.002	0	0.208	0.131	0.046	0.143	0.002	0.001	0.016	0.331	0.733	0.3	0.001	0.232	1.22	0.553	0.579	0	0.494	1.09	0.026	0.587	0.044	0.181	0	0.101	0.139	0.144	0.079	0.004	0.004	0.003	0.012	0	0.001	0.416	0.56	0.056	0.001
SLC19A2	0.001	0.173	0.001	0	0.001	0.001	0.001	0.023	0	0.001	0.19	0	0.19	0.004	0.213	0.079	0.001	0.002	0.001	0.401	0.001	0.001	0.564	0.298	0.002	0.001	0.001	0	0.004	0.002	0	0.003	0	0.003	0	0.002	0.002	0.344	0.038	0.001	0.175	0.001	0.003	0.081	0	0.431	0.002	0	0.002
C1orf112	0.001	0.093	0.001	0	0.001	0	0.001	0.004	0	0.001	0.002	0	0.002	0	0.001	0.067	0.002	0.002	0.061	0.001	0.001	0.001	0.002	0.003	0.002	0.002	0.002	0	0.003	0.002	0	0.002	0.001	0.002	0	0.002	0.001	0.002	0.016	0.005	0.001	0.002	0.002	0	0.043	0.002	0.001	0	0.002
METTL18	0.001	0.006	0.002	0	0.333	0.001	0	0.024	0	0.001	0.001	0	0.002	0.001	0.099	0.059	0.179	0.002	0.001	0	0.003	0.001	0.001	0.001	0.002	0.001	0.003	0	0.002	0.001	0	0.004	0.001	0.002	0	0.001	0.002	0.004	0	0.003	0.001	0.001	0.003	0	0	0	0.001	0	0.41
KIFAP3	0.001	1.275	0.004	0	0.001	0.49	0.056	0.023	0	0.001	0.305	0.024	0.208	0.108	0.384	0.324	0.01	0.446	0.141	0.662	0.573	0.672	0.567	0.473	0.001	0.691	0.001	0	0.003	0.002	0	0.567	0.016	0.416	0.055	0.297	0.432	0.829	0.057	0.843	0.003	0.113	0.007	0	0.001	0.343	0.512	0.029	0.285
GORAB	0.002	0.107	0.001	0	0.306	0.482	0.001	0.007	0	0.001	0.004	0	0.188	0.001	0.05	0.001	0.006	0.002	0.06	0.002	0.095	0.294	0.001	0.002	0.001	0.002	0.002	0	0.003	0.003	0	0.55	0.01	0.002	0	0.001	0.002	0.001	0.027	0.002	0.002	0.001	0.003	0	0	0.002	0.519	0	0.002
PRRC2C	0.955	0.556	0.983	0	0.944	0.48	0.28	0.072	0	0.453	0.636	0	0.643	0.209	0.484	0	0.278	0.521	0.312	0.478	0.407	0.001	0.497	0.24	0.927	0.654	0.796	0.014	0.798	0.002	0.037	1.645	0.08	0.987	0.1	0.477	0.824	0.674	0.147	0.349	0.778	0.32	0.615	0.068	0.068	0.419	1.295	0.038	0.984
VAMP4	0.48	0.295	0.33	0	0.002	0.001	0.001	0.008	0	0.002	0.001	0.026	0.247	0.006	0.121	0.12	0.024	0.44	0.066	0.003	0.272	0.001	0.003	0.003	0.001	0.163	0.002	0	0.002	0.001	0	0.004	0.001	0.123	0	0.131	0.218	0.214	0.113	0.471	0.003	0.003	0.005	0	0	0.007	0.004	0.028	0.301
PIGC	0.304	0.331	0.004	0	0.31	0.007	0.001	0.025	0.034	0.001	0.009	0	0.002	0.021	0.025	0.263	0.147	0.001	0.172	0.002	0.125	0.001	0.001	0.002	0.002	0.139	0.002	0	0.524	0.003	0.022	0.525	0.017	0.121	0	0.001	0.298	0.191	0.042	0.004	0.002	0.169	0.323	0.001	0.03	0.006	0.813	0	0.004
KLHL20	0.004	0.255	0.003	0	0.002	0.001	0	0.054	0	0.002	0.087	0	0.213	0.139	0.038	0.132	0.151	0.002	0.002	0.002	0.364	0	0.003	0.237	0	0.144	0.004	0	0.323	0.002	0	0.003	0.001	0.001	0	0.002	0.003	0.2	0.044	0.001	0.003	0.12	0.005	0	0.001	0.001	0.002	0	0.292
CENPL	0.002	0.02	0.001	0	0.002	0.001	0	0.001	0	0.001	0.002	0	0.003	0.005	0.015	0.001	0.001	0.002	0.001	0.001	0.002	0.001	0.001	0.001	0.002	0.001	0.002	0	0.002	0	0	0.002	0	0.178	0	0.134	0.001	0.001	0	0.003	0.002	0.003	0.004	0	0.029	0.002	0.527	0	0.189
DARS2	0.002	0.439	0.688	0	0.001	0.001	0.001	0.004	0	0.001	0.002	0	0.002	0	0.037	0.003	0.001	0.002	0.001	0.002	0.093	0.002	0.005	0.002	0.002	0.001	0.001	0.014	0.002	0.515	0	0.001	0.001	0.001	0.043	0.002	0.001	0.001	0.016	0.002	0.001	0.001	0.001	0	0	0.002	0.001	0	0.004
ZBTB37	0.164	0.2	0.01	0	0.352	0.004	0.001	0.025	0	0.001	0.609	0	0.205	0.004	0.163	0.069	0.003	0.447	0.003	0.001	0.331	0.531	0.002	0.201	0.011	0.139	0.002	0.032	0.002	0.578	0	0.592	0.015	0.177	0	0.002	0.117	0.146	0.042	0.005	0.002	0.007	0.005	0.04	0.044	0.612	0.171	0.029	0.384
RC3H1	0.163	0.121	0.662	0.054	0.002	0.002	0.157	0.024	0	0.001	0.082	0	0.207	0.053	0.102	0.117	0.005	0.001	0.002	0.657	0.397	0.301	0.002	0.863	0.002	0.001	0.001	0.062	0.002	0.26	0.021	0.591	0.037	0.001	0.147	0.284	0.749	0.003	0.055	0.566	0.001	0.174	0.002	0	0	0.001	0.609	0	0.164
MRPS14	0.314	0.039	0.356	0.042	0.436	0.002	0.33	0.058	0.037	0.003	0.173	0	0.257	0.134	0.034	0.155	0.01	0.002	0.025	0.369	0.521	0.001	0.483	0.001	0.687	0.13	0.003	0	0.003	0.003	0	0.003	0.122	0.34	0	0.132	0.156	0.128	0.054	0.002	0.002	0.301	0.004	0.001	0.05	0.001	0.094	0	0.17
TNR	0.001	0.002	0.002	0.124	0.002	0.001	0	0	0	0.001	0.002	0.025	0.203	0.014	0.001	0.001	0.001	0.002	0.001	0.003	0.002	0.001	0.001	0.002	0.001	0.001	0.002	0	0.002	0.002	0	0.001	0	0.001	0	0.001	0.003	0.001	0	0.004	0.001	0.003	0.001	0	0	0.001	0.003	0	0.001
BRINP2	0.002	0.004	0.005	0	0.001	0	0.001	0.017	0	0	0.002	0	0.001	0.001	0.001	0.001	0.001	0.002	0.001	0.001	0.002	0.001	0.001	0.002	0.003	0.002	0.001	0	0.001	0.003	0	0.001	0	0.002	0	0.136	0.001	0.002	0	0.003	0.002	0.003	0.001	0	0	0.002	0.005	0	0.003
RALGPS2	0.151	0.214	0.002	0	0.323	0.526	0.001	0.001	0.035	0	0.171	0	0.002	0.084	0.049	0.048	0.134	0.001	0.001	0.001	0.321	0.777	0.002	0.675	1.009	0.522	1.105	0.014	1.145	0.553	0	0.548	0.036	0.2	0	0.001	0.003	0.001	0.029	0.006	0.002	0.154	0.001	0.039	0.028	0.023	1.369	0	0.82
ANGPTL1	0.002	0.102	0.003	0	0.003	0.001	0	0	0	0.001	0.002	0	0.001	0.001	0.087	0.001	0.025	0.002	0.002	0.001	0.002	0.001	0.002	0.001	0.002	0.001	0.001	0	0.001	0.002	0	0.002	0.001	0.001	0	0.001	0.002	0.001	0	0.004	0.002	0.002	0.003	0	0	0	0.002	0	0.001
FAM20B	0.394	0.331	0.002	0	0.302	0.001	0	0.017	0	0.106	0.196	0	0.252	0.097	0.269	0.126	0.001	0.002	0.002	0.001	0.251	0.002	0.001	0.432	0.002	0.128	0.001	0	0.001	0.003	0	0.001	0	0.003	0	0.001	0.291	0.361	0.042	0.357	0.001	0.003	0.002	0	0.029	0.001	0.32	0	0.478
ABL2	0.331	0.367	0.005	0	0.653	0.477	0.001	0.084	0.034	0.237	0.198	0.023	0.001	0.083	0.154	0.028	0.008	0.989	0.052	0.407	0.314	0.891	0.002	0.443	0.479	0.14	0.003	0.019	0.002	0.001	0.027	0.001	0.015	0.001	0	0.412	0.153	0.297	0.013	0.003	0.241	0.003	0.001	0.044	0.001	0.001	0.472	0	0.176
QSOX1	0.002	0.173	0.354	0	0.002	0.001	0.001	0.008	0	0.002	0.002	0.033	0.539	0.048	0.186	0	0.347	0.001	0.172	0.002	0.003	0.001	0.002	0.238	0.002	0.136	0.001	0.018	0.002	0.002	0	0.002	0	0.001	0	0.107	0.002	0.72	0.017	0.003	0.003	0.001	0.001	0	0.031	0.003	0.004	0	0.004
LHX4	0.391	0.005	0.004	0	0.327	0	0.002	0.012	0	0.001	0.249	0	0.002	0.01	0.002	0.002	0.002	0.002	0.064	0.003	0.002	0.001	0.001	0.436	0	0.002	0.003	0	0.001	0.001	0	0.001	0	0.487	0.057	0.001	0.003	0.006	0	0.001	0.138	0.002	0.002	0	0.001	0.001	0.001	0	0.001
ACBD6	0.324	0.208	0.315	0	0.003	0.007	0.338	0.036	0	0	0.115	0	0.002	0.037	0.12	0.16	0.023	0.001	0.002	0.001	0.003	0.001	0.002	0.352	0.003	0.002	0.001	0.018	0.002	0.002	0	0.001	0	0.178	0	0.001	0.003	0	0.013	0.002	0.149	0.163	0.003	0.041	0.041	0.429	0.513	0	0.002
XPR1	0.003	0.704	0.343	0	0.334	0.005	0.001	0.004	0	0.1	0.001	0	0.191	0.044	0.188	0.121	0.13	0.003	0.061	0.004	0.089	0.001	0.002	0.001	0.001	0.002	0.001	0.014	0.001	0.004	0	0.002	0.001	0.002	0	0.249	0.307	0.001	0.014	0.001	0.175	0.002	0.003	0	0.001	0.001	0.002	0	0.001
STX6	0.001	0.221	0.683	0	0.003	0.004	0.153	0.013	0	0.002	0.002	0	0.396	0.03	0.169	0.109	0.001	0.002	0.039	0.004	0.002	0.002	0.001	0.002	0.498	0.001	0.001	0.014	0.001	0.003	0	0	0.016	0.002	0.042	0.193	0.001	0.001	0.025	0.001	0.143	0.124	0.98	0	0.001	0.001	0.003	0	0.001
CACNA1E	0.001	0.002	0.001	0	0.001	0.001	0	0	0	0.001	0.003	0.026	0.241	0.001	0.001	0.001	0.002	0.001	0.001	0.001	0.003	0.001	0.002	0.002	0.001	0.001	0.003	0	0.002	0.003	0	0.002	0.004	0.002	0	0.001	0.482	0.001	0.001	0.002	0.002	0.002	0.001	0	0.001	0.002	0.003	0	0.002
GLUL	0.146	0.585	2.016	0	1.215	0.013	0.348	0.093	0.075	0.012	0.254	0.086	1.779	0.239	0.388	0.257	6.222	1.002	0.983	0.003	0.466	0.657	0.551	0.24	1.575	0.212	0.001	0.013	1.15	0.003	0	0.002	0.025	1.091	0.045	1.514	1.834	0.166	0.132	0.754	1.187	0.292	1.275	0.204	0.573	0.656	0.134	0.053	0.282
RGS8	0.163	0.004	0.002	0	0.002	0.001	0.001	0	0	0.001	0.002	0	0.002	0.037	0.003	0.061	0.001	0.002	0.001	0.002	0.002	0	0.003	0.002	0.001	0.002	0.001	0	0.001	0.001	0	0.001	0.001	0.173	0	0.001	0.002	0.002	0.001	0.002	0.001	0.001	0.003	0	0	0.002	0.523	0	0.002
DHX9	0.002	0.31	0.005	0	0.322	0.028	0.001	0	0.034	0.011	0.393	0.024	0.464	0.113	0.312	0.164	0.236	0.729	0.207	0.403	0.586	0.298	1.095	0.594	0.026	0.619	0.003	0.018	0.331	0.002	0.021	0.001	0.03	0.326	0.054	0.11	0.273	0.366	0.036	0.001	0.008	0.002	0.33	0.043	0.033	0.855	0.904	0.028	0.697
NMNAT2	0.001	1.059	0.002	0	0.001	0.001	0	0.022	0	0.001	0.004	0	0.402	0.074	0.417	0.212	0.003	0.003	0.001	0.002	0.003	0.001	0.003	0.002	0.001	0.002	0.002	0	0.001	0.002	0	0.001	0.001	0.001	0	0.002	0.499	0.556	0.001	0.006	0.002	0.001	0.002	0	0	0.001	0.002	0.028	0.003
SMG7	0.007	0.737	0.319	0	0.829	0.003	0.001	0.001	0.034	0	0.002	0.049	0.273	0.053	0.134	0.248	0.262	0.002	0.093	0.39	0.315	0.298	0.001	0.47	0.001	0.31	0.002	0.04	0.36	0.002	0.026	0.004	0	0.215	0	0.107	0.536	0.18	0.054	0.358	0.14	0.002	0.316	0	0	0.002	0.084	0	0.181
RGL1	0.002	0.309	0.876	0	0.001	0.002	0	0.002	0	0	0.111	0	0.001	0.073	0.137	0.051	0.369	0.315	0.347	0.002	0.003	0.001	0.001	0.002	0.002	0.002	0.001	0.017	0.001	0.566	0	0.002	0.004	0.001	0	0.153	0.146	0.232	0.118	0.005	0.002	0.422	0.005	0	0.122	0.002	0.005	0	0.001
EDEM3	0.476	0.284	0.002	0.058	0.323	0.429	0.003	0.003	0	0.001	0.455	0	0.533	0.049	0.036	0.045	0.002	0.003	0.088	0.396	0.255	0.002	0.002	0.232	0.003	0.157	1.085	0	0.002	0.001	0	0.002	0.001	0.002	0	0.001	0.585	0.291	0.052	0.461	0.004	0.004	0.731	0	0.049	0.008	0.509	0	0.002
RNF2	0.149	0.304	0.004	0	0.002	0.275	0.001	0	0	0.001	0.211	0.022	0.396	0.001	0.158	0.101	0.189	0.001	0.002	0.002	0.252	0.002	0.547	0.004	0.454	0.001	0.535	0	0.002	0.513	0	0.002	0	0.001	0	0.001	0.002	0.007	0.016	0.002	0.002	0.003	0.005	0	0.001	0.002	0.499	0.026	0.175
TRMT1L	0.169	0.133	0.003	0	0.305	0.003	0.001	0.02	0	0.096	0.005	0	0.003	0.001	0.122	0.001	0.001	0.313	0.08	0.002	0.085	0	0.003	0.004	0.001	0.002	0.002	0	0.329	0.003	0.026	0.003	0.002	0.063	0.039	0.001	0.141	0.207	0.013	0.002	0.002	0.003	0.004	0	0.001	0.001	0.303	0	0.392
IVNS1ABP	0.002	0.244	0.815	0	0.303	0.001	0.001	0.012	0	0	0.172	0.048	0.001	0.111	0.014	0.162	0.208	0.003	0.676	1.019	0.462	0.001	0	0.204	0.527	0.457	0.575	0.014	0.8	0.018	0	0.001	0	0.002	0	0.158	0.282	0.101	0.057	0.487	0.002	0.324	0.728	0	0.074	0.355	0.626	0	0.004
TPR	0.156	0.549	0.002	0	0.003	0.506	0.001	0.005	0.036	0.001	0.191	0.024	0.682	0.077	0.152	0.33	0.001	0.324	0.13	0.001	0.249	0.001	0.511	0.822	0.731	0.001	0.005	0	0.692	0.009	0	0.554	0.056	0.338	0.056	0.158	0.152	0.518	0.19	0.002	0.002	0.408	0.307	0	0.07	0.005	0.716	0.037	0.303
PDC	0.997	0.943	0.944	0.08	2.33	0.89	0.63	0.055	0.056	0.198	0.792	0.038	1.011	0.218	0.332	0.303	1.085	1.426	0.74	0.338	0.011	1.733	1.944	2.53	1.707	1.211	3.001	0.106	1.712	2.116	0.107	2.972	3.577	0.77	0.099	0.727	0.425	0.034	0.062	1.339	0.835	0.942	0.716	0.128	0.197	0.783	0.038	0.029	0.275
RGS2	0.002	0.239	2.181	0	0.001	0.001	0	0.016	0	0	0.002	0	0.001	0.086	0.26	0.219	0.122	0.005	0.793	0.002	0.081	0.001	0.002	0.243	1.213	0.001	0.001	0.017	0.001	0.459	0	0.001	0.005	0.001	0.039	0.001	0.12	0.364	0.033	3.019	1.804	0.776	2.12	0.258	0.364	0.002	0.477	0.055	0.002
UCHL5	0.317	0.335	0.351	0	0.002	0.001	0.383	0	0	0.001	0.239	0	0.002	0.049	0.089	0.16	0.276	0.001	0.079	0.399	0.243	0.407	0.002	0.409	0.002	0.165	0.004	0.042	0.002	1.142	0	0.562	0.052	0.218	0.04	0.288	0.562	0.14	0.01	0.004	0.002	0.004	0.003	0	0.001	0.007	0.682	0	0.385
CDC73	0.379	0.299	0.33	0	0.003	0.355	0.344	0.003	0	0.001	0.002	0	0.001	0.001	0.213	0.103	0.002	0.001	0.058	0.002	0.003	0.001	0.001	0.198	0.002	0.297	0.879	0.014	0.004	0.602	0	0.004	0	0.115	0	0.263	0.002	0.198	0	0.356	0.143	0.167	0.003	0	0	0.002	0.329	0	0.003
B3GALT2	0.869	0.003	0.001	0	0.002	0.246	0.001	0.011	0	0	0.244	0	0.002	0.007	0.027	0.001	0.001	0.002	0.001	0.001	0.002	0	0.002	0.002	0.002	0.001	0.003	0	0.001	0.005	0	0.001	0	0.365	0	0.269	0.47	0.001	0.015	0.005	0.002	0.002	0.001	0.001	0.001	0.001	0.183	0	0.002
ZBTB41	0.001	0.536	0.004	0.044	0.001	0.002	0	0.016	0	0.001	0.002	0	0.002	0.027	0.167	0.083	0.003	0.004	0.004	0.003	0.316	0.001	0.002	0.002	0.001	0.168	0.509	0	0.002	0.003	0.026	0.003	0	0.177	0	0.106	0.21	0.179	0	0.006	0.003	0.003	0.003	0	0	0.001	0.004	0.026	0.298
CRB1	0.166	0.419	0.878	0.039	0.305	0.352	0.023	0	0	0	0.001	0	0.003	0.01	0.053	0.058	0.74	0.001	0.075	1.482	0.916	0.24	1.206	1.521	0.96	0.633	1.479	0.067	1.521	0.993	0	0.001	0.019	0.597	0.164	0.208	0.188	0.235	0.016	0.002	0.17	0.005	0.009	0	0	0.393	1.652	0.083	1.123
LHX9	0.002	0.003	0.002	0	0.003	0	0	0	0	0.242	0.002	0	0.417	0.001	0.05	0.003	0.001	0.001	0.001	0.001	0.002	0.001	0.002	0.002	0.003	0.001	0.002	0	0.002	0.004	0	0.002	0	0.001	0	0.337	0.278	0.002	0.001	0.002	0.003	0.002	0.003	0	0	0.002	0.002	0	0.003
NEK7	0.154	0.413	0.473	0	0.47	0	0.001	0.008	0.049	0.001	0.196	0	0.19	0.04	0.122	0.072	0.002	0.002	0.095	0.002	0.797	0.266	0.002	0.231	0.608	0.529	0.502	0.019	0.003	0.007	0	0.571	0.012	0.105	0	0.104	0.257	0.088	0.062	0.468	0.465	0.004	0.321	0.077	0.109	0.443	0.105	0.029	0.002
ZNF281	0.338	0.278	0.33	0	0.479	0.466	0	0.016	0.054	0.242	0.358	0	0.21	0.097	0.081	0.057	0.004	0.764	0.074	0.002	0.081	0.268	0.002	0.472	0.001	0.293	0.002	0.014	1.007	0.003	0	0.559	0	0.321	0.001	0.001	0.287	0.196	0	0.006	0.137	0.001	0.002	0	0	0.002	0.316	0.026	1.135
DDX59	0.001	0.123	0.001	0	0.001	0.003	0.001	0.014	0	0.001	0.001	0.022	0.251	0.001	0.08	0.044	0.001	0.004	0.052	0.002	0.174	0.001	0.002	0.003	0.001	0.133	0.003	0	0.002	0.001	0	0.001	0	0.057	0.043	0.002	0.003	0.248	0	0.003	0.002	0.003	0.391	0.04	0	0.002	0.001	0.026	0.003
CAMSAP2	0.32	0.28	0.005	0	0.001	0.006	0.225	0.052	0	0	0.005	0.051	0.488	0.033	0.289	0.247	0.428	0.659	0.002	0.003	0.123	0.001	0.002	0.001	0.001	0.135	0.566	0	0.316	0.001	0	0.002	0	0.383	0.062	0.444	0.828	0.787	0.031	0.001	0.004	0.004	0.002	0	0.03	0.002	0.202	0	0.001
KIF21B	0.003	0.005	0.006	0	0.001	0.02	0	0.024	0	0.007	0.002	0	0.21	0.01	0.095	0.061	0.031	0.002	0.002	0.42	0.188	0.002	0.003	0.366	0.005	0.003	0.576	0.014	0.785	0.597	0	1.117	0.006	0.004	0	0.002	0.157	0.156	0.017	0.003	0.002	0.003	0.327	0	0	0.031	0.969	0	0.001
TMEM9	0.576	0.232	0.329	0	0.627	0.293	0.001	0.044	0	0.115	0.761	0	0.476	0.038	0.22	0.015	0.505	0.001	0.058	0.001	0.437	0.001	0.002	0.203	0.001	0.226	0.001	0	0.001	1.299	0.027	0.002	0.045	0.543	0.09	0.308	0.402	0.134	0.088	0.001	0.004	0.002	0.002	0	0.001	0.467	0.061	0	0.479
CSRP1	0.168	0.34	0.004	0	0.309	0.001	0.001	0.023	0	0	0.001	0	0.243	0.008	0.269	0.16	0.273	0.324	0.085	0.001	0.002	0	0.004	0.001	0.002	0.002	0.002	0	0.315	0.002	0	0.002	0	0.001	0	0.134	0.106	0.001	0.069	0.003	0.142	0.004	0.692	0	0.001	0.375	0.174	0	0.003
NAV1	0.003	0.447	0.348	0	0.318	0.001	0	0	0.037	0.001	0.245	0.023	0.191	0.053	0.141	0.216	0.002	0.469	0.096	0.003	0.002	0.266	0.001	0.001	0.001	0.003	0.003	0	0.002	0.002	0	0.002	0	0.057	0.057	0.139	0.646	0.276	0.041	0.354	0.171	0.163	0.721	0	0.044	0.001	0.002	0	0.002
IPO9	0.474	0.717	0.007	0	0.005	0.859	0.001	0	0	0.248	0.16	0.049	0.754	0.046	0.184	0.129	0.149	0.003	0.001	1.061	0.253	0.281	0.001	0.002	0.003	0.003	0.002	0	0.326	0.004	0	0.003	0.009	0.059	0	0.001	0.681	0.002	0.044	0.003	0.004	0.124	0.001	0	0.045	0.036	0.311	0	0.59
TIMM17A	0.165	0.647	0.357	0.039	0.326	0	0	0.105	0	0.254	0.01	0	0.389	0.05	0.366	0.179	0.468	0.001	0.154	0.696	0.233	0.001	0.004	0.003	0.515	0.589	0.595	0.014	0.376	1.382	0	0.543	0	0.165	0.044	0.247	0.323	0.427	0.023	0.002	0.476	0.171	0.488	0.001	0.001	0.002	0.057	0.078	0.416
RNPEP	0.002	0.058	0.008	0	0.001	0.002	0	0.016	0	0.002	0.001	0	0.001	0.105	0.04	0.013	0.012	0.445	0.278	0.001	0.003	0.001	0.001	0.002	0.003	0.002	0.004	0	0.664	0.002	0	0.519	0.001	0.035	0	0.001	0.191	0.11	0.037	0.328	0.184	0.752	0.001	0.039	0.094	0.014	0.002	0	0.004
ARL8A	0.317	0.889	0.01	0	0.001	0.002	0	0.022	0	0.098	0.379	0.022	0.194	0.237	0.361	0.148	0.002	0.002	0.303	0.001	0.133	0.292	0.503	0.002	0.001	0.427	0.574	0	0.002	0.579	0	0.004	0.026	0.063	0	0.001	0.418	0.348	0.028	0.002	0.006	0.014	0.003	0.001	0.002	0.001	0.887	0	0.311
UBE2T	0.002	0.197	0.002	0	0.001	0.002	0.001	0.062	0	0	0.081	0	0.001	0.07	0.075	0.2	0.001	0.002	0.002	0.002	0.002	0.002	0.001	0.001	0	0.001	0.001	0	0.001	0.002	0	0.001	0	0.002	0.001	0.139	0.002	0.022	0	0.004	0.002	0.003	0.002	0	0.001	0.001	0.003	0	0.003
KDM5B	0.314	0.179	0.003	0	1.11	0.655	0	0.012	0.073	0.001	0.001	0	0.001	0.045	0.098	0.089	0.614	0.307	0.105	0.513	0.887	0.82	0.002	0.247	1.309	0.677	1.07	0.061	0.478	0.003	0.026	0.002	0.061	0.143	0	0.215	0.323	0.22	0.036	0.003	0.324	0.002	0.006	0.04	0.002	0.926	0.471	0.029	0.55
RABIF	0.003	0.32	0.001	0	0.002	0.001	0	0.019	0	0.001	0.003	0	0.001	0.007	0.044	0.002	0.172	0.001	0.057	0.398	0.173	0.002	0.003	0.232	0.001	0.137	0.001	0	0.004	0.003	0	0.001	0	0.003	0	0.001	0.002	0.326	0.031	0.357	0.001	0.001	0.001	0	0.084	0.002	0.814	0	0.001
TMEM183A	0.541	0.291	0.003	0	0.316	0.001	0.38	0.067	0	0.001	0.742	0	0.458	0.038	0.213	0.279	0.001	0.001	0.176	0.001	0.085	0.002	0.002	0.236	0.002	0.368	0.001	0	0.34	0.002	0	0.001	0.01	0.248	0.054	0.001	0.734	0.137	0.042	0.002	0.002	0.339	0.002	0	0.04	0.002	0.184	0.028	0.002
PPFIA4	0.001	0.619	0.002	0	0.002	0.002	0.001	0.006	0	0.002	0.001	0.025	0.452	0.141	0.156	0.061	0.001	0.001	0.001	0.003	0.003	0.001	0.001	0.003	0.001	0.002	0.002	0	0.004	0.001	0	0.003	0	0.001	0	0.14	0.001	0.004	0.001	0.004	0.002	0.001	0.001	0	0.001	0.001	0.004	0	0.003
PLEKHA6	0.25	0.404	0.003	0	0.001	0.001	0.002	0.009	0.034	0.002	0.003	0.025	0.001	0.044	0.001	0.143	0.034	0.646	0.002	0.002	0.215	0.002	0.002	0.232	0.001	0.002	0.577	0	0.003	0.002	0	0.002	0	0.206	0	0.247	0.496	0.001	0.031	0.001	0.002	0.117	0.005	0	0	0.001	0.213	0	0.003
PIK3C2B	0.215	0.141	0.003	0	0.001	0.004	0	0.012	0	0.001	0.001	0	0.002	0.001	0.045	0.001	0.002	0.001	0.094	0.004	0.002	0.001	0.002	0.001	0.003	0.001	0.001	0	0.002	0.002	0	0.001	0	0.002	0	0.139	0.002	0.003	0	0.006	0.001	0.002	0.003	0	0.043	0.002	0.003	0.029	0.002
NFASC	0.576	0.739	0.597	0.072	0.332	0.615	0.347	0.051	0.033	0.003	0.014	0	0.418	0.111	0.442	0.084	0.294	1.095	0.002	0.297	0.719	0.272	0.001	0.004	0.981	0.297	0.619	0.04	1.231	0.517	0	0.555	0.019	0.322	0.095	0.429	0.706	0.588	0.084	0.72	0.133	0.306	0.408	0.001	0.04	0.005	0.471	0	0.696
RBBP5	0.154	0.314	0.004	0	0.002	0.001	0	0.01	0	0.001	0.002	0.021	0.001	0.062	0.199	0.003	0.152	0.001	0.055	0.001	0.123	0.001	0.002	0.002	0.001	0.293	0.002	0	0.324	0.002	0	0.002	0.01	0.001	0	0.106	0.141	0.204	0.013	0.002	0.002	0.002	0.003	0	0.001	0.001	0.205	0	0.004
DSTYK	0.151	0.758	0.002	0.081	0.307	0.001	0.013	0.001	0	0.001	0.29	0.022	0.206	0.111	0.379	0.174	0.378	0.002	0.002	0.002	0.119	0.001	0.003	0.343	1.039	0.002	0.002	0	0.321	0.002	0.024	0.551	0	0.169	0	0.001	0.257	0.567	0.055	0.005	0.006	0.002	0.005	0	0.001	0.002	0.387	0.026	0.003
NUAK2	0.002	0.003	0.001	0	0.001	0.001	0	0	0	0	0.001	0	0.002	0.001	0.001	0.002	0.001	0.004	0.003	0.001	0.003	0.271	0	0.001	0.002	0.002	0.002	0	0.001	0.002	0	0.001	0	0.001	0	0.001	0.003	0.002	0	0.002	0.001	0.001	0.002	0	0.001	0.001	0.002	0	0.002
ELK4	0.323	0.155	0.005	0	0.001	0.002	0.001	0.009	0	0.001	0.003	0	0.002	0.037	0.123	0.064	0.147	0.487	0.002	0.36	0.087	0.255	0	0.237	0.003	0.134	0.002	0.014	0.001	0.002	0	0.002	0	0.002	0.056	0.001	0.004	0.009	0.015	0.006	0.003	0.002	0.006	0.042	0.001	0.001	0.207	0	0.003
NUCKS1	1.388	0.524	0.819	0.12	0.756	0.204	0.522	0.188	0.094	0.379	1.227	0.072	1.356	0.491	0.863	0.142	1.495	1.26	0.245	0.712	1.03	1.004	1.023	1.256	2.008	0.786	0	0.026	0.465	1.115	0.064	1.315	0.177	1.149	0.2	1.518	1.476	0.518	0.214	0.316	0.653	0.796	0.391	0.084	0.187	0.529	0.614	0.05	1.144
SLC41A1	0.162	0.074	0.002	0	0	0.002	0	0.009	0.036	0.001	0.164	0	0.204	0.002	0.167	0.066	0.005	0.318	0.002	0.844	0.127	0.001	0.002	0.236	0.003	0.002	0.002	0.014	0.001	0.002	0	0.001	0	0.002	0	0.14	0.327	0.001	0.041	0.004	0.002	0.003	0.001	0	0.041	0.006	0.007	0	0.002
RASSF5	0.002	0.092	0.673	0	0.001	0	0.001	0.005	0	0	0.001	0.031	0.001	0.006	0.001	0.139	0.002	0.001	0.054	0.002	0.002	0.001	0.001	0.002	0.003	0.002	0.002	0	0.001	0.003	0	0.003	0	0.003	0	0.001	0.143	0.041	0.04	0.001	0.307	0.277	0.703	0	0.001	0.001	0.003	0	0.002
EIF2D	0.154	0.131	0.002	0	0.002	0.001	0.001	0	0	0.001	0.001	0	0.002	0	0.001	0.071	0.002	0.003	0.091	0.003	0.003	0.001	0.002	0.001	0.001	0.134	0.002	0	0.002	0.57	0	0.001	0	0.001	0	0.137	0.001	0.002	0.013	0.003	0.002	0.246	0.417	0	0	0.416	0.433	0	0.001
DYRK3	0.002	0.003	0.004	0	0.001	0.001	0	0	0	0.001	0.002	0	0.002	0.079	0.003	0.001	0.023	0.002	0.002	0.397	0.004	0.001	0.002	0.003	0.002	0.002	0.001	0	0.302	0.002	0	0.002	0	0.001	0	0.001	0.002	0.001	0.001	0.001	0.001	0.003	0.002	0	0.001	0.341	0.003	0	0.002
MAPKAPK2	0.157	0.265	0.003	0	0.002	0.368	0	0.014	0	0.001	0.001	0.026	0.001	0.011	0.165	0.146	0.002	0.004	0.044	0.003	0.142	0.002	0.001	0.781	0.002	0.367	0.001	0	0.004	0.003	0	0.004	0.001	0.001	0.041	0.398	0.399	0.406	0.039	0.004	0.003	0.003	0.32	0	0.086	0.043	0.557	0	0.004
YOD1	0.002	0.132	0.001	0	0.317	0.001	0.001	0.015	0	0.001	0.002	0	0.405	0.001	0.002	0.009	0.042	0.004	0.061	0.001	0.19	0.263	0.002	0.234	0.002	0.002	0.001	0	0.002	0.001	0	0.002	0.015	0.002	0	0.001	0.003	0.002	0.001	0.004	0.002	0.002	0.001	0.001	0.001	0.441	0.001	0	0.187
PFKFB2	0.164	0.24	0.002	0	0.447	0	0.001	0.014	0.035	0.002	0.001	0	0.212	0.041	0.046	0.187	0.003	0.001	0.167	0.382	0.645	0.554	0.003	0.642	1.81	1.16	1.074	0.064	0.332	0.528	0.023	0.725	0.024	0.002	0	0.236	0.001	0.067	0.01	0.478	0.46	0.171	0.003	0	0.077	0.446	0.437	0	0.002
PLXNA2	0.002	0.411	0.002	0.097	0.002	0.003	0.001	0.012	0	0	0.003	0.025	0.66	0.055	0.101	0.043	0.016	0.001	0.001	0.003	0.002	0.001	0.001	0.002	0.002	0.002	0.002	0	0.003	0.002	0	0.002	0	0.002	0	0.136	0.331	0	0	0.004	0.002	0.002	0.001	0	0	0.001	0.002	0	0.299
CAMK1G	0.002	0.006	0.002	0	0.001	0.002	0	0.006	0	0.001	0.001	0	0.001	0.008	0.001	0.001	0.002	0.003	0.002	0.002	0.004	0.001	0.002	0.002	0.002	0.002	0	0	0.001	0.001	0	0.001	0	0.002	0	0.001	0.002	0.01	0	0.001	0.002	0.002	0.003	0	0	0.002	0.004	0	0.003
SYT14	0.001	0.116	0.001	0	0.504	0.004	0.001	0.017	0	0.247	0.002	0	0.249	0.022	0.027	0.094	0.001	0.002	0.001	0.414	0.469	0.002	0.001	0.003	0.516	0.001	0.002	0	0.363	0.002	0	0.001	0.02	0.11	0	0.132	0.142	0.001	0	0.004	0.001	0.002	0.003	0	0	0.002	0.741	0	0.002
SERTAD4	0.002	0.3	0.003	0	0.001	0.001	0.001	0.018	0	0.001	0.176	0	0.001	0.001	0.002	0.011	0.002	0.002	0.001	0.003	0.004	0.001	0.002	0.002	0.002	0.002	0.003	0	0.002	0.002	0	0.002	0	0.001	0	0.001	0.003	0.003	0.026	0.001	0.002	0.003	0.004	0	0.001	0.001	0.004	0	0.002
RCOR3	0.003	0.163	0.346	0	0.002	0.001	0.001	0.02	0.035	0.001	0.005	0	0.001	0.083	0.096	0.087	0.503	0.741	0.08	0.618	0.399	0.001	0.159	0.003	0.003	0.142	0	0.04	0.001	0.031	0.021	0.001	0.075	0.048	0	0.567	0.371	0.379	0.043	0.003	0.288	0.264	0	0.039	0.002	0.005	1.024	0.066	0.298
RD3	0.946	0.4	0.303	0	1.179	0.717	0.174	0.046	0.09	0.011	0.457	0	0.001	0.015	0.074	0.024	0.001	0.002	0.215	1.134	1.02	0.583	0.001	1.877	1.299	0.286	0.54	0.018	0.64	1.726	0.023	0.004	0.145	0.378	0	0.138	0.149	0.237	0.013	0.355	0.003	0.148	0.317	0	0.028	0.428	0.083	0.027	1.117
SLC30A1	0.003	0.15	0.002	0	0.327	0.002	0.003	0.002	0	0.002	0.002	0	0.189	0.016	0.018	0.001	0.146	0.002	0.151	0.001	0.302	0.255	0.517	0.232	0.002	0.133	0.003	0	0.367	0.004	0	0.556	0	0.186	0	0.002	0.143	0.055	0	0.006	0.001	0.184	0.767	0	0.041	0.009	0.001	0	0.185
LPGAT1	1.616	0.344	0.004	0	0.648	1.432	0.502	0.012	0.035	0	0.406	0.023	0.247	0.119	0.269	0.214	0.001	0.002	0.197	0.446	0.555	0.26	0	0.762	0.001	0.273	0.524	0.031	0.762	1.175	0	0.508	0.065	0.358	0.057	0.897	1.146	0.433	0.035	0.004	0.004	0.163	0.003	0.037	0.043	0.001	0.641	0	0.578
INTS7	0.321	0.103	0.001	0	0.002	0.001	0.001	0.01	0.036	0.001	0.002	0	0.002	0.113	0.102	0.135	0.002	0.002	0.052	0.001	0.004	0.001	0.001	0.24	0.003	0.002	0.002	0	0.328	0.002	0	0.002	0.005	0.002	0	0.156	0.001	0.37	0	0.002	0.002	0	0.002	0	0.001	0.011	0.003	0	0.299
PPP2R5A	0.928	0.003	0.004	0	0.002	0.476	0.147	0.011	0	0.001	0.002	0.025	0	0.009	0.001	0.209	0.18	0.001	0.111	0.001	0.269	0.001	0.003	0.002	0.001	0.001	0.001	0.031	0.002	0.001	0	0.002	0.001	0.059	0	0.002	0.308	0.001	0.016	0.004	0.184	0.006	0.004	0	0.085	0	0.002	0.026	0.004
NENF	0.879	0.404	0	0	0.321	0.459	0.513	0.157	0.037	0.106	0.674	0.022	0.202	0.051	0.285	0.351	0.984	0.301	0.64	0.003	0.639	0.254	0.778	0.233	0.513	0.34	0.003	0	0.327	0.003	0	0.002	0	1.027	0.167	0.134	0.169	0.186	0.219	1.912	0.603	0.955	0.981	0.084	0.229	0.425	0.329	0.026	0.431
ATF3	0.002	0.373	0.849	0	0.322	0.001	0	0.045	0	0	0.001	0	0.188	0.042	0.932	0.149	0.001	0.852	0.934	0.001	0.419	0.001	0.002	0.001	0.001	0.001	0.004	0	0.002	0.001	0.022	0.525	0	0.269	0	0.001	0.289	0.753	0.215	1.619	1.592	0.652	1.281	0.215	0.047	0.001	0.729	0.026	0.002
TATDN3	0.161	0.067	0.002	0	0.001	0	0.001	0.005	0.033	0	0.247	0	0.24	0	0.003	0.166	0.152	0	0.006	0.4	0.003	0.649	0.003	0.002	0.529	0.29	0.001	0.048	0.345	0.527	0	0.532	0	0.057	0.055	0.237	0.001	0.027	0.014	0.002	0.004	0.119	0.013	0	0.002	0.004	0.353	0.037	0.002
VASH2	0.003	0.005	0.004	0	0.001	0.001	0.001	0.003	0	0.001	0.003	0	0.001	0.009	0.001	0.001	0.001	0.002	0.001	0.003	0.004	0.001	0.002	0.002	0.001	0.001	0.001	0	0.002	0.004	0	0.003	0	0.002	0	0.002	0.193	0.007	0.048	0.004	0.002	0.001	0.002	0	0	0.002	0.004	0	0.002
ANGEL2	0.146	0.195	0.001	0	0.003	0.458	0.001	0.009	0	0.002	0.007	0	0.001	0.005	0.292	0.04	0.002	0.001	0.081	0.002	0.003	0.244	0.002	0.426	0.002	0.002	0.002	0	0.002	0.001	0.022	0.001	0.003	0.071	0	0.001	0.002	0.186	0.038	0.46	0.002	0.168	0.322	0.041	0.003	0.003	0.003	0	0.398
SMYD2	0.001	0.716	0.332	0	0.002	0	0.001	0.054	0	0	0.006	0	0.001	0.014	0.251	0.225	0.151	0.445	0.083	0.002	0.003	0.253	0.003	0.001	0.003	0.002	0.001	0	0.357	0.002	0	0.002	0	0.164	0	0.108	0.135	0.004	0.013	0.005	0.003	0.002	0.002	0	0.005	0.002	0	0.025	0.001
CENPF	0.002	0.003	0.003	0	0.001	0	0.001	0	0.036	0	0.002	0	0.002	0.001	0.002	0.001	0.002	0.001	0.002	0.001	0.003	0.001	0.004	0.002	0.001	0.002	0.003	0	0.002	0.003	0	0.001	0.001	0.002	0	0.001	0.003	0.002	0	0.004	0.002	0.001	0.002	0	0.001	0.002	0.001	0	0.003
KCTD3	0.254	0.345	0.004	0	0.333	0	0.006	0.005	0	0.003	0.097	0	0.001	0.105	0.27	0.084	0.114	0.001	0.125	0.405	0.002	0.001	0.002	0.586	0.001	0.217	0.603	0	0.006	0.604	0.021	0.003	0.001	0.348	0.001	0.141	0.134	0.112	0	0.003	0.003	0.002	0.003	0	0.003	0.017	0.282	0	0.571
GPATCH2	0.272	0.171	0.003	0	0.324	0.147	0.001	0.016	0.036	0.001	0.049	0	0.31	0.018	0.022	0.111	0.185	0.005	0.107	1.065	0.004	0.001	1.346	0.472	0.571	0.523	0.005	0.036	0.697	0.004	0	0.003	0.024	0.289	0	0.001	0.003	0.001	0	0.003	0.007	0.009	0.488	0.001	0.042	0.435	0.679	0	0.002
RRP15	0.004	0.225	0.007	0	0.002	0.001	0.53	0	0	0	0.234	0	0.204	0.047	0.104	0.071	0.001	0.32	0.072	0.002	0.003	0.002	0.002	0.002	0.001	0.19	0.003	0.02	0.002	0.002	0	0.522	0.001	0.059	0.001	0.001	0.31	0.382	0.07	0.003	0.167	0.004	0.002	0	0.001	0.393	0.197	0	0.001
BPNT1	0.001	0.005	0.002	0.041	0.002	0.483	0	0.002	0.034	0	0.164	0	0.002	0.001	0.09	0.102	0.001	0	0.001	0.001	0.001	0.001	0.001	0.002	0	0.002	0.002	0	0.002	0.002	0.048	0.002	0	0.23	0.022	0.002	0.001	0.001	0	0.003	0.003	0.003	0.002	0.001	0.001	0.003	0.005	0.04	0.003
IARS2	0.216	0.382	0.002	0	0.001	0.003	0.179	0.013	0	0.242	0.193	0	0.002	0.067	0.146	0.13	0.138	0.004	0.066	0.001	0.177	0.001	0.551	0.541	0.001	0.001	0.001	0.016	0.002	0.004	0	0.001	0	0.034	0	0.293	0.003	0.145	0.037	0.01	0.139	0.115	0.002	0	0.048	0.386	0	0.029	0.674
RAB3GAP2	0.175	1.269	0.335	0	0.002	0.001	0.001	0.004	0	0.001	0.074	0	0.3	0.18	0.358	0.161	0.214	0.004	0.088	0.003	0.246	0.254	0.002	0.2	0.001	0.463	0.515	0.018	0.369	0	0	0.002	0.001	0.161	0.058	0.302	0.509	0.456	0.045	0.004	0.136	0.004	0.328	0	0	0.001	0.487	0	0.176
AIDA	0.157	0.205	0.349	0.041	0.002	0.002	0	0.018	0	0	0.002	0	0.204	0.053	0.176	0.074	0.299	0.471	0.137	0.001	0.002	0	0.003	0.003	0.004	0.002	0.002	0.014	0.323	0.003	0.026	0.56	0.01	0.003	0.001	0.001	0.267	0.002	0.025	0.376	0.004	0.173	0.001	0	0.049	0.002	0.542	0	0.001
BROX	0.162	0.132	0.257	0	0.002	0.004	0.001	0.016	0	0.001	0.002	0	0.001	0.275	0.087	0.145	0.218	0.002	0.336	0.003	0.002	0.002	0.002	0.298	0.507	0.003	0.004	0.018	0.332	0.003	0	0.548	0.001	0.113	0	0.135	0.262	0.146	0.044	0.002	0.275	0.243	0.001	0.044	0.12	0.001	0.735	0.038	0.005
TP53BP2	0.004	0.21	0.677	0	0.64	0.003	0	0.017	0.037	0.001	0.017	0	0.002	0.008	0	0.013	0.002	0.002	0.144	0	0.19	0.258	0.004	0.428	0	0.137	0.525	0.042	0.355	0.004	0	0.78	0.011	0.184	0	0.001	0.002	0.11	0.025	0.001	0.338	0.584	0.001	0.04	0.029	0.019	1.011	0	0.731
NVL	0.003	0.06	0.003	0	0.001	0.001	0.001	0.019	0	0.001	0.002	0	0.202	0.007	0.063	0.073	0.153	0.002	0.006	0.002	0.002	0.297	0.002	0.003	0	0.002	0.002	0	0.002	0.004	0	0.002	0.003	0.102	0	0.105	0.001	0.166	0	0.002	0.002	0.002	0.002	0.001	0.001	0.013	0.795	0	0.002
WDR26	0.002	0.164	0.348	0.043	0.001	0.007	0.001	0.015	0.033	0.001	0.315	0	0.001	0.143	0.207	0.231	0.03	0.5	0.342	0.003	0.184	0.002	0.001	0.003	0.002	0.139	0.002	0.018	0.002	0.583	0.023	1.102	0	0.18	0	0.156	0.848	0.018	0.108	1.126	0.145	0.45	0.009	0.043	0.047	0.448	0.164	0	0.305
LBR	0.002	0.005	0.006	0	0.002	0.001	0	0.002	0	0.001	0.002	0	0.001	0.003	0.008	0.051	0.452	0.44	0.239	0.001	0.003	0.002	0.002	0.421	0.001	0.002	0.001	0	0.002	0.001	0	0.004	0.001	0.001	0	0.105	0.115	0.333	0.013	0.578	0.329	0.28	0.002	0.041	0.041	0	0.003	0	0.301
ENAH	0.319	0.623	0.002	0.093	0.321	0.001	0	0.005	0	0	0.001	0.022	0.002	0.06	0.158	0.457	0.191	0.315	0.001	0.002	0.002	0.001	0.002	0.308	0.003	0.002	0.802	0	0.002	0.001	0	0.545	0	0.002	0.046	0.001	0.327	0.271	0.031	0.003	0.002	0.001	0.001	0	0	0.003	0.002	0	0.002
SRP9	0.316	0.615	0.923	0.041	0.306	1.12	0.558	0.234	0.068	0.463	0.293	0.058	0.903	0.044	0.422	0.383	1.62	0.73	0.318	0.869	1.087	0.928	1.239	0.511	1.47	0.771	0.503	0	0.282	1.455	0	0.562	0.351	0.558	0.175	0.253	0.693	0.231	0.204	1.235	0.228	0.794	0.725	0.042	0.087	0.001	0.338	0.045	1.039
EPHX1	0.236	0.002	0.001	0	0.002	0.001	0.001	0	0	0.001	0.002	0	0.001	0.012	0.079	0.001	0.379	0.315	0.191	0	0.118	0.001	0.001	0.001	0.003	0.002	0.002	0	0.314	0.002	0	0.002	0	0.162	0	0.001	0.003	0.131	0.105	0.002	0.001	0.16	0.001	0.041	0.041	0.001	0.003	0	0.007
ACBD3	0.001	0.288	0.35	0	0.003	0.011	0	0.004	0.071	0.001	0.178	0.031	0.205	0.009	0.017	0.049	0.002	0.003	0.067	0.651	0.002	0.002	0.003	0.65	0.004	0.144	0.001	0.017	0.003	0.561	0	0.002	0	0.002	0.044	0.156	0.343	0.027	0.047	0.006	0.002	0.145	0.333	0	0.118	0.027	0.672	0	0.003
LIN9	0.002	0.044	0.001	0	0.001	0.001	0.001	0	0	0.001	0.002	0	0.002	0	0.041	0.001	0.002	0.001	0.002	0.002	0.003	0.001	0.002	0.001	0.504	0.001	0.002	0	0.001	0.001	0	0.002	0	0.001	0	0.001	0.002	0.003	0	0.004	0.001	0.003	0.001	0	0	0.001	0.002	0	0.19
PARP1	0.346	0.76	0.348	0.063	0.652	0.257	0.386	0.026	0.051	0.279	0.506	0	0.425	0.154	0.266	0.28	0.643	0.003	0.042	0.295	0.724	0.002	1.044	1.303	0.614	0.321	0.518	0.025	0.686	0.563	0	0.001	0.144	0.564	0.057	0.001	0.419	0.146	0.038	0.483	0.358	0.006	0.416	0	0	1.255	0.423	0.076	1.584
CDC42BPA	0.339	0.77	0.007	0.096	0.001	0.026	0.003	0.004	0.036	0.002	0.48	0	0.429	0.337	0.15	0.184	0.037	0.664	0.001	0	0.469	0.002	0.003	0.233	1.46	0.729	0.001	0.014	0.003	0.002	0	0.002	0.023	0.541	0.055	0.171	0.746	0.248	0.091	0.001	0.001	0.002	0.001	0	0.042	0.002	0.906	0	0.184
SNAP47	0.152	0.004	0.001	0	0.001	0.001	0.001	0.069	0	0.084	0.001	0	0.202	0.033	0.137	0.222	0.002	0.317	0.055	0.001	0.091	0.001	0.001	0.002	0.708	0.163	0.002	0	0.001	0.002	0	0.001	0.001	0.215	0.049	0.001	0.544	0.33	0.057	0.004	0.146	0.17	0.003	0	0.001	0.003	0.003	0	0.003
JMJD4	0.161	0.041	0.001	0	0.331	0.001	0.001	0.004	0	0.001	0.099	0.022	0.002	0.034	0.067	0.079	0.163	0.002	0.002	0.004	0.091	0.294	0.547	0.236	0.001	0.001	0.002	0	0.353	0.003	0	0.001	0	0.001	0	0.001	0.002	0.001	0.013	0.004	0.162	0.178	0.003	0	0.001	0.009	0.694	0	0.305
RHOU	0.002	0.003	0.003	0	0.001	0.001	0.001	0.003	0	0.001	0.002	0	0.241	0.001	0.049	0.001	0.002	0.003	0.02	0.001	0.003	0.001	0.002	0.001	0.001	0.002	0.002	0	0.005	0.001	0	0.002	0	0.002	0	0.002	0.003	0.001	0.015	0.002	0.193	0.003	0.003	0.039	0.003	0.001	0.005	0	0.002
RAB4A	0.152	0.454	0.002	0	0.696	0.334	0.357	0.047	0	0.001	0.052	0	0.396	0.025	0.159	0.352	0.178	0.313	0.231	0.386	0.258	0.296	0.002	0.002	1.2	0.463	0.499	0.014	0.004	0.592	0	0.573	0.146	0.093	0	0.304	0.422	0.301	0.021	0.825	0.295	0.336	0.003	0.097	0.145	0.403	0.425	0	1.058
CCSAP	0.184	0.531	0.003	0.043	0.003	0.006	0	0.024	0.087	0.244	0.416	0.036	0.205	0.104	0.093	0.076	0.001	0.002	0.063	0.585	0.085	0.001	0.003	0.003	0.456	0.374	0.001	0	0.969	0.504	0.026	0	0.044	0.403	0.023	0.293	0.572	0.363	0.05	0.008	0.135	0.001	0.326	0.001	0.045	0.442	0.164	0	0.003
NUP133	0.003	0.006	0.003	0	0.313	0.002	0.341	0.012	0	0	0.003	0	0.002	0.001	0.011	0.07	0.005	0.309	0.001	0.001	0.123	0.001	0.002	0.23	0.694	0.002	0.002	0.014	0.003	0.002	0	0.001	0.002	0.229	0	0.272	0.337	0.001	0.025	0.353	0.002	0.001	0.001	0.039	0	0.001	0.205	0	0.002
ABCB10	0.002	0.372	0.005	0	0.003	0	0.001	0.003	0	0.001	0.001	0.026	0.395	0.015	0.052	0.045	0.004	0.002	0.003	0.001	0.004	0.001	0.001	0.002	0.002	0.002	0.001	0	0.002	0.008	0	0.001	0	0.062	0	0.106	0.137	0.172	0	0.002	0.002	0.002	0.002	0	0.029	0.01	0.509	0	0.003
TAF5L	0.003	0.01	0.006	0	0.315	0.002	0.001	0.01	0	0	0.002	0	0.002	0.019	0.077	0.158	0.002	0.001	0.154	0.001	0.185	0.003	0.001	0.003	0	0.135	0.003	0	0.003	0.002	0	0.002	0.019	0.002	0	0.001	0.003	0	0	0.004	0.002	0.002	0.004	0.001	0.001	0.769	0.002	0	0.002
URB2	0.003	0.192	0.006	0	0.001	0.001	0	0	0	0.001	0.002	0	0.001	0.018	0.002	0	0.169	0.001	0.001	0.001	0.123	0.001	0.001	0.002	0.001	0.148	0.001	0	0.003	0.003	0	0.001	0.033	0.162	0	0.001	0.003	0.001	0.001	0.003	0.004	0.002	0.002	0	0	0.001	0.174	0	0.003
GALNT2	0.24	0.356	0	0	0.468	1.11	0.357	0.01	0	0.259	0.148	0	0.204	0.002	0.012	0.018	0.001	1.155	0.068	0.65	0.655	0.001	0.001	0.301	0.001	0.294	0.52	0.019	0.339	0.003	0.022	0.54	0.057	0.222	0.042	0.236	0.259	0.64	0.022	0.002	0.132	0.113	0.33	0	0.047	0.007	1.173	0.029	0.15
PGBD5	0.006	0.385	0.004	0	0.328	0.001	0	0.009	0	0.001	0.005	0.022	0.001	0.047	0.059	0.136	0.002	0.003	0.002	0.001	0.002	0.001	0.001	0.243	1.209	0.001	0.002	0	0.002	0.015	0	0.002	0	0.119	0.058	0.001	0.192	0	0.001	0.001	0.003	0.003	0.001	0	0	0.359	0.175	0	0.003
COG2	0.154	0.043	0.356	0.039	0.001	0.436	0.001	0.013	0	0	0.163	0	0.001	0.173	0.134	0.088	0.017	0.003	0.057	0.001	0.002	0.299	0.519	0.002	0.001	0.13	0.005	0	0.003	0.001	0.022	0.001	0.003	0.06	0.05	0.002	0.004	0.092	0.012	0.005	0.001	0.001	0.001	0	0	0.001	0.147	0	0
C1orf198	0.002	0.277	0.327	0.044	0.001	0.003	0.001	0	0	0.001	0.002	0	0.002	0.026	0.075	0	0.215	0.66	0.001	0.405	0.003	0.001	0.001	0.233	0.001	0.003	0.001	0	0.001	0.001	0	0.002	0	0.001	0.056	0.001	0.143	0.002	0.044	0.004	0.002	0.001	0.329	0	0	0.002	0.198	0	0.001
TTC13	0.16	0.196	0.357	0	0.002	0.001	0	0.014	0	0.001	0.002	0	0.002	0.006	0.075	0.041	0.009	0.002	0.097	0.001	0.003	0.001	0.54	0.001	0.001	0.164	0.003	0.018	0.002	0.003	0.026	0.003	0	0.002	0.044	0.002	0.003	0.024	0	0.002	0.002	0.001	0.001	0.001	0	0.001	0.74	0	0.504
ARV1	0.374	0.12	0.001	0	0.303	0.474	0.001	0.017	0	0.244	0.451	0	0.001	0.103	0.043	0.009	0.003	0.316	0.107	0	0.004	0.269	0.001	0.231	0.001	0.344	0.002	0.014	0.001	0.611	0	0.439	0.024	0.001	0.048	0.002	0.001	0.294	0.013	0.001	0.139	0.265	0.333	0.039	0.046	0.001	0.379	0	0.001
FAM89A	0.001	0.002	0.003	0	0.002	0.42	0	0.007	0	0.001	0.004	0	0.002	0.02	0.008	0.075	0.001	0.001	0.001	0.001	0.185	0.002	0.001	0.001	0.002	0.002	0.593	0.021	1.16	0.001	0	0.003	0.028	0.171	0	0.001	0.14	0.001	0.034	0	0.003	0.18	0.001	0	0	0.001	0.531	0.029	0.002
GNPAT	0.002	0.041	0.637	0	0.004	0.002	0.002	0.01	0	0.001	0.178	0.026	0.002	0.002	0.2	0.149	0.163	0.004	0.097	0.001	0.002	0.001	0.001	0.48	0.001	0.445	0.003	0.014	0.002	0.003	0	0.001	0.014	0.002	0	0.379	0.144	0.199	0.038	0.004	0.003	0.01	0.002	0.081	0.03	0	0.317	0.026	0.315
EXOC8	0.002	0.095	0.001	0	0.001	0.009	0.001	0.008	0	0.104	0.001	0	0.001	0.024	0.017	0.083	0.004	0.002	0.001	0.412	0.003	0.001	0.001	0.002	0.001	0.164	0.002	0	0.002	0.007	0	0.001	0.002	0.002	0	0.001	0.141	0.364	0.012	0.002	0.001	0.318	0.39	0	0.001	0.002	0.007	0	0.002
SIPA1L2	0.002	0.339	0.001	0	0.328	0	0	0.01	0	0.092	0.001	0.025	0.002	0.011	0.41	0.074	0.001	0.001	0.02	0.001	0.273	0.001	0.001	0.882	0.001	0.133	0	0.054	0.002	0.001	0.022	0.002	0.002	0.222	0.056	0.287	0.423	0.053	0	0.002	0.143	0.002	0.402	0	0	0.379	0.33	0	0.003
NTPCR	0.002	0.317	0.002	0	0.001	0.002	0	0.011	0.035	0.001	0.177	0	0.205	0.038	0.18	0.241	0.203	0.448	0.068	0.002	0.361	0.001	0.001	0.242	0.002	0.002	0.001	0	0.306	0.005	0.025	0.002	0.001	0.001	0.033	0.001	0.145	0.422	0.024	0.007	0.002	0.17	0.924	0	0	0.002	0.909	0	0.004
IRF2BP2	0.313	0.552	0.312	0.039	0.323	0.309	0.001	0.008	0.047	0.001	0.161	0	0.203	0.112	0.212	0.134	0.808	0.858	0.557	0.001	0.44	0.001	0.537	0.001	0.503	0.166	0.004	0	0.002	0.039	0	0.004	0.002	0.281	0	0.297	0.23	0.105	0.031	1.037	0.897	0.577	0.975	0.076	0.044	0.003	0.17	0	0.001
TOMM20	0.147	1.095	0.671	0	0.002	0.001	0.013	0.073	0.035	0.276	0.58	0.022	0.201	0.199	0.623	0.343	0.296	0.733	0.284	0.002	0.659	0.27	0.538	0.776	0.003	0.352	0.001	0.031	0.315	0.456	0	0.002	0.025	0.225	0.036	0.53	0.698	0.689	0.138	0.567	0.423	0.976	1.003	0	0.212	0.412	0.538	0.027	0.365
ARID4B	0.553	0.167	0.563	0	0.787	0.017	0.039	0.048	0.034	0.38	0.098	0	0.2	0.124	0.102	0.041	0.222	0.548	0.188	0.345	0.112	0.001	0.499	0.231	1.472	0.598	1.129	0.027	0.696	0.477	0.022	0.557	0.02	0.243	0.071	0.232	0.779	0.273	0.081	0.003	0.138	0.507	0.331	0.039	0.043	0.445	0.809	0.026	0.28
GGPS1	0.437	0.079	0.575	0	0.467	0.001	0.002	0.062	0.038	0.001	0.094	0	0.001	0.034	0.312	0.132	0.024	0.002	0.179	0.408	0.552	0.002	0.525	0.232	0.002	0.42	0.576	0.013	0.314	0.001	0	0.001	0.115	0.115	0.001	0.143	0.234	0.225	0.102	0.371	0.003	0.002	0.337	0	0.067	0.021	0.612	0.039	0.576
B3GALNT2	0.002	0.004	0	0	0.001	0.002	0	0.017	0	0.001	0.105	0	0.001	0.007	0.105	0.102	0.001	0.003	0.002	0.001	0.003	0.002	0.002	0.002	0	0.001	0.002	0	0.002	0.004	0	0.002	0	0.178	0	0.157	0.003	0.286	0.014	0.003	0.001	0.004	0.003	0.001	0.001	0.005	0.521	0	0.185
LYST	0.339	0.319	0.002	0	0.001	0.058	0.008	0.018	0.073	0.141	0.514	0	0.201	0.075	0.328	0.046	0.451	0.296	0.226	1.483	1.261	0.681	1.074	0.695	0.712	0.506	0.562	0.055	1.371	0.501	0	0.456	0.034	0.266	0.029	0.619	0.793	0.839	0.037	0.485	0.121	0.16	0.315	0.04	0.105	0.744	2.031	0	0.419
NID1	0.002	0.003	0.003	0	0.001	0.001	0.001	0	0	0	0.002	0	0.001	0.002	0.001	0.002	0.002	0.519	0.002	0	0.003	0.001	0	0.002	0.001	0.001	0.002	0	0.002	0.001	0	0.001	0	0.001	0	0.001	0.002	0.002	0.041	0.002	0.001	0.164	0	0	0.001	0.001	0.002	0	0.001
GPR137B	0.424	0.251	0.356	0	0.719	0.463	0.01	0.039	0	0.001	0.003	0	0.215	0.051	0.172	0.025	0.924	0.001	0.111	0.357	0.858	0.002	1.019	0.001	1.401	0.658	0.481	0.043	0.314	0.567	0.08	0.596	0.302	0.097	0.05	0.235	0.144	0.134	0.002	0.347	0.609	0.001	0.617	0.036	0.058	0.802	0.469	0.022	0.494
HEATR1	0.002	0.187	0.002	0	0.001	0.001	0.001	0.018	0	0.074	0.171	0	0.001	0.014	0.072	0.056	0.002	0.001	0.064	0.001	0.002	0.001	0.002	0.001	0.001	0.303	0.002	0	0.001	0.002	0	0.002	0.001	0.001	0	0.236	0.192	0.32	0	0.003	0.161	0.001	0.003	0	0	0.001	0	0	0.003
MTR	0.003	0.166	0.004	0.039	0.001	0.002	0	0.004	0	0.001	0.001	0	0.207	0.135	0.197	0.179	0.17	0.003	0.005	0.417	0.087	0.002	0.002	0.003	0.002	0.001	0.001	0.014	0.315	0.005	0	0.002	0.001	0.211	0.051	0.301	0.47	0.465	0.027	0.009	0.151	0.003	0.003	0.001	0.002	0.001	0.209	0	0.002
RYR2	0.328	0.426	0.003	0	0.001	0.43	0	0.007	0	0	0.202	0	0.002	0.022	0.378	0.055	0.004	0.447	0.002	0	0.003	0.001	0.002	0.001	0.002	0.002	0.002	0	0.003	0.003	0	0.002	0.002	0.115	0	0.001	0.354	0.287	0	0.004	0.002	0.004	0.006	0	0.045	0.002	0.004	0	0.005
RGS7	0.505	0.149	0.004	0.04	0.306	0.015	0.001	0.025	0	0	0.177	0	0.251	0.036	0.114	0.145	0.001	0.001	0.001	0.002	0.091	0.001	0.001	0.003	0.001	0.002	0.001	0	0.001	0.002	0	0.002	0	0.174	0	0.106	0.422	0.034	0.015	0.002	0.002	0.001	0.001	0.041	0	0.003	0.002	0	0.001
CEP170	0.174	0.368	0.003	0	0.311	0.029	0.002	0.002	0	0.001	0.071	0	0.001	0.118	0.133	0.208	0.003	0.003	0.12	0.001	0.171	0.001	0.001	0.002	0.001	0.289	0.818	0.031	0.316	0.002	0	0.001	0.016	0.181	0.056	0.668	0.837	0.295	0.062	0.578	0.24	0.002	0.703	0	0.141	0.002	0.321	0.029	0.004
AKT3	0.164	0.266	0.001	0	0.307	0.002	0	0.071	0	0.001	0.197	0	0.209	0.056	0.141	0.12	0.173	0.437	0.125	0.002	0.294	0.001	0.001	0.233	0.001	0.002	0.577	0.017	0.314	0.572	0.022	0.002	0	0.294	0.022	0.107	0.293	0.11	0.012	0.473	0.003	0.003	0.002	0	0.029	0.387	0.68	0	0.002
ZBTB18	0.001	0.371	0.004	0	1.133	0.483	0	0.005	0	0.001	0.001	0.022	0.211	0.091	0.102	0.023	0.508	0.004	0.056	0.386	0.868	0.002	0.567	0.894	1.004	0.324	0.517	0.051	0.784	0.014	0.025	0.001	0.011	0.001	0.049	0.106	0.003	0.21	0	0.353	0.138	0.327	0.003	0	0.001	0.44	0.038	0.043	0.185
DESI2	0.313	0.075	0.004	0.043	0.001	0.791	0.353	0.017	0	0.107	0.204	0	0.001	0.021	0.048	0.134	0.579	0.308	0.027	0.001	0.124	0.001	0.002	0.002	0.001	0.201	0.001	0	0.002	0.563	0	0.001	0.056	0.093	0	0.001	0.002	0.033	0	0.002	0.002	0.124	0.009	0	0.044	0.008	0.607	0	0.186
SMYD3	0.002	0.173	0.364	0	0.002	0.001	0	0.018	0	0.001	0.001	0	0.001	0.071	0.118	0.115	0.002	0.002	0.107	0.387	0.303	0.001	0.001	0	0.698	0.161	0.001	0	0.002	0.508	0	0.002	0.009	0.002	0	0.001	0.001	0.429	0.012	0.003	0.145	0.003	0.008	0	0	0.006	0.49	0.026	0.188
AHCTF1	0.003	0.263	0.002	0	0.002	0.012	0.001	0	0	0	0.003	0	0.001	0.02	0.024	0.035	0.169	0.443	0.001	0.001	0.17	0.002	0.002	0.001	0.001	0.158	0.001	0	0.299	0.002	0	0.001	0.001	0.06	0.051	0.138	0.197	0.35	0.029	0.003	0.002	0.002	0.004	0	0	0.001	0.001	0	0.001
SH3BP5L	0.006	0.402	0.003	0	0.001	0.002	0	0.031	0	0.001	0.089	0	0.001	0.003	0.123	0.008	0.003	0.003	0.002	0.002	0.134	0.001	0.001	0.003	0.001	0.135	0.572	0	0.455	0.001	0	0.001	0.002	0.173	0	0.343	0.408	0.442	0.001	0.471	0.141	0.002	0.397	0	0.001	0.003	0.004	0	0.002
SH3YL1	0.004	0.12	0.003	0	0.317	0.001	0.001	0.013	0	0	0.001	0	0.195	0.02	0.114	0.135	0.149	0.313	0.189	0.002	0.575	0.008	0.002	0.234	0.5	0.002	0.004	0	0.003	0.578	0	0.524	0.004	0.249	0	0.002	0.251	0.004	0.079	0.003	0.002	0.169	0.002	0	0.001	0.012	0.646	0	0.002
MYT1L	0.32	0.522	0.002	0.039	0.002	0.006	0.001	0.018	0	0.001	0.197	0.022	1.038	0.2	0.151	0.147	0.01	0.002	0.001	0.001	0.093	0.257	0.002	0.002	0.001	0.132	0.57	0	0.002	0.002	0	0.001	0	0.002	0.067	0.475	1.291	0.336	0	0.001	0.002	0.002	0.001	0	0	0.001	0.204	0	0.002
TRAPPC12	0.004	0.061	0.337	0	0.456	0.358	0.001	0.013	0	0.001	0.151	0	0.004	0.109	0.266	0.108	0.208	0.003	0.202	0.001	0.377	0.667	0.001	0.003	0.002	0.763	0.597	0	0.002	0.004	0	0.599	0.039	0.178	0.055	0.002	0.312	0.152	0	1.054	0.138	0.005	0.005	0	0.082	0.396	1.044	0.026	0.003
ADI1	0.003	0.187	0.001	0	0.314	0.003	0.001	0.081	0.033	0.001	0.005	0	0.001	0.103	0.035	0.068	0.594	0.316	0.352	0	0.084	0.3	0.001	0.472	0.536	0.002	0.002	0	0.004	0.002	0	0.001	0.016	0.167	0.054	0.265	0.273	0.08	0.177	0.331	0.755	0.876	0.736	0	0.201	0.001	0.297	0	0.003
RSAD2	0.002	0.017	0.33	0	0.001	0.001	0.001	0.002	0	0	0.001	0	0.002	0.009	0.002	0.001	0.002	0.002	0.001	0.002	0.002	0.002	0.001	0.003	0.002	0.001	0.002	0	0.002	0.002	0	0.001	0	0.121	0.043	0.001	0.003	0.028	0	0.003	0.001	0.002	0.003	0	0.041	0.001	0.002	0	0.002
RNF144A	0.16	0.203	0.005	0	0.001	0.001	0	0.011	0	0	0.009	0	0.002	0.017	0.171	0.001	0.002	0.002	0.024	0.402	0.002	0.56	0.559	0.233	0.731	0.002	0.002	0	0.322	0.002	0	0.002	0	0.001	0.054	0.135	0.001	0.503	0	0.002	0.139	0.172	0.001	0	0	0.617	0.154	0	0.297
ID2	0.002	0.02	1.703	0	0.002	0.674	0.001	0.01	0	0.001	0.001	0	0.001	0.119	0.016	0	2.033	1.074	0.991	0.001	0.296	0.558	0	0.003	0.001	0.283	0.507	0.017	0.527	0.005	0	0.003	0	0.165	0.013	0.001	0.29	0.187	0.076	0.907	1.145	1.141	1.655	0.203	0.233	0.002	0.131	0	0.001
KIDINS220	0.166	0.871	0.54	0.086	0.301	0.002	0.165	0.005	0.039	0.002	0.003	0.072	1.183	0.243	0.36	0.279	0.298	0.658	0.082	0.387	0.507	0.664	0.567	0.892	0.524	0.513	0.002	0	0.324	0.001	0	0.001	0.024	0.189	0.1	0.213	1.193	0.494	0.059	0.003	0.171	0.158	0.004	0	0	0.001	0.123	0	0.591
MBOAT2	0.156	0.354	0.331	0	0.001	0.002	0.001	0.007	0	0.002	0.002	0	0.001	0.051	0.167	0.211	0.735	0.001	0.001	0.407	0.002	0.001	0.001	0.003	0.002	0.002	0.002	0	0.003	0.002	0	0.002	0	0.174	0.001	0.001	0.383	0.299	0.086	0.003	0.002	0.003	0.001	0	0	0.001	0.002	0	0.313
ASAP2	0.003	0.627	0.003	0.04	0.001	0.484	0.001	0.006	0	0.101	0.002	0	0.213	0.12	0.121	0.134	0.175	0.318	0.001	0	0.003	0.258	0.003	0.002	0.002	0.131	0.003	0	0.003	0.001	0	0.002	0	0.004	0	0.002	0.214	0.271	0.045	0.001	0.002	0.002	0.003	0	0.001	0	0.007	0	0.001
CPSF3	0.226	0.218	0.004	0	0.001	0.001	0.001	0.003	0	0.002	0.002	0	0.001	0.015	0.044	0.001	0.002	0.002	0.001	0.001	0.175	0.002	0.001	0.201	0.003	0.001	0.002	0	0.001	0.588	0	0.001	0	0.002	0	0.187	0.002	0.236	0.055	0.001	0.004	0.173	0.329	0.001	0.001	0.002	0.004	0	0.001
KLF11	0.162	0.199	0.004	0	0.001	0	0	0	0	0.001	0.002	0	0.001	0.007	0.002	0.102	0.002	0.001	0.104	0.002	0.002	0.001	0.554	0.002	0.002	0.001	0.002	0	0.003	0.003	0	0.002	0.002	0.11	0	0.001	0.002	0.003	0.014	0.002	0.003	0.163	0.003	0	0.045	0.013	0.002	0	0.001
ODC1	0.23	0.002	0.004	0.04	0.002	0.753	0.001	0.11	0	0.001	0.041	0.022	0.002	0.011	0.506	0.013	0.008	0.004	0.088	0.001	0.383	0.001	0.001	0.821	0	0.434	0.523	0.025	0.001	0.563	0	0.563	0.062	0.211	0	0.002	0.132	0.559	0.037	0.003	0.172	0.001	0.002	0.039	0.001	0.001	0.592	0.028	0.452
NOL10	0.16	0.437	0.002	0	0.001	0.001	0	0.008	0	0	0.298	0	0.002	0.008	0.047	0.079	0.174	0.317	0.001	0.001	0.286	0.001	0	0.002	0.001	0.137	0.003	0	0.003	0.003	0	0.003	0	0.002	0	0.002	0.002	0.004	0.013	0.001	0.136	0.178	0.001	0	0	0.001	0.004	0.025	0.003
PDIA6	0.006	0.389	0.885	0	0.002	0.001	0.048	0.056	0.039	0.25	0.697	0	0.002	0.107	0.145	0.053	0.302	0.001	0.534	0.586	0.002	0.003	0.497	0.565	0.001	0.394	0.002	0	0.354	0.002	0	0.003	0.027	0.049	0	0.241	0.444	0.406	0.168	0.52	0.138	0.368	0.624	0.04	0.152	0	0	0	0.394
LPIN1	0.141	0.832	0.001	0.043	0.002	0.434	0	0.062	0.03	0.015	0.07	0	0.208	0.391	0.524	0.64	0.159	0.441	0.001	0.391	0.482	0.441	0.502	0.669	0.002	0.095	0.002	0.017	0.693	0.002	0	1.064	0	0.337	0	0.444	0.578	1.096	0.044	0.681	0.176	0.171	0.003	0.041	0.001	0.425	0.59	0.025	0.173
TRIB2	0.32	0.121	0.001	0	0.313	0.004	0.004	0.069	0	0.015	0.833	0.038	0.452	0.139	0.001	0.135	0.355	0.002	0.078	0.001	0.244	0.002	0.002	0.534	0.757	0.133	0.003	0.044	0.529	0.003	0	1.132	0.002	0.626	0.046	0.611	0.437	0	0.085	0.002	0.313	0.001	0.001	0	0	0.007	1.028	0.026	0.583
NBAS	0.003	0.069	0.681	0	0.002	0.012	0.001	0.013	0	0.002	0.009	0	0.202	0.004	0.139	0.002	0.024	0.003	0.065	0.001	0.128	0.001	0.002	0.001	0.004	0.163	0.004	0.017	0.001	0.011	0.026	0.002	0	0.002	0	0.001	0.002	0.065	0	0.466	0.003	0.002	0.001	0	0	0.003	0.791	0	0.003
DDX1	0.861	0.755	0.327	0	0.813	0.221	0.336	0.072	0.036	0.246	0.617	0	0.202	0.051	0.205	0.371	0.183	0.004	0.059	1.097	0.463	0.285	0.768	0.48	0.035	0.337	0.52	0.014	0.317	0.612	0.027	0.001	0.058	0.584	0.061	0.423	0.489	0.042	0.075	0.003	0.131	0.286	0.004	0.039	0	0.034	0.362	0.028	1.444
VSNL1	0.001	1.443	0.002	0	0.317	0.002	0.001	0.069	0	0.001	0.01	0.024	0.594	0.115	0.204	0.669	0.002	0.002	0.002	0	0.002	0.001	0.002	0.003	0.002	0.133	0.003	0	0.323	0.003	0	0.001	0	0.059	0	0.001	0.413	0.076	0.038	0.372	0.001	0.002	0.002	0.001	0	0.001	0.002	0	0.491
WDR35	0.003	0.393	0.004	0.04	0.457	0.005	0	0.02	0	0.001	0.005	0	0.001	0.001	0.037	0.059	0.002	0.445	0.002	0.002	0.27	0.001	0.572	0.002	0.705	0.003	0.001	0	0.34	0.613	0	0.001	0.001	0.117	0	0.107	0.003	0	0	0.005	0.002	0.158	0.001	0.001	0	0.007	0.782	0	0.002
LAPTM4A	0.295	0.536	0.966	0.042	0.001	0.001	0	0.065	0	0.356	0.001	0	0.002	0.035	0.137	0.121	1.055	1.148	0.752	0.644	0.34	0	0.002	0.472	0.679	0.001	0.001	0.018	0.002	0.004	0	0.002	0	0.001	0	0.407	0.236	0.507	0.298	0.003	0.591	0.831	0.499	0.081	0.272	0.617	0.651	0.025	0.003
PUM2	0.883	0.192	0.695	0.045	0.664	0.034	0.332	0.004	0.052	0.365	0.087	0.023	0.816	0.172	0.146	0.017	0.271	0.301	0.189	0.603	0.813	0.668	0.001	0.786	0.001	0.857	1.34	0.026	0.337	0.002	0.036	0.002	0.003	0.424	0	0.103	0.778	0.662	0.056	0.006	0.143	0.162	0.005	0	0.078	0.668	1.268	0.026	0.738
KLHL29	0.001	0.066	0.002	0	0.001	0.001	0.001	0	0	0.001	0.003	0	0.001	0.016	0.052	0.029	0.001	0.002	0.001	0.001	0.298	0.001	0.545	0.578	0.001	0.163	0	0	0.001	0.002	0	0.002	0.002	0.002	0	0.002	0.44	0.001	0.001	0.005	0.003	0.002	0.001	0	0	0.005	0.003	0	0.192
ATAD2B	0.161	0.122	0.007	0	0.001	0.003	0.175	0.005	0.033	0.001	0.273	0.025	0.205	0.005	0.001	0.067	0.228	0.321	0.081	0.402	0.25	0.002	0.002	0.545	0.002	0.002	0.59	0.032	0.001	0.027	0.042	0.001	0.004	0.002	0	0.001	0.333	0.002	0.018	0.001	0.142	0.161	0.003	0.038	0	0.797	0.122	0	0.001
UBXN2A	0.243	0.249	0.51	0.053	0.321	0.001	0	0.019	0	0.005	0.089	0	0.256	0.089	0.126	0.069	0.129	0.003	0.152	0.001	0.265	0.001	0.515	0.203	0.711	0.158	0.545	0.057	0.002	1.093	0	0.748	0.044	0.161	0	0.001	0.469	0	0.014	0.007	0.003	0.278	0.002	0	0	0.412	1.284	0	0.002
ITSN2	0.304	0.287	0.006	0	0.002	0.892	0.156	0.007	0.035	0	0.193	0.028	0.002	0.046	0.142	0.043	0.131	0.447	0.004	0.001	0.182	0.001	0.001	0.229	1.386	0.139	0.518	0	0.464	0.002	0	0.003	0.047	0.217	0.046	0.001	0.411	0.462	0.042	1.248	0.156	0.158	0.407	0.04	0.079	0.006	1.461	0	0.001
NCOA1	0.171	0.329	0.003	0.039	0.301	0.017	0.397	0.009	0	0.028	0.278	0	0.579	0.122	0.261	0.018	0.348	0.32	0.079	1.385	0.507	0	0.001	0.003	0.728	0.429	0.845	0.05	0.372	0.003	0.058	0.003	0.002	0.054	0	0.515	0.447	0.403	0.038	0.47	0.142	0.156	0.004	0	0.046	0.441	0.797	0	0.183
ADCY3	0.002	1.033	0.004	0	0.329	0.001	0.001	0.014	0	0	0.001	0	0.001	0.31	0.298	0.334	0.129	0.44	0.002	0.002	0.002	0.002	0.002	0.003	0	0.001	0.002	0	0.329	0.001	0	0.002	0	0.002	0	0.001	0.292	0.683	0.027	0.002	0.003	0.002	0.002	0	0	0.001	0.002	0	0.004
DNAJC27	0.002	0.669	0.005	0.041	0.002	0.459	0.001	0.013	0	0	0.002	0.023	0.001	0.118	0.037	0.172	0.325	0.003	0.056	0.001	0.003	0.001	0.002	0.433	0.687	0.137	0.001	0	0.001	0.001	0	0.001	0	0.048	0	0.002	0.456	0.383	0.085	0.37	0.002	0.004	0.003	0	0.043	0.004	0.003	0.025	0.189
DNMT3A	0.225	0.203	0.655	0	0.001	0.002	0.001	0.01	0	0.364	0.008	0.025	0.208	0.021	0.002	0.029	0.143	0.002	0.104	0.627	0.114	0.701	0.491	0.24	0.69	0.531	1.525	0.031	0.355	0.519	0.026	0.002	0.032	0.376	0.102	0.001	0.599	0.044	0.038	0.002	0.002	0.316	0.337	0.001	0	1.012	0.956	0.053	0.293
ASXL2	0.004	0.283	0.005	0	0.316	0.01	0	0.013	0	0.068	0.01	0	0.001	0.1	0.081	0.118	0.01	0.003	0.043	0.402	0.38	0.271	0.596	0.234	0.001	0.002	1.08	0.017	0.003	0.589	0	0.002	0.001	0.002	0	0.289	0.485	0.021	0.013	0.465	0.143	0.003	0.389	0.001	0.001	0.447	0.522	0	0.003
KIF3C	0.153	0.75	0.003	0.052	0.002	0.465	0	0.01	0.036	0.001	0.342	0	0.258	0.194	0.852	0.133	0.003	0.001	0	0.625	0.175	0.001	0.001	0.233	0.001	0.002	0.001	0	0.001	0.001	0	0.002	0.001	0.218	0.033	0.156	0.814	1.521	0.013	0.001	0.308	0.004	0.391	0	0.047	0.002	0.003	0	0.001
RAB10	0.335	0.295	0.223	0.056	0.335	0.482	0.001	0.004	0	0	0.003	0	0.001	0.048	0.385	0.268	0.404	0.002	0.273	1.301	0.319	0.001	0.51	0.003	0.002	0.137	0.584	0	0.327	0.005	0.037	0.002	0.003	0.576	0	0.29	0.15	0.178	0.109	0	0.183	0.45	0.307	0.124	0.119	0.44	1.036	0	0.855
HADHB	0.002	0.187	0.001	0	0.944	0.243	0.144	0.072	0	0.001	0.139	0.023	0.002	0.04	0.098	0.012	0.36	0.325	0.368	0.001	0.215	0.001	0.003	0.759	0.58	0.346	1.076	0	0.669	0.575	0.026	0.003	0.085	0.001	0.016	0.001	0.34	0.286	0.076	0.483	0.151	0.357	0.006	0.044	0.104	0.817	0.481	0	0.002
KCNK3	0.003	0.399	0.002	0	0.002	0.002	0.001	0.009	0.051	0.378	0.002	0.023	0.001	0.213	0.111	0.206	0.147	0.435	0.001	0.003	0.003	0.002	0.002	0.003	0.002	0.002	0.004	0	0.001	0.002	0	0.002	0	0.481	0.08	0.24	0.003	0.478	0	0.002	0.002	0.001	0.002	0	0	0.002	0.004	0	0.002
SLC35F6	0.15	0.233	0.004	0	0.002	0.002	0.001	0.044	0	0	0.001	0	0.001	0.099	0.43	0.197	0.007	0.312	0.2	0.002	0.006	0.001	0.002	0.001	0.001	0.001	0.001	0	0.472	0.002	0	0.001	0.007	0.001	0	0.001	0.003	0.819	0	0.002	0.003	0.27	0.004	0	0.046	0.002	0.3	0	0.001
DPYSL5	0.001	0.387	0.001	0.041	0.002	0.001	0	0.058	0	0.001	0.181	0	0.437	0.074	0.229	0.235	0.001	0.002	0.155	0	0.125	0.004	0.002	0.538	0.002	0.165	0.004	0	0.002	0.007	0	0.558	0	0.108	0	0.39	0.432	0.204	0.026	0.002	0.001	0.001	0.002	0	0	0.002	0.485	0	0.188
MAPRE3	0.632	0.495	0.002	0.059	1.12	0.034	0.001	0.047	0.033	0.376	0.384	0	0.571	0.369	0.531	0.388	0.328	0.001	0.013	0.002	0.286	0.001	0.004	0.684	0.001	0.586	0.002	0	0.329	0.258	0	0.542	0.043	0.179	0.06	0.441	0.688	0.411	0.046	0.395	0.33	0.001	0.007	0.038	0	0.002	0.246	0	0.312
TMEM214	0.001	0.064	0.838	0	0.001	0	0.001	0.01	0	0	0.112	0	0.002	0.099	0.074	0.167	0.001	0.351	0.133	0.001	0.003	0.002	0.003	0.002	0	0.003	0.573	0	0.001	0.004	0	0.001	0	0.003	0	0.403	0.001	0.008	0.039	0.005	0.175	0.17	0.005	0	0.001	0.002	0.006	0	0.003
PREB	0.146	0.107	0.689	0	0	0	0.342	0.008	0.036	0	0.209	0.026	0.001	0.156	0.044	0.273	0.372	0.001	0.08	1.021	0.444	0.002	0.002	0.235	0.001	0.298	0.51	0	0.328	0.002	0.023	0.001	0.001	0.162	0	0.541	0.284	0.197	0.064	0.003	0.001	0.172	0.728	0	0	0.008	0.002	0	0.302
SLC5A6	0.001	0.223	0.004	0	0.002	0.481	0.001	0.035	0	0	0.002	0	0.191	0.083	0.024	0.074	0.001	0.484	0.027	0.001	0.094	0.002	0.001	0.003	0.002	0.137	0.001	0.019	0.002	0.002	0	0.002	0	0.001	0	0.001	0.002	0.055	0.038	0.003	0.002	0.003	0	0	0	0.002	0.001	0	0.003
CAD	0.164	0.009	0.002	0	0.001	0.002	0	0.018	0	0.001	0.009	0	0.002	0.009	0.129	0.001	0.184	0.004	0.002	0.002	0.093	0.001	0.003	0.234	0.001	0.001	0.806	0	0.358	0.507	0	0.003	0	0.233	0	0.27	0.142	0.003	0.013	0.006	0.137	0.002	0.003	0.042	0	0.002	0.002	0	0.003
MPV17	0.482	0.943	0.339	0	0.331	0	0	0.024	0	0	0.378	0	0.206	0.029	0.358	0.21	0.002	0.002	0.337	0.003	0.126	0.002	0.005	0.002	0.524	0.002	0.53	0	0.001	0.006	0	0.003	0.012	0.001	0.052	0.196	0.185	0.328	0.043	0.001	0.002	0.118	0.393	0	0.032	0.369	0.001	0.026	0.003
GTF3C2	0.001	0.415	0.004	0	0.315	0.001	0	0.005	0	0.248	0.002	0	0.248	0.031	0.047	0.136	0.002	0.001	0.08	0.004	0.343	0.001	0.002	0.463	0.744	0.002	0.001	0.035	0.303	0.002	0	0.003	0.009	0.113	0	0.001	0.003	0	0	0.003	0.276	0.004	0.003	0.04	0	0.003	0.665	0	0.003
EIF2B4	0.313	0.383	0.006	0	0.002	0.001	0.466	0.015	0.037	0.101	0.179	0	0.002	0.068	0.084	0.065	0.218	0.007	0.083	0.002	0.463	0.299	1.232	0.444	0.009	0.279	0.002	0	0.629	0.634	0.027	0.564	0.036	0.291	0.042	0.002	0.304	0	0	0.004	0.004	0.296	0.006	0.039	0	0.01	0.965	0.042	0.29
SNX17	0.328	0.629	0.551	0	0.001	0.001	0.001	0.08	0	0.09	0.762	0	0.002	0.093	0.199	0.259	0.019	0.448	0.095	0	0.415	0	0.001	0.475	0.693	0.002	0.001	0	0.002	0.002	0	0.001	0	0.343	0.101	0.273	0.435	0.203	0.043	0.804	0.268	0.559	0.566	0	0.09	0.001	0.184	0.025	0.002
ZNF513	0.003	0.04	0.001	0	0.002	0.008	0.111	0.054	0	0	0.006	0	0.002	0.013	0.049	0.001	0.001	0.001	0.056	0.001	0.095	0.001	0.001	0.003	0.001	0.002	0.001	0	0.685	0.001	0	0.002	0.001	0.187	0	0.001	0.003	0.153	0.011	0.001	0.001	0.164	0.004	0	0.041	0.001	0.003	0	0.004
PPM1G	0.001	0.611	1.114	0	0.324	0.482	0.001	0.012	0.035	0.311	0.002	0.022	0.001	0.155	0.433	0.106	0.002	0.004	0.066	0.001	0.459	0.25	1.1	0.345	0.003	0.285	0.001	0.014	0.679	0.521	0	0.003	0.054	0.321	0	0.131	0.441	0.266	0.07	0.005	0.002	0.335	0.005	0	0	0.004	0.001	0	0.002
NRBP1	0.147	1.037	0.001	0	1.009	0.17	0	0.001	0.034	0.004	0.241	0	0.925	0.172	0.458	0.17	0.635	0.001	0.174	0.002	0.328	0.001	0.538	0.001	0.718	0.492	0.523	0	0.002	0.606	0	0.003	0.001	0.178	0.055	0.284	0.736	1.117	0.095	0.362	0.302	0.361	0.314	0.044	0	0.855	0.465	0	0.298
IFT172	0.003	0.304	0.003	0	0.002	0.002	0.001	0	0	0.001	0.001	0	0.001	0.047	0.048	0.093	0.031	0.005	0.001	0.61	0.23	0.3	0.001	0.001	0.706	0.001	0.002	0	0.695	0.003	0.022	0.001	0.001	0.002	0.001	0.002	0.367	0.002	0.025	0.005	0.001	0.003	0.332	0	0.001	0.406	0.677	0	0.308
FNDC4	0.148	0.441	0.001	0	0.31	0.001	0	0.104	0	0.001	0.001	0	0.001	0.139	0.783	0.481	0.001	0.315	0.001	0.001	0.087	0.001	0.001	0.231	0.002	0.002	0.585	0	0.001	0.002	0	0.001	0.004	0.437	0	0.001	0.253	0.899	0	0.002	0.002	0.003	0.002	0	0.001	0.003	0.713	0	0.003
GPN1	0.002	0.142	0.002	0	0.001	0.001	0.001	0.001	0.101	0	0.003	0	0.002	0.004	0.101	0.244	0.001	0.003	0.017	0.002	0.002	0	0.515	0.001	0.002	0.002	0.001	0	0.336	0.002	0	0.003	0.001	0.001	0.05	0.001	0.132	0.061	0.012	0.468	0.001	0.115	0.343	0	0.001	0.002	0.003	0	0.189
SUPT7L	0.001	0.076	0.319	0	0.97	0.346	0.397	0.01	0	0.273	0.385	0	0.188	0.068	0.291	0.116	0.347	0.002	0.002	0.002	0.36	0.261	0.557	0.003	0.003	0.542	0.002	0.015	0.001	0.002	0	0.003	0	0.286	0	0.419	0.404	0.132	0.083	0.451	0.306	0.387	0.005	0.043	0.045	0.442	0.481	0.027	0.185
RBKS	0.003	0.003	0.006	0	0.003	0.657	0.342	0.043	0	0	0.002	0	0.001	0.002	0.001	0.001	0.004	0.002	0.121	0.002	0.263	0.002	0.003	0.2	0.001	0.002	0.002	0	0.351	0.001	0	0.534	0.012	0.001	0	0.001	0.003	0.002	0.048	0.003	0.001	0.004	0.004	0.039	0.001	0.001	0.002	0	0.188
FOSL2	0.003	0.187	0.641	0.042	0.001	0.001	0.001	0.004	0	0	0.002	0	0.002	0.054	0.138	0.1	0.001	0.002	0.421	0.403	0.002	0.001	0.002	0.002	0.001	0.001	0.001	0	0.002	0.002	0	0.002	0.022	0.168	0	0.001	0.002	0.5	0.062	0.996	0.796	0.277	1.346	0.042	0.103	0.001	0.004	0	0.299
PPP1CB	0.341	1.26	1.047	0.062	1.066	0.001	0.155	0.011	0.096	0.178	0.177	0.025	0.677	0.257	0.54	0.21	0.339	0.004	0.818	1.031	0.624	0.568	0.004	0.654	0.556	0.435	0.935	0.025	0.447	1.058	0.046	0.571	0.172	0.278	0.065	0.42	0.771	0.674	0.105	0.545	0.688	0.54	0.949	0.042	0.16	0.001	0.734	0.054	0.47
WDR43	0.151	0.33	0.356	0	0.001	0.001	0.505	0.017	0	0.001	0.169	0.025	0.209	0.102	0.201	0.001	0.002	0.002	0.002	0.001	0.144	0.001	0.001	0.002	0.003	0.324	0.001	0	0.001	0.004	0	0.538	0.015	0.001	0	0.131	0.003	0.009	0	0.003	0.139	0.002	0.331	0	0	0.007	0.003	0	0.003
YPEL5	0.9	0.465	1.412	0	0.324	0.874	0	0.102	0.087	0.294	0.899	0	0.88	0.212	0.081	0.296	0.797	0.637	0.52	0.973	0.932	0.685	0.573	0.23	0.043	0.532	1.109	0.024	0.773	1.781	0	1.326	0.288	0.64	0.044	0.261	0.336	0.117	0.069	0.452	0.808	0.28	1.541	0.091	0.131	0.603	1.028	0	0.002
LCLAT1	0.002	0.108	0.006	0	0.466	0.484	0.001	0.005	0	0.001	0.005	0.026	0.002	0.019	0.172	0.094	0.002	0.317	0.133	0	0.126	0.001	0.003	0.672	0.439	0.001	0.001	0	0.002	0.002	0	0.001	0.001	0.002	0	0.001	0.138	0.001	0	0.001	0.003	0.003	0.394	0	0.001	0.005	0.17	0	0.391
EHD3	0.001	0.539	0.003	0	0.001	0.002	0.001	0.009	0	0.001	0.002	0.021	0.002	0.132	0.366	0.098	0.003	0.003	0.001	0.001	0.179	0.001	0.001	0.004	0.514	0.163	0.003	0	0.002	0.003	0	0.002	0.001	0.002	0.053	0.273	0.613	0.683	0.014	0.002	0.003	0.001	0	0	0	0.008	0.002	0	0.002
MEMO1	0.003	0.231	0.32	0	0.002	0.492	0.001	0.012	0	0.072	0.003	0.027	0.206	0.043	0.065	0.075	0.001	0.001	0.003	0.001	0.089	0.001	0.002	0.001	0.722	0.141	0.001	0	0.001	0.001	0	0.001	0.001	0.001	0	0.279	0.002	0.172	0.014	0.47	0.135	0.002	0.001	0.041	0.028	0.012	0.002	0	0.001
DPY30	0.301	0.618	0.155	0	0.329	0.001	0.473	0.089	0	0	0.39	0.023	0.001	0.125	0.156	0.246	0.193	0.008	0.352	0.003	0.251	0.266	0.001	0.003	0.033	0.293	0.001	0	0.001	0.007	0	0.002	0.023	0.427	0.032	0.259	0.365	0.152	0.091	0.496	0.491	0.564	0.396	0.077	0.039	0.381	0.14	0	0.489
SPAST	0.001	0.114	0.004	0	0.002	0.479	0	0.024	0	0.001	0.001	0.048	0.001	0.005	0.008	0.146	0.001	0.003	0.001	0.002	0.174	0.002	0	0.001	0	0.001	1.108	0	0.001	0.003	0	0.003	0.002	0.002	0.051	0.133	0.144	0.001	0	0.005	0.004	0.001	0.002	0	0	0	0.002	0	0.297
YIPF4	0.48	0.228	0.723	0.105	0.652	0.757	0.002	0.086	0	0.252	0.345	0	0.495	0.159	0.234	0.019	0.271	0.751	0.149	0.002	0.678	0.002	0.001	0.915	0.586	0.664	0.546	0.014	0.526	0.04	0	0.549	0.104	0.409	0.111	0.532	0.671	0.001	0.067	0.339	0.001	0.501	0.329	0	0.084	0.001	0.536	0	0.62
BIRC6	0.472	0.158	0.347	0	0.303	0.507	0.001	0	0	0.026	0.436	0.063	0.45	0.339	0.277	0.103	0.014	0.002	0.134	1.207	0.315	0.46	0.572	0.676	0.002	0.999	0.006	0.03	0.318	0.574	0	0.557	0.017	0.397	0.087	0.139	0.322	0.262	0.076	0.47	0.002	0.697	0.313	0.04	0.083	0.444	1.522	0	0.737
TTC27	0.002	0.002	0.005	0	0.001	0.001	0.001	0.043	0	0.001	0.001	0	0.001	0.08	0.001	0.001	0.003	0.318	0.001	0.001	0.003	0.001	0.002	0.002	0.001	0.002	0.001	0	0.329	0.003	0	0.003	0	0.002	0	0.001	0.002	0.002	0	0.001	0.162	0.166	0.727	0	0.043	0.003	0.003	0	0.003
RASGRP3	0.001	0.209	0.003	0	0.001	0.001	0.001	0.008	0	0.001	0.002	0	0.001	0.026	0.311	0.078	0.002	0.003	0.013	0.001	0.002	0.001	0.001	0.001	0.001	0.001	0.001	0	0.003	0.001	0	0.002	0	0.001	0.05	0.134	0.152	0.504	0	0.003	0.001	0.321	0.002	0	0.074	0.001	0.001	0	0.297
FAM98A	0.003	0.492	0.003	0	0.331	0	0.002	0.023	0	0	0.002	0.022	0.208	0.061	0.061	0.165	0.044	0.005	0.036	0.002	0.331	0.001	0.001	0.201	0.002	0.002	0.002	0	0.005	0.002	0.022	0	0.001	0.001	0	0.135	0.278	0.153	0.013	0.004	0.001	0.164	0.002	0	0	0.001	0.005	0	0.003
CRIM1	0.002	0.088	0.002	0	0.317	0.001	0.002	0.047	0	0	0.062	0.038	1.092	0	0.05	0.106	0.432	0.828	0.206	0.399	0.774	0.525	0.691	0.002	0.681	0.001	0.591	0.014	0.442	0.001	0	0.557	0.029	0.002	0	0.162	0.568	0.001	0.141	0.377	0.174	0	0.002	0	0.066	0.845	0.452	0	0.556
FEZ2	0.001	0.274	0.295	0	0.001	0.336	0.001	0.027	0	0	0.692	0	0.205	0.094	0.272	0.199	0.159	0.001	0.314	0.001	0.204	0.565	0.001	0.527	0.001	0.17	0.001	0	0.323	0.002	0	0.002	0.007	0.311	0	0.001	0.002	0.144	0.055	0.007	0.479	0.829	0.781	0	0.168	0.002	0.006	0	0.403
STRN	0.162	0.143	0.005	0	0.001	0.001	0.002	0.013	0.033	0	0.006	0	0.189	0.001	0.177	0.004	0.001	0.002	0.003	0	0.086	0.002	0.001	0.002	0.702	0.137	0	0	0.003	0.003	0	0.53	0.001	0.002	0	0.001	0.001	0	0	0.002	0.145	0.004	0.002	0.001	0	0.014	0.002	0.028	0.003
HEATR5B	0.003	0.183	0.005	0	0.002	0.001	0.361	0.008	0	0	0.346	0	0.198	0.009	0.104	0.153	0.164	0.003	0.098	0.625	0.306	0.298	0.002	0.236	0.001	0.249	0.002	0.042	0.001	0.002	0	0.002	0.006	0.12	0	0.135	0.002	0.001	0.048	0.358	0.002	0.002	0.396	0.001	0.044	0.002	0.012	0	0.002
NDUFAF7	0.003	0.32	0.001	0	0.004	0.002	0.001	0.011	0	0.001	0.002	0	0.002	0.001	0.144	0.11	0.002	0.002	0.041	0.002	0.003	0.001	0.003	0.35	0.735	0.166	0.588	0	0.002	0.611	0	0.002	0.037	0.002	0.099	0.244	0.001	0.033	0.01	0.553	0.003	0.119	0.008	0	0.001	0.008	0.165	0	0.003
QPCT	0.314	0.003	0.002	0	0	0.458	0.001	0.001	0	0	0.007	0	0.001	0.013	0.017	0.001	0.002	0.001	0.001	0.003	0.002	0.001	0.001	0.002	0.003	0.002	0.002	0	0.311	0	0	0.002	0	0.256	0	0.001	0.002	0.001	0.046	0.003	0.144	0.002	0.002	0	0	0.003	0.003	0	0.001
ATL2	0.002	0.421	0.001	0	0.309	0	0	0.005	0.035	0.086	0.001	0.026	0.202	0.006	0.002	0.062	0.006	0.004	0.043	0.001	0.091	0	0.491	0.202	0.001	0.001	0.001	0.017	0.002	0.002	0	0.001	0	0.001	0	0.138	0.407	0.001	0	0.001	0.002	0.003	0.003	0	0.045	0.001	0.002	0	0.284
GALM	0.002	0.017	0.003	0	0.002	0	0	0	0	0.001	0.001	0	0.001	0.103	0.002	0.001	0.006	0.002	0.079	0	0.003	0.001	0.002	0.002	0.001	0.002	0.002	0	0.002	0.001	0	0.001	0.001	0.049	0	0.001	0.003	0.002	0.028	0.003	0.002	0.518	0.005	0.042	0	0.001	0.004	0	0.001
DHX57	0.159	0.324	0.002	0	0.001	0.002	0.001	0.05	0	0.001	0.002	0	0.002	0.055	0.026	0	0.278	0.451	0.016	0.407	0.374	0.268	0.001	0.001	0.004	0.296	0.001	0	0.652	0.004	0	0.003	0.004	0.058	0	0.001	0.003	0.071	0	0.006	0.005	0.182	0.333	0.044	0.042	0	0.52	0	0.169
MAP4K3	0.345	0.116	0.003	0.059	0.322	0.013	0	0.051	0	0.244	0.197	0.031	0.446	0.114	0.044	0.171	0.15	0.777	0.147	0.401	0.249	0.266	0.002	0.234	0.001	0.154	0.542	0.017	0.002	0.002	0.022	0.001	0.025	0.118	0	0.258	0.379	0.306	0.086	0.005	0.34	0.006	0.001	0	0	0.001	0.006	0	0.312
TMEM178A	0.002	0.333	0.002	0	0.002	0.001	0	0.01	0	0.001	0.001	0.022	1.15	0.018	0.059	0.103	0.001	0.001	0.001	0.604	0.002	0	0.001	0.237	0.001	0.002	0.002	0	0.003	0.002	0	0.003	0	0.114	0	0.5	0.737	0.235	0.001	0.459	0.002	0.001	0.003	0	0	0.001	0.004	0	0.002
SLC8A1	0.005	0.86	0.35	0	0.002	0.003	0.005	0.002	0.039	0	0.004	0	0.132	0.044	0.077	0.159	0.322	0.001	0.214	0.406	0.174	0.002	0.003	0.002	0.001	0.002	0.002	0	0.001	0.001	0	0.001	0	0.53	0	0.634	0.793	0.007	0	0.002	0.173	0.002	0.336	0	0.083	0.001	0.002	0	0.176
MTA3	0.16	0.003	0.002	0	0.003	0.003	0.001	0.01	0	0.001	0.002	0	0.203	0.026	0.144	0.16	0.003	0.33	0.059	0.003	0.002	0	0.003	0.003	0.987	0.164	0.003	0	0.003	0.003	0	0.003	0	0.365	0	0.157	0.002	0.001	0.055	0.007	0.003	0.003	0.003	0	0.001	0.01	0.467	0	0.002
ZFP36L2	0.16	0.149	1.867	0	0.003	0.001	0.001	0.002	0	0.001	0.001	0	0.001	0.001	0.001	0.001	0.184	1.82	0.82	0.001	0.319	0.001	0.001	0.348	0.003	0.002	0.001	0.014	0.001	0.002	0	0.523	0	0.189	0	0.002	0.002	0.001	0.223	1.198	1.041	1.794	1.895	0.039	0.404	0.001	0.001	0	0.003
PLEKHH2	0.002	0.003	0.003	0	0.001	0.002	0	0.01	0	0.001	0.002	0	0.001	0.001	0.002	0.001	0.002	0.439	0.001	0.001	0.003	0.002	0.001	0.002	0.001	0.002	0.001	0	0.003	0.003	0	0.002	0	0.002	0	0.001	0.002	0.002	0.05	0.002	0.001	0.001	0.003	0.001	0	0.001	0.001	0	0.002
DYNC2LI1	0.458	0.096	0.003	0	0.002	0.822	0.003	0.003	0.036	0	0.001	0	0.209	0.064	0.031	0.111	0.059	0.001	0.1	0.635	0.573	0	0.002	0.292	0.002	0.158	1.301	0.038	0.443	0.759	0	0.762	0.001	0.169	0	0.137	0.116	0.06	0.06	0.456	0.137	0.002	0.004	0	0	0.003	0.065	0.026	0.182
PPM1B	0.459	1.261	0.002	0.043	0.751	0.002	0.13	0.08	0.036	0.147	0.196	0.026	0.609	0.232	0.233	0.382	0.035	0.002	0.083	1.391	0.59	0.311	0.602	0.908	0.001	0.002	0.55	0.024	0.738	1.551	0.023	1.343	0.103	0.631	0.06	0.455	0.453	0.085	0.08	0.817	0.209	0.426	0.001	0.078	0.106	0.844	1.02	0	0.681
SLC3A1	0.002	0.237	0.002	0	0.001	0	0	0	0	0	0.006	0	0.002	0.001	0.002	0	0.002	0.001	0.001	0.405	0.002	0.001	0.003	0.002	0.681	0.003	0.001	0	0.34	0.002	0	0.001	0.001	0.002	0	0.001	0.002	0.002	0.001	0.364	0.003	0.003	0.004	0	0	0.002	0.005	0	0.307
CAMKMT	0.002	0.154	0.001	0	0.001	0.002	0	0.015	0	0	0.001	0	0.001	0.106	0.006	0.059	0.16	0.003	0.002	0.001	0.002	0.001	0.002	0.002	0.002	0.001	0.002	0	0.497	0.003	0	0.001	0	0.064	0	0.001	0.002	0.001	0.014	0.005	0.001	0.001	0.002	0	0	0.009	0.493	0	0.001
SIX3	0.445	0.254	0.002	0.105	0.001	0.47	0.482	0.019	0.053	0.243	0.832	0	1.445	0.062	0.038	0.038	0.996	0.004	0.001	0.003	0.139	0.002	0	0.234	0.001	0.002	0.592	0	0.002	0.003	0	0.509	0	1.14	0.159	0.506	0.564	0	0.022	0.353	0	0.158	0.396	0	0.09	0.003	0.002	0	0.002
SRBD1	0.002	0.162	0.002	0	0.002	0.001	0	0.003	0	0	0.176	0	0.001	0.008	0.004	0.124	0.192	0.319	0.001	0.396	0.002	0.001	0.521	0.003	0.003	0.163	0.002	0	0.003	0.001	0	0.002	0.005	0.003	0	0.001	0.002	0.19	0.015	0.002	0.181	0.003	0.003	0	0	0.002	0.528	0	0.002
PRKCE	0.53	0.256	0.001	0	0.001	0.479	0	0.004	0	0	0.415	0	0.001	0.123	0.303	0.073	0.001	0	0.002	0.002	0.093	0.001	0.001	0.001	0.001	0.002	0.002	0	0.356	0.003	0	0.002	0.001	0.237	0.001	0.24	0.346	0.389	0	0.003	0.003	0.001	0.001	0	0.001	0.001	0.002	0	0.002
EPAS1	0.002	0.12	0.001	0	0.638	0.001	0	0.009	0.033	0.234	0.001	0	0.201	0.01	0.105	0.009	0.531	1.122	0.153	0.881	0.445	0.269	0.002	0.243	1.14	0.428	1.035	0.062	0.461	0.996	0	0.001	0.011	0.312	0	0.231	0.002	0.144	0.044	0.35	0.002	0.612	0.003	0.001	0.029	0.004	1.638	0.087	0.614
RHOQ	0.163	1.616	0.004	0.042	0.339	0	0	0.033	0	0	0.003	0.021	0.595	0.316	0.691	0.34	0.001	0.329	0.292	0.414	0.004	0.001	0.777	0.001	0.015	0.163	0.58	0	0.001	0.005	0	0.002	0.001	0.238	0.023	0.137	0.323	0.335	0.077	0.492	0.192	0.006	0.528	0	0.143	0.003	0.535	0	0.004
MCFD2	0.7	0.1	0.333	0	0.002	0	0.001	0.007	0	0.121	0.191	0	0.001	0.055	0.115	0.184	0.326	0.001	0.001	0.599	0.499	0.001	0.003	0.003	0.729	0.654	0.002	0	0.554	0.003	0.021	0.001	0.038	0.168	0.104	0.001	0.346	0.239	0.056	0.004	0.137	0.11	0.002	0	0	0.456	0.459	0	0.579
MSH2	0.318	0.073	0.353	0	0.323	0.001	0	0.014	0	0.04	0.106	0	0.003	0.034	0.171	0.344	0.002	0.324	0.082	0.002	0.213	0.001	0.002	0.777	0.016	0.138	0.523	0	0.324	0.002	0.026	0.001	0.074	0.439	0.041	0.001	0.154	0.002	0.014	0.003	0.001	0.001	0.001	0.001	0	0.002	0.301	0	0.001
MSH6	0.002	0.248	0.003	0	0.001	0.001	0	0.005	0	0	0.083	0	0.002	0.035	0.002	0.065	0.311	0.002	0.002	0.001	0.003	0.297	0.004	0.002	0.002	0.002	0.002	0	0.002	0.605	0	0.001	0.003	0.327	0.043	0.139	0.002	0.001	0.044	0.006	0.164	0.158	0.002	0	0.001	0.397	0.003	0	0.706
FOXN2	0.001	0.138	0.674	0	0.002	0.481	0	0	0	0.001	0.001	0	0.001	0.022	0.001	0.058	0.186	0.001	0.061	0.002	0.002	0.002	0.001	0.001	0.001	0.002	0.003	0.014	0.31	0.002	0	0.004	0	0.062	0	0.139	0.17	0.294	0.018	0.002	0.002	0.001	0.002	0	0	0.001	0.506	0.026	0.001
PPP1R21	0.001	0.016	0.509	0	0.002	0.373	0.001	0.016	0.036	0.001	0.002	0	0.242	0.165	0.216	0.004	0.003	0.003	0.131	0.398	0.003	0.273	0.001	0.001	0.002	0.002	0.001	0	0.002	0.002	0	0.001	0.002	0.11	0	0.002	0.001	0.022	0.044	0.848	0.004	0.002	0.007	0	0.085	0.009	0.001	0	0.178
CHAC2	0.002	0.051	0.003	0	0.001	0.001	0.001	0.014	0	0	0.001	0	0.001	0.001	0.019	0.131	0.001	0.003	0.038	0.001	0.092	0.001	0.5	0.002	0.002	0.001	0.001	0	0.001	0.002	0	0.003	0.001	0.001	0	0.001	0.001	0.001	0	0.002	0.001	0.001	0.327	0	0	0.001	0.004	0.026	0.002
ERLEC1	0.637	0.85	0.344	0.037	0.002	0.228	0.372	0.085	0	0.363	0.336	0.022	0.408	0.068	0.132	0.285	0.142	0.003	0.165	0.001	0.608	0.295	0.003	0.229	0.672	0.286	0.003	0.036	0.331	0.534	0.023	0.546	0.05	0.262	0.045	0.117	0.193	0.181	0.053	0.002	0.002	0.026	0.324	0	0.044	0.009	0.516	0.024	0.492
GPR75	0.003	0.003	0.001	0	0.002	0	0.001	0	0	0	0.176	0	0.002	0.001	0.001	0.001	0.002	0.002	0.001	0.001	0.133	0.001	0.002	0.003	0.001	0.001	0.002	0	0.001	0.003	0	0.556	0	0.114	0	0.106	0.002	0.002	0	0.001	0.002	0.002	0.001	0.039	0.028	0.003	0.003	0	0.189
PSME4	0.001	0.393	0.004	0	0.335	0.001	0.349	0.008	0	0.001	0.002	0	0.001	0.008	0.221	0.052	0.184	0.006	0.05	0.395	0.002	0.304	0.003	0.205	0.002	0.138	0.569	0	0.325	0.003	0	0.001	0	0.173	0	0.274	0.359	0.273	0.04	0.007	0.158	0.004	0.324	0	0.001	0.002	0.174	0	0.187
SPTBN1	1.016	1.916	0.356	0.054	0.004	1.136	0.001	0	0.085	0.026	0.257	0.031	0.206	0.412	0.477	0.72	0.321	0.659	0.149	0.606	0.404	0.001	0.003	0.245	0.002	0.29	0.004	0.014	0.318	0.003	0	0.003	0.079	0.566	0	0.883	0.665	0.971	0.105	0.004	0.002	0.182	0.007	0.001	0.001	0.009	1.06	0	1.231
EML6	0.002	0.017	0.001	0.041	0.002	0.002	0.002	0.004	0	0.096	0.002	0.025	0.001	0.01	0.083	0.078	0.521	0.003	0.002	1.034	0.273	0.287	0.001	0.482	0.003	0.277	0.501	0	0.002	0.004	0.022	0.001	0.032	0.002	0	0.109	0.002	0.011	0	0.005	0.002	0.002	0.004	0	0	0.817	0.551	0.042	0.298
CCDC85A	0.002	0.263	0.004	0	0.003	0.001	0.001	0.022	0	0	0.199	0.055	0.396	0.127	0.002	0.288	0.143	0.002	0.001	0.001	0.004	0.002	0.001	0.003	0.001	0.001	0.001	0	0.001	0.001	0	0.001	0	0.002	0	0.136	0.568	0.001	0	0.004	0.003	0.001	0.002	0	0.001	0.001	0.005	0	0.003
VRK2	0.162	0.006	0.002	0	0.001	0.001	0.001	0.005	0	0	0.001	0	0.002	0.051	0.037	0.116	0.002	0.002	0.173	0.002	0.003	0.001	0.001	0.004	0.001	0.001	0.002	0	0.329	0.002	0	0.003	0.005	0.002	0	0.001	0.153	0.002	0.016	0.003	0.179	0.168	0.004	0	0	0.001	0.007	0	0.002
FANCL	0.004	0.034	0.002	0	0.001	0.001	0	0.016	0	0.001	0.249	0	0.723	0.011	0.001	0.079	0.161	0.449	0.082	0.001	0.517	0.258	0.002	0.235	0.002	0.002	0.004	0	0.002	0.003	0.022	0.001	0.025	0.172	0	0.001	0.139	0.3	0.045	0.002	0.003	0.164	0.003	0	0.001	0.001	0.003	0.056	0.304
BCL11A	0.002	0.003	0.003	0	0.001	0.001	0.001	0	0	0.001	0.002	0	0.001	0.002	0.002	0.002	0.001	0.002	0.002	0.001	0.003	0.002	0.001	0.001	0.001	0.002	0.001	0	0.001	0.002	0	0.002	0	0.062	0	0.001	0.002	0.001	0	0.002	0.002	0.002	0.002	0	0.001	0.004	0.001	0	0.001
PAPOLG	0.306	0.333	0.001	0.055	0.316	0.001	0.122	0.006	0	0.001	0.002	0	0.215	0.038	0.041	0.002	0.002	0.003	0.176	0.002	0.396	0.001	0.001	0.334	0.003	0.154	0.002	0	0.002	0.004	0	0.001	0	0.002	0	0.001	0.199	0.061	0.014	0.35	0.141	0.156	0.002	0.001	0.001	0.002	0.709	0	0.005
REL	0.005	0.052	0.893	0	0.002	0.003	0.001	0	0	0.001	0.196	0	0.002	0.005	0.001	0.112	0.001	0.305	0.496	0.651	0.247	0.261	0.002	0.233	0.002	0.347	0.003	0.027	0.001	0.004	0	1.067	0.047	0.292	0.058	0.001	0.079	0.002	0.017	1.475	1.48	0.335	1.309	0.078	0	0.026	0.626	0	0.192
PUS10	0.001	0.052	0.003	0.042	0.001	0.001	0.001	0.006	0	0.001	0.001	0	0.001	0	0.049	0.07	0.002	0.002	0.099	0.001	0.003	0.001	0.001	0.004	0.001	0.001	0.003	0	0.002	0.002	0	0.001	0.002	0.002	0	0.001	0.179	0.004	0.032	0.003	0.002	0.003	0.002	0	0	0.008	0.002	0	0.002
PEX13	0.145	0.131	0.004	0	0	0.001	0.001	0.008	0	0.001	0.001	0	0.193	0.062	0.081	0.018	0.027	0.002	0.002	0.003	0.308	0.001	0.002	0.003	0.002	0.294	0.001	0	0.315	0.003	0.022	0.003	0.002	0.059	0	0.002	0.003	0.175	0.045	0.005	0.002	0.004	0.004	0.001	0	0.001	0.004	0	0.002
KIAA1841	0.002	0.629	0.002	0.042	0.315	0	0.001	0.021	0.034	0.001	0.006	0	0.205	0.248	0.488	0.103	0.002	0.003	0.001	0.001	0.659	0.3	0.528	0.704	1.496	0.33	0.506	0	0.002	0.553	0.022	0.536	0.032	0.202	0	0.149	0.138	0.699	0	0.003	0.143	0.002	0.002	0	0.041	0.001	0.653	0	0.171
USP34	0.011	0.777	1.059	0	0.002	0.149	0.001	0.041	0.034	0.022	0.504	0.024	0.647	0.146	0.404	0.149	0.17	0.313	0.117	0.628	0.285	0.001	0.476	1.129	1.225	0.784	0.002	0.014	0.829	0.001	0.047	1.091	0.03	0.719	0.055	0.571	0.556	0.357	0.101	0.003	0.004	0.005	0.334	0	0.029	0.607	0.859	0.054	1.452
XPO1	0.715	0.79	0.617	0.04	0.762	0.005	0	0.009	0	0.275	0.266	0	0.428	0.31	0.343	0.262	0.225	0.002	0.193	1.203	0.491	0.483	0.497	0.87	0	0.993	0.001	0.05	1.728	0.033	0.058	1.441	0.099	0.304	0.101	0.139	0.637	0.167	0.091	0.002	0.494	0.001	0.723	0.058	0.027	1.034	0.608	0.053	1.345
CCT4	0.148	0.68	0.898	0.038	0.315	0.667	0.356	0.087	0	0.001	0.388	0.031	0.4	0.277	0.472	0.399	0.427	0.004	0.207	0.001	0.517	0.253	0.562	0.819	0.002	0.375	1.118	0.018	0.34	1.292	0	0.744	0.073	0.266	0.088	0.407	0.704	0.782	0.087	0.005	0.332	0.41	0.739	0	0.033	0.707	0.651	0.026	0.186
B3GNT2	0.335	0.002	0.001	0	0.001	0.003	0.001	0.011	0	0.001	0.002	0	0.002	0.009	0.022	0.135	0.168	0.003	0.176	0.001	0.184	0.001	0.001	0.002	0.001	0.002	0.002	0	0.003	0.002	0	0.001	0	0.002	0	0.002	0.002	0.135	0.058	0.34	0.175	0.343	0.002	0.061	0.002	0.001	0.002	0	0.003
EHBP1	0.157	0.196	0.004	0	0.002	0.311	0.341	0.001	0.037	0.001	0.041	0	0.001	0.063	0.011	0.005	0.004	0.004	0.168	0.001	0.445	0.001	0.001	0.245	0.719	0.143	0.001	0	0.001	0.003	0	0.001	0.001	0.169	0	0.165	0.138	0.334	0.049	0.008	0.143	0.001	0.001	0	0.029	0.039	0.438	0	0.003
MDH1	0.703	1.316	0.399	0.036	0.633	0.184	0.343	0.112	0.068	0.309	0.794	0	0.471	0.314	0.234	0.58	0.42	0.001	0.227	0.001	0.614	0.268	0.001	0.354	0.001	0.148	0.001	0.041	0.687	0.985	0.026	1.33	0.151	0.911	0.135	0.354	0.901	0.452	0.102	0.001	0.45	0.332	0.323	0.094	0.126	0.001	0	0	0.173
UGP2	0.712	0.566	0.504	0	0.001	0.002	0	0.091	0	0.001	0.069	0	0.703	0.117	0.339	0.457	0.004	0.748	0.441	0.001	0.262	0.001	0.503	0.236	0.001	0.273	0.002	0	0.001	0.002	0	0.001	0.004	0.319	0.077	0.129	0.367	0.08	0.065	0.33	0.147	0.71	0.385	0.039	0.062	0	0.001	0	0.592
VPS54	0.333	0.093	0.005	0	0.313	0.002	0.001	0.005	0.038	0.084	0.185	0	0.454	0.027	0.124	0.154	0.173	0.001	0.003	0.652	0.09	0.289	0.002	0.203	0.002	0.001	0.002	0	0.001	0.035	0	0.002	0.009	0.167	0	0.001	0.329	0.005	0	0.004	0.003	0.001	0.501	0	0.001	0.006	0.283	0	0.192
LGALSL	0.125	0.126	0.002	0	0.805	0.414	0	0.047	0	0	0.227	0	0.689	0.164	0.155	0.025	0.208	0.001	0.091	1.383	0.924	0.694	0.534	0.964	1.329	0.801	0.987	0.064	1.13	0.88	0.059	1.291	0.443	0.17	0	0.246	0.502	0.117	0.011	0.481	0.175	0.166	0.001	0.039	0.063	1.411	0.82	0.059	0.739
SERTAD2	0.004	0.435	0.337	0	0.003	0	0.001	0.01	0	0.001	0.384	0	0.25	0.003	0.159	0.072	0.034	0.445	0.27	0.586	0.375	0.001	0.002	0.668	0.001	0.546	0.579	0	0.35	0.002	0.021	0.001	0.018	0.518	0.001	0.002	0.14	0.017	0.052	0.001	0.286	0.271	0.418	0.039	0	0.001	1.103	0	0.003
SLC1A4	0.001	0.744	0.004	0	0.44	0	0.001	0.005	0	0.001	0.001	0	0.432	0.189	0.475	0.189	0.163	0.001	0.002	0.001	0.087	0.001	0.002	0.651	0.002	0.276	0.001	0	0.001	0.85	0	0.002	0	0.001	0	0.001	0.001	0.628	0.013	0.002	0.302	0.116	0.002	0	0	0.016	0.641	0	0.003
ACTR2	0.255	0.93	0.83	0	0.951	0.473	0	0.064	0.05	0.007	0.52	0.021	0.41	0.235	0.5	0.285	0.236	1.297	0.768	0.418	0.195	0.001	0.488	0.233	0.001	0.243	0.582	0.018	0.497	0.003	0	0.003	0.058	0.046	0.077	0.348	0.946	0.648	0.087	1.044	1.121	1.273	0.002	0.084	0.338	0.002	0.467	0.053	0.256
SPRED2	0.002	0.21	0.003	0	0.001	0.003	0	0.001	0	0.001	0.002	0	0.242	0.034	0.048	0.001	0.005	0.002	0.001	0.001	0.003	0	0.001	0.002	0.001	0.002	0.001	0	0.002	0.003	0	0.548	0	0.002	0	0.245	0.002	0	0	0.001	0.003	0.006	0.001	0	0	0.001	0.728	0.029	0.001
MEIS1	0.224	0.203	0.016	0.042	0.546	0.448	0	0.009	0.032	0.001	0.003	0	0.001	0.001	0.059	0.089	0.275	0.002	0.038	0.609	0.437	0.576	0.002	1.125	1.291	0.515	1.366	0.027	1.323	0.002	0.059	0.557	0.183	0.001	0	0.101	0.117	0.002	0.011	0.002	0.269	0.171	0.413	0	0.039	0.427	0.811	0	0.603
WDR92	0.15	0.061	0.002	0	0.307	0.002	0.001	0.018	0	0	0.003	0	0.001	0.001	0.001	0.002	0.003	0.001	0.001	0.002	0.255	0.001	0.002	0.432	0	0.161	0.002	0	0.376	0.008	0	0.002	0.002	0.167	0.042	0.001	0.003	0.001	0.025	0.003	0.001	0.119	0.004	0	0.001	0.001	0.325	0	0.589
PNO1	0.308	0.165	0.354	0.042	0.327	0.001	0.001	0.089	0.048	0	0.001	0	0.001	0.099	0.047	0	0.004	0.001	0.001	0.403	0.412	0.254	0.001	0.001	0.728	0.142	0.506	0	0.002	0.001	0	0.004	0.139	0.274	0.049	0.001	0.114	0.001	0.039	0.002	0.001	0.326	0.319	0	0	0.42	0.53	0.024	0.485
CNRIP1	0.613	0.324	0.003	0.079	0.001	0.35	0.001	0.113	0.035	0.246	0.947	0	0.245	0.245	0.031	0.266	0.293	0.302	0.059	0.405	0.613	0	1.085	0.412	1.193	0.298	0.756	0.031	0.309	1.003	0.028	0.002	0.016	0.672	0.119	0.399	0.343	0.004	0.076	0.001	0.002	0.007	0.384	0	0.084	0.022	0.571	0.055	0.403
PLEK	0.001	0.003	0.306	0	0.001	0	0	0.016	0	0.001	0.001	0	0.002	0.001	0.001	0.063	0.163	0.001	0.35	0.001	0.002	0.001	0.002	0.001	0	0.137	0.001	0	0.001	0.001	0	0.001	0	0.001	0	0.002	0.003	0.164	0.015	0.001	0.566	0.605	0.942	0.085	0.079	0.001	0.004	0	0.001
GFPT1	0.003	0.992	0.001	0	0.67	0.016	0.001	0.001	0	0.001	0.001	0	0.001	0.023	0.804	0.225	0.209	0.32	0.062	0.003	0.257	0.3	0.001	0.232	0	0.003	0.002	0.017	0.002	0.001	0	0.003	0.023	0.129	0.001	0.207	0.664	0.806	0.065	0.002	0.166	0.173	0.002	0.001	0.043	0.002	0.003	0	0.589
ANXA4	0.001	0.121	0.005	0	0.318	0.002	0	0.008	0	0.001	0.072	0	0.002	0.001	0.045	0.002	0.001	0.005	0.114	0.003	0.372	0.002	0.002	0.002	0.697	0.002	0.002	0.024	0.001	0.033	0.025	0.003	0.076	0.11	0	0.107	0.141	0.003	0.085	0.733	0.406	0.43	0.017	0	0.001	0.381	1.217	0	0.161
GMCL1	0.158	0.307	0.34	0.041	0.331	0.001	0	0.011	0	0.001	0.001	0	0.002	0.011	0.02	0.112	0.001	0.003	0.031	0.609	0.183	0.002	0.002	0.002	0.001	0.169	0.002	0	0.334	0.001	0	0.563	0.031	0.001	0	0.272	0.254	0.156	0.015	0.001	0.004	0.114	0.329	0	0.001	0.003	0.186	0	0.277
SNRPG	0.761	0.213	0.304	0.042	1.209	0.122	0.612	0.027	0.093	0.095	0.605	0	0.39	0.123	0.239	0.383	1.422	0.458	0.598	0.325	0.911	0.001	0.498	0.45	0.003	0.855	0.551	0.028	0.621	1.587	0.05	0.749	0.365	1.228	0.152	0.249	0.168	0.618	0.121	0.449	0.572	0.519	0.33	0.043	0.25	0.771	0.049	0.034	1.384
TGFA	0.002	0.028	0.333	0	0.001	0.001	0.001	0.001	0	0	0.001	0.026	0.001	0.001	0.001	0.089	0.001	0.002	0.001	0.002	0.003	0.001	0.001	0.002	0.001	0.001	0.002	0	0.003	0.001	0	0.002	0	0.003	0	0.001	0.232	0.003	0	0.003	0.004	0.002	0.005	0	0	0.432	0.005	0	0.002
NAGK	0	0.461	0.001	0	0.637	1.237	0.187	0.061	0.039	0.01	0.002	0.038	0.283	0.159	0.168	0.281	0.14	0.003	0.541	1.946	0.764	0.256	1.059	0.572	0.551	0.336	0.001	0.014	0.689	0.003	0.026	0.002	0	0.717	0	0.294	0.375	0.29	0.072	0.47	0.647	0.39	1.438	0.001	0.333	0.408	0.719	0	0.961
MPHOSPH10	0.48	0.002	0.002	0	0.319	0.001	0.001	0.059	0	0.001	0.18	0	0.193	0	0.005	0.179	0.127	0.003	0.001	0.612	0.287	0.001	0.522	0.003	0.706	0.147	0.53	0	0.312	0.002	0	0.758	0.041	0.111	0.095	0.261	0.112	0.296	0.024	0.005	0.002	0.168	0.002	0.04	0	0.443	0.47	0	0.001
EXOC6B	0.153	0.264	0.327	0	0.001	0.002	0	0.004	0	0.252	0.003	0	0.209	0.019	0.201	0.133	0.002	0.003	0.092	0.002	0.173	0.304	0.002	0.439	0.002	0.002	0.001	0	0.003	0.003	0	0.001	0.005	0.06	0	0.002	0.22	0.494	0.016	0.003	0.003	0.168	0.002	0	0.04	0.001	0.218	0	0.407
SPR	0.002	0.166	0.003	0.039	0.001	0.001	0	0.012	0	0.001	0.001	0	0.002	0.018	0.001	0.034	0.003	0.001	0.054	0.002	0.003	0.001	0.001	0.003	0.001	0.001	0.002	0	0.003	0.002	0	0	0	0.002	0	0.001	0.117	0.001	0.028	0.002	0.139	0.003	0.002	0	0.001	0	0.004	0	0.002
SFXN5	0.002	0.066	0.001	0	0.325	0.001	0.001	0.018	0	0	0.107	0	0.001	0.11	0.106	0.093	0.484	0.668	0.122	0.001	0.002	0.002	0.001	0.001	0.004	0.141	0.518	0.031	0.002	0.001	0.022	0.003	0.01	0.054	0	0.001	0.291	0.141	0	0.003	0.002	0.002	0.001	0	0	0.968	0.183	0	0.187
SMYD5	0.002	0.163	0.003	0	0.313	0.001	0	0	0.037	0.001	0.002	0	0.508	0	0.117	0.19	0.001	0.002	0.002	0.001	0.083	0.002	0.003	0.002	0.003	0.002	0.002	0	0.001	0.003	0	0.002	0	0.119	0.042	0.001	0.001	0.001	0	0.004	0.001	0.002	0.001	0.039	0.001	0.007	0.003	0	0.173
CCT7	0.17	0.934	0.003	0	0.002	0.001	0	0.047	0.051	0.025	0.306	0.022	0.774	0.082	0.13	0.094	0.239	0.003	0.002	0.002	0.371	0	0.569	0.196	0.002	0.298	0.001	0.017	0.793	0.003	0.056	0.003	0.135	0.642	0.035	0.001	0.273	0.106	0.027	0.002	0.322	0.537	0.002	0.001	0.028	0.001	0.09	0.025	0.001
FBXO41	0.003	0.347	0.004	0	0.003	0.001	0.001	0.003	0	0.001	0.001	0	0.206	0.033	0.05	0.281	0.001	0.001	0.001	0.002	0.003	0.002	0.001	0.003	0.002	0.11	0.002	0	0.001	0.002	0	0.002	0.001	0.061	0	0.134	0.327	0	0	0.001	0.139	0.001	0.002	0	0	0.001	0.003	0	0.002
TPRKB	0.002	0.31	0.012	0.043	0.001	0.008	0.167	0.105	0.036	0.001	0.002	0	0.001	0.005	0.07	0	0.001	0.319	0.184	0.627	0.279	0	0.001	0.002	0.003	0.002	0.005	0.02	0.003	0.011	0	0.002	0	0.109	0.06	0.142	0.155	0.316	0.024	0.334	0.003	0.519	0.395	0.041	0.095	0.438	0.108	0	0.302
STAMBP	0.295	0.158	0.304	0	0.311	0	0.001	0.01	0	0	0.191	0	0.24	0.113	0.19	0.001	0.177	0.002	0.001	0.393	0.002	0.001	0.515	0.001	0.002	0.139	0.001	0	0.001	0.003	0	0.003	0.003	0.348	0	0.108	0.308	0.039	0	0.004	0.002	0.118	0.662	0.042	0.001	0.007	0.013	0.038	0.002
DGUOK	0.894	0.438	0.351	0	0.001	0.001	0.189	0.148	0.056	0.003	0.282	0	0.002	0.053	0.087	0.086	0.041	0.32	0.365	0.002	0.715	0.001	0.002	0.002	0.002	0.348	0.58	0.017	0.795	0.63	0	0.001	0.096	0.548	0.047	0.141	0.307	0.582	0.102	0.45	0.133	0.538	0.305	0.078	0.072	0.001	0.305	0.024	0.003
SLC4A5	0.158	0.29	0.003	0.067	0.001	0.001	0.001	0.014	0.034	0.001	0.002	0	0.001	0.046	0.029	0.056	0.002	0.435	0.082	0.62	0.003	0	0.004	0.234	0.002	0.527	0.575	0.032	0.339	0.002	0	0.002	0.002	0.001	0	0.106	0.178	0.095	0.014	0.001	0.002	0.002	0.001	0	0.001	0.37	0.004	0	0.402
WDR54	0.153	0.301	0.011	0	0.74	0	0	0.002	0.037	0.001	0.193	0	0.21	0.068	0.004	0.175	0.185	0.003	0.112	0	0.802	0.002	0.002	0.437	0.796	0.293	0.496	0.014	0.309	0.005	0	0.718	0.095	0.119	0	0.002	0.42	0.159	0.001	0.001	0.009	0.006	0.333	0	0.045	0.421	0.266	0.055	0.713
RTKN	0.002	0.01	0.002	0	0.002	0	0	0.021	0	0	0.005	0	0.002	0.001	0.001	0.012	0.348	0.316	0.191	0.001	0.19	0	0.002	0.002	0.001	0.002	0.002	0	0.002	0.003	0	0.003	0.001	0.001	0	0.001	0.002	0.001	0.014	0.002	0.137	0.002	0.001	0	0.001	0.003	0.002	0	0.003
MOGS	0.157	0.066	0.001	0	0.321	0.001	0.001	0.001	0	0.001	0.002	0	0	0.043	0.094	0.112	0.008	0.44	0.075	0.001	0.21	0.563	0.525	0.25	0.001	0.138	0.532	0	0.342	0.027	0	0.001	0.002	0.003	0	0.001	0.414	0.025	0	0.004	0.142	0.003	0.003	0	0.042	0.003	0.151	0	0.001
PCGF1	0.002	0.151	0.312	0	0.322	0.005	0.364	0.065	0	0.001	0.08	0	0.002	0.012	0.107	0.061	0.002	0.002	0.096	0	0.245	0.001	1.056	0.231	0.001	0.002	0.003	0.013	0.002	0.002	0	0.563	0.012	0.114	0	0.107	0.002	0.351	0.03	0.002	0.002	0.33	0.002	0	0.001	0.339	0.003	0	0.001
AUP1	0.337	0.28	0.307	0.001	0.784	0.339	0.665	0.063	0	0.001	0.435	0	0.463	0.22	0.166	0.221	0.349	0.445	0.3	0.967	0.803	0.378	0.508	0.424	1.008	0.561	0.001	0.028	0.7	0.59	0.051	0.001	0.065	0.652	0	0.162	0.652	0.296	0.049	1.255	0.258	0.141	0.413	0.002	0.107	0.002	0.945	0	0.335
HTRA2	0.002	0.124	0.004	0.042	0.315	0.001	0.326	0.024	0	0.001	0.183	0	0.001	0.074	0.211	0.02	0.002	0.005	0.171	0.399	0.277	0.591	0.003	0.003	0.002	0.298	0.574	0	0.312	0.004	0.022	0.002	0.004	0.169	0.051	0.001	0.193	0.239	0	0.003	0.172	0.006	0.009	0	0.001	0.413	0.002	0	0.003
LOXL3	0.002	0.002	0.002	0	0.001	0.001	0.001	0.001	0	0	0.001	0	0.001	0.001	0.026	0.001	0.002	0.003	0.108	0.003	0.002	0.002	0.001	0.002	0.001	0.002	0.001	0	0.002	0.001	0	0.001	0	0.002	0	0.001	0.003	0.006	0.032	0.002	0.007	0.167	0.407	0	0	0.003	0.222	0	0.004
DOK1	0.162	0.054	0.351	0	0.002	0.001	0	0.007	0	0	0.002	0	0.001	0.005	0.031	0.092	0.001	0.001	0.241	0.004	0.003	0.001	0.001	0.003	0	0.002	0.001	0	0.001	0.001	0	0.002	0	0.061	0	0.001	0.004	0.002	0.025	0.353	0.002	0.168	0.345	0	0.001	0.002	0.353	0	0.002
SEMA4F	0.315	0.313	0.001	0	0.001	0.001	0	0.003	0	0	0.001	0	0.002	0.08	0.067	0.07	0.001	0.002	0.002	0.001	0.119	0.001	0.001	0.004	0.002	0.002	0.002	0	0.003	0.002	0	0.002	0	0.002	0	0.104	0.134	0.119	0.016	0.003	0.002	0.002	0.004	0	0	0.438	0.001	0	0.002
HK2	0.002	0.004	0.358	0	0.621	0.002	0	0	0	0.001	0.001	0	0.001	0.031	0.32	0.001	0.005	0.003	0.055	0	0.559	0.264	0.002	0.664	0.001	0.363	0.003	0	0.003	0.526	0	0.001	0.003	0.002	0	0.001	0.002	0.745	0.015	0.005	0.318	0.002	0.002	0	0.001	0.001	0.474	0	1.188
POLE4	0.165	0.405	0.892	0	0.318	0.002	0.066	0.076	0.053	0.04	0.008	0	0.002	0.144	0.193	0.11	0.661	0.732	0.324	0.601	1.303	0.554	1.343	0.868	0.035	1.014	1.49	0.045	0.334	1.852	0.059	0.543	0.72	0.219	0.04	0.001	0.389	0.025	0.075	0.446	0.473	0.782	0.329	0.039	0.002	0.197	0.93	0	1.121
TACR1	0.001	0.003	0.001	0	0.001	0.001	0.001	0	0	0.001	0.002	0	0.001	0.079	0.001	0.002	0.002	0.002	0.001	0.001	0.002	0	0.002	0.002	0.001	0.002	0.002	0	0.002	0.002	0	0.001	0	0.001	0	0.139	0.002	0.001	0.001	0.001	0.001	0.001	0.002	0	0.001	0.015	0.003	0	0.002
EVA1A	0.003	0.004	0.001	0	0.001	0.001	0.001	0	0	0.001	0.001	0	0.001	0.001	0.002	0.001	0.001	0.002	0.002	0.001	0.002	0.001	0.002	0.001	0.002	0.001	0.003	0	0.001	0.002	0	0.001	0	0.001	0	0.139	0.003	0.004	0.025	0.005	0.002	0.002	0.004	0	0	0.002	0.003	0	0.004
MRPL19	0.003	0.147	0.002	0	0.003	0.809	0	0.023	0	0	0.18	0	0.002	0.029	0.053	0.146	0.026	0.001	0.089	0.658	0.194	0.293	0.002	0.003	0.002	0.304	0.604	0	0.323	0.003	0.025	0	0.001	0.229	0	0.001	0.116	0.001	0.069	0.006	0.001	0.166	0.59	0	0.001	0.425	0.154	0	0.001
LRRTM4	0.006	0.003	0.005	0.042	0.002	0.001	0	0	0.034	0.25	0.11	0	0.002	0.002	0.001	0.001	0.002	0.003	0.002	0.002	0.003	0.001	0.002	0.002	0.003	0.001	0.002	0	0.002	0.001	0	0.001	0	0.003	0.057	0.001	0.004	0	0	0.004	0.002	0.002	0.003	0	0	0.001	0.005	0	0.001
LRRTM1	0.002	0.002	0.006	0	0.002	0	0	0	0	0	0.002	0	0.001	0.001	0.002	0.001	0.001	0.002	0.001	0.001	0.002	0.002	0.004	0.002	0.001	0.002	0.001	0	0.003	0.002	0	0.002	0	0.001	0	0.217	0.307	0.001	0	0.003	0.002	0.001	0.002	0	0	0.001	0.003	0	0.002
SUCLG1	0.458	0.367	0.35	0	0.332	0	0.003	0.014	0.073	0.002	0.002	0	0.193	0.101	0.136	0.19	0.135	0.003	0.165	0.393	0.298	0.267	0.001	0.003	0.001	0.208	0.522	0	0.003	0.001	0	0.001	0.001	0.286	0	0.002	0.314	0.339	0.103	0.001	0.483	0.294	0.002	0.04	0.138	0.823	0.422	0.026	0.005
KCMF1	0.299	0.512	0.002	0.042	0.001	0.002	0	0.004	0	0.003	0.002	0	0.002	0.122	0.258	0.108	0.165	0.307	0.125	0.86	0.094	0.259	0.003	0.002	0.745	0.224	0.002	0	0.002	0.003	0.026	0.001	0.009	0.151	0.016	0.137	0.001	0.237	0.008	0.002	0.005	0.165	0.007	0	0.001	0.011	0.004	0	0.004
CAPG	0.002	0.003	0.347	0	0.312	0.001	0.001	0.001	0	0.001	0.001	0	0	0.001	0.001	0.001	0.001	0.443	0.227	0	0.004	0.002	0.002	0.003	0.002	0.001	0.001	0	0.002	0.002	0	0.004	0	0.001	0	0.157	0.003	0.001	0.063	0.005	0.724	0.637	0.003	0.103	0.059	0.003	0.002	0	0.002
MAT2A	0.451	0.902	0.837	0	0.002	0.001	0.457	0.069	0.034	0.001	0.512	0.027	0.4	0.171	0.715	0.231	0.166	1.274	0.287	0.609	0.308	0.663	0.001	0.985	1.107	0.238	0.001	0.062	0.003	0.575	0.027	0.747	0.007	0.203	0.101	0.136	0.804	0.123	0.174	0.491	1.33	0.742	1.145	0.063	0.123	0.418	0.3	0	1.213
GGCX	0.003	0.004	0.002	0	0.001	0.429	0	0.026	0	0.001	0.199	0	0.001	0.001	0.028	0.017	0.006	0.315	0.064	0.591	0.307	0.001	0.524	0.001	0.698	0.002	0.001	0	0.005	0.018	0	0.002	0	0.002	0.056	0.156	0.002	0.001	0.04	0.006	0.004	0.185	0.001	0	0.064	0.003	0.006	0.027	0.002
USP39	0.002	0.076	0.001	0	0.646	0.482	0.001	0	0	0.001	0.002	0	0.002	0.003	0.04	0	0.001	0.005	0.169	0.003	0.293	0.002	0.003	0.002	0.715	0.003	0.001	0	0.002	0.525	0	0.53	0	0.001	0	0.001	0.002	0.002	0.014	0.004	0.006	0.176	0.002	0	0.001	0.002	0.127	0.026	0.002
ST3GAL5	0.167	0.722	0.338	0.043	0.002	0.038	0.589	0.055	0.073	0.002	0.081	0.023	0.405	0.093	0.045	0.355	0.833	0.309	0.095	0.003	0.364	0.374	0.001	0.488	0.002	0.003	0.001	0.014	0.004	0.621	0.022	0.001	0.002	0.578	0.235	0.246	0.261	0.307	0.013	0.817	0.248	0.168	0.419	0	0.125	0.441	0.377	0	0.003
POLR1A	0.001	0.089	0.003	0	0.001	0.001	0.001	0.015	0	0	0.001	0	0.002	0.09	0.002	0.003	0.001	0.003	0.002	0.002	0.411	0.298	0.002	0.002	0.002	0.002	0.002	0	0.002	0.002	0	0.001	0	0.001	0	0.001	0.002	0.136	0.026	0.006	0.002	0.003	0.01	0	0.001	0.002	0.541	0	0.002
MRPL35	0.15	0.228	0.003	0	0.298	0.384	0.008	0.027	0	0.001	0.004	0	0.002	0.019	0.12	0.217	0.005	0.003	0.136	0.395	0.002	0.001	0.51	0.201	0.002	0.273	0.564	0	0.003	0.587	0	0.003	0.014	0.228	0.051	0.239	0.266	0.13	0	0.003	0.004	0.179	0.001	0.001	0	0.425	0.73	0.029	0.685
RNF103	0.002	0.195	0.003	0	0.306	0.002	0	0.014	0	0.002	0.165	0	0.221	0.081	0.101	0.043	0.024	0.34	0.13	0.001	0.003	0.001	0.003	0.234	0.004	0.142	0.002	0	0.004	0.001	0	0.001	0	0.002	0	0.147	0.415	0.213	0.055	0.006	0.001	0.174	0.005	0	0.061	0.001	1.055	0	0.001
THNSL2	0.161	0.471	0.002	0	0.323	0.44	0.001	0.013	0.069	0	0.009	0	0.465	0.034	0.179	0.07	0.205	0.001	0.033	0.001	0.348	0.001	0.003	0.239	0.733	0.152	0.002	0.017	0.002	0.002	0	0.001	0.038	0.169	0.043	0.001	0.27	0.19	0.044	0.006	0.001	0.13	0.002	0.04	0.041	0.001	0.002	0.026	0.186
EIF2AK3	0.002	0.697	0.002	0	0.002	0.001	0	0.024	0	0	0.002	0	0.002	0.007	0.059	0.047	0.179	0.001	0.035	0.003	0.003	0.001	0.001	0.001	0.001	0.002	0.002	0.016	0.002	0.001	0	0.432	0.006	0.002	0	0.001	0.119	0.341	0.014	0.003	0.168	0.001	0.003	0	0.001	0.001	0.003	0	0.004
RPIA	0.001	0.125	0.004	0	0.001	0.002	0	0	0	0	0.2	0	0.001	0.087	0.002	0.143	0.002	0.002	0.087	0.002	0.003	0.259	0.002	0.001	0.002	0.001	0.003	0	0.004	0.003	0	0.002	0	0.175	0	0.001	0.001	0.148	0.015	0.009	0.336	0.127	0.002	0	0.051	0.002	0.001	0.026	0.004
MRPS5	0.641	0.594	0.003	0.042	0.655	0	0.221	0.05	0	0.001	0.126	0.024	0.405	0.177	0.203	0.058	0.205	0.441	0.307	0.347	0.294	0.001	0.518	0.242	0.002	0.002	0.812	0.016	0.47	0	0.048	0.805	0.082	0.115	0.033	0.142	0.115	0.041	0.025	0.508	0.251	0.154	0.343	0.083	0.053	0.011	0.686	0.056	0.455
DUSP2	0.168	0.047	3.06	0	0.001	0.001	0	0.031	0.051	0.342	0.075	0	0.003	0.014	0.023	0.066	0.025	0.002	1.291	0.573	0.199	0	0.003	0.239	0.002	0.161	0	0.018	0	0.002	0	0.004	0	0.001	0.048	0.468	0.171	0.233	0.012	1.601	1.105	0.156	1.734	0.172	0	0.002	0.005	0.025	0.295
STARD7	0.543	0.386	0.722	0.083	0.64	0.323	0.378	0.046	0.073	0.029	0.543	0.022	0.453	0.153	0.211	0.101	0.123	0.75	0.379	0.585	0.708	0.002	1.474	1.507	0.033	0.747	1.017	0.057	0.002	0.005	0	0.618	0.241	0.684	0	0.002	0.394	0.209	0.015	0.609	0.138	0.46	0.713	0.082	0.111	0.001	0.911	0.028	1.579
TMEM127	0.003	0.479	0.006	0.039	0.307	0.001	0.001	0.006	0	0.001	0.165	0.022	0.408	0.049	0.12	0.098	0.003	0.003	0.048	0.403	0.198	0.002	0.001	0.565	0.002	0.002	0.002	0	0.001	0.571	0	0.002	0.001	0.003	0	0.001	0.153	0.141	0.041	0.361	0.137	0.318	0.431	0	0.027	0.002	0.003	0	0.007
CIAO1	0.007	0.139	0.002	0	0.001	0.002	0.01	0.067	0.034	0.351	0.002	0	0.192	0.034	0.029	0.141	0.005	0.464	0.035	0.73	0.16	0.257	0.606	0.002	0.717	0.002	0.002	0.018	0.003	0.002	0	0.562	0.016	0.001	0	0.109	0.001	0	0.059	0.004	0.008	0.118	0	0	0.076	0.001	0.004	0.028	0.178
SNRNP200	0.407	0.594	1.078	0	0.001	0.527	0.001	0.044	0	0.001	0.278	0.05	0.196	0.193	0.336	0.032	0.283	0.482	0.308	0.382	0.613	0.855	0.002	0.464	0.493	0.155	0.601	0.063	0.681	0.572	0.062	0.508	0.072	0.806	0.053	0.001	0.687	0.252	0.057	0.003	0.478	0.002	0.521	0.057	0.042	0.795	0.871	0	0.692
KANSL3	0.002	0.007	0.003	0	0.639	0.002	0.001	0.003	0	0.001	0.145	0	0.001	0.033	0.017	0.207	0.006	0.002	0.056	0.003	0.09	0.257	0.002	0.243	0.007	0.529	1.295	0.031	0.001	0.002	0	0.001	0.032	0.223	0	0.137	0.457	0.593	0.079	0.46	0.003	0.331	0.724	0	0.029	0.002	0.115	0	0.002
LMAN2L	0.002	0.188	0.359	0	0.002	0.002	0	0.018	0.035	0.001	0.006	0	0.192	0.023	0.001	0.001	0.002	0.436	0.001	0.002	0.002	0.001	0.508	0.003	0.002	0.002	0.001	0.017	0.002	0.002	0	0.002	0	0.001	0	0.001	0.001	0.191	0.023	0.364	0.003	0.002	0.002	0	0	0.002	0.528	0	0.003
CNNM4	0.345	0.121	0.004	0.06	0.627	0	0.001	0.001	0	0.001	0.438	0	0.001	0.06	0.151	0.255	0.002	0.002	0.001	1.348	0.413	0.261	1.103	0.694	0.588	0.324	0.001	0	0.669	0.001	0.058	0.001	0	0.18	0	0.106	0.141	0.177	0.049	0.363	0.173	0.123	0.001	0	0	0.002	0.085	0.029	0.349
SEMA4C	0.002	0.324	0.002	0	0.001	0.001	0.334	0.047	0	0.001	0.199	0	0.199	0.031	0.098	0.119	0.001	0.434	0.091	0.001	0.002	0	0.003	0.002	0.001	0.159	0.005	0	0.002	0.002	0.022	0.002	0	0.17	0	0.106	0.142	0.003	0.011	0.003	0.002	0.384	0.001	0.041	0	0.008	0.942	0	0.003
TMEM131	0.159	0.316	0.003	0	0.002	0.006	0	0.009	0	0.083	0.008	0	0.003	0.061	0.02	0.061	0.163	0.004	0.087	0.002	0.121	0	0.002	0.234	0.509	0.139	0.001	0	0.002	0.005	0	0.001	0.017	0.002	0	0.134	0.144	0.018	0.03	0.003	0.313	0.003	0.338	0.001	0.03	0.001	0.003	0	0.003
INPP4A	0.304	0.643	0.007	0	0.312	0.455	0.141	0.017	0.034	0.27	0.041	0.048	0.386	0.005	0.071	0.068	0.022	0.005	0.094	0.002	0.402	0.001	0.004	0.435	0.001	0.003	0.001	0	0.001	0.577	0	0.563	0.001	0.001	0.001	0.244	0.408	0.612	0.012	0.008	0.148	0.18	0.333	0	0.001	0.009	0.712	0	0.001
UNC50	0.323	0.171	0.348	0	0.321	0.001	0.001	0.014	0	0.001	0.048	0	0.299	0.033	0.032	0.174	0.027	0.001	0.119	0.001	0.632	0.299	0.003	0.002	0.001	0.135	0.532	0.014	0.67	0.853	0.023	1.094	0.081	0.108	0.038	0.002	0.277	0.002	0.06	0.008	0.317	0.331	0.322	0	0.028	0.002	0.487	0.026	0.561
MGAT4A	0.153	0.17	0.642	0.083	0.001	0	0.17	0.008	0	0.001	0.002	0	0.373	0.075	0.135	0.049	0.128	0.001	0.487	0.003	0.004	0.263	0.001	0.002	0.001	0.001	0.003	0	0.002	0.005	0	0.002	0	0.002	0.042	0.132	0.14	0.229	0.014	0.006	0.921	0.482	0.428	0.037	0.116	0.003	0.003	0	0.399
MITD1	0.169	0.498	0.828	0	0.003	0.001	0.001	0.014	0.037	0.092	0.001	0	0.207	0.003	0.053	0.151	0.351	0.758	0.005	0.641	0.158	0.256	0.002	0.002	0.695	0.766	1.124	0	0.682	0	0	0.002	0.054	0.343	0.058	0.001	0.114	0.115	0.045	0.005	0.173	0.123	0.002	0.043	0.03	0.016	0.714	0	0.443
TXNDC9	0.002	0.208	0.004	0	0.004	0.001	0.509	0.061	0	0.239	0.004	0	0.001	0.025	0.112	0.068	0.002	0.003	0.001	0.396	0.184	0.261	0.547	0.002	0.002	0.293	0.003	0	0.004	0.001	0	1.091	0.007	0.172	0	0.002	0.002	0.405	0.059	0.003	0.002	0.166	0.002	0.001	0.086	0.428	0.003	0.068	0.189
REV1	0.162	0.249	0.304	0.041	0.001	0.013	0.452	0.003	0	0	0.299	0	0.001	0.18	0.033	0.048	0.004	0.321	0.185	0.001	0.185	0	0.558	0.237	0.002	0.001	0.001	0	0.002	0.325	0	0.003	0.044	0.681	0	0.247	0.399	0.002	0.032	0.002	0.002	0.578	0.322	0.04	0.001	0.004	0.268	0	0.563
CHST10	0.003	0.002	0.003	0	0.001	0	0	0.006	0	0.001	0.058	0.023	0.001	0.011	0.002	0.001	0.146	0.002	0.001	0.003	0.003	0.001	0.001	0.004	0.001	0.002	0.004	0	0.002	0.002	0	0.002	0	0.002	0.001	0.141	0.203	0.001	0.001	0.002	0.003	0.173	0.002	0	0	0.003	0.002	0	0.279
CNOT11	0.003	0.175	0.002	0	0.312	0.001	0.001	0	0.036	0	0.001	0	0.003	0.061	0.048	0.109	0.001	0.431	0.001	0	0.091	0.002	0.002	0.002	0.68	0.002	0.001	0	0.001	0.002	0	0.001	0.006	0.001	0	0.157	0.116	0.184	0.027	0.004	0.14	0.185	0.004	0	0	0.001	0.003	0	0.004
MAP4K4	0.406	0.301	0.355	0.041	0.327	0.001	0.018	0.003	0	0	0.118	0.022	0.003	0.26	0.373	0.167	0.295	0.003	0.003	0.001	0.002	0.001	0.001	0.206	0.001	0.346	0.805	0	0.001	0.015	0	0.002	0.013	0.098	0.04	0.001	0.267	0.464	0.013	0.002	0.14	0.158	0.337	0.037	0.029	0.001	0.099	0	0.002
MRPS9	0.15	0.326	0.321	0.041	0.304	0.001	0	0.003	0	0.001	0.427	0	0.001	0.105	0.047	0.208	0.489	0.001	0.075	0.002	0.497	0.27	0.004	0.199	0.001	0.169	0.507	0	0.355	0.004	0	0.56	0.123	0.226	0	0.139	0.516	0	0.059	0.003	0.141	0.005	0.005	0	0.028	0	0.108	0	0.001
TGFBRAP1	0.004	0.257	0.004	0	0.002	0.001	0.001	0.014	0	0.001	0.19	0	0.002	0.007	0.036	0.082	0.002	0.001	0.001	0.001	0.132	0	0.002	0.001	0.001	0.155	0.003	0.014	0.002	0.003	0	0.002	0	0.001	0	0.141	0.288	0.001	0.016	0.003	0.002	0.167	0.003	0	0.045	0.001	0.002	0	0.002
C2orf49	0.165	0.002	0.004	0	0.338	0	0	0.025	0.034	0.001	0.168	0	0.202	0.043	0.001	0.122	0.235	0.001	0.001	0.001	0.003	0.277	0.001	0.002	0.014	0.002	0.001	0.019	0.003	0.601	0	0.001	0.04	0.332	0	0.139	0.001	0.002	0.013	0.004	0.145	0.001	0.001	0.041	0.028	0.009	0.503	0	0.002
NCK2	0.003	0.076	0.004	0	0.002	0.003	0.001	0.008	0.036	0.001	0.003	0.022	0.001	0.033	0.173	0.094	0.335	0.002	0.003	0.001	0.003	0	0.001	0.248	0.001	0.002	0.001	0	0.001	0.001	0	0.001	0	0.118	0	0.001	0.325	0.003	0.048	0.001	0.003	0.003	0.003	0	0.043	0.001	0.549	0	0.003
ST6GAL2	0.003	0.003	0.002	0	0.003	0.001	0.001	0.01	0	0	0.002	0.022	0.191	0.001	0.001	0.131	0.002	0	0.003	0.001	0.005	0.001	0.002	0.004	0.001	0.002	0.002	0	0.001	0.002	0	0.001	0	0.001	0.001	0.376	0.139	0.001	0	0.005	0.002	0.001	0.001	0	0.001	0.002	0.007	0	0.001
RANBP2	0.149	0.472	0.001	0	0.69	0.013	0.422	0.021	0.035	0.29	0.202	0	0.192	0.164	0.335	0.033	0.173	0.455	0.336	0.002	0.647	0.001	0.002	0.647	0.001	0.618	0.002	0.014	0.002	0.037	0	0.001	0.008	0.316	0.099	0.336	0.371	0.54	0.055	0.233	0.566	0.001	1.022	0.044	0.071	0.943	1.385	0.028	0.113
SH3RF3	0.001	0.016	0.003	0	0.001	0	0.001	0.003	0.034	0	0.002	0	0.002	0.006	0.002	0.002	0.002	0.002	0.002	0.001	0.002	0.002	0.001	0.002	0.001	0.002	0.002	0	0.003	0.002	0	0.002	0	0.002	0	0.001	0.345	0.002	0.015	0.003	0.003	0.004	0.004	0	0	0.002	0.002	0	0.002
ANAPC1	0.002	0.08	0.003	0	0.002	0	0.001	0.012	0	0.001	0.002	0	0.195	0.04	0.017	0.007	0.144	0.003	0.002	0.001	0.454	0.001	0.003	0.226	0.006	0.533	0.526	0	0.67	0.008	0	0.002	0.024	0.112	0	0.265	0.465	0.136	0.047	0.469	0.002	0.282	0.004	0.001	0.028	0.005	0.5	0	0.41
POLR1B	0.003	0.002	0.001	0	0.002	0.002	0.001	0	0	0.001	0.167	0	0.002	0.001	0.002	0.001	0.001	0.002	0.003	0.001	0.002	0.001	0.001	0.202	0.002	0.002	0.001	0	0.003	0.004	0	0.001	0.001	0.002	0.052	0.002	0.002	0.001	0.001	0.002	0.002	0.119	0.005	0.043	0.001	0.002	0.003	0	0.306
SLC20A1	0.263	0.265	1.002	0	0.42	1.228	0.333	0	0	0	0.349	0	0.001	0.145	0.201	0.189	0.176	0.315	0.155	0.312	0.375	0.001	0.517	0.593	0.004	0.139	0.587	0	0.373	0.002	0	0.561	0.005	0.183	0.028	0.107	0.214	0.138	0.099	1.266	0.72	0.359	0.002	0.104	0.114	0.429	0.225	0	0.59
DDX18	0.442	0.397	0.001	0.041	0.33	0.005	0.428	0.01	0.037	0.08	0.881	0.027	0.423	0.176	0.18	0.125	0.162	0.437	0.173	0.001	0.631	0.31	0.521	0.427	0.013	0.577	0.001	0.026	0.377	0.879	0.03	0.565	0.118	0.512	0.002	0.001	0.483	0.137	0.03	0.719	0.001	0.406	0.002	0.061	0.082	0.007	0.115	0.026	1.022
CCDC93	0.344	0.325	0.358	0	0.002	0.001	0.001	0.002	0	0.002	0.013	0	0.001	0.052	0.197	0.047	0.175	0.005	0.1	0.004	0.287	0.291	0.002	0.243	0.001	0.449	0.001	0.032	0.001	0.002	0	0.002	0	0.244	0	0.27	0.002	0.008	0.045	0.47	0.003	0.004	0.005	0	0.043	0.446	0.506	0.029	0.001
C2orf76	0.145	0.057	0.556	0	0.001	0.007	0.001	0.003	0	0.001	0.123	0	0.001	0.003	0.001	0.002	0.161	0.001	0.046	0.404	0.002	0.001	0.001	0.002	0	0.304	0.001	0	0.003	0.003	0	0.002	0	0.001	0	0.001	0.002	0.001	0	0.003	0.001	0.001	0.001	0.001	0.046	0.002	0.003	0	0.187
TMEM177	0.002	0.109	0.002	0	0.001	0.001	0.002	0.025	0	0	0.002	0	0.001	0.026	0.001	0.093	0.002	0.002	0.001	0.001	0.003	0.001	0.001	0.001	0.001	0.274	0.001	0.017	0.001	0.003	0	0.001	0.011	0.112	0	0.464	0.002	0.002	0	0.002	0.002	0.177	0.002	0	0.041	0.001	0.332	0	0.001
PTPN4	0.492	0.334	0.002	0.086	0.001	0.014	0.009	0.009	0.037	0.002	0.002	0	0.648	0.034	0.215	0.076	0.001	0.435	0.093	0.541	0.428	0.001	0.002	0.002	0.469	0.293	0.002	0.032	1.345	0.514	0	0.571	0.001	0.172	0	0.139	0.291	0.297	0.025	0.354	0.002	0.005	0.005	0	0	0.456	0.332	0	0.581
CLASP1	0.32	0.79	0.305	0.057	0.311	0.019	0.001	0.001	0	0	0.053	0.059	0.66	0.26	0.316	0.195	0.178	0.596	0.001	0.635	0.497	0.529	0.004	0.455	0.744	0.228	1.355	0.041	0.296	0.003	0.026	0.79	0.003	0.399	0.12	0.547	0.785	0.093	0.026	0.369	0.336	0.002	0.003	0	0.029	0.002	0.125	0	0.169
TSN	0.53	0.42	0.329	0	0.001	0.38	0.001	0.013	0.034	0.107	0.169	0	0.193	0.058	0.132	0.096	0.435	0.449	0.132	0.635	0.26	0.001	0.541	0.247	0.008	0.002	0.001	0	0.846	0.454	0	0.002	0.004	0.162	0.118	0.145	0.102	0.369	0.067	1.21	0.179	0.282	0.001	0	0.07	0.449	0.493	0	0.592
BIN1	0.819	0.694	0.003	0	0.549	0.22	0.733	0.038	0.035	0.518	1.002	0	0.353	0.164	0.205	0.135	0.205	0.528	0.213	1.269	0.388	0.593	0.513	1.335	0.605	0.356	1.161	0.07	1.316	0.332	0	0.555	0.12	0.886	0.124	0.641	0.655	0.274	0.063	0.004	1.294	0.34	0.995	0.068	0.069	0.364	1.867	0.051	0.552
ERCC3	0.15	0.178	0.373	0	0.313	0.53	0.001	0.014	0	0	0.199	0	0.001	0.021	0.125	0.062	0.16	0.001	0.046	0.001	0.247	0.003	0	0.003	0.001	0.002	0.001	0	0.356	0.451	0	0.001	0	0.002	0	0.197	0.003	0.163	0.025	0.002	0.155	0.349	0.402	0	0.029	0.024	0.319	0	0.4
MAP3K2	0.331	0.436	0.564	0	0.934	0	0.157	0.01	0	0.001	0.003	0	0.2	0.061	0.054	0.036	0.022	0.539	0.188	0.002	0.551	0.558	0.001	0.806	0.701	0.136	0.525	0	0.004	0.002	0.022	0.003	0	0.085	0.054	0.341	0.483	0.417	0.039	0.001	0.191	0.005	0.335	0.041	0.088	0.76	0	0.029	0.176
POLR2D	0.001	0.281	0.004	0	0.001	0	0.001	0.024	0	0.001	0.169	0.023	0.001	0.001	0.045	0.001	0.002	0.004	0.002	0.001	0.212	0.002	0.566	0.001	0.001	0.002	0.002	0	0.002	0.004	0	0.475	0	0.002	0.033	0.001	0.004	0.002	0.016	0.002	0.004	0.009	0.334	0.001	0	0.008	0.006	0.026	0.002
SAP130	0.149	0.02	0.002	0	0.001	0	0	0.001	0	0.001	0.002	0	0.001	0.041	0.188	0.052	0.003	0.001	0.002	0.002	0.002	0.265	0.001	0.001	0.001	0.16	0.002	0	0	0.004	0	0.544	0	0.101	0.054	0.001	0.154	0.139	0	0.003	0.205	0.192	0.005	0	0.001	0.001	0.001	0	0.002
HS6ST1	0.002	0.248	0.354	0	0.002	0	0.337	0.007	0.033	0.001	0.363	0	0.206	0.002	0.001	0.077	0.001	0.443	0.064	0.002	0.193	0.279	0.001	0.575	0.001	0.304	0.813	0.017	0.001	0.002	0.03	0.001	0.003	0.103	0	0.138	0.567	0.001	0.015	0.005	0.002	0.158	0.002	0	0.001	0.001	0.006	0	0.596
SMPD4	0.001	0.559	0.003	0	0.309	0.001	0.001	0.008	0	0.001	0.204	0.026	0.002	0.134	0.112	0.195	0.19	0.001	0.039	0.649	0.118	0.795	0.002	0.476	0.001	0.148	0.002	0.017	0.002	0.001	0.049	0.003	0.02	0.481	0.054	0.304	0.002	0.192	0.029	0.001	0.202	0.002	0.002	0	0.086	0.443	1.186	0	0.002
IMP4	0.35	0.399	0.001	0	0.642	0.002	0	0.075	0	0.001	0.388	0	0.001	0.038	0.061	0.252	0.305	0.002	0.163	0.663	0.355	0.002	0.555	0.248	0.001	0.158	0.001	0	0.001	0	0.025	0.504	0.021	0.266	0	0.109	0.118	0.096	0.011	0.457	0.31	0.213	0.338	0	0.097	0.436	0.003	0.026	0.003
FAM168B	0.164	0.856	0.002	0	0.001	0.001	0	0.056	0.037	0	0.003	0.031	0.844	0.238	0.197	0.226	0.4	0.003	0.151	0.611	0.599	0.296	0.548	0.585	0.001	0.16	0.499	0.018	0.322	0.785	0	1.092	0.001	0.114	0	0.298	0.937	0.118	0.038	0.004	0.166	0.171	0.001	0	0.028	0.976	0.165	0	0.004
TMEM163	0.003	0.585	0.001	0	0.001	0.001	0	0.023	0	0	0.001	0	0.002	0.057	0.002	0.287	0.001	0.316	0.001	0.002	0.002	0	0.002	0.002	0.002	0.003	0.001	0	0.002	0.001	0	0.003	0.002	0.002	0	0.001	0.233	0.178	0	0.001	0.138	0.002	0.001	0	0.001	0.001	0.004	0	0.002
CCNT2	0.332	0.211	0.003	0	0.001	0.003	0.001	0.018	0	0	0.351	0.022	0.5	0.115	0.176	0	0.322	0.003	0.001	0.001	0.285	0.268	0.001	0.204	0.002	0.429	0.001	0.014	0.002	0.576	0	0.565	0	0.175	0.052	0.469	0.248	0.243	0.031	0.005	0.004	0.335	0.003	0	0.002	0.339	0.083	0.026	0.195
R3HDM1	0.31	0.147	0.002	0	0.001	0.011	0.001	0.01	0	0	0.002	0	0.002	0.054	0.148	0.05	0.001	0.003	0.003	0.002	0.621	0.002	0.005	0.001	0.701	0.321	0.53	0.019	0.003	0.002	0	0.001	0	0.065	0	0.139	0.222	0.116	0.001	0.004	0.002	0.188	0.004	0.001	0.031	0.004	0.189	0	0.003
MCM6	0.002	0.005	0.694	0	0.315	0.001	0	0.01	0	0	0.003	0	0.001	0.001	0.001	0.004	0.004	0.003	0.083	0.001	0.003	0.001	0.001	0.003	0.001	0.002	0.002	0	0.002	0.004	0	0.002	0	0.002	0	0.001	0.002	0.004	0.016	0.003	0.003	0.004	0.002	0	0.001	0.001	0.002	0	0.002
CXCR4	0.457	0.244	1.979	0	0.318	0.474	0.108	0.006	0	0.002	0.204	0	0.001	0.036	0.167	0.123	0.126	0.003	0.599	0.002	0.076	0.001	0.001	0.002	0.001	0.002	0.001	0.017	0.002	0.581	0	0.001	0	0.002	0.053	0.274	0.244	0.001	0.02	0.014	1.228	1.371	0.693	0.002	0.003	0.003	0.001	0	0.393
THSD7B	0.001	0.003	0.001	0	0.352	0	0	0.06	0	0.001	0.001	0	0.204	0.002	0.049	0.019	0.001	0.002	0.033	0.003	0.516	0.264	0.001	0.339	0.002	0.282	0.002	0.018	0.339	0.525	0	0.549	0.011	0.001	0	0.002	0.14	0.19	0	0.004	0.134	0.003	0.325	0	0.04	0.012	1.043	0	0.907
SPOPL	0.245	0.348	0.006	0.042	0.003	0.429	0.341	0.006	0.036	0.001	0.005	0.022	0.004	0.029	0.123	0.188	0.003	0.003	0.145	0.004	0.183	0.525	0.001	0.234	0.672	0.002	0.576	0	0.001	0.003	0	0.551	0.047	0.114	0	0.134	0.003	0.228	0.075	0.463	0.006	0.003	0.002	0	0.001	0.001	0.002	0	0.185
NXPH2	0.002	0.004	0.002	0	0.002	0.001	0.001	0	0	0	0.002	0	0.002	0.001	0.002	0.002	0.002	0.002	0.001	0.001	0.001	0.001	0.002	0.003	0.001	0.002	0.001	0	0.001	0.002	0	0.002	0	0.001	0	0.001	0.002	0.001	0	0.002	0.002	0.002	0.004	0	0.001	0.001	0.006	0	0.002
LRP1B	0.002	0.147	0.003	0	0.001	0.481	0	0.012	0	0.261	0.002	0	0.19	0.001	0.123	0.068	0.001	0.001	0.002	0.001	0.002	0.001	0.002	0.003	0.001	0.001	0.003	0	0.002	0.001	0	0.003	0	0.003	0	0.001	0.118	0.093	0	0.003	0.003	0.001	0.001	0	0	0.002	0.003	0	0.003
ARHGAP15	0.001	0.003	0.002	0	0.001	0.001	0.001	0.004	0	0.001	0.002	0	0.002	0.001	0.002	0.036	0.001	0.005	0.178	0.001	0.005	0.001	0	0.002	0.001	0.001	0.002	0	0.002	0.002	0.026	0.003	0	0.001	0	0.002	0.002	0.002	0	0.376	0.33	0.339	0.005	0	0.001	0.001	0.003	0	0.001
GTDC1	0.18	0.156	0.006	0	0.001	0.003	0.001	0.017	0	0	0.001	0	0.002	0.007	0.001	0.077	0.002	0.329	0.045	0.002	0.003	0.001	0.001	0.003	0.001	0.002	0.001	0	0.001	0.002	0	0.002	0.002	0.115	0	0.133	0.115	0.003	0.028	0.002	0.003	0.002	0.003	0	0.095	0.005	0.003	0	0.002
ZEB2	0.248	0.534	1.144	0.13	0.326	0	0.363	0.001	0.038	0.386	0.663	0	0.348	0.042	0.201	0.43	0.212	1.278	0.704	0.001	0.169	0.001	0.003	0.003	0.001	0.138	0.001	0	0.001	0.004	0.031	0.002	0	0.533	0.074	1.123	0.71	0.08	0.13	1.081	0.337	0.655	0.016	0.001	0.243	0.001	0.003	0.029	0.002
ORC4	0.306	0.686	0.002	0	0.337	0.001	0	0.009	0.035	0.269	0.266	0	0.207	0.194	0.206	0.123	0.237	0.002	0.231	0.002	0.447	0.363	0.003	0.199	0.005	0.301	0	0	0.36	0.032	0	0.003	0.006	0.362	0.045	0.308	0.356	0.156	0.015	0.001	0.002	0.003	0.002	0.042	0.001	0.001	0.108	0	0.301
MBD5	0.002	0.193	0.006	0	0.001	0.458	0.001	0.006	0.036	0	0.003	0	0.001	0.014	0.012	0.068	0.001	0.002	0.001	0.002	0.389	0.001	0.689	0.002	0.001	0.002	0.002	0	0.001	0.001	0.025	0.002	0.001	0.117	0.053	0.157	0.001	0.266	0.032	0.008	0.001	0.002	0.004	0	0.001	0.006	0.697	0	0.192
EPC2	0.003	0.025	0.32	0	0.001	0	0.001	0.026	0	0.001	0.146	0	0.002	0.034	0.118	0.125	0.001	0.004	0.002	0.001	0.123	0.252	0.001	0.001	0.002	0.001	0.003	0.02	0.001	0.002	0	0.53	0.001	0.002	0.001	0.133	0.121	0.221	0.072	0.026	0.003	0.002	0.005	0.041	0.001	0.002	0.004	0	0.003
MMADHC	0.002	0.67	0.306	0	0.001	0.372	0.001	0.051	0	0.001	0.121	0	0.414	0.021	0.131	0.101	0.668	0.001	0.161	0.404	0.48	0.001	0.002	0.003	0.681	0.302	0.569	0.018	0.001	0.585	0	0.708	0.03	0.001	0.056	0.243	0.289	0.441	0.086	0.002	0.001	0.776	0.563	0.038	0.135	0.008	0.966	0	0.758
RND3	0.157	0.001	0.005	0	0.003	0.414	0.001	0.006	0	0.001	0.17	0	0.576	0.014	0.109	0.054	0.001	1.893	0.117	0.001	0.002	0.002	0.001	0.002	0.001	0.001	0.001	0	0.002	0.003	0	0.001	0	0.059	0.07	0.001	0.276	0.678	0.146	0	0.002	0.002	0.002	0	0.043	0.001	0.003	0	0.002
RIF1	0.144	0.247	0.003	0	0.318	0.482	0.001	0.002	0	0.106	0.001	0.035	0.697	0.282	0.253	0.065	0.14	0.319	0.081	0.002	0.237	0.558	0.001	0.003	1.274	0.438	0.002	0.014	0.316	0.574	0	0.001	0.002	0.124	0.031	0.107	0.248	0.06	0.035	0.003	0.131	0.004	0.5	0	0.044	0.433	0.088	0	0.917
ARL5A	0.644	0.495	0.002	0	0.302	0.002	0	0.053	0.033	0.001	0.001	0	0.001	0.081	0.208	0.185	0.002	0.455	0.272	0.353	0.301	0.002	0.579	0.363	0.742	0.147	0.526	0.014	0.001	1.182	0	0.769	0.24	0.455	0.149	0.279	0.318	0.294	0.108	0.461	0.844	0.461	0.922	0.038	0.114	0.006	0.684	0	0.749
CACNB4	0.002	0.221	0.003	0	0.001	0.001	0.009	0.013	0	0.001	0.002	0.023	0.002	0.017	0.032	0.089	0.001	0.002	0.003	0.001	0.005	0.001	0.001	0.002	0.002	0.001	0.002	0	0.001	0.003	0	0.001	0	0.002	0	0.234	0.807	0.091	0	0.006	0.154	0.007	0.003	0	0	0.003	0.001	0	0.001
STAM2	0.169	0.002	0.339	0	0.001	0.001	0.001	0.006	0	0.006	0.004	0	0.671	0.001	0.081	0.041	0.003	0.002	0.002	0.001	0.086	0	0.002	0.432	0.001	0.173	0.001	0	0.001	0.589	0	0.002	0.025	0.063	0	0.135	0.453	0.073	0.014	0.003	0.003	0.176	0.004	0.001	0.076	0.013	0.001	0	0.002
FMNL2	0.821	0.004	0.339	0	0.001	0.337	0.001	0.011	0	0	0.002	0	0.001	0.101	0.001	0.235	0.001	0.758	0.135	0.001	0.002	0.001	0.002	0.002	0.003	0.002	0.001	0.018	0.003	0.002	0	0.001	0	0.169	0	0.002	0.307	0.001	0.094	0.003	0.182	0.121	0.318	0	0.001	0.001	0.214	0	0.003
PRPF40A	0.173	0.197	0.308	0	0.651	0.493	0.008	0.052	0	0.123	0.05	0	0.197	0.067	0.157	0.162	0.002	0.443	0.166	0.001	0.318	0.001	0.002	0.701	0.001	0.211	0.003	0.018	0.003	0.001	0	0.002	0.024	0.203	0	0.158	0.556	0.094	0.065	0.467	0.445	0.311	0.331	0	0.046	0.006	1.066	0	0.28
ARL6IP6	0.002	0.007	0.35	0	0.317	0.309	0.001	0.001	0	0	0.393	0	0.295	0.015	0.08	0	0.008	0.319	0.098	0.001	0.207	0.256	0.002	0.001	0.734	0.33	0.004	0.032	0.354	0.002	0.025	0.004	0.037	0.056	0	0.001	0.146	0.214	0.05	0.006	0.152	0.006	0.4	0.038	0	0.004	0.006	0	0.603
GALNT13	0.002	0.096	0.003	0	0.001	0.001	0.001	0.009	0.035	0	0.202	0	0.192	0.001	0.023	0.22	0.001	0.001	0.001	0.002	0.002	0.001	0.002	0.003	0.001	0.002	0.001	0	0.002	0.004	0	0.002	0	0.061	0	0.001	0.198	0.042	0	0.003	0.003	0.001	0.005	0	0	0.002	0.006	0	0.004
KCNJ3	0.002	0.187	0.002	0	0.002	0	0	0.002	0	0	0.002	0	0.725	0.006	0.025	0.245	0.002	0.001	0.002	0.002	0.003	0.001	0.001	0.004	0.002	0.002	0	0	0.002	0.002	0	0.001	0.001	0.001	0	0.161	0.373	0.03	0.001	0.002	0.002	0.002	0.001	0	0	0.002	0.003	0	0.001
NR4A2	0.155	0.003	2.275	0	0.001	0	0.001	0.009	0.034	0.001	0.002	0	0.245	0.087	0.009	0.07	0.001	0.001	1.254	0.412	0.001	0.267	0.001	0.004	0.001	0.463	0	0.017	0.002	0.002	0	0.54	0	0.234	0	0.322	0.989	0.001	0.031	1.107	1.493	0.236	1.95	0.103	0.039	0.428	0.382	0	0.001
GPD2	0.002	0.171	0.69	0	0.317	0.001	0.001	0.045	0	0.001	0.001	0	0.001	0.018	0.026	0.14	0.003	0.001	0.057	0.002	0.136	0.001	0.002	0.241	0.475	0.139	0.73	0.017	0.002	0.002	0	0.001	0.004	0.112	0	0.002	0.286	0.182	0.04	0.002	0.002	0.155	0.003	0	0	0.002	0.314	0	0.402
PKP4	0.22	0.151	0.002	0	0.002	0.465	0	0.002	0	0.001	0.215	0.027	0.001	0.054	0.039	0.103	0.001	0.436	0.03	0.394	0.002	0.268	0.001	0.2	0.002	0.146	0.005	0	0.003	0.003	0	0.001	0	0.354	0.061	0.001	0.33	0.208	0	0.003	0.002	0.003	0.001	0	0	0.003	0.004	0	0.001
TANC1	0.003	1.09	0.002	0.085	0.001	0.006	0.001	0	0.034	0	0.001	0	0.001	0.205	0.399	0.302	0.326	0.762	0.053	0.001	0.003	0.001	0.001	0.003	0.002	0.001	0.001	0	0.002	0.006	0	0.002	0	0.349	0	0.109	0.002	0.083	0.081	0.004	0.002	0.004	0.002	0	0.001	0.002	0.52	0	0.002
WDSUB1	0.002	0.269	0.229	0	0.001	0.858	0.362	0.003	0	0.001	0.011	0	0.238	0.024	0.027	0	0.002	0.002	0.002	0.001	0.118	0.001	0.544	0.001	0.52	0.166	0.002	0	0.353	0.005	0	0.001	0	0.296	0.001	0.132	0.002	0.087	0	0.002	0.313	0.002	0.001	0.042	0.001	0.003	0.5	0	0.003
BAZ2B	0.236	0.152	0.001	0.045	0.573	0.885	0.006	0.057	0.086	0.332	0.006	0.025	0.515	0.14	0.238	0.104	0.054	0.319	0.228	0.869	0.504	0.842	0.503	0.66	1.21	0.811	1.269	0.045	0.655	0.584	0	0.832	0.082	0.159	0.092	0.001	0.936	0.027	0.099	1.027	0.172	0.217	0.003	0	0.073	0	1.058	0.062	1.228
PLA2R1	0.001	0.361	0.003	0	0.001	0.001	0	0.014	0	0.001	0.001	0	0.294	0.053	0.037	0.088	0.005	0.004	0.001	0.002	0.002	0.001	0.002	0.003	0.003	0.002	0.005	0	0.325	0.004	0	0.002	0.001	0.001	0	0.001	0.003	0.002	0.025	0.003	0.003	0.002	0.004	0	0	0.003	0.002	0	0.002
RBMS1	0.002	0.669	0.625	0	0.002	0.002	0.001	0.016	0	0.001	0.002	0	0.204	0.044	0.299	0.378	0.125	0.447	0.118	0.002	0.262	0.001	0.002	0.001	0.001	0.137	0.003	0.014	0.001	0.543	0	0.001	0	0.061	0	0.001	0.116	0.514	0.133	0.002	0.288	0.002	0.003	0.041	0.072	0.001	0.002	0	0.002
PSMD14	0.134	0.517	0.324	0	0.31	0.001	0	0.079	0.035	0.255	0.368	0.025	0.001	0.08	0.311	0.077	0.152	0.001	0.131	0.41	0.225	0.005	0.002	0.204	0.56	0.001	0.001	0.036	0.461	0.493	0	0.54	0.048	0.359	0.056	0.132	0.413	0.622	0.025	0.002	0.137	0.002	0.717	0.038	0	0.001	0.107	0.035	0.002
SLC4A10	1.616	0.345	0.329	0	0.001	1.466	0.152	0.002	0	0.001	0.375	0.049	1.009	0.046	0.198	0	0.145	0.002	0.081	0.003	0.004	0.001	0.001	0.001	0.003	0.001	0.002	0	0.001	0.001	0.027	0.001	0.001	0.544	0.101	0.536	0.625	0.001	0	0.003	0.003	0.003	0.002	0.001	0.001	0.001	0.001	0.029	0.194
FIGN	0.002	0.314	0.005	0.054	0.001	0.001	0.001	0.015	0	0.002	0.003	0	0.24	0.101	0.145	0.151	0.001	0.001	0.002	0.001	0.003	0.235	0.001	0.002	0.001	0.002	0.001	0	0.002	0.002	0	0.001	0	0.184	0	0.001	0.2	0.001	0.028	0.002	0.001	0.003	0.001	0	0.001	0.001	0.005	0	0.391
GRB14	0.002	0.017	0.003	0	0.002	0.001	0	0.014	0	0.001	0.002	0	0.001	0.072	0.001	0.08	0.001	0.001	0.001	0.001	0.002	0.002	0.002	0.002	0.002	0.002	0.002	0	0.001	0.002	0	0.002	0	0.002	0	0.001	0.002	0.002	0	0.002	0.002	0.002	0.003	0	0	0.002	0.002	0.028	0.002
CSRNP3	0.002	0.438	0.001	0	0.324	0.957	0.002	0.009	0.072	0.001	0.171	0	1.036	0.065	0.25	0.047	0.002	0.003	0.059	0.003	0.381	0.3	0.003	0.575	0.713	0.281	0.004	0.034	0.003	0.004	0	0.001	0.004	0.679	0.115	0.146	1.013	0.182	0	0.003	0.004	0.002	0	0	0.002	0.631	0.451	0	0.002
TTC21B	0.006	0.19	0.003	0.04	0.317	0.002	0.001	0	0	0.001	0.169	0	0.001	0.127	0.042	0.12	0.004	0.007	0.035	0.64	0.087	0.256	0.003	0.002	0.002	0.288	0.003	0	0.002	0.589	0.027	0.001	0.011	0.002	0	0.001	0.48	0.15	0.016	0.005	0.001	0.002	0.717	0	0.001	0.38	0.002	0.056	0.003
STK39	0.166	0.592	0.001	0	0.312	0.006	0.001	0.002	0	0	0.013	0	0.438	0.019	0.163	0.309	0.152	0.331	0.064	0.001	0.082	0.302	0.003	0.004	0	0.001	0.001	0	0.477	0.003	0	0.001	0.001	0.11	0	0.002	0.153	0.499	0.092	0.004	0.002	0.174	0.001	0	0	0.374	0.159	0	0.686
CERS6	0.151	0.83	0.322	0	0.001	1.07	0.001	0.005	0	0.001	0.002	0.039	0.601	0.162	0.001	0.219	0.271	0.003	0.19	0.001	0.001	0.001	0.002	0.002	0.001	0.001	0.003	0	0.001	0.006	0.026	0.003	0	0.242	0	0.002	0.569	0.282	0.035	0.002	0.26	0.159	0.388	0	0.001	0.002	0.003	0	0.3
LRP2	0.002	0.002	0.003	0	0.003	0.007	0	0.019	0	0.001	0.007	0	0.001	0.007	0.048	0.07	0.002	0.002	0.016	0.402	0.312	0.002	0.001	0.475	0.002	0.002	0.523	0.014	0.002	0.003	0	0.005	0	0.002	0.05	0.002	0.139	0.008	0.015	0.003	0.002	0.003	0.001	0	0	0.437	0.797	0	0.003
KLHL41	0.161	0.055	0.005	0	0.002	0.001	0.001	0	0	0	0.001	0	0.192	0	0.002	0.001	0.001	0.001	0.001	0.001	0.225	0	0.002	0.003	0.001	0.001	0.001	0	0.362	0.005	0.021	0.002	0	0.002	0	0.001	0.001	0.002	0	0.002	0.003	0.001	0.001	0	0	0.002	0.143	0	0.002
FASTKD1	0.188	0.101	0.004	0	0.327	0.009	0.001	0.014	0.036	0	0.002	0	0.001	0.031	0.064	0.196	0.003	0.001	0.107	0.001	0.134	0.001	0.003	0.468	0.003	0.156	0.001	0.032	0.003	0.002	0	0.002	0.002	0.002	0	0.266	0.002	0.002	0	0.002	0.002	0.158	0.004	0	0.042	0.001	0.108	0.025	0.173
PPIG	0.864	0.187	0.342	0	0.641	0.94	0.393	0.032	0	0.001	0.187	0.026	0.002	0.141	0.109	0.115	0.003	0.485	0.139	0.346	0.984	0.279	1.08	0.909	1.562	0.48	0.547	0	0.841	0.524	0.039	0.576	0.17	0.81	0.094	0.001	0.959	0.524	0.085	0.524	0.124	0.171	0	0.045	0.067	0.994	0.267	0.021	0.82
PHOSPHO2	0.003	0.003	0.002	0	0	0.485	0.001	0.014	0	0.001	0.007	0	0.001	0.084	0.037	0.089	0.002	0.002	0.001	0.001	0.088	0.001	0.001	0.2	0.002	0.139	0.003	0	0.003	0.001	0	0.58	0	0.002	0	0.001	0.001	0.001	0.025	0.003	0.001	0.002	0.004	0	0.041	0.634	0.001	0	0.393
KLHL23	0.167	0.058	0.001	0	0.002	0.005	0	0.007	0	0.001	0.484	0.023	0.205	0.001	0.058	0.056	0.002	0.002	0.001	0.001	0.265	0.001	0.003	0.001	0.002	0.003	0.002	0	0.002	0.002	0	0.557	0.001	1.01	0	0.139	0.287	0.001	0.015	0.002	0.001	0.002	0.003	0	0	0.001	0.002	0	0.004
UBR3	0.149	0.452	0.349	0	0.001	0	0.002	0.004	0	0.001	0.065	0.024	0.001	0.08	0.197	0.164	0.173	0.324	0.146	0.396	0.115	0.307	0.479	1.017	0.695	0.347	0.522	0.033	0.318	0.004	0	0.543	0.019	0.237	0	0.265	0.499	0.251	0.029	0.467	0	0.002	0.001	0	0	0.435	0.809	0	0.925
GAD1	0.002	0.003	0.003	0	0.003	0.001	0.001	0	0	0	0.002	0.034	1.219	0.106	0.001	0.001	0.001	0.003	0.056	0	0.121	0.001	0.003	0.003	0.428	0.002	0.001	0	0.001	0.002	0	0.001	0	0.117	0	0.514	1.815	0	0	0.003	0.003	0.003	0.001	0	0.068	0.001	0.002	0	0.003
GORASP2	0.172	0.393	0.002	0	0.001	0.004	0.001	0.007	0	0.001	0.071	0	0.196	0.035	0.154	0.023	0.328	0.004	0.056	0.002	0.184	0.001	0.003	0.419	0.002	0.442	0.003	0	0.002	0.002	0	0.004	0.011	0.411	0	0.002	0.33	0.127	0.036	0.007	0.006	0.362	0.01	0	0.029	0.013	0.296	0.026	0.289
TLK1	0.002	0.15	0.361	0	0.312	0.004	0.002	0.074	0.037	0	0.677	0	0.207	0.031	0.161	0.056	0.007	0.336	0.025	1.04	0.109	0.002	0.002	0.002	0.551	0.137	0.001	0.015	0.48	0.002	0.022	1.087	0.106	0.405	0.071	0.154	0.483	0.154	0.046	0.005	0.002	0.002	0.53	0	0.105	0.003	0.003	0.024	0.675
DCAF17	0.003	0.169	0.003	0	0.329	0.001	0.001	0.008	0.034	0	0.206	0	0.212	0.06	0.047	0.077	0.157	0	0.027	0.611	0.002	0.002	0	0.237	0	0.296	0.001	0	0.336	0.475	0	0.003	0	0.002	0	0.002	0.133	0.002	0.001	0.005	0.004	0.004	0.003	0.001	0.002	0.001	0.934	0	0.003
DYNC1I2	0.322	1.208	0.346	0	0.607	0.934	0.368	0.094	0.073	0.395	0.004	0.022	0.002	0.225	0.421	0.523	0.586	0.003	0.038	0.001	0.392	0	0.527	0.759	1.327	0.434	1.055	0.052	0.308	1.334	0	1.379	0.111	0.385	0.139	0.279	0.636	0.711	0.142	0.004	0.306	0.867	0.65	0.029	0.154	0.786	0.35	0.054	0.624
HAT1	0.004	0.017	0.005	0	0.835	0	0.001	0.06	0	0	0.086	0	0.002	0.043	0.201	0.039	0.21	0.001	0.074	0.001	0.314	0.002	0.744	0.004	0	0.136	0.522	0	0.004	0.029	0	0.001	0.005	0.177	0.001	0.001	0.117	0.003	0.054	0.01	0.001	0.212	0.004	0.042	0.041	0.383	0.151	0.029	0.281
METAP1D	0.149	0.133	0.002	0	0.001	0.009	0	0.01	0	0	0.004	0.022	0.003	0.043	0.045	0.097	0.132	0.003	0.002	0.001	0.203	0.002	0.003	0.003	0.001	0.003	0.002	0.013	0.002	0.001	0	0.001	0.01	0.002	0.043	0.002	0.144	0.194	0	0.003	0.165	0.002	0.001	0	0	0.423	0.647	0	0.289
ITGA6	0.001	0.031	0.337	0	0.005	0.001	0.001	0.005	0	0.003	0.194	0	0.001	0.007	0.001	0.001	0.002	0.002	0.086	0.002	0.186	0.001	0.002	0.789	0.002	0.002	0.003	0	0.002	0.001	0	0.001	0.001	0.113	0	0.001	0.002	0.007	0	0.007	0.168	0.002	0.002	0.04	0.001	0.002	0.008	0	0.003
PDK1	0.002	0.214	0.005	0	0.002	0.004	0.002	0	0	0.001	0.002	0	0.192	0.116	0.137	0.135	0.002	0.001	0.002	0.405	0.228	0.001	0.002	0.239	0.001	0.002	0.003	0	0.002	0.002	0	0.001	0	0.003	0	0.002	0.247	0.06	0.031	0.006	0.001	0.002	0.001	0	0	0.004	0.005	0	0.002
SP3	0.162	0.052	0.004	0	0.305	0.003	0	0.012	0	0.009	0.109	0	0.001	0.015	0.122	0.048	0.2	0.438	0.102	0.622	0.439	0	0.001	0.003	0	0.002	0.57	0	0.002	0.002	0	0.001	0.001	0.188	0.001	0.001	0.44	0.005	0.027	0.004	0.144	0.114	0.398	0.04	0.043	0.002	0.493	0	0.003
OLA1	0.156	0.664	0.35	0	0.46	0.002	0.001	0.088	0	0	0.214	0	0.55	0.125	0.152	0.319	0.001	0.438	0.168	0	0.814	0.002	0.517	0.001	0	0.448	0.002	0.03	0.868	0.497	0	0.53	0.001	0.108	0	0.314	0.557	0.036	0.066	0.002	0.279	0.112	0.001	0.041	0.002	0.863	0.74	0	0.293
SCRN3	0.176	0.355	0.002	0.039	0.311	0.001	0	0.006	0	0.001	0.007	0	0.244	0.016	0.047	0.015	0.129	0.003	0.002	1.177	0.003	0.003	0.003	0.231	0.001	0.137	0	0.024	0.003	0.278	0	0.003	0.008	0.109	0.051	0.14	0.003	0.015	0	0.003	0.001	0.002	0.002	0.041	0.001	0.355	0.002	0	0.312
CHN1	0.007	0.172	0.002	0.043	0.002	0.003	0.396	0.013	0.091	0.373	0.916	0.026	0.603	0.06	0.143	0.141	0.23	0.003	0.001	0.001	0.232	0	0.002	0.239	0.002	0.002	0.586	0	0.002	0.001	0	0.002	0	0.77	0.205	1.184	1.912	0.019	0.036	0.003	0.163	0.001	0.002	0.039	0.084	0.009	0.002	0	0.19
NFE2L2	0.562	0.552	0.618	0.041	0.323	0.002	0.456	0.051	0.048	0.283	0.262	0	0.001	0.154	0.307	0.051	0.868	0.002	0.671	0.001	0.379	0.247	1.095	0.43	0.458	0.002	0.003	0	0.305	0.004	0	0.577	0.066	0.387	0.054	0.106	0.265	0.282	0.105	0.745	0.416	0.724	1.661	0.04	0.085	0.452	0.96	0.028	0.469
AGPS	0.165	0.267	0.003	0	0.002	0.004	0.001	0	0.036	0	0.002	0	0.002	0.003	0.002	0.064	0.001	0.003	0.133	0.001	0.004	0.001	0.005	0.435	0.001	0.003	0.002	0	0.002	0.004	0	0.56	0.022	0.002	0	0.432	0.003	0.512	0	0.003	0.405	0.358	0.001	0.041	0.001	0.001	0.002	0	0.004
OSBPL6	0.154	0.552	0.003	0	0.003	0.014	0.362	0.015	0.071	0	0.116	0	0.286	0.124	0.297	0.182	0.155	0.004	0.001	0.4	0.171	0.001	0.001	0.442	0.002	0.002	0.699	0	0.002	0.003	0	0.002	0	0.064	0.054	0.002	0.501	0.211	0.014	0.001	0.001	0.003	0.002	0	0	0.799	0.001	0	0.003
FKBP7	0.005	0.059	0.003	0	0.001	0.001	0.002	0	0	0.001	0.009	0	0.002	0.002	0.09	0.004	0.002	0.002	0.057	0.001	0.003	0.002	0.001	0.002	0.001	0.169	0.001	0	0.002	0.002	0	0.001	0.001	0.002	0	0.001	0.002	0.001	0.055	0.003	0.002	0.002	0.002	0.041	0	0.002	0.003	0	0.002
PLEKHA3	0.174	0.165	0.001	0.052	0.002	0.339	0.003	0.074	0	0.395	0.109	0	0.001	0.112	0.246	0.116	0.309	0.001	0.11	0.408	0.199	0.001	0.001	0.002	0.668	0.167	0.797	0	0.002	0	0	0.541	0.001	0.391	0.036	0.157	0.543	0.594	0.015	0.003	0.003	0.528	0.001	0	0.04	0.001	0.001	0	0.313
SESTD1	0.002	0.36	0.002	0.07	0.001	0.001	0	0.003	0	0	0.001	0	0.468	0.133	0.105	0.221	0.137	0	0.172	0.401	0.185	0.002	0.003	0.002	0.001	0.163	0.002	0.014	0.003	0.003	0	0.541	0	0.002	0	0.136	0.43	0.243	0.098	0.001	0.13	0.001	0.401	0	0.001	0	0.212	0.029	0.003
ZNF385B	0.369	0.11	0.003	0	0.632	0.017	0.404	0.019	0.091	0.414	1.105	0	0.001	0.017	0.001	0.096	0.003	0.6	0.074	0	0.259	0.314	1.389	0.431	0.541	0.654	0.001	0.032	0.701	0.556	0	0.551	0.047	1.076	0.057	0.268	0.438	0.172	0	0.004	0.001	0.007	0.002	0.079	0.001	0.001	0.76	0.056	0.511
CWC22	0.002	0.329	0.889	0	0.002	0.002	0.001	0.011	0	0.001	0.349	0	0.208	0.003	0.001	0.082	0.002	0.317	0.21	0	0.119	0.001	0.001	0.002	0.445	0.138	0.536	0	0.673	0.002	0	0.001	0.004	0.287	0.121	0.13	0.233	0.002	0	0.002	0.141	0.002	0.002	0	0.041	0.438	0.002	0	0.19
DNAJC10	0.147	0.224	0	0	0.311	0.388	0.001	0.053	0.033	0	0.188	0	0.343	0.159	0.194	0.136	0.229	0.002	0.16	0.397	0.175	0.001	0.514	0.467	0.001	0.342	0.003	0	0.001	0.003	0	0.002	0.003	0.372	0	0.154	0.278	0.24	0.111	0.481	0.343	0.001	0.001	0.04	0.048	1.03	0.771	0	0.696
NCKAP1	0.168	1.408	0.326	0.059	0.325	0.461	0.144	0.013	0	0.001	0.419	0.044	0.968	0.348	0.759	0.451	0.585	0.542	0.151	0.381	1.011	0.374	0.004	0.466	0.003	0.332	0.001	0	0.816	0.611	0.027	0.004	0.009	0.33	0.034	0.558	1.055	1.372	0.127	0.002	0.179	0.002	0.002	0	0.001	0.015	0.838	0	0.313
NUP35	0.149	0.009	0.349	0	0.003	0.001	0	0.014	0	0.09	0.078	0	0.002	0.001	0.048	0.001	0.003	0.002	0.126	0.672	0.003	0.001	0.506	0.479	0.002	0.163	0.004	0.017	0.002	0.002	0	0.003	0.042	0.002	0.001	0.002	0.004	0.309	0.018	0.003	0.001	0.002	0.004	0	0.001	0.002	0.001	0	0.002
ZNF804A	0.165	0.014	0.003	0	0.001	0.002	0.001	0.011	0	0.263	0.091	0	0.002	0.02	0.032	0.047	0.003	0.002	0.058	0.002	0.004	0.001	0.003	0.002	0.004	0.001	0.001	0	0.001	0.003	0	0.002	0	0.5	0.105	0.254	0.306	0.334	0	0.004	0.002	0.002	0.002	0	0.001	0.003	0.005	0	0.19
ZC3H15	0.581	0.716	0.31	0	1.228	0.354	0.381	0.025	0.034	0.148	0.177	0	0.852	0.092	0.293	0.44	0.816	0.444	0.137	0.937	0.671	0.607	1.286	0.766	0.68	0.644	1.093	0.039	1.285	0.585	0	0.543	0.126	0.364	0	0.287	0.574	0.518	0.032	0.803	0.001	0.002	0.002	0.042	0.001	0.403	0.001	0.025	0.898
ITGAV	1.325	0.688	0.593	0	0.822	0.523	0.001	0.05	0.055	0	0.6	0	0.933	0.062	0.126	0.087	0.264	0.77	0.17	0.607	0.605	0.26	0.001	0.72	0.727	0.528	0.003	0	0.348	0.002	0.023	0.552	0.046	0.642	0.001	0.111	0.475	0.088	0.112	0.003	0.024	0.108	0.413	0.04	0.028	0.362	0.492	0	0.163
GULP1	0.002	0.002	0.002	0	0.001	0.001	0.001	0	0	0.001	0.002	0	0.002	0.081	0.001	0.002	0.67	0.852	0.001	0.001	0.002	0.001	0.001	0.002	0.734	0.002	0.001	0	0.002	0.002	0	0.004	0	0.001	0	0.001	0.133	0.003	0.129	0.003	0.001	0.002	0.002	0	0.001	0.001	0.005	0	0.3
COL5A2	0.002	0.003	0.003	0	0.003	0.004	0.001	0	0	0	0.002	0	0.001	0.003	0.002	0.003	0.002	0.338	0.001	0.002	0.002	0.001	0.001	0.003	0.001	0.002	0.002	0	0.001	0.001	0	0.001	0	0.003	0	0.001	0.002	0.001	0.066	0.005	0.002	0.001	0.001	0	0.001	0.002	0.005	0	0.003
WDR75	0.003	0.006	0.361	0	0.001	0.002	0.001	0.012	0	0.001	0.197	0	0.001	0.034	0.018	0.144	0.003	0.003	0.065	0.002	0.001	0.253	0.002	0.002	0.499	0.002	0.571	0.032	0.003	0.003	0	0.001	0.002	0.062	0	0.001	0.242	0.002	0.013	0.015	0.003	0.005	0.002	0	0	0.003	0.007	0	0.304
SLC40A1	0.002	0.095	0.318	0	1.093	0.002	0.001	0.001	0.036	0.103	0.004	0	0.002	0.001	0.001	0.226	0.002	0.449	0.506	0.001	0.802	0.001	0.001	0.45	0.004	0.333	0.572	0	0.691	0.615	0	0.55	0.075	0.054	0	0.001	0.142	0.001	0.078	1.03	0.3	0.86	1.043	0	0.262	0	0.523	0	0.746
HIBCH	0.146	0.243	0.001	0	0.3	0.413	0.157	0.044	0.037	0.281	0.336	0.026	0.002	0.169	0.045	0.205	0.002	0.001	0.001	0.002	0.481	0.312	0.559	0.466	1.06	0.696	0.002	0.014	0.001	0.018	0	0.002	0.013	0.326	0.041	0.001	0.152	0.524	0.034	0.471	0.005	0.286	0.391	0	0.001	0.008	1.368	0.03	0.37
MFSD6	0.002	0.768	0.334	0	0.002	0.001	0	0.034	0	0.001	0.25	0	0.194	0.169	0.219	0.004	0.001	0.002	0.052	0.002	0.132	0.001	0.001	0.346	0.001	0.001	0.002	0	0.317	0.002	0	0.003	0	0.001	0	0.002	0.281	0.552	0.013	0.004	0.001	0.166	0.001	0	0	0.002	0.52	0	0.002
GLS	0.003	0.465	0.642	0	0.625	0.903	0	0.045	0.073	0.001	0.327	0	0.001	0.19	0.573	0.224	0.221	0.002	0.26	0.351	0.071	0.901	0.536	0.445	0.503	0.599	0.587	0.049	0.306	0.62	0	0.001	0.004	0.286	0.057	0.282	0.941	0.555	0.076	0.373	0.148	0.286	0.409	0.044	0.15	0.012	1.142	0.029	0.458
MYO1B	0.002	0.002	0.003	0	0.002	0.002	0.002	0	0	0.001	0.002	0	0.254	0.002	0.044	0.052	0.267	0.001	0.043	0.001	0.001	0.001	0.001	0.001	0.003	0.002	0.001	0	0.003	0	0	0.003	0	0.056	0	0.295	0.192	0.396	0.043	0.002	0.002	0.002	0.004	0	0	0.001	0.002	0	0.002
NABP1	0.002	0.002	1.268	0	0.002	0.002	0.001	0.024	0	0	0.002	0	0.003	0.002	0.001	0.001	0.149	0.004	0.361	0.399	0.003	0.001	0.002	0.002	0.001	0.002	0.001	0.017	0.357	0.001	0	0.003	0	0.001	0	0.001	0.002	0.002	0.012	0.623	0.146	0.325	0.425	0.001	0.142	0.381	0.006	0	0.003
TMEFF2	0.001	0.007	0.002	0.101	0.001	0.009	0.493	0.002	0.036	0	0.001	0	0.001	0.078	0.001	0.096	0.001	0.004	0.001	0.001	0.001	0.001	0.002	0.002	0.001	0.001	0	0	0.001	0.002	0	0.003	0	0.546	0	0.001	0.002	0.002	0.058	0.005	0.002	0.002	0	0	0	0.002	0.003	0	0.003
SLC39A10	0.308	0.264	0.352	0	0.002	0.001	0.52	0.001	0	0.001	0.168	0	0.195	0.079	0.072	0.368	0.02	0.002	0.106	0.002	0.003	0.002	0.584	0.003	0.429	0.002	0.001	0.018	0.003	0.002	0	0.002	0.031	0.159	0	0.266	0.686	0.285	0.027	0.002	0.001	0.004	0.002	0	0.029	0.428	0.182	0	0.001
GTF3C3	0.162	0.268	0.003	0	0.001	0	0.002	0.009	0	0.256	0.002	0	0.251	0.099	0.227	0.12	0.133	0.448	0.082	0.001	0.001	0.002	0.002	0.227	0.002	0.316	0.59	0.017	0.002	0.002	0	0.001	0.024	0.049	0	0.137	0.348	0.315	0	0.003	0.134	0.174	0.002	0	0.001	0.002	0.162	0	0.178
ANKRD44	0.002	0.415	0.356	0	0.002	0.001	0	0.005	0	0	0.002	0.025	0.394	0.037	0.065	0.095	0.001	0.32	0.028	0.002	0.107	0.001	0.509	0.001	0.002	0.288	0.003	0.025	0.002	0.552	0	0.003	0.001	0.119	0	0.001	0.131	0.086	0.028	0.002	0.003	0.189	0.002	0.001	0.033	0.002	0.003	0	0.003
COQ10B	0.152	0.191	0.347	0.056	0.832	0.001	0.128	0.022	0.034	0.256	0.073	0	0.001	0.016	0.185	0.296	0.002	0.001	0.078	0.414	0.36	0.002	0.003	0.003	0	0.001	0.001	0	0.001	0.001	0.027	0.002	0.003	0.474	0	0.002	0.003	0.213	0.026	0.004	0.138	0.115	0.003	0	0.003	0.002	0.131	0	0.974
HSPD1	0.144	0.701	1.012	0.043	0.002	0	0.57	0.007	0.032	0.001	0.484	0	0.001	0.173	0.168	0.254	0.153	2.001	1.025	0.003	0.546	0.001	0	0.764	0.003	0.493	0.002	0	1.089	0.002	0	0.528	0.057	0.17	0	0.279	0.342	0.686	0.163	2.371	1.527	1.486	1.265	0.258	0.145	0.001	0.247	0.055	0.001
RFTN2	0.147	0.002	0.002	0	0.002	0.002	0	0	0	0.001	0.002	0	0.002	0.001	0.002	0.002	0.24	0.001	0.002	0.001	0.003	0.001	0.002	0.003	0.002	0.002	0.001	0	0.001	0.002	0	0.002	0	0.002	0	0.001	0.002	0.004	0.025	0.002	0.003	0.001	0.002	0	0.001	0.002	0.004	0	0.002
MARS2	0.002	0.215	0.002	0	0.001	0.001	0	0.001	0	0	0.002	0	0.001	0.001	0.049	0.001	0.001	0.002	0.001	0.002	0.004	0.257	0.001	0.002	0.529	0.002	0.002	0	0.003	0.003	0	0.001	0.001	0.001	0	0.001	0.002	0.001	0	0.002	0.002	0.001	0.002	0	0.042	0.002	0.005	0.026	0.002
PLCL1	0.001	0.003	0.002	0	0.003	0.001	0.001	0.013	0	0.096	0.002	0	0.413	0.001	0.049	0.001	0.009	0.003	0.001	0.003	0.001	0	0.001	0.002	0.002	0.002	0.001	0	0.002	0.002	0	0.001	0	0.112	0	0.001	0.427	0.001	0	0.003	0.002	0.121	0.002	0	0	0.001	0.004	0	0.002
SATB2	0.001	0.003	0.004	0	0.001	0.002	0	0.013	0	0.001	0.005	0	0.001	0.025	0.002	0.023	0.001	0.003	0.002	0.002	0.003	0.001	0.001	0.003	0.002	0.002	0.001	0	0.001	0.001	0	0.001	0.001	0.002	0	0.001	0.002	0.001	0.015	0.005	0.003	0.002	0.002	0	0	0.001	0.001	0	0.002
BZW1	0.358	0.272	0.673	0	0.002	0	0.365	0.008	0.049	0.099	0.078	0.027	0.44	0.207	0.517	0.173	0.135	0.973	0.302	0.002	0.274	0.002	0.527	0.332	0.001	0.129	0.537	0.021	0.336	0.002	0	0.001	0.036	0.471	0	0.402	0.402	0.741	0.128	0.59	0.277	0.557	0.328	0.001	0.072	0	0.543	0.038	0.573
CLK1	0.161	0.458	1.781	0	0.816	1.345	0.173	0.044	0.074	0.324	0.391	0	0.209	0.318	0.168	0.003	0.019	0.46	0.897	0.619	0.668	0.548	0.571	0.296	0.005	0.517	0.005	0	0.356	0.003	0	0.001	0.001	0.452	0	0.248	0.481	0	0.111	1.421	1.074	0.601	1.347	0.001	0.15	0.002	0.245	0.025	0.697
NIF3L1	1.474	0.135	0.004	0	0.001	0.983	0	0.016	0	0	0.724	0	0.207	0	0.018	0.158	0.002	0.003	0.001	0.003	0.217	0.001	0.003	0.002	0.001	0.002	0.003	0	0.002	0.002	0.022	0.001	0.021	0.284	0.05	0.001	0.003	0.002	0.013	0.003	0.001	0.004	0.002	0	0.001	0.002	0.001	0	0.299
TRAK2	0.149	0.169	0.314	0.038	0.002	0.001	0	0.009	0.056	0.097	0.188	0.022	0.002	0.065	0.05	0.081	0.002	0.003	0.079	0	0.484	0.258	0.002	0.429	0.002	0.001	0.529	0	0.661	0.003	0.047	0.003	0	0.002	0.052	0.219	0.253	0.117	0.037	0.003	0.001	0.411	0.002	0	0.043	0.001	0.512	0	0.001
STRADB	0.177	0.251	0.002	0	0.512	0.036	0.002	0.009	0.037	0.271	0.084	0	0.002	0.13	0.088	0.044	0.321	0.003	0.003	0.001	0.584	0.001	0.002	0.429	0.537	0.162	0.002	0	0.534	0.002	0	0.003	0.011	0.128	0.001	0.277	0.13	0.007	0.047	0.004	0.003	0.122	0.003	0.074	0.001	0.001	0.25	0	0.179
TMEM237	0.591	0.123	0.003	0	0.469	0.088	0.001	0	0.046	0.001	0.224	0	0.433	0.005	0.263	0.054	0.158	0.003	0.141	0.779	0.817	0.447	0.997	0.851	1.372	1.168	1.355	0.049	0.736	0.596	0.022	0.001	0.381	0.255	0.047	0.287	0.364	0	0.044	0.002	0.001	0.315	0.002	0	0.026	1.118	0.461	0	0.266
MPP4	0.148	0.692	0.555	0	1.783	0.001	0.001	0.061	0.069	0.235	0.528	0	0.181	0.113	0.222	0.013	0.296	0.629	0.304	1.495	0.705	1.354	1.325	2.75	1.612	1.638	1.758	0.112	2.078	1.933	0.063	1.766	0.09	0.258	0.042	0.669	0.512	0.023	0.064	0.891	0.394	0.183	0.002	0.127	0.046	0.881	1.218	0.125	1.06
ALS2	0.219	0.25	0.334	0	0.309	0.001	0.001	0.005	0	0.082	0.002	0	0.207	0.155	0.1	0.154	0.001	0.002	0.033	0.612	0.275	0.001	0.002	0.244	0.002	0.002	0.525	0.017	0.003	0.003	0	0.002	0.002	0.119	0.078	0.002	0.248	0.147	0	0.003	0.001	0.003	0.001	0.039	0	0.006	0.172	0	0.001
FZD7	0.002	0.002	0.002	0	0.002	0	0	0	0	0.001	0.001	0	0.001	0.001	0.052	0.001	0.002	1.171	0.002	0.002	0.003	0	0.001	0.002	0.001	0.002	0.002	0	0.002	0.001	0	0.002	0	0.001	0	0.001	0.001	0.002	0	0.003	0.001	0.001	0.002	0	0.001	0.001	0.003	0	0.002
NOP58	0.004	0.219	0.375	0	0.002	0.003	0.021	0.001	0	0.016	0.184	0.031	0.399	0.062	0.174	0.068	0.35	0.005	0.003	0.001	0.586	0.001	0.001	0.196	0.001	0.296	0.002	0	0.335	0.005	0.027	0.001	0.005	0.169	0.033	0.104	0.329	0.329	0.066	0.002	0.185	0.001	0.001	0.04	0.001	0.013	0.473	0.028	0.168
BMPR2	0.18	0.733	0.002	0	0.623	0.003	0.001	0.053	0.051	0.113	0.195	0	0.001	0.19	0.253	0.021	0.252	0.003	0.122	0.002	0.543	0.242	0.501	0.195	0.001	0.202	0.002	0	0.321	0.002	0.047	0.522	0.06	0.235	0.115	0.11	0.483	0.355	0.043	0.003	0.001	0.169	0.001	0	0.043	0.002	0.762	0	0.174
FAM117B	0.001	0.008	0.005	0	0.002	0.001	0.001	0.006	0	0.001	0.002	0	0.203	0.003	0.001	0.047	0.001	0.002	0.158	0.001	0.003	0.001	0.001	0.001	0.002	0.002	0.002	0	0.001	0.003	0	0.002	0.001	0.001	0.078	0.001	0.155	0.057	0.001	0.369	0.003	0.003	0.006	0	0.001	0.002	0.004	0	0.003
CARF	0.172	0.272	0.003	0	0.304	0.001	0.139	0.005	0.039	0.001	0.001	0	0.194	0.006	0.082	0.136	0.167	0.003	0.001	0.63	0.195	0.262	0.523	0.471	0.002	0.164	0.001	0	0.002	0.004	0	0.001	0.002	0.002	0.001	0.002	0.002	0.002	0.014	0.709	0.003	0.003	0.005	0.04	0.028	0.001	0.001	0	0.002
NBEAL1	0.718	0.142	1.535	0	0.923	0.004	0	0.003	0	0.009	0.457	0.026	0.394	0.035	0.169	0.139	0.144	0.454	1.47	0.634	0.856	0	0.002	0.456	0.002	0.146	1.067	0.02	0.694	1.463	0.025	0.003	0.16	0.812	0.076	0.139	0.392	0.149	0.219	2.002	1.458	1.933	1.399	0.292	0.493	0.44	0.556	0.044	1.245
ABI2	0.575	0.805	0.002	0.039	0.338	0.462	0.457	0	0.057	0.001	0.797	0.037	0.454	0.172	0.453	0.15	0.032	0.445	0.042	1.148	0.376	0.401	0.5	1.041	0.701	0.162	0.001	0.018	1.332	0.01	0	0.514	0.016	0.44	0	0.108	0.571	0.001	0.051	0.001	0.177	0.002	0.002	0.041	0.003	0.789	0.108	0.029	0.173
NRP2	0.33	0.145	0.003	0	0.307	0.449	0.001	0.012	0	0.001	0.003	0	0.003	0.014	0.002	0.003	0.001	0.646	0.229	0.001	0.004	0.001	0.001	0.003	0.001	0.003	0.002	0	0.004	0.004	0	0.002	0	0.002	0.051	0.002	0.112	0.001	0.132	1.545	0.471	0.189	0.419	0.08	0.04	0.001	0.002	0	0.003
INO80D	0.17	0.283	0.005	0	0.003	0.001	0.331	0.01	0.073	0.251	0.008	0	0.191	0.003	0.191	0.05	0.372	0.002	0.056	0.376	0.202	0.001	0.001	0.467	0.001	0.002	0.002	0.016	0.311	0.003	0	0.002	0.003	0.178	0.106	0.095	0.212	0.465	0.029	0.004	0.002	0.276	0.003	0.04	0.001	0.005	0.757	0	0.18
NDUFS1	0.801	0.296	0.666	0	0.639	0.003	0.001	0	0	0	0.385	0	0.002	0.197	0.262	0.204	0.145	0.463	0.17	1.071	0.292	0.259	0.002	0.438	0.907	0.332	0.508	0.014	0.001	0.002	0	0.001	0.001	0.109	0.056	0.113	0.454	0.284	0.049	0.359	0.002	0.101	0.382	0.041	0	0.439	0.612	0	0.268
ADAM23	0.48	0.454	0.005	0	0.338	0.27	0.001	0.009	0.034	0.001	0.045	0	0.002	0.117	0.401	0.062	0.001	0.003	0.001	0.001	0.002	0.001	0.004	0.235	0.003	0.002	0.001	0	0.004	0.005	0	0.003	0	0.214	0	0.002	0.336	0.776	0.001	0.002	0.002	0.155	0.001	0	0	0.003	0.342	0	0.002
KLF7	0.153	0.716	0	0	0.001	0	0	0.006	0	0	0.007	0.046	0.19	0.177	0.319	0.059	0.219	0.001	0.098	0.002	0.002	0.001	0.001	0.002	0.001	0.002	0.002	0	0.003	0.003	0	0.001	0	0.057	0.039	0.001	0.219	0.573	0.028	0.731	0.002	0.119	0.006	0.041	0.041	0.001	0.003	0	0.387
CREB1	0.213	0.226	0.513	0	0.341	0.737	0.001	0.004	0	0.232	0.26	0	0.002	0.055	0.084	0.064	0.004	0.006	0.194	0.001	0.369	0.279	0.52	0.414	0.001	0.667	0.003	0	0.634	1.38	0	0.002	0.072	0.056	0.04	0.001	0.228	0.172	0.027	1.135	0.171	0.276	0.72	0.04	0.04	0.024	0.44	0	0.293
METTL21A	0.004	0.112	0.668	0.051	0.002	0	0.003	0.015	0	0	0.485	0	0.208	0.008	0.21	0.061	0.003	0.002	0.047	0.001	0.208	0.253	0.002	0.447	0.003	0.14	0.001	0	0.001	0.004	0.022	0.002	0.001	0.057	0.037	0.236	0.134	0.001	0	0.467	0.14	0.117	0.322	0.042	0.042	0.43	0.168	0.055	0.001
CCNYL1	0.148	0.098	0.001	0	0.002	0.002	0.001	0.02	0.037	0	0.002	0	0.001	0.023	0.001	0	0.002	0.001	0.002	0.001	0.003	0.001	0.001	0.002	0.001	0.002	0.002	0	0.003	0.002	0	0.571	0	0.001	0	0.001	0.002	0.001	0	0.003	0.002	0.178	0.002	0	0.001	0.001	0.179	0	0.003
FZD5	0.002	0.003	0.005	0	0.002	0.004	0.001	0.002	0	0.001	0.002	0	0.001	0.005	0.002	0.021	0.261	0.446	0.063	0.002	0.002	0.001	0.562	0.002	0.003	0.162	0.003	0	0.002	0.003	0	0.002	0	0.044	0	0.001	0.003	0.002	0.014	0.003	0.003	0.002	0.003	0	0.001	0.001	0.002	0	0.002
PLEKHM3	0.002	0.002	0.006	0	0.002	0.001	0.001	0.011	0	0	0.003	0	0.002	0.001	0.079	0.082	0.02	0.002	0.002	0.002	0.002	0.001	0.001	0.238	0.001	0.002	0.002	0	0.004	0.001	0	0.001	0.024	0.002	0	0.001	0.002	0.001	0	0.003	0.14	0.005	0.003	0	0	0.001	0.005	0	0.182
IDH1	0.002	0.379	0.001	0	0.001	0.002	0.001	0	0	0.001	0.137	0.027	0.21	0.061	0.358	0.077	0.641	0.337	0.247	0.395	0.12	0.001	1.067	0.43	0	0.134	0.002	0.038	0.312	0	0.021	0.546	0	0.114	0	0.268	0.128	0.276	0.016	0.003	0.383	0.872	0.003	0	0.146	0.001	0.513	0	0.001
PIKFYVE	0.158	0.436	0.003	0	0.942	0.005	0.001	0	0	0.239	0.2	0	0.001	0.093	0.17	0.082	0.003	0.002	0.007	0.622	0.174	0.001	0.515	0.199	0.002	0.003	1.099	0	0.35	0.001	0	0.001	0.001	0.162	0	0.002	0.254	0.373	0	0.458	0.142	0.025	0.006	0	0.116	0.62	0.507	0	0.398
RPE	0.002	0.102	0.001	0	0	0.001	0.001	0.005	0	0.001	0.002	0	0.001	0.008	0.047	0.097	0.002	0.003	0.168	0.002	0.177	0.256	0.001	0.448	0.002	0.002	0.001	0	0.322	0.002	0	0.002	0.004	0.056	0	0.001	0.002	0.026	0.031	0.003	0.139	0.003	0.006	0.038	0	0.001	0.002	0	0.002
LANCL1	0.324	0.659	0.334	0	0.33	0.02	0.001	0.005	0.038	0.001	0.001	0	0.416	0.174	0.215	0.277	0.05	0.3	0.194	0.984	0.377	0.567	0.001	0.465	0	0.36	0.531	0.017	0.001	0.004	0	0.002	0.005	0.314	0.092	0.282	0.544	0.255	0.049	0.001	0.002	0.002	0.388	0	0	0.405	1.125	0	0.002
ERBB4	0.003	0.094	0.003	0	0.001	0	0.001	0	0	0.001	0.001	0	0.002	0.08	0.002	0.001	0.179	0.002	0.001	0.001	0.004	0.002	0.002	0.001	0.003	0.002	0.003	0	0.003	0.002	0	0.002	0	0.248	0.001	0.001	0.319	0.001	0	0.007	0.002	0.003	0.003	0	0	0.001	0.003	0	0.002
BARD1	0.375	0.016	0.001	0	0.002	0.001	0.001	0.004	0	0	0.015	0	0.002	0.003	0.01	0.027	0.001	0.003	0.001	0.003	0.192	0.001	0.002	0.003	0.001	0.002	0.51	0	0.002	0.002	0	0.002	0.01	0.001	0	0.001	0.003	0	0.008	0.002	0.001	0.002	0.003	0	0	0.433	0.003	0	0.005
ATIC	0.001	0.141	0.001	0	0.001	0.002	0.001	0.009	0	0	0.002	0	0.001	0.025	0.08	0.167	0.002	0.993	0.001	0.001	0.003	0.001	0.563	0.002	0.003	0.002	0.584	0	0.001	0.002	0	0.004	0.001	0.278	0	0.001	0.001	0.001	0.014	0.002	0.424	0.28	0.002	0	0.001	0.001	0.001	0.026	0.186
XRCC5	0.17	0.891	1.031	0.043	0.311	0.997	0.395	0	0.036	0.252	0.353	0	0.649	0.064	0.26	0.161	0.305	0.002	0.226	0.394	0.342	0.002	0.511	0.703	0.73	0.314	0.746	0	0.36	0.603	0.025	1.091	0.02	0.226	0.037	0.662	0.146	0.572	0.143	0.444	0.143	0.57	0.002	0.037	0.185	1.036	0.897	0.027	0.849
IGFBP2	0.002	0.004	0.002	0	0.002	0.001	0.001	0	0	0.001	0.002	0	0.001	0.003	0.006	0.001	0.002	0.969	0.001	0.001	0.002	0.001	0.001	0.002	0.002	0.002	0.003	0	0.002	0.001	0	0.001	0	0.001	0	0.002	0.001	0.002	0.249	0.002	0.002	0.003	0.005	0	0	0.002	0.004	0	0.001
IGFBP5	0.002	0.186	0.002	0	0.001	0.001	0.001	0.032	0	0	0.007	0	0.208	0.032	0.024	0.064	1.213	1.155	0.074	0.001	0.002	0.263	0.002	0.004	0	0.001	0.002	0.014	0.316	0.001	0	0.002	0	0.088	0	0.138	0.118	0.022	0.537	0.002	0.135	0.163	0.385	0	0.042	0.001	0.001	0	0.002
AAMP	0.168	0.368	0.004	0	0.001	0.002	0.192	0.062	0	0	0.364	0.022	0.001	0.16	0.216	0.061	0.144	0.321	0.179	0.618	0.299	0.001	0.001	0.669	0.001	0.292	0.56	0	0.299	0.001	0	0.001	0.034	0.274	0.04	0.245	0.608	0.277	0.09	0.003	0.643	0.279	0.002	0	0.131	0.003	0.082	0	0.178
PNKD	0.329	0.505	0.63	0	0.002	0.01	0.002	0.154	0.037	0	0.723	0	0.259	0.176	0.141	0.33	0.46	0.646	0.393	0.001	0.362	0.001	0.002	0.248	0.001	0.517	0.003	0.036	0.001	0.701	0	0.555	0.052	0.385	0.059	0.403	0.657	0	0.088	0.005	0.224	0.337	0.333	0.117	0.084	0.001	0.118	0	0.955
USP37	0.004	0.322	0.004	0	0.34	0.001	0	0.01	0.036	0.002	0.002	0	0.001	0.094	0.039	0.048	0.004	0.002	0.031	0.405	0.221	0.001	0.002	0.002	0.001	0.172	0.002	0	0.002	0.611	0.026	0.001	0.017	0.002	0.052	0.106	0.271	0.215	0.015	0.002	0.003	0.163	0.004	0	0.002	0.431	0.386	0	0.782
PLCD4	1.224	0.252	0.001	0.083	1.427	0.909	0.367	0.035	0.082	0.12	0.533	0.025	0.001	0.099	0.019	0.03	0.002	0.001	0.234	1.563	0.802	0.306	0.745	0.648	1.077	0.865	1.124	0.058	1.111	0.403	0.063	1.745	0.05	0.387	0.055	0.229	0.002	0.3	0.041	0.001	0.537	0.164	0.002	0.039	0.064	1.021	1.306	0.064	0.76
ZFAND2B	0.001	0.293	0.002	0	0.002	0.001	0.163	0.077	0	0.001	0.305	0	0.206	0.163	0.175	0.248	0.144	0.003	0.147	0.001	0.002	0.001	0.549	0.002	0.005	0.003	0.001	0.014	0.003	0.509	0	0.003	0	0.084	0	0.135	0.133	0.354	0.011	0.474	0.002	0.004	0.004	0	0.034	0.006	0.68	0	0.001
GLB1L	0.002	0.002	0.001	0	0.002	0.001	0.001	0	0	0.001	0.001	0	0.002	0.001	0.033	0.001	0.002	0.002	0.001	0.002	0.132	0.001	0.001	0.199	0.001	0.166	0.001	0	0.003	0.005	0.02	0.002	0.001	0.119	0	0.002	0.296	0.001	0	0.004	0.002	0.003	0.001	0.039	0	0.002	0.002	0.029	0.003
DNPEP	0.305	0.142	0.007	0	0.002	0.003	0.159	0.013	0	0.003	0.003	0	0.001	0.159	0.154	0.008	0.039	0.001	0.083	0.002	0.132	0.253	0.002	0.002	0.002	0.274	1.097	0.018	0.329	0.001	0	0	0.03	0.002	0.043	0.105	0.001	0.249	0.015	0.471	0.187	0.289	0.325	0	0	0.422	0.001	0	0.002
GMPPA	0.162	0.196	0.003	0	0.001	0	0.001	0.012	0	0.001	0.002	0	0.001	0.074	0.168	0.091	0.006	0.001	0.154	0.001	0.082	0.001	0.003	0.248	1.2	0.304	0.002	0.017	0.001	0.002	0	0.003	0.006	0.044	0	0.262	0.152	0.258	0.031	0.349	0.143	0.168	0.325	0.001	0.001	0.001	0.002	0	0.003
ASIC4	0.345	0.002	0.005	0.001	0.001	0.311	0.515	0	0.037	0.105	0.583	0	0.002	0.027	0.034	0.014	0.001	0.003	0.002	0.003	0.123	0	0.004	0.352	0.003	0.001	0.001	0	0.63	0.571	0	0.001	0	0.5	0	0.268	0.003	0.001	0.015	0.004	0.184	0.177	0.003	0.001	0	0.001	0.002	0	0.185
CHPF	0.166	0.345	0.002	0	0.309	0.002	0.149	0.003	0.034	0.001	0.003	0.022	0.257	0.008	0.143	0.162	0.209	0.004	0.101	0.002	0.175	0.001	0.002	0.234	0.002	0.002	0.001	0.034	0.361	0.003	0	0.002	0.001	0.002	0	0.139	0.273	0.469	0.044	0.001	0.001	0.002	0.002	0.043	0.001	0.001	0.178	0	0.315
TMEM198	0.001	0.004	0.001	0	0.002	0.002	0.001	0.013	0	0	0.003	0	0.002	0.004	0.138	0.007	0.001	0.001	0.001	0.001	0.003	0.001	0.002	0.002	0.001	0.002	0.001	0	0.001	0.001	0	0.002	0	0.002	0	0.129	0.118	0.321	0	0.002	0.002	0.001	0.394	0	0.001	0.002	0.003	0	0.403
EPHA4	0.002	0.651	0.003	0	0.001	0.002	0.001	0.004	0	0.001	0.002	0	0.208	0.007	0.001	0.053	0.006	0.002	0.002	0.002	0.004	0.001	0.002	0.003	0.001	0.002	0.003	0	0.002	0.001	0	0.002	0.001	0.002	0	0.001	0.156	0.188	0.001	0.001	0.002	0.003	0.002	0	0	0.002	0.005	0	0.002
FARSB	0.321	0.339	0.57	0	0.315	0.001	0.134	0.002	0	0.001	0.175	0.023	0.436	0.013	0.175	0.192	0.004	0.002	0.082	0.656	0.395	0.001	0.486	0.203	0.003	0.178	0.001	0	0.002	0.565	0	0.001	0.002	0.172	0	0.131	0.222	0.371	0.013	0.002	0.003	0.002	0.005	0	0.001	0.002	0.413	0	0.586
ACSL3	0.569	0.602	0.312	0.128	0.315	0.034	0.001	0.001	0	0.142	0.346	0.068	1.211	0.313	0.61	0.292	0.491	0.002	0.193	0.002	0.435	0.001	0.001	1.096	0.704	0.276	0.005	0.014	0.713	0.002	0	0.002	0	0.472	0.057	0.91	1.565	1.509	0.047	0.002	0.395	0.174	0.009	0	0	0.014	0.61	0	0.188
WDFY1	0.003	0.338	0.023	0.041	0.002	0.003	0.001	0.052	0.034	0.001	0.002	0	0.257	0.11	0.282	0.096	0.001	0.006	0.076	0.002	0.004	0.001	0.003	0.003	1.236	0.132	0.002	0.019	0.001	0.001	0	0.003	0	0.062	0.056	0.17	0.002	0.262	0.047	0.006	0.008	0.002	0.334	0.001	0.001	0.443	0.518	0	0.002
MRPL44	0.001	0.203	0.003	0	0	0.002	0	0.011	0	0.078	0.368	0	0.002	0.014	0.157	0.101	0.311	0.002	0.179	0.002	0.086	0.001	0.001	0.249	0.002	0.297	0.524	0.014	0.335	0.001	0	0.001	0.004	0.17	0	0.133	0.136	0.388	0	0.005	0.16	0.005	0.002	0	0.044	0.002	0.001	0	0.002
CUL3	0.351	0.428	0.557	0	0.001	0.327	0.13	0.012	0	0	0.001	0.023	0.64	0.175	0.132	0.082	0.014	0.002	0.002	0.393	0.373	0.001	0.002	0.202	0.006	0.36	0.558	0.014	0.001	0.001	0	0.001	0.026	0.002	0	0.237	0.267	0.441	0.025	0.649	0.138	0.16	0.001	0	0.04	0.289	0.484	0	0.003
DOCK10	0.003	0.069	0.353	0.039	0.001	0.002	0.464	0.001	0	0.001	0.002	0.022	0.002	0.024	0.049	0.001	0.003	0.003	0.067	0.001	0.002	0.001	0.003	0.003	0.002	0.002	0.003	0	0.001	0.003	0	0.004	0.001	0.002	0	0.393	0.002	0.319	0.044	0.002	0.004	0.197	0.002	0	0.046	0.002	0.014	0	0.004
NYAP2	0.384	0.109	0.333	0	0.001	0.462	0.001	0	0.034	0.001	0.006	0	0.001	0	0.099	0.001	0.002	0.002	0.002	0.001	0.004	0.001	0.002	0.003	0.001	0.15	0.001	0	0.002	0.001	0	0.002	0	0.18	0	0.001	0.002	0.002	0	0.474	0.001	0.002	0.001	0	0	0.001	0.003	0	0.002
IRS1	0.002	0.85	0.003	0	0.001	0.001	0.001	0.006	0	0.001	0.002	0.026	0.446	0.044	0.335	0.154	0.176	0.444	0.002	0	0.004	0.001	0.001	0.002	0.002	0.001	0	0	0.002	0.002	0	0.004	0	0.23	0	0.151	0.342	0.352	0	0.003	0.001	0.002	0.001	0	0	0.014	0.503	0	0.308
RHBDD1	0.003	0.003	0.002	0	0.001	0.001	0	0	0	0.004	0.082	0	0.002	0.027	0.093	0.005	0.006	0.002	0.096	0.001	0.185	0.001	0.569	0.002	0	0.001	0.002	0	0.002	0.003	0	0.003	0.005	0.112	0	0.001	0.001	0.001	0	0.004	0.002	0.002	0.001	0.084	0	0.002	0.003	0	0.002
MFF	0.43	0.685	0.673	0	0.474	0.018	0.342	0.1	0.037	0.096	0.003	0	0.663	0.134	0.241	0.043	1.032	0.306	0.038	0.637	0.752	0.261	1.333	0.229	0.001	0.587	1.44	0.038	0.605	1.117	0.022	1.397	0.232	0.363	0.045	0.286	0.226	0.401	0.061	0.337	0.461	0.47	0.516	0	0.073	0.001	0.365	0.026	0.72
AGFG1	0.146	0.913	0.002	0	0.001	0.474	0.001	0.008	0	0.001	0.002	0.022	0.41	0.153	0.332	0.223	0.178	0.001	0.16	0.672	0.473	0.002	0.494	0.199	0.529	0.155	0.519	0.017	0.002	0.002	0.027	0.002	0.006	0.111	0	0.43	0.918	1.069	0.037	0.469	0.002	0.121	0.321	0	0.092	0.011	0.494	0	0.002
SPHKAP	0.003	0.013	0.002	0	0.001	0.001	0	0.005	0	0	0.001	0	0.003	0.013	0.001	0	0.001	0.001	0.001	0.001	0.003	0.001	0.001	0.002	0.002	0.003	0.002	0	0.001	0.003	0	0.001	0.001	0.002	0.039	0.444	0.23	0.003	0.015	0.002	0.001	0.001	0.001	0	0.001	0.003	0.213	0	0.001
TRIP12	0.229	0.233	0.311	0	0.001	0.517	0.328	0.05	0.037	0.249	0.186	0	0.202	0.106	0.292	0.076	0.314	0.002	0.105	0.002	0.258	0.297	0.002	0.471	0.002	0.17	0	0	0.002	0.568	0.027	0.001	0.022	0.138	0	0.425	0.429	0.177	0.051	0.003	0.344	0.283	0.002	0.076	0.041	0.007	0.653	0	0.394
ITM2C	2.243	0.549	0.803	0.037	0.348	1.282	0.515	0.027	0.115	0.314	0.988	0.022	0.623	0.188	0.075	0.011	0.074	0.31	0.294	0.624	0.459	0.001	0.005	1.858	0.014	0.364	0.002	0.017	0.638	0.859	0.028	0.002	0.048	1.114	0	0.495	0.763	0.295	0.138	0.001	0.186	0.333	0	0.038	0.068	0.003	0.83	0.04	0.646
PSMD1	0.175	0.533	0.351	0	0.647	0.002	0	0.019	0	0	0.001	0	0.452	0.176	0.173	0.148	0.004	0.641	0.142	0.578	0.084	0.001	0.506	0.004	0.001	0.296	0.594	0	0.001	0.001	0	0.535	0.026	0.252	0.044	0.138	0.509	0.669	0.052	0	0.003	0.124	0.389	0.039	0	0.305	0.137	0	0.385
PDE6D	0.003	0.29	0.005	0	0.439	0.001	0	0.065	0.038	0.026	0.304	0	0.194	0.013	0.01	0.024	0.001	0.002	0.084	0.401	0.426	0.296	0.568	0.661	1.221	0.001	0.001	0.016	1.005	0.004	0	1.312	0.051	0.391	0	0.305	0.003	0.001	0.067	0.005	0.002	0.002	0.34	0	0.068	0.39	0.065	0.025	0.652
DIS3L2	0.002	0.102	0.001	0	0.002	0	0.001	0.015	0.07	0.001	0.002	0	0	0.047	0.183	0.038	0.002	0.441	0.001	0.371	0.246	0.001	0.001	0.238	0.001	0.234	0.002	0.033	0.853	0.014	0	0.001	0.022	0.17	0	0.11	0.153	0.111	0.013	0.003	0.143	0.003	0.002	0	0.045	0.368	0.257	0.03	0.3
EIF4E2	0.159	0.165	0.336	0	0.003	0.378	0.001	0.057	0	0.002	0.183	0	0.001	0.004	0.224	0.146	0.145	0.005	0.133	0.389	0.187	0.535	1.106	0.003	0.003	0.003	0.003	0.025	0.003	0.004	0	0.001	0.001	0.439	0	0.157	0.301	0.041	0.055	0.005	0.17	0.323	0.004	0.036	0.046	0.797	0.003	0.029	0.003
EFHD1	0.002	0.002	0.001	0	0.001	0.001	0	0	0	0.001	0.167	0	0.001	0.001	0.001	0.001	0.052	0.001	0.001	0.002	0.003	0.001	0.002	0.002	0.004	0.002	0.001	0	0.001	0.002	0	0.001	0	0.061	0	0.001	0.003	0.002	0.03	0.003	0.002	0.002	0.002	0	0.001	0.436	0.003	0	0.004
GIGYF2	0.169	0.456	0.565	0.04	0.334	0.001	0.002	0.055	0	0.257	0.05	0.022	0.001	0.072	0.164	0.018	0.38	0.002	0.231	0.001	0.193	0.257	0.002	0.241	0.68	0.142	0.581	0.019	0.337	0.023	0	0.002	0.012	0.091	0.054	0.304	0.358	0.244	0.038	0.004	0.391	0.002	0.412	0.001	0.002	0.655	0.531	0.03	0.454
KCNJ13	0.002	0.238	0.007	0	0.462	0.001	0.001	0.002	0	0.001	0.001	0	0.001	0.005	0.012	0.001	0.182	0.001	0.04	0.001	0.19	0.001	0.001	0.002	0.003	0.001	0.002	0	0.003	0.004	0	0.001	0.008	0.002	0	0.001	0.003	0.003	0.025	0.001	0.001	0.003	0.002	0.042	0	0.003	0.005	0	0.002
ATG16L1	0.001	0.181	0.354	0.04	0.002	0.001	0	0.008	0.037	0.001	0.002	0	0.202	0.003	0.002	0.057	0.002	0.002	0.001	0.001	0.358	0.001	0.003	0.669	0.002	0.228	0.002	0.018	0.003	0.018	0	0.002	0.002	0.002	0	0.001	0.266	0.169	0.03	0.365	0.002	0.001	0.002	0	0	0.426	0.191	0	0.003
ARL4C	0.156	0.463	1.52	0	0.001	0.001	0.142	0.064	0.035	0.001	0.36	0.034	0.649	0.015	0.136	0	0.001	0.003	0.486	0.004	0.002	0.001	0.001	0.002	0.001	0.002	0.003	0	0.002	0.003	0	0.001	0	0.001	0.044	0.534	1.075	0.145	0.012	0.331	0.496	0.264	1.166	0.041	0.047	0.001	0.001	0	0.002
AGAP1	0.335	0.162	0.001	0.098	0.651	0.457	0.213	0.016	0.09	0.018	0.555	0	0.204	0.186	0.196	0.032	0.124	0.002	0.001	0.002	0.762	0.933	0.754	1.532	0.002	0.357	0.513	0.025	0.001	0.005	0.038	0.001	0.021	0.423	0	0.137	0.275	0.069	0.007	0.275	0.171	0.165	0.32	0	0.028	1.218	1.219	0.025	0.975
ACKR3	0.002	0.003	0.004	0	0.002	0	0	0	0	0	0.168	0	0.001	0.001	0.001	0.001	0.001	0.438	0.001	0.002	0.003	0.001	0.002	0.003	0.002	0.003	0.002	0	0.003	0.003	0	0.002	0	0.062	0	0.001	0.002	0.001	0	0.002	0.001	0.003	0.001	0	0	0.003	0.003	0	0.001
UBE2F	0.146	0.152	0.559	0	0.003	0.002	0.168	0.032	0.033	0	0.527	0	0.001	0.113	0.081	0	0.126	0.001	0.125	0.001	0.046	0.002	0	0.201	0.024	0.327	0.002	0	0.002	0.529	0	0.003	0	0.437	0	0.002	0.002	0.001	0.047	0.002	0.012	0.445	0.569	0.001	0.002	0.003	0.085	0.028	0.567
SCLY	0.001	0.199	0.002	0	0.002	0.001	0.001	0	0	0.001	0.002	0	0.002	0.001	0.051	0.001	0.003	0.002	0.003	0.386	0.002	0.001	0.001	0.002	0.002	0.002	0.001	0	0.367	0.002	0	0.002	0.001	0.002	0	0.002	0.001	0.002	0.015	0.003	0.001	0.001	0.004	0.04	0	0.396	0.002	0	0.002
ILKAP	0.313	0.229	0.002	0	0.336	0.002	0.001	0.068	0	0	0.002	0	0.255	0.039	0.11	0.107	0.349	0.001	0.144	0.002	0.294	0.263	0.515	0.242	0.002	0.155	0.002	0	0.355	0.001	0.026	0.564	0.031	0.157	0.055	0.103	0.334	0.397	0.03	0.002	0.001	0.111	0	0	0	0.013	0.48	0	0.314
HES6	0.003	0.344	0.006	0	0.001	0	0	0.066	0	0.248	0.002	0	0.002	0.015	0.176	0.049	0.002	0.002	0.039	0.002	0.004	0	0	0.004	0.001	0.001	0.002	0	0.002	0.002	0	0.001	0.002	0.002	0	0.107	0.001	0	0.013	0.003	0.149	0.003	0.003	0	0.001	0	0.006	0	0.004
PER2	0.144	0.124	0.001	0	0.305	0.001	0.001	0.006	0	0.257	0.08	0	0.001	0.046	0.003	0.072	0.001	0.001	0.112	0.001	0.002	0.002	0.003	0.001	0.001	0.002	0.002	0	0.002	0.002	0	0.002	0	0.187	0	0.132	0.003	0.002	0	0.003	0.002	0.001	0.002	0	0.001	0.001	0.002	0	0.002
TRAF3IP1	0.002	0.219	0.003	0	0.001	0.001	0.003	0	0	0.001	0.168	0	0.002	0.002	0.084	0.002	0.002	0.003	0.04	0.393	0.003	0.002	0	0.472	0.002	0.299	0.001	0	0.325	0.001	0.021	0.001	0.032	0.002	0	0.001	0.29	0.17	0	0.001	0.002	0.003	0.002	0	0.001	0.006	0.523	0	0.002
ASB1	0.003	0.248	0.355	0	0.002	0.001	0.001	0.01	0	0.001	0.17	0	0.002	0.046	0.177	0.054	0.002	0.002	0.002	0.001	0.003	0.001	0.001	0.003	0.001	0.002	0.002	0	0.002	0.004	0	0.002	0	0.002	0	0.142	0.136	0.176	0	0.004	0.167	0.003	0.003	0	0.001	0.001	0.006	0	0.001
HDAC4	0.005	0.163	0.001	0	0.002	0.008	0	0.001	0	0.001	0.002	0	0.003	0.112	0.067	0.048	0.024	0.004	0.001	0	0.003	0.266	0.001	0.432	0.003	0.161	0.002	0	0.003	0.002	0	0.002	0.003	0.001	0	0.139	0.291	0.024	0	0.002	0.004	0.004	0.006	0	0	0.001	0.004	0	0.001
NDUFA10	0.181	0.593	0.308	0	0.311	0.529	0.193	0.036	0.021	0.002	0.486	0.062	0.001	0.166	0.391	0.001	0.186	0.296	0.264	0.937	0.228	0.285	0.538	0.683	0.016	0.628	0.729	0.064	0.003	1.163	0.058	0.789	0.121	0.481	0	0.142	0.898	0.541	0.104	0.439	0.319	0.311	0.5	0.057	0.05	0.442	0.695	0.054	0.002
GPC1	0.002	0.822	0.336	0	0.002	0	0	0.053	0	0	0.002	0.025	0.442	0.04	0.138	0.186	0.002	0.002	0.055	0.002	0.123	0.001	0	0.002	0.002	0.001	0.003	0	0.002	0.001	0	0.001	0.001	0.119	0	0.269	0.694	0.378	0.014	0.002	0.002	0.002	0.003	0	0	0.003	0.832	0	0.003
CAPN10	0.002	0.138	0.354	0.04	0.002	0.001	0.001	0.018	0	0	0.002	0	0.001	0.048	0.08	0.005	0.002	0.001	0.001	0.001	0.196	0.001	0.001	0.353	0.001	0.32	0.003	0	0.002	0.002	0	0.002	0	0.001	0	0.001	0.151	0.211	0.015	0.471	0.002	0.177	0.001	0	0.046	0.002	0.518	0	0.19
KIF1A	1.074	1.507	0.002	0.133	0.322	1.014	0.595	0.122	0	0.274	0.475	0.067	0.528	0.433	0.547	0.102	0.157	0.001	0.135	1.027	0.289	0.002	0.56	0.241	1.669	0.489	0.565	0	0.967	0.325	0.043	0.507	0.044	0.48	0.153	0.974	1.463	0.763	0.009	0.001	0.002	0.162	0.708	0.08	0.044	0.003	0.748	0.054	0.864
STK25	0.257	0.636	0.339	0	0.001	0.003	0.557	0.038	0.035	0.001	0.21	0	0.281	0.155	0.318	0.431	0.443	0.512	0.108	0.409	0.142	0.727	0.003	0.433	0.709	0.002	1.16	0.018	1.016	0.001	0	0.493	0.008	0.063	0.086	0.282	0.73	0.208	0.065	0.003	0.142	0.252	0.318	0	0	0.388	0.157	0	0.184
BOK	0.002	0.108	0.002	0	0	0.001	0.001	0.007	0	0.001	0.002	0	0.002	0.021	0.318	0.003	0.001	0.32	0.001	0.001	0.002	0	0.001	0.001	0.001	0.002	0.001	0	0.001	0.003	0	0.002	0	0.001	0	0.001	0.537	0.276	0.038	0.002	0.001	0.002	0.001	0	0	0.002	0.002	0	0.003
ATG4B	0.315	0.664	0.325	0.043	0.304	0.512	0	0.005	0.035	0.001	0.354	0	0.406	0.17	0.387	0.143	0.353	0.004	0.241	0.574	0.353	0.255	0.002	0.244	0.001	0.204	0.001	0.014	0.002	0.542	0.057	0.746	0	0.308	0	0.105	0.494	0.265	0.002	0.005	0.718	0.339	0.318	0	0.074	0.763	0.272	0	0.488
D2HGDH	0.002	0.348	0.004	0	0.322	0.003	0	0.004	0	0.001	0.007	0	0.002	0.09	0.017	0.001	0.213	0.445	0.107	0.001	0.003	0.001	0.001	0.234	0.001	0.001	0.571	0	0.003	0.001	0	0.003	0	0.109	0	0.001	0.182	0.261	0.077	0.003	0.008	0.003	0.003	0.043	0.036	0.001	0.005	0	0.003
TRNT1	0.005	0.056	0.331	0	0.001	0	0	0.053	0	0.001	0.091	0	0.206	0.057	0.002	0.061	0.137	0.002	0.002	0.004	0.174	0.001	0.002	0.001	0.003	0.14	0.002	0	0.309	0.002	0	0.001	0.025	0.001	0	0.285	0.459	0.043	0.025	0.003	0.137	0.001	0.001	0.001	0.001	0.005	0.003	0	0.576
SUMF1	0.002	0.095	0.002	0	0.001	0.001	0	0.014	0	0.001	0.2	0	0.001	0.087	0.047	0.074	0.179	0.325	0.158	0.001	0.002	0.001	0.002	0.202	0	0.157	0.001	0.014	0.002	0.003	0	0.575	0	0.111	0	0.001	0.002	0.001	0.015	0.004	0.133	0.163	0.002	0	0.043	0.001	0.003	0	0.003
LRRN1	0.003	0.002	0.002	0	0.002	0.002	0.001	0	0	0	0.001	0	0.001	0.001	0.003	0.056	0.017	0.003	0.004	0.002	0.002	0.001	0.001	0.001	0.002	0.002	0.002	0	0.002	0.003	0	0.002	0.001	0.052	0	0.001	0.287	0.009	0	0.009	0.002	0.002	0.002	0	0	0.002	0.001	0	0.002
ITPR1	0.002	0.072	0.001	0	0.001	0.483	0	0.003	0	0.001	0.002	0	0.002	0.011	0.001	0.018	0.001	0.003	0.001	0.003	0.004	0.001	0.001	0.233	0.001	0.002	0.002	0	0.003	0.001	0	0.001	0.001	0.001	0	0.001	0.279	0.001	0	0.004	0.002	0.002	0.003	0	0	0.01	0.003	0	0.002
BHLHE40	0.159	0.239	0.866	0.04	0.003	0.002	0.002	0.016	0	0	0.003	0	0.002	0.019	0.003	0.238	0.215	0.002	0.495	0.401	0.002	0.001	0.001	0.002	0.001	0.16	0.001	0.017	0.001	0.002	0	0.542	0	0.063	0	0.373	0.118	0.001	0.112	0.009	0.678	0.001	0.399	0.064	0.066	0.002	0.004	0	0.002
ARL8B	0.171	0.839	0.004	0.042	0.644	0.001	0	0.002	0	0	0.047	0	0.235	0.397	0.41	0.758	0.007	0.002	0.092	0.001	0.234	0.262	0.583	0.001	0.002	0.001	0.003	0	0.003	0.002	0	0.001	0.037	0.148	0	0.113	0.878	0.232	0.033	0.516	0.243	0.51	0.334	0	0.159	0.001	0.782	0	0.002
EDEM1	0.002	0.228	0.002	0	0.331	0.001	0	0.008	0	0.001	0.002	0.022	0.002	0.003	0.114	0.091	0.352	0.003	0.013	0.003	0.158	0.001	0.002	0.002	0.002	0.002	0.003	0	0.002	0.002	0	0.001	0.006	0.001	0.031	0.001	0.12	0.276	0	0.002	0.166	0.003	0.002	0	0.106	0.001	0.536	0	0.005
RAD18	0.002	0.004	0.005	0	0.002	0.001	0.001	0.004	0	0.001	0.002	0	0.001	0.001	0.135	0.181	0.002	0.002	0.002	0.001	0.003	0.003	0.572	0.004	0.001	0.001	0.003	0	0.003	0.002	0	0.002	0	0.001	0	0.001	0.002	0.003	0	0.003	0.002	0.27	0.002	0.039	0.001	0.001	0.003	0	0.191
SRGAP3	0.336	0.227	0.359	0.052	0.001	0.008	0	0.037	0.034	0.233	0.409	0.079	1.033	0.174	0.063	0.038	0.51	0.782	0.035	0.003	0.002	0.002	0.003	0.235	0.001	0.359	0.594	0	0.319	0.002	0	0.534	0	0.271	0.152	1.163	0.985	0.05	0.025	0.482	0.001	0.277	0.331	0	0.001	0.001	0.003	0.029	0.003
THUMPD3	0.002	0.143	0.004	0.039	0.305	0.002	0	0.007	0	0.084	0.19	0	0.001	0.001	0.209	0.117	0.208	0.447	0.258	0.407	0.125	0.298	0.002	0.475	0	0.002	0.003	0	0.003	0.588	0	0.002	0	0.114	0	0.002	0.191	0.004	0.015	0.002	0.002	0.118	0.002	0	0.001	0.001	0.005	0	0.457
SETD5	0.511	0.429	0.001	0.043	0.308	0.002	0.397	0.043	0.037	0.006	0.299	0.024	0.632	0.245	0.547	0.035	0.034	0.649	0.003	0.298	0.35	0.282	1.263	0.675	0.703	0.166	0.52	0.014	0.002	0	0	0.518	0.001	0.353	0	0.417	0.474	0.593	0.072	0.59	0.174	0.155	0.527	0.001	0.001	0.629	0.404	0	0.655
MTMR14	0.158	0.176	0.001	0	0.002	0	0.343	0.005	0	0	0.009	0	0.001	0.08	0.115	0.15	0.327	0.004	0.339	0.003	0.122	0.001	0.001	0.002	0.001	0.001	0.553	0	0.002	0.004	0	0.576	0.032	0.001	0	0.001	0.138	0.001	0.037	0.498	0.138	0.28	0.003	0	0	0.006	0.8	0	0.391
BRPF1	0.002	0.12	0.002	0	0.001	0	0	0.004	0	0	0.001	0	0.657	0.038	0.062	0.009	0.001	0.003	0.002	0.002	0.276	0.001	0.002	0.242	0.002	0.002	0.002	0	0.002	0.586	0	0	0.002	0.002	0	0.001	0.19	0	0	0.005	0.139	0.003	0.351	0	0	0.001	0.001	0.056	0.002
TADA3	0.26	0.103	0.001	0	0.002	0	0.373	0.079	0	0.268	0.013	0	0.002	0.068	0.128	0.106	0.115	0.001	0.15	0.001	0.271	0.277	0.003	0.002	0	0.001	0.595	0.014	0.002	0.001	0.021	0.565	0.053	0.058	0.096	0.001	0.205	0.761	0.051	0.003	0.183	0.509	0.95	0.042	0.001	0.01	0.46	0.029	0.28
EMC3	0.169	0.344	0.357	0	0.002	0.001	0.003	0.049	0	0.095	0.209	0	0.001	0.193	0.277	0.055	0.134	0.004	0.077	0.003	0.083	0.001	0.731	0.232	0.001	0.002	0.003	0	0.651	1.08	0	0.541	0.068	0.318	0.054	0.262	0.232	0.11	0.038	0.005	0.325	0.289	0.314	0	0.043	0.002	0.001	0.029	0.487
SEC13	0.321	0.003	0.002	0.041	0.001	0.001	0.362	0.004	0	0.001	0.002	0	0.001	0.023	0.02	0.247	0.333	0.321	0.104	0.004	0.136	0.001	0.002	0.003	0.031	0.136	0.002	0	0.001	0.537	0	0.001	0	0.207	0	0.001	0.002	0.001	0.075	0.004	0.002	0.155	0.003	0.04	0.074	0.386	0.001	0.029	0.297
SLC6A1	0.002	0.047	0.001	0	0.002	0.004	0	0.01	0	0.094	0.003	0	0.571	0.02	0.047	0.072	0.461	0.002	0.19	0.001	0.002	0.001	0.002	0.002	0.001	0.153	0.001	0	0.002	0.002	0.017	0.001	0	0.001	0	1.204	1.28	0.004	0	0.003	0.002	0.001	0.001	0	0	0	0.002	0	0.001
ATG7	0.003	0.164	0.334	0	0.001	0.001	0.001	0.004	0	0.001	0.166	0	0.001	0.001	0.008	0.138	0.001	0.001	0.062	0.001	0.003	0.002	0	0.002	0.002	0.166	0.004	0	0.368	0.001	0	0.001	0	0.026	0	0.001	0.003	0.323	0.026	0.004	0.004	0.388	0.004	0.042	0.09	0.402	0.001	0	0.002
TAMM41	0.152	0.16	0.328	0	0.002	0	0.001	0.006	0	0	0.002	0	0.002	0.023	0.026	0.191	0.001	0.001	0.063	0.62	0.095	0.001	0.002	0.002	0.002	0.001	0.002	0	0.002	0.003	0	0.002	0.001	0.002	0	0.001	0.136	0.003	0.001	0.003	0.001	0.002	0.002	0	0.045	0.001	0.002	0	0.197
MKRN2	0.162	0.435	0.002	0	0.614	0.002	0	0.039	0	0	0.002	0	0.206	0.095	0.22	0.123	0.002	0.312	0.072	0.004	0.003	0.001	0.001	0.002	0.001	0.003	0.002	0	0.003	0.002	0.047	0.537	0	0.002	0	0.001	0.002	0.141	0.013	0.364	0.216	0.163	0.001	0.038	0	0.003	0.001	0	0.178
RAF1	0.335	0.362	0.003	0.045	0.323	0.454	0.001	0.002	0	0	0.208	0.026	0.003	0.11	0.202	0.075	0.294	0.316	0.115	0.001	0.688	0.279	0.001	0.483	1.186	0.135	0.003	0.023	0.508	0.001	0.025	0.001	0.007	0.436	0	0.135	0.531	0.244	0.013	0.003	0.347	0.005	0.326	0.043	0	0.002	0.573	0.025	0.002
NUP210	0.163	0.497	0.69	0.039	0.002	0.571	0.001	0.016	0.034	0.001	0.001	0.056	0.19	0.091	0.129	0.184	0.002	0.002	0.001	0.001	0.172	0.001	0.002	0.002	0.037	0.14	0.002	0	0.002	0.004	0	0.001	0	0.094	0.054	0.153	0.115	0.001	0.012	0.002	0.002	0.001	0.002	0	0.001	0.003	0.185	0.025	0.004
HDAC11	0.154	0.2	0.005	0	0.001	0.002	0	0.015	0	0	0.001	0.022	0.001	0.044	0.149	0.034	0.144	0.002	0.103	0	0.002	0.001	0.002	0.003	0.001	0.002	0.002	0	0.003	0.003	0	0.001	0	0.166	0	0.135	0.142	0.142	0.014	0.005	0.001	0.002	0.003	0	0	0.001	0.001	0	0.002
FBLN2	0.002	0.002	0.003	0	0.002	0.001	0	0	0	0.001	0.002	0	0.002	0.001	0.002	0.002	0.001	0.003	0.001	0.003	0.003	0.002	0.003	0.001	0.001	0.002	0.002	0	0.002	0.001	0	0.002	0	0.002	0	0.002	0.002	0.001	0.001	0.003	0.003	0.002	0.004	0	0.001	0.002	0.001	0	0.002
XPC	0.167	0.141	0.001	0	0.001	0.001	0.001	0.049	0.033	0.107	0.007	0	0.202	0.031	0.228	0.092	0.168	0.488	0.097	0.001	0.121	0.259	0.002	0.234	0.01	0.411	0.53	0	0.001	0.002	0	0.001	0.005	0.156	0.125	0.136	0.308	0.39	0.075	0.003	0.139	0.003	0	0	0	0.008	0.509	0	0.004
SLC6A6	0.746	0.178	1.052	0	1.614	0.471	0.006	0.048	0.035	0.219	0.744	0.022	0.682	0.254	0.163	0.028	0.207	1.88	0.456	2.22	1.56	1.702	1.639	2.934	1.464	1.712	1.174	0.09	2.221	1.662	0.079	1.575	0.116	0.493	0.122	0.382	0.65	0.147	0.185	0.469	0.305	0.352	0.391	0.073	0.121	0.894	2.467	0.058	0.763
CCDC174	0.306	0.088	0	0	0.001	0	0	0.062	0	0	0.344	0	0.202	0.054	0.06	0.135	0.174	0.003	0.089	0.001	0.081	0.001	0.002	0.236	0	0.001	0.591	0.017	0.002	0.002	0.023	0.565	0.001	0.002	0	0.262	0.002	0.139	0.031	0.002	0.15	0.001	0.515	0	0.086	0.001	0.18	0.029	0.186
NR2C2	0.321	0.005	0.003	0	0.002	0.002	0	0	0	0	0.16	0	0.001	0.005	0.002	0.144	0.001	0.001	0.005	0.002	0.093	0.002	0.002	0.002	0.001	0.001	0.001	0.017	0.002	0.002	0	0.002	0	0.001	0	0.157	0.002	0.159	0	0.002	0.002	0.002	0.002	0.041	0	0.016	0.504	0	0.001
MRPS25	0.63	0.29	0.35	0.04	0.617	0.466	0.001	0.016	0	0.003	0.324	0.031	0.002	0.259	0.187	0.146	0.266	0.308	0.007	0.933	0.538	0.369	0.001	0.596	0.035	0.723	0.001	0.042	0.694	0.001	0.033	0.769	0.032	0.276	0.06	0.183	0.638	0.212	0.031	0.002	0.001	0.345	0.001	0.041	0.049	0.545	0.617	0	0.621
CAPN7	0.328	0.125	0.002	0.08	0.001	0	0.001	0.008	0	0.259	0.003	0.022	0.002	0.02	0.229	0.017	0.214	0.459	0.178	0.36	0.533	0.002	0.003	0.669	0.002	0.173	0.509	0.049	0.357	0.551	0	1.51	0.025	0.353	0.105	0.277	0.003	0.238	0.051	0.445	0.346	0.258	0.002	0.001	0.031	0.386	0.743	0	0.584
SH3BP5	0.302	0.242	0.324	0	0.322	0.001	0.001	0.028	0	0.001	0.001	0	0.275	0.013	0.042	0.014	0.001	0.632	0.095	0.003	0.12	0.001	0.002	0.002	0.003	0.002	0.003	0	0.001	0.001	0	0.002	0.001	0.06	0	0.001	0.281	0.192	0.124	0.004	0.001	0.002	0.002	0	0.041	0.44	0.218	0	0.003
METTL6	0.174	0.129	0.327	0	0.314	0.439	0.001	0.008	0	0	0.106	0	0.001	0.041	0.041	0.133	0.002	0.002	0.002	0.001	0.252	0.001	0.002	0.002	0.001	0.002	0.514	0	0.362	0.003	0	0.565	0	0.002	0	0.001	0.004	0.164	0	0.006	0.005	0.174	0.003	0	0	0.003	0.22	0.029	0.001
EAF1	0.003	0.338	0.351	0	0.001	0.001	0.001	0.014	0	0.002	0.002	0	0.002	0.015	0.366	0.107	0.004	0.32	0.182	0.401	0.094	0.001	0.002	0.234	0.002	0.003	0.002	0.017	0.001	0.004	0	0.002	0.032	0.001	0	0.246	0.146	0.257	0.014	0.467	0.179	0.269	0.002	0.079	0.029	0.008	0.546	0	0.303
HACL1	0.163	0.108	0.003	0	0.002	0.413	0.001	0.008	0	0.057	0.361	0	0.19	0.004	0.063	0	0.001	0.003	0.001	0.002	0.084	0	0.001	0.002	0.688	0.208	0.529	0	0.001	0.003	0	0.003	0.015	0.054	0	0.001	0.286	0.001	0	0.458	0.002	0.003	0.001	0.041	0	0.002	0.003	0	0.18
BTD	0.003	0.002	0.002	0	1.119	0.001	0.001	0.016	0.083	0.001	0.064	0	0.001	0.015	0.157	0.029	0.002	0.001	0.081	0.001	0.849	0.001	0.492	0.431	0.75	0.663	0.004	0	0.805	0	0	0.555	0.031	0.001	0	0.129	0.141	0.013	0.01	0.002	0.179	0.158	0.002	0.002	0.002	0.439	0.458	0.029	0.001
ANKRD28	0.001	0.229	0.001	0	0.004	0.003	0	0.006	0.034	0.001	0.194	0.056	0.002	0.025	0.144	0.011	0.158	0.004	0.029	0	0.003	0.001	0.001	0.207	0.003	0.169	0.001	0	0.002	0.002	0	0.003	0.001	0.002	0	0.141	0.494	0.271	0.025	0.001	0.001	0.124	0.001	0.041	0.044	0.002	0.571	0	0.189
PLCL2	0.003	0.251	0.003	0	0.001	0.001	0	0.002	0	0.001	0.002	0	0.002	0.045	0.001	0.001	0.002	0.003	0.017	0.002	0.002	0	0.001	0.002	0.001	0.001	0.002	0	0.002	0.003	0	0.004	0	0.002	0	0.001	0.141	0.001	0.015	0.003	0.001	0.002	0.001	0	0.001	0.002	0.003	0	0.002
TBC1D5	0.158	0.559	0.002	0.056	0.328	0.489	0.001	0.016	0	0.001	0.002	0	0.001	0.06	0.315	0.118	0.001	0.976	0.167	0.002	0.249	0.267	0.001	0.577	0.483	0.165	0.582	0	0.003	0.588	0.032	0	0	0.001	0	0.002	0.003	0.288	0.054	0.002	0.179	0.174	0.395	0	0.081	0.002	0.123	0	0.001
RAB5A	0.318	0.456	0.003	0	0.765	0.455	0	0.071	0	0.001	0.377	0	0.839	0.01	0.21	0.095	0.305	0.003	0.166	0.393	0.458	0.361	1.09	0.002	0.003	0.611	1.112	0.03	0.002	0.002	0	0.003	0.014	0.33	0.055	0.108	0.129	0.203	0.104	0.358	0.183	0.111	0.342	0.073	0.001	0.008	0.854	0	0.188
KAT2B	0.318	0.123	0.002	0	0.002	0.011	0.134	0	0	0.002	0.246	0	0.193	0.01	0.152	0.106	0.001	0.003	0.216	0.401	0.002	0.295	0.578	0.583	0.001	0.003	0.003	0.019	0.002	0.012	0	0.003	0.014	0.217	0	0.001	0.001	0.191	0.016	0.003	0.003	0.002	0.323	0.041	0.001	0.002	0.626	0	0.6
NKIRAS1	0.389	0.243	0.315	0.039	0.002	0	0	0.063	0.034	0.001	0.209	0	0.001	0.166	0.067	0.129	0.267	0.002	0.001	0	0.365	0.001	0.578	0.769	0	0.001	0.514	0.014	0.702	0.001	0	0.566	0.044	0.162	0	0.131	0.396	0.286	0.015	0.004	0.002	0.001	0.002	0	0.044	0.006	0.496	0.026	0.291
NR1D2	0.304	0.282	0.323	0.062	0.436	0.238	0.378	0.007	0.054	0.001	0.387	0	0.001	0.192	0.301	0.09	0.15	0.002	0.1	0.383	0.642	0.001	0.001	0.773	0.001	0.352	1.094	0.019	0.001	0.002	0	0.579	0.015	0.209	0	0.511	0.864	0.201	0.084	0.476	0.472	0.002	0.001	0.038	0.131	0.429	0.927	0.041	0.002
THRB	0.144	0.012	0.001	0	0.001	0.001	0.001	0.003	0	0	0.001	0	0.207	0.011	0.107	0.06	0.162	0.002	0.023	0.002	0.245	0.001	0.556	1.602	0.002	0.449	0.802	0	0.001	0.003	0	0	0.029	0.11	0	0.131	0.534	0.001	0.03	0.46	0.002	0.001	0.396	0.038	0.044	0.001	0.045	0	0.499
TOP2B	0.567	0.724	0.687	0.042	0.556	0.864	0.392	0.001	0.038	0.006	0.196	0	0.516	0.134	0.243	0.117	0.375	0.002	0.222	1.51	1.16	0.567	1.045	0.289	0.013	0.806	0.002	0.088	0.495	1.395	0	0.001	0.028	0.281	0.084	0.628	0.244	0.015	0.125	0.735	0.155	0.089	0.001	0.062	0.073	0.846	1.852	0.065	0.138
NGLY1	0.165	0.194	0.002	0	0.002	0.001	0.219	0.002	0	0.255	0.001	0	0.002	0.07	0.081	0.066	0.16	0.002	0.151	0.004	0.397	0.001	0.002	0.002	0	0.001	0.002	0	0.312	0.002	0.027	0.002	0.03	0.346	0	0.001	0.118	0.113	0.035	0.468	0.002	0.188	0.002	0.001	0	0.002	1.015	0.026	0.401
OXSM	0.001	0.071	0.004	0	0.001	0.001	0.002	0.014	0	0.001	0.002	0	0.001	0.029	0.001	0.209	0.002	0.002	0.001	0.002	0.198	0.006	0.002	0.001	0.003	0.32	0.003	0	0.003	0.002	0	0.536	0	0.063	0	0.001	0.144	0.033	0.031	0.003	0.002	0.002	0.003	0	0.001	0.002	0.001	0	0.004
SLC4A7	0.002	0.285	0.303	0	2.022	0.004	0	0	0.124	0.083	0.294	0.027	0.601	0.008	0.138	0.062	0.62	0.001	0.385	1.674	1.141	1.345	0.751	1.358	1.606	1.555	1.005	0.061	1.389	0.562	0.083	1.289	0.148	1.027	0	0.263	0.827	0.003	0.02	0.001	0.269	0.527	0.959	0	0.042	0	1.071	0	0.648
EOMES	0.001	0.232	0.004	0	0.003	0.001	0.348	0.007	0	0	0.001	0	0.002	0.001	0.049	0.065	0.132	0.001	0.003	0.002	0.003	0.002	0.001	0.002	0	0.001	0.003	0	0.002	0.001	0	0.001	0.003	0.001	0	0.001	0.234	0.002	0	0.003	0.002	0.002	0.004	0	0.001	0.229	0.004	0	0.001
RBMS3	0.002	0.001	0.001	0	0.003	0.001	0	0	0	0.001	0.001	0	0.001	0.005	0.002	0.23	0.001	0.739	0.001	0.001	0.002	0	0.002	0.003	0.002	0.001	0.002	0	0.002	0.001	0	0.002	0	0.002	0	0.001	0.284	0.003	0.114	0.003	0.001	0.002	0.002	0	0	0.016	0.003	0	0.002
TGFBR2	0.395	0.002	0.001	0	0.001	0.446	0.002	0	0	0.001	0.001	0	0.001	0.001	0.002	0.001	0.001	0.448	0.089	0.002	0.001	0.001	0.001	0.001	0.001	0.001	0.003	0	0.003	0.002	0	0.001	0	0.002	0	0.002	0.002	0.001	0.103	0.002	0.148	0.251	0.003	0.001	0.119	0.001	0.006	0	0.003
STT3B	0.652	0.357	0.671	0	0.312	0.001	0.006	0.004	0.072	0.096	0.239	0	0.458	0.112	0.046	0.084	0.135	0.335	0.228	0.385	0.609	0.002	0.559	1.155	0.001	0.27	0.001	0	0.31	0.592	0.047	0.56	0	0.353	0.048	0.209	0.144	0.044	0.023	0.349	0.004	0.002	0.002	0.037	0.086	0.411	0.268	0	0.189
OSBPL10	0.002	0.181	0.002	0	0.001	0.001	0.001	0.012	0	0.001	0.107	0	0.001	0.016	0.042	0.029	0.381	0.636	0.001	0.001	0.003	0.001	0.002	0.231	0.002	0.001	0.002	0	0.002	0.002	0.022	0.001	0	0.001	0	0.001	0.002	0.007	0.023	0.006	0.002	0.003	0.003	0	0	0.003	0.003	0	0.002
CNOT10	0.002	0.214	0.003	0	0.308	0.001	0.001	0.013	0	0	0.068	0	0.002	0.046	0.089	0.113	0.018	0.319	0.083	0.378	0.001	0	0.001	0.002	0	0.16	0.002	0	0.001	0.005	0	0.548	0.008	0.062	0	0.137	0.137	0	0.027	0.004	0.003	0.002	0.003	0	0.029	0.442	0.31	0	0.003
GLB1	0.251	0.382	0.003	0	0.62	0	0.348	0.017	0	0	0.001	0	0.001	0.001	0.056	0.052	0.032	0.003	0.001	0.002	0.003	0.39	0.002	0.003	0.52	0.002	0.585	0	0.002	0.578	0.021	0.002	0.001	0.11	0	0.001	0.294	0.382	0.001	0.373	0.003	0.374	0.003	0.042	0.001	0.012	0.005	0	0.596
CRTAP	0.164	0.666	0.002	0	0.001	0.001	0	0.007	0	0	0.002	0.023	0.336	0.136	0.191	0.073	0.014	0.434	0.222	0.664	0.482	0.562	0.509	0.241	0.001	0.002	0.001	0	0.002	0.023	0.025	0.002	0.001	0.245	0	0.162	0.488	0.211	0.149	0.586	0.257	0.727	0.009	0.042	0.09	0.002	0.15	0	0.183
FBXL2	0.149	0.256	0.002	0	0.003	0.001	0.001	0.01	0	0	0.006	0.022	0.397	0.076	0.085	0.192	0.029	0.002	0.001	0.002	0.279	0.001	0.002	0.231	0.701	0.002	0.002	0	0.001	0.417	0.027	0.002	0.003	0.002	0	0.002	0.002	0.319	0.03	0.002	0.002	0.001	0.002	0	0	0.001	0.004	0	0.001
UBP1	0.31	0.116	0.004	0	0.002	0	0.002	0.001	0	0.003	0.177	0	0.205	0.018	0.038	0.111	0.018	0.76	0.002	0.001	0.302	0.554	0.004	0.002	0.001	0.261	0.003	0.014	0.328	0.007	0	0.001	0.006	0.002	0	0.002	0.33	0.139	0.016	0.003	0.007	0.123	0.34	0.041	0.048	0.018	0.531	0	0.003
CLASP2	0.395	1.27	0.937	0.057	1.114	0.038	0.17	0.1	0.034	0.001	0.608	0.023	1.009	0.314	0.379	0.242	0.35	0.007	0.278	0.405	0.659	0.368	0.544	0.96	2.089	1.177	0.53	0.077	0.628	1.096	0.05	0.001	0.14	0.636	0.092	0.667	1.203	0.376	0.094	0.003	0.144	0.149	0.409	0	0.089	0.645	1.935	0.082	0.967
MLH1	0.298	0.005	0.358	0	0.003	0.002	0	0.008	0	0.001	0.174	0	0.001	0.001	0.127	0.003	0.002	0.001	0.06	0.645	0.002	0	0.001	0.244	0.003	0.144	0.003	0	0.003	0.006	0	0.001	0	0.003	0.053	0.24	0.231	0.002	0.015	0.361	0.001	0.003	0.002	0.042	0	0.435	0.192	0.026	0.411
LRRFIP2	0.455	0.172	0.322	0.036	0.758	0.001	0	0.052	0.035	0	0.069	0	0.001	0.002	0.358	0.246	0.368	0.003	0.2	0.002	0.183	0.001	1.092	0.234	0.002	0.272	0.002	0	0.316	0.462	0	0.004	0.005	0.789	0.041	0.262	0.002	0.45	0.05	0.003	0.002	0.002	0.001	0	0.001	0	0.386	0	0.3
GOLGA4	1.05	0.394	0.513	0	1.451	0.483	0.001	0.052	0	0.146	0.284	0.025	0.294	0.218	0.189	0.292	0.332	0.858	0.383	0.811	1.114	0.744	1.04	1.245	1.687	1.252	1.407	0.058	0.334	0.547	0.065	0.818	0.169	0.262	0.159	0.576	0.851	0.182	0.061	0.338	0.003	0.305	0.003	0	0.001	1.089	1.07	0.029	0.331
CTDSPL	0.002	0.193	0.003	0	0.002	0	0	0.014	0	0	0.001	0	0.001	0.126	0.054	0.001	0.002	0.32	0.001	0.001	0.003	0.001	0.003	0.001	0.001	0.001	0.001	0	0.002	0.002	0	0.004	0	0.002	0	0.002	0.191	0.005	0.016	0.001	0.003	0.003	0.001	0	0	0.439	0.003	0	0.004
MYD88	0.002	0.003	0.333	0	0.002	0.001	0.001	0.011	0	0.001	0.002	0	0.195	0.001	0.002	0.001	0.003	0.328	0.089	0.002	0.003	0.001	0.001	0.002	0.003	0.002	0.003	0	0.002	0.002	0	0.003	0.002	0.002	0	0.001	0.001	0.003	0.035	0.365	0.004	0.259	0.004	0	0.001	0.005	0.002	0	0.002
ACVR2B	0.002	0.005	0.003	0	0.315	0.001	0.001	0.049	0.033	0.251	0.001	0	0.001	0.03	0.002	0	0.289	0.005	0.061	0.003	0.305	0.303	0.002	0.002	0.002	0.295	0.001	0	0.002	0.001	0	0.002	0.022	0.002	0	0.002	0.482	0.181	0	0.003	0.003	0.002	0.002	0	0	0.002	0.005	0	0.002
WDR48	0.003	0.415	0.335	0	0.001	0.002	0.001	0.01	0	0.242	0.002	0	0.274	0.089	0.065	0.123	0.013	0.001	0.091	0.001	0.002	0	0.001	0.002	0.53	0.002	0.002	0	0.365	0.574	0	0.003	0	0.001	0	0.273	0.813	0.26	0	0.004	0.004	0.165	0.001	0	0.001	0.007	0.685	0	0.002
GORASP1	0.501	0.224	0.348	0	0.002	0.002	0.001	0.006	0	0.001	0.089	0.022	0.002	0.007	0.046	0.13	0.001	0.488	0.001	0.372	0.002	0.001	0.002	0.004	0.001	0.282	0.585	0	0.001	0.002	0.027	0.003	0	0.001	0.096	0.002	0.003	0.004	0.016	0.814	0.002	0.002	0.386	0	0.001	0.009	0.003	0	0.001
CSRNP1	0.002	0.131	0.723	0	0.001	0	0.001	0.01	0	0	0.001	0.025	0.001	0.001	0.077	0.072	0.001	0.005	0.44	0.001	0.187	0.001	0.541	0.002	0.002	0.002	0.002	0	0.002	0.002	0	0.003	0	0.002	0	0.001	0.002	0.004	0.055	1.037	0.188	0.003	0.351	0.13	0.123	0.001	0.005	0	0.003
SLC25A38	0.002	0.28	0.349	0	0.329	0.001	0.001	0.01	0	0	0.003	0	0.001	0.038	0.159	0.024	0.151	0.002	0.003	0.001	0.208	0.258	0.002	0.003	1.019	0.002	0.706	0	0.003	0.003	0	0.001	0.003	0.003	0	0.001	0.002	0.002	0.033	0.003	0.003	0.277	0.011	0	0	0.376	0.734	0	0.183
EIF1B	1.128	1.052	0.29	0	0.75	0.525	0.003	0.283	0.054	0.113	0.262	0.022	0.439	0.319	0.664	0.745	0.391	0.003	0.352	0.84	0.961	0.524	1.067	0.448	0.764	0.702	0.002	0.046	1.129	0.419	0.021	0.545	0.341	0.903	0	0.803	0.693	0.635	0.141	0.802	0.172	0.273	0.488	0.133	0.203	0.008	0.028	0.056	1.297
CTNNB1	0.702	1.095	0.001	0	0.002	0.017	0.001	0.053	0.13	0.001	0.086	0	0.211	0.067	0.189	0.008	0.267	0.434	0.282	0.407	0.002	0	0.002	0.464	0.002	0.231	0.736	0	0.377	0.002	0	0.547	0	0.328	0.046	0.413	0.699	0.513	0.099	0.002	0.55	0.159	0.403	0	0.053	0.001	0.534	0	0.71
TRAK1	0.315	0.214	0.002	0	1.403	0	0	0.071	0.073	0.036	0.354	0	0.773	0.103	0.183	0.109	0.003	0.559	0.284	0.391	0.814	0.792	0.003	0.555	0.714	0.724	1.798	0.045	1.087	1.099	0.026	1.513	0.145	0.226	0	0.28	0.132	0.22	0.044	0.461	0.274	0.001	0.002	0	0.048	0.002	1.62	0.028	0.588
CCK	0.001	0.003	0.003	0	0.002	0.002	0.001	0.004	0	0.001	0.001	0	0.001	0.008	0.001	0.001	0.001	0.001	0.001	0.004	0.094	0.001	0.001	0.002	0.001	0.002	0.582	0	0.362	0.006	0	0.001	0.001	0.003	0	0.002	0.289	0.009	0	0.005	0.001	0.003	0.002	0	0.001	0.002	0.004	0	0.4
NKTR	1.061	0.45	0.002	0.041	1.133	1.1	0.007	0.048	0	0.045	0.468	0.064	0.207	0.263	0.393	0.149	1.246	0.735	0.111	0.922	0.62	0.001	1.33	1.239	1.27	0.912	0.003	0.065	0.002	1.052	0.05	0.001	0.047	0.781	0.13	0.438	0.77	0.329	0.053	0.794	0.152	0.754	0.001	0	0.07	1.313	1.199	0.068	0.971
ZBTB47	0.002	0.209	0.337	0	0.002	0.002	0.001	0.005	0.036	0	0.006	0	0.002	0.167	0.163	0.112	0.199	0.002	0.034	0.001	0.003	0.001	0.001	0.43	0.001	0.137	0.001	0	0.001	0.003	0	0.001	0	0.001	0	0.002	0.286	0.186	0.001	0.001	0.002	0.004	0.006	0	0	0.001	0.003	0	0.187
SNRK	0.403	0.223	0.003	0.038	0.304	0.008	0.001	0.019	0	0.002	0.271	0	0.001	0.054	0.087	0.08	0.151	0.002	0.031	0.001	0.099	0.002	0.002	0.463	0.001	0.002	0	0	0.001	0.001	0	0.001	0.021	0.118	0	0.239	0.399	0.265	0	0.003	0.365	0.115	0.003	0.001	0	0.002	0.504	0	0.003
ANO10	0.002	0.229	0.002	0	0.003	0.017	0.001	0.06	0	0.001	0.003	0	0.19	0.025	0.119	0.12	0.192	0.002	0.098	0.001	0.004	0.253	0.511	0.233	0.002	0.001	0.002	0	0.002	0.001	0	0.002	0	0.123	0	0.002	0.279	0.433	0.029	0.001	0.181	0.004	0.006	0	0.001	0.005	0.002	0	0.004
TCAIM	0.147	0.117	0.356	0.04	0.002	0.443	0.483	0.024	0	0	0.18	0	0.247	0.122	0.089	0.001	0.171	0.002	0.003	0.001	0.186	0.007	0.002	0.002	0.001	0.279	0.004	0	0.005	0.002	0.022	0	0.044	0.053	0	0.001	0.442	0.365	0.052	0.347	0.003	0.003	0.002	0	0.042	0.003	0	0	0.309
KIAA1143	0.152	0.368	0.353	0	0.002	0.001	0.165	0.012	0.036	0	0.008	0	0.641	0.051	0.213	0.186	0.203	0.002	0.071	0.615	0.272	0.002	0.002	0.438	0.002	0.132	0.593	0	0.003	0.001	0	0.004	0	0.002	0.001	0.001	0.144	0.291	0.042	0.803	0.003	0.55	0.374	0	0.002	0.005	0.001	0	0.002
EXOSC7	0.161	0.358	0.003	0.039	0.002	0.001	0	0.028	0	0	0.008	0	0.002	0.198	0.043	0.015	0.166	0.312	0.063	0.002	0.13	0.001	0.002	0.246	0.002	0.19	0.58	0	0.002	0.002	0	0.001	0.036	0.16	0	0.001	0.003	0.026	0.015	0.459	0.182	0.002	0.001	0	0.001	0.001	0.001	0.055	0.002
CLEC3B	0.002	0.003	0.006	0	0.001	0.001	0.002	0	0	0.001	0.002	0	0.002	0.001	0.002	0.002	0.009	0.002	0.056	0.002	0.003	0.002	0	0.001	0.001	0.002	0.002	0	0.002	0.001	0	0.002	0	0.001	0	0.001	0.002	0.003	0	0.005	0.002	0.002	0.002	0	0	0.001	0.002	0	0.001
SACM1L	0.15	0.52	0.355	0.038	0.002	0.001	0.001	0.032	0.033	0	0.172	0	0.002	0.168	0.036	0.141	0.003	0.317	0.147	0.399	0.26	0.001	0.002	0.471	0.568	0.14	0.002	0	0.002	0.002	0.022	0.003	0.001	0.041	0.05	0.001	0.655	0.459	0.026	0.004	0.139	0.168	0.324	0.038	0.071	0.006	0.969	0.029	0.184
FYCO1	0.153	0.21	0.002	0	0.001	0.002	0.002	0.003	0	0.004	0.002	0	0.002	0.002	0.002	0.001	0.197	0.329	0.002	0.001	0.365	0.293	0.503	0.629	0.001	0.002	0.587	0	0.001	0.014	0.021	0.003	0.002	0.279	0	0.001	0.003	0.001	0	0.005	0.187	0.119	0.003	0	0.002	0.006	0.646	0.029	0.188
NBEAL2	0.001	0.129	0.004	0	0.002	0.001	0.001	0.003	0	0	0.001	0	0.001	0.023	0.025	0.126	0.002	0.003	0.063	0.001	0.27	0.001	0.001	0.002	0.003	0.002	0.002	0	0.003	0.002	0	0	0.002	0.061	0	0.001	0.002	0.001	0	0.001	0.001	0.163	0.329	0	0	0.006	0.003	0	0.003
KLHL18	0.636	0.352	0.351	0	0.001	0.525	0.001	0.071	0.037	0	0.704	0.026	0.003	0.022	0.031	0.102	0.024	0.003	0.149	0.59	0.291	0.84	0.004	0.763	0.002	0.359	0.002	0	0.439	0.001	0	0.002	0.095	0.193	0.057	0.134	0.002	0.003	0.014	0.583	0.222	0.002	0.412	0.041	0	0.585	0.521	0.024	0.735
PTPN23	0.002	0.298	0.339	0	0.001	0	0	0.015	0	0	0.209	0	0.41	0.043	0.08	0.019	0.006	0.781	0.008	0.001	0.002	0.264	0.002	0.002	0.002	0.002	0.567	0	0.001	0.003	0	0.565	0	0.119	0	0.001	0.002	0.133	0.014	0.002	0.002	0.005	0.005	0	0.087	0.002	0.001	0	0.193
SCAP	0.354	0.204	0.683	0.043	0.001	0	0.001	0.009	0	0.001	0.182	0	0.872	0.114	0.086	0.172	0.143	0.001	0.166	0.001	0.258	0.31	0.003	0.248	0.015	0.338	0.595	0	0.34	0.003	0	0.798	0.004	0.001	0.001	0.49	0.687	0.069	0.041	0.006	0.004	0.001	0.32	0	0.042	0.002	0.821	0	0.141
SMARCC1	0.147	0.146	0.367	0	0.003	0.439	0.366	0.021	0	0.009	0.039	0	0.205	0.005	0.077	0	0.003	0.001	0.132	0.4	0.276	0.001	0.582	0.244	0.465	0.138	0.003	0.015	0.79	0.545	0	0.001	0.003	0.178	0.053	0.152	0.117	0.286	0.015	0.002	0.003	0.156	0.003	0	0	0.001	0.673	0	0.491
DHX30	0.333	0.413	0.326	0	0.003	0.507	0.413	0.052	0	0.126	0.053	0.023	0.328	0.246	0.191	0.133	0.799	0.001	0.164	0.937	0.463	0.252	0.509	0.901	0.55	0.468	0.598	0	0.941	0.003	0.022	0	0.067	0.966	0.055	0.136	0.457	0.2	0.023	0.005	0.276	0.003	0.713	0	0.067	0.018	1.314	0.026	0.571
PFKFB4	0.161	0.003	0.001	0	0.002	0.001	0.001	0.013	0	0.001	0.002	0	0.001	0.001	0.044	0.035	0.002	0.004	0.002	0.002	0.003	0.002	0.542	0.002	0.001	0.001	0.001	0	0.003	0.004	0	0.002	0	0.002	0	0.14	0.117	0.013	0	0.003	0.003	0.156	0.003	0	0.029	0.001	0.005	0	0.187
CELSR3	0.002	0.071	0.007	0	0.001	0.001	0.001	0.005	0.034	0.001	0.002	0	0.449	0.037	0.083	0.026	0.001	0.002	0.001	0.005	0.095	0.263	0.001	0.002	0.001	0.325	0	0	0.36	0.003	0	0.002	0.005	0.003	0	0.247	0.003	0.562	0.001	0.004	0.167	0.003	0.003	0	0.001	0.001	0.837	0	0.003
NCKIPSD	0.146	0.035	0	0	0.003	0.003	0.001	0.014	0	0.001	0.073	0	0.002	0.029	0.065	0.084	0.152	0.002	0.001	0.001	0.003	0.001	0.002	0.234	0.002	0.002	0.001	0	0.002	0.003	0	0.002	0	0.06	0	0.368	0.122	0	0.034	0.367	0.173	0.002	0.003	0	0.001	0.002	0.002	0	0.002
IP6K2	0.671	0.321	0.003	0	0.641	0.003	0.544	0.077	0.037	0.001	0.491	0	0.001	0.096	0.137	0.06	0.143	0.001	0.012	0.97	0.164	0.001	0.002	0.425	0.001	1.02	0.515	0.035	0.002	0.493	0.027	0.563	0.001	0.325	0.001	0.383	0.338	0.002	0.068	0.831	0.165	0.275	0.713	0.039	0.061	0.001	0.521	0.046	0.153
PRKAR2A	0.005	0.282	0.003	0	0.318	0.683	0	0.012	0.035	0.079	0.006	0	0.192	0.092	0.303	0.069	0.007	0.001	0.001	0.002	0.537	0.001	0.562	0.53	0.001	0.296	1.079	0.024	0.002	0.521	0	0.001	0	0.204	0.053	0.001	0.298	0.391	0.036	0.459	0.001	0.002	0.002	0	0.072	0.008	1.159	0	0.823
SLC25A20	0.002	0.013	0.003	0	0.002	0.001	0	0	0	0.001	0.002	0	0.002	0.028	0.062	0.09	0.002	0.004	0.001	0.003	0.002	0.002	0.002	0.234	0.002	0.002	0.002	0	0.002	0.004	0	0.001	0.001	0.001	0	0.001	0.002	0.001	0.025	0.003	0.001	0.001	0.004	0	0	0.013	0.528	0	0.002
WDR6	0.251	0.807	0.001	0.045	0.758	0.001	0	0.009	0.068	0.002	0.26	0.023	0.21	0.158	0.193	0.082	0.304	0.438	0.073	0.565	0.174	0.574	0.52	0.554	0.439	0.551	0.744	0.013	0.506	1.062	0.053	0.801	0	0.435	0	0.512	0.329	0.001	0.095	0.002	0.54	0.25	0.324	0	0.001	0.549	0	0.055	0.661
QRICH1	0.16	0.283	0.364	0	0.001	0.001	0.178	0.001	0	0.005	0.001	0	0.204	0.043	0.099	0.149	0.281	0.326	0.181	0.392	0.456	0.261	0.002	0.198	0.735	0.162	0.001	0	0.003	0.389	0	0.002	0.001	0.219	0	0.001	0.002	0.285	0.069	0.357	0.183	0.16	0.01	0	0	0.021	1.484	0	0.474
USP19	0.164	0.631	0.002	0	0.308	0.002	0	0.003	0	0.001	0.001	0.026	0.264	0.006	0.119	0.053	0.314	0.441	0.064	0.001	0.08	0.001	0.001	0.002	0.001	0.002	0.003	0	0.003	0.003	0	0.001	0.003	0.096	0	0.002	0.54	0.002	0.001	0.008	0.002	0.005	0.012	0	0.001	0.004	0.533	0.028	0.002
NICN1	0.002	0.382	0.004	0	0.001	0.001	0.001	0.015	0.071	0.004	0.001	0	0.249	0.135	0.167	0.143	0.143	0.001	0.017	0.402	0.004	0.001	0.002	0.004	0.001	0.001	0.002	0	0.004	0.003	0	0.001	0	0.11	0	0.138	0.137	0.005	0.03	0.001	0.139	0.004	0.002	0	0	0.001	0.203	0	0.003
DAG1	0.001	0.079	0.004	0	0.002	0	0.001	0.024	0	0.001	0.001	0	0.001	0.071	0.012	0.089	0.01	0.002	0.098	0.405	0.004	0.261	0.002	0.586	0.001	0.156	0.511	0	0.001	0.003	0	0.002	0.002	0.167	0	0.002	0.152	0.092	0.029	0.003	0.002	0.001	0.002	0	0	0.001	0.001	0	0.002
BSN	0.002	0.165	0.003	0	0.002	0.001	0.001	0.013	0	0	0.002	0	0.001	0.051	0.094	0.227	0.002	0.002	0.002	0.001	0.002	0.001	0.001	0.001	0.002	0.164	0	0.016	0.001	0.002	0	0.523	0.001	0.109	0	0.159	0.477	0.259	0	0.001	0.002	0.002	0.001	0	0.028	0.001	0.005	0	0.171
APEH	0.002	0.231	0.676	0	0.002	0.001	0	0.048	0	0.001	0.009	0.027	0.331	0.073	0.112	0.049	0.189	0.314	0.264	0.003	0.001	0.238	0.002	0.443	0.001	0.163	0.004	0	0.002	0.001	0	0.004	0.001	0.057	0	0.245	0.002	0.214	0.01	0.002	0.141	0.003	0.32	0.001	0.07	0.006	0.151	0.055	0.188
RNF123	0.002	0.348	0.004	0	0.002	0.001	0.001	0	0	0.001	0.188	0.026	0.189	0.001	0.026	0.22	0.003	0.002	0.004	0.633	0.434	0.649	0.001	0.002	0.001	0.001	0.001	0	0.002	0.002	0	0.002	0	0.002	0	0.001	0.291	0.013	0.001	0.001	0.002	0.001	0.001	0	0.03	0.001	0.518	0	0.002
IP6K1	0.002	0.223	0.003	0	0.313	0.003	0	0.006	0.033	0.001	0.107	0.032	0.195	0.114	0.127	0.066	0.006	0.001	0.229	0.003	0.188	0.001	0.568	0.203	0.517	0.17	0.003	0.049	0.002	0.009	0.022	0.002	0.035	0.003	0	0.138	0.422	0.078	0	0.004	0.003	0.171	0.002	0	0.001	0.003	0.062	0	0.399
CAMKV	0.001	0.012	0.327	0	0.001	0.001	0.001	0.021	0	0	0.002	0.04	0.493	0.017	0.002	0.004	0.001	0.002	0.001	0.002	0.173	0	0	0.002	0.001	0.002	0.003	0	0.328	0.005	0	0.001	0	0.06	0	1.13	0.708	0.002	0	0.018	0.137	0.001	0.004	0	0	0.001	0.002	0	0.19
MON1A	0.002	0.062	0.002	0	0.002	0.001	0.001	0.019	0	0.001	0.184	0.027	0.25	0.002	0.079	0.002	0.002	0.002	0.082	0.001	0.002	0.001	0.001	0.002	0.002	0.002	0.001	0	0.31	0.003	0	0.004	0.021	0.062	0	0.001	0.003	0.215	0	0.006	0.002	0.002	0.002	0	0	0.001	0.002	0	0.001
RBM5	0.493	0.497	0.003	0	0.609	0.382	0	0.001	0.036	0.085	0.497	0.048	0.625	0.09	0.229	0.144	0.464	0.776	0.268	0	0.893	0.302	0.728	0.867	1.745	0.676	0.584	0.037	0.005	0.587	0.029	0.002	0.048	0.418	0.092	0.552	0.663	0.281	0.081	0.76	0.02	0.429	1.182	0	0.037	0.597	0.24	0.028	0.492
SEMA3F	0.41	0.001	0.002	0	0.308	0.518	0.001	0.002	0.034	0.099	0.194	0.026	0.001	0.004	0.001	0.047	0.013	0.001	0.019	0.002	0.395	0.002	0.001	0.244	0.001	0.001	0.001	0.031	0.002	0.002	0	0.002	0	0.002	0	0.135	0.001	0.029	0.013	0.369	0.001	0.003	0.002	0.001	0.001	0.41	0.545	0.026	0.395
HYAL3	0.001	0.007	0.002	0	0.001	0.001	0.001	0.059	0	0.001	0.004	0	0.001	0.001	0.001	0.007	0.001	0.001	0.003	0	0.003	0.001	0.002	0.001	0.002	0.002	0.513	0	0	0.002	0	0.001	0	0.057	0	0.001	0.003	0.001	0	0.005	0.002	0.004	0.003	0	0	0.001	0.003	0	0.003
RASSF1	0.002	0.306	0.338	0.042	0.002	0.001	0.001	0.023	0	0.001	0.003	0.026	0.001	0.002	0.001	0.136	0.002	0.002	0.019	0.001	0.255	0.001	0.51	0.231	0.001	0.002	0.001	0	0.003	0.001	0	0.002	0	0.113	0	0.001	0.254	0.002	0.014	0.469	0.002	0.113	0.003	0.041	0.117	0.001	0.003	0	0.004
TMEM115	0.163	0.379	0.001	0	0.624	0.002	0	0	0	0.252	0.032	0.022	0.002	0.011	0.004	0.001	0.151	0.002	0.004	0.002	0.382	0.001	0.002	0.002	0.001	0.002	0.001	0	0.003	0.004	0	0.001	0	0.109	0.049	0.145	0.26	0.212	0	0.002	0.001	0.003	0.001	0	0.083	0.002	0.172	0.026	0.002
CACNA2D2	0.002	0.077	0.002	0	0.002	0.001	0.001	0.011	0	0	0.001	0.047	0.454	0.061	0.001	0.089	0.001	0.434	0.002	0.003	0.005	0.002	0	0.001	0.001	0.136	0.003	0	0.001	0.004	0	0.001	0	0.17	0	0.403	0.864	0	0.014	0.002	0.135	0.004	0.002	0	0	0.001	0.533	0.029	0.001
CISH	0.001	0.007	0.002	0	0.001	0.002	0.001	0.022	0	0	0.003	0	0.001	0.007	0.002	0.004	0.002	0.001	0.001	0.001	0.003	0	0.004	0.002	0.001	0.002	0.002	0	0.002	0.002	0	0.002	0	0.002	0	0.002	0.118	0.005	0	0.002	0.001	0.173	0.003	0	0	0.022	0.474	0	0.003
DOCK3	0.333	0.247	0.003	0	0.312	0	0.357	0.013	0.035	0.001	0.001	0.056	0.739	0.017	0.205	0.263	0.001	0.004	0.001	0	0.002	0.001	0	0.001	0.69	0.001	0.521	0.018	0.001	0.002	0	0.001	0	0.17	0	0.39	0.683	0.388	0	0.004	0.003	0.002	0.002	0	0.001	0.001	0	0	0.002
MANF	0.167	0.144	0.703	0	0.002	0.001	0.001	0.009	0	0	0.001	0	0.306	0.017	0.075	0.192	0.16	0.308	0.08	0.003	0.116	0.001	0.001	0.002	0.003	0.001	0.568	0	0.001	0.002	0.028	0.003	0.007	0.361	0.037	0.272	0.144	0.336	0.075	0.457	0.136	0.322	0.529	0	0.029	0.002	0.002	0	0.002
RAD54L2	0.002	0.112	0.002	0	0.001	0.001	0.001	0.004	0	0.001	0.204	0	0.189	0.053	0.108	0.147	0.002	0.003	0.131	0.002	0.003	0	0.002	0.002	0.002	0.164	0.001	0	0.001	0.002	0	0.001	0.021	0.121	0.056	0.141	0.295	0.05	0.015	0.003	0.007	0.346	0.002	0	0.001	0.391	0.192	0	0.001
GRM2	0.001	0.004	0.002	0	0.002	0.002	0.001	0	0	0	0.002	0	0.192	0.038	0.001	0.001	0.001	0.002	0.002	0.001	0.004	0.002	0.001	0.002	0.001	0.002	0.003	0	0.002	0.002	0	0.004	0	0.001	0	0.001	0.144	0.002	0	0.002	0.001	0.002	0.001	0	0	0.002	0.002	0	0.001
RRP9	0.004	0.002	0.003	0	0.002	0.002	0	0	0	0	0.459	0	0.002	0.046	0.005	0.049	0.002	0.443	0.001	0.003	0.255	0.002	0.002	0.197	0.687	0.001	0.001	0	0.001	0.001	0	0.002	0.002	0.166	0	0.001	0.002	0.002	0.024	0.369	0.002	0.002	0.003	0.001	0.001	0.003	0.003	0.026	0.298
PARP3	0.002	0.002	0.006	0	0.001	0.374	0.001	0.008	0	0.001	0.001	0	0.001	0.003	0.006	0.001	0.003	0.001	0.002	0.001	0.002	0.259	0.001	0.001	0.003	0.002	0.002	0	0.001	0.002	0	0.001	0.001	0.048	0	0.001	0.276	0.001	0	0.002	0.001	0.002	0.001	0	0	0.001	0.002	0	0.002
PCBP4	2.413	0.678	1.231	0	1.925	0.574	1.159	0.043	0.144	0.928	2.333	0.061	1.492	0.309	0.336	0.043	0.525	1.231	0.447	1.689	1.725	1.036	2.168	2.039	1.843	1.092	2	0.089	1.54	1.562	0.069	1.657	1.143	1.211	0.156	0.536	1.144	0.116	0.142	0.499	0.287	0.601	0.308	0.134	0.138	1.146	1.774	0.066	1.301
ALAS1	0.334	0.289	0.003	0	0.001	0.001	0.109	0.05	0	0	0.181	0	0.19	0.007	0.043	0.052	0.002	0.001	0.095	0.002	0.13	0.248	0.55	0.002	0.002	0.001	0.001	0	0.002	0.001	0	0.001	0	0.514	0.041	0.157	0.272	0.16	0	0.574	0.165	0.002	0.002	0.001	0.042	0.002	0.004	0	0.003
WDR82	0.305	0.525	1.046	0	0.313	0.001	0.001	0.004	0.039	0.266	0.215	0.038	0.2	0.126	0.172	0.138	0.162	1.162	0.113	0.001	0.427	0.294	0.002	0.237	0.002	0.518	0.001	0.014	0.001	0.003	0	0.001	0.005	0.525	0.044	0.374	0.798	0.115	0.055	1.24	0.18	0.447	0.002	0.039	0.001	0.434	0.658	0	0.003
GLYCTK	0.002	0.018	0.003	0	0.002	0.001	0.001	0.001	0	0.001	0.002	0	0.002	0.002	0.05	0.001	0.002	0.003	0.002	0.001	0.004	0.002	0.002	0.002	0.001	0.002	0.003	0	0.002	0.004	0	0.002	0	0.114	0	0.002	0.192	0.001	0.014	0.004	0.185	0.002	0	0	0.046	0.001	0.526	0	0.003
BAP1	0.002	0.342	0.004	0	0.002	0.002	0.001	0.002	0.036	0.001	0.087	0.022	0.551	0.017	0.097	0.012	0.002	0.003	0.107	0.003	0.357	0.005	0.502	0.003	0.001	0.145	0.002	0	0.003	0.002	0	0.564	0.005	0.275	0	0.575	0.597	0.262	0.016	0.002	0.316	0.117	0.407	0	0.001	0.002	0.188	0	0.002
NISCH	0.002	0.409	0.004	0.039	0	0	0.002	0.002	0	0.001	0.179	0	0.196	0.206	0.238	0.023	0.016	0.003	0.516	1.076	0.611	0.304	0.583	0.2	0.002	0.002	0.556	0.031	0.33	0.003	0.026	0.005	0.009	0.175	0.106	0.331	0.676	0.045	0.053	0.529	0.412	0.003	0.34	0.001	0.092	0.866	0.377	0	0.185
PBRM1	0.305	0.649	0.313	0	0.326	0.001	0	0.007	0	0.083	0.096	0	0.208	0.066	0.426	0.091	0.001	0.002	0.144	0.65	0.45	0.001	0.002	0.473	0.022	0.306	0.001	0.042	0.317	0.001	0	0.534	0.01	0.179	0	0.136	0.38	0.511	0.015	0.002	0.002	0.35	0.002	0	0.045	0.013	1.246	0	0.001
GNL3	0.002	0.127	0.003	0	0	0.462	0.001	0.019	0	0.074	0.291	0	0.205	0.017	0.39	0.108	0.002	0.003	0.002	0.392	0.091	0.003	0.002	0.001	0	0.002	0.002	0.014	0.003	0.003	0.022	0.001	0.02	0.001	0.056	0.426	0.422	0.01	0.043	0.005	0.184	0.003	0.39	0	0.044	0.001	0.486	0.026	0.002
GLT8D1	0.302	0.066	0.004	0	0.002	0.274	0.002	0.007	0	0.002	0.132	0	0.002	0.029	0.085	0.08	0.196	0.001	0.072	0.001	0.002	0	0.002	0.002	0.001	0.199	0.004	0.017	0.003	0.003	0	0.002	0.027	0.055	0.05	0.001	0.003	0.001	0	0.002	0.003	0.105	0.009	0.08	0.002	0.001	0.009	0	0.002
SPCS1	2.523	0.59	1.476	0	0.941	1.21	0.934	0.215	0.105	0.497	2.541	0	0.356	0.356	0.391	0.219	0.78	0.759	0.173	0	1.036	0.646	0.483	0.972	0.017	0.651	0.002	0.036	0.747	1.06	0.043	1.267	0.556	1.819	0.311	0.281	0.331	0.105	0.108	0.371	0.43	0.792	0.338	0	0.061	0.537	0.636	0.06	1.164
NEK4	0.178	0.187	0.002	0.041	0.001	0.003	0.358	0.016	0	0	0.004	0	0.246	0.066	0.086	0.001	0.001	0.004	0.155	0.345	0.449	0.001	0.001	0.245	0.001	0.138	0.002	0	0.003	0.005	0	0.544	0.001	0.106	0.044	0.001	0.117	0	0	0.343	0.185	0.161	0.003	0.04	0.001	0.003	0.003	0.026	0.298
PRKCD	0.002	0.126	0.003	0	0.002	0.001	0.001	0	0	0	0.001	0	0.002	0.001	0.001	0	0.001	0.003	0.395	0.002	0.002	0.001	0.002	0.199	0.001	0.002	0.004	0	0.002	0.002	0	0.002	0.005	0.001	0	0.001	0.002	0.002	0.03	0.347	0.286	0.181	0.321	0	0.001	0.001	0.003	0	0.003
TKT	0.152	0.348	0.723	0	0.318	0.003	0	0.066	0.033	0.093	0.168	0.025	0.589	0.168	0.32	0.198	0.347	0.003	0.619	0	0.331	0.246	0.002	0.246	0	0.139	0.001	0	0.001	0.002	0.022	0.001	0.001	0.164	0	0.676	0.343	0.602	0.111	0.35	0.241	1.028	0.415	0.068	0.03	0.299	0.505	0	0.605
ACTR8	0.002	0.041	0.003	0	0.001	0	0	0.012	0	0.001	0.007	0	0.002	0.002	0.136	0.011	0.002	0.002	0.002	0.002	0.004	0.001	0.002	0.002	0.001	0.002	0.002	0	0.003	0.001	0	0.001	0	0.002	0.042	0.002	0.004	0.001	0.033	0.479	0.001	0.004	0.002	0	0.001	0.009	0.546	0	0.002
LRTM1	2.013	0.077	0.004	0	0.002	0.858	0.978	0.021	0.12	0.681	1.787	0.024	0.001	0.02	0.128	0.065	0.002	0.002	0.001	0.003	0.01	0.002	0.001	0.243	0.002	0.001	0.001	0	0.002	0.002	0	0.001	0	1.926	0.222	0.001	0.133	0.002	0.009	0.003	0.318	0.116	0.003	0	0	0.001	0.003	0	0.004
ERC2	0.145	0.283	0.688	0	0.001	0.001	0.001	0.023	0	0	0.002	0	0.002	0.024	0.048	0.035	0.001	0.001	0.002	0.622	0.174	0.001	0.003	0.002	0.001	0.001	0.002	0.014	0.003	0.002	0	0.002	0.001	0.001	0	0.108	0.001	0.138	0.016	0.003	0.002	0.003	0.002	0	0.001	0.003	0.002	0	0.002
ARHGEF3	0.002	0.004	0.005	0	0.002	0.001	0.001	0.014	0	0	0.001	0	0.001	0.001	0.002	0.062	0.002	0.002	0.001	0.001	0.003	0.001	0.003	0.001	0.001	0.002	0.004	0	0.002	0.002	0	0.001	0	0.001	0	0.662	0.002	0.03	0.062	0.358	0.003	0.165	0.001	0	0.096	0.001	0.006	0	0.405
IL17RD	0.002	0.003	0.003	0	0.001	0.002	0.001	0	0	0.001	0.002	0	0.002	0.001	0.09	0.001	0.001	0.002	0.001	0.002	0.004	0.001	0.003	0.003	0.001	0.002	0.003	0	0.003	0.001	0	0.002	0.001	0.002	0	0.001	0.003	0.004	0	0.003	0.001	0.003	0.002	0	0.001	0.001	0.004	0	0.003
APPL1	0.322	0.546	0.003	0	0.328	0.001	0	0.006	0	0.001	0.002	0.048	0.205	0.245	0.159	0.221	0.003	0.326	0.095	0.403	0.574	0.001	0.001	0.424	0.508	0.193	0.001	0.033	0.37	0.61	0	0.002	0.051	0.208	0	0.321	0.525	0.386	0.026	0.001	0.292	0.495	0.005	0.039	0	0.428	0.761	0	1.109
PDE12	0.178	0.005	0.695	0	0.001	0.001	0.346	0.011	0.036	0.257	0.007	0	0.212	0.006	0.092	0.124	0.246	0.305	0.002	0.408	0.573	0.276	0.001	0.234	0.002	0.003	0.002	0.049	0.003	0.002	0	0.563	0	0.054	0.049	0.136	0.116	0.016	0.031	0.005	0.003	0.002	0.003	0	0.001	0.003	0.479	0.026	0.18
DENND6A	0.003	0.089	0.002	0	0.003	0	0.001	0.001	0	0.001	0.002	0	0.001	0.002	0.086	0.001	0.003	0.349	0.003	0.002	0.002	0.001	0.003	0.004	0.001	0.003	0.002	0	0.311	0.003	0	0.003	0	0.049	0	0.001	0.002	0.306	0.059	0.011	0.002	0.172	0.005	0	0.043	0.002	0.177	0	0.186
SLMAP	0.002	0.753	0.004	0	0.001	0.002	0.373	0.009	0.036	0.001	0.003	0	0.001	0.092	0.202	0.265	0.635	0.563	0.009	0.001	0.437	0.001	0.001	0.553	0.001	0.166	0.731	0	0.002	0.003	0	0.001	0.002	0.172	0	0.002	0.141	0.13	0.026	0.005	0.002	0.003	0.003	0.038	0.042	0.437	0.203	0.029	0.693
ABHD6	0.003	0.127	0.002	0	0.001	0.001	0	0.006	0	0.1	0.001	0	0.205	0.095	0.181	0.158	0.177	0.001	0.001	0.002	0.001	0.001	0.003	0.359	0.002	0.002	0.002	0	0.002	0.002	0	0.001	0	0.001	0.05	0.002	0.142	0.54	0.03	0.722	0.001	0.151	0.004	0	0.001	0.01	0.003	0	0.004
PXK	0.003	0.237	0.003	0.041	0.316	0.001	0	0.005	0	0	0.001	0	0.251	0.04	0.13	0.074	0.023	0.004	0.13	0.633	0.126	0.001	0	0.199	0.683	0.001	0.001	0	0.313	0.001	0	0.001	0.001	0.172	0	0.134	0.304	0.314	0	0.365	0.002	0.176	0.002	0	0.064	0.001	0.005	0	0.184
PDHB	0.002	0.301	0.566	0.042	0.002	0.001	0	0.012	0.036	0.001	0.211	0	0.003	0.047	0.175	0.253	0.256	0.002	0.102	0.001	0.381	0.001	0.003	0.203	0.017	0.143	0.002	0	0.361	0.001	0	0.002	0.018	0.466	0	0.107	0.376	0.119	0.081	0.483	0.151	0.196	0.379	0	0.099	0.004	0.497	0	0.305
KCTD6	0.002	0.125	0.001	0	0.002	0.001	0	0.028	0	0.24	0.308	0.021	0.762	0.005	0.16	0.102	0.405	0.003	0.001	0.396	0.174	0.266	0.002	0.232	0.001	0.266	0.002	0	0.354	0.002	0	0.002	0.008	0.154	0.04	0.138	0.002	0.049	0	0.004	0.137	0.002	0.002	0	0.001	0.001	0.495	0	0.006
PTPRG	0.43	0.446	0.001	0.043	0.001	0.649	0.001	0.051	0.037	0.001	0.303	0	0.266	0.113	0.407	0.155	0.713	0.311	0.001	0.002	0.002	0.001	0.002	0.002	0.697	0.002	0.002	0	0.324	0.001	0	0.002	0	0.058	0	0.373	0.66	0.217	0.038	0.001	0.001	0.002	0.002	0	0	0	0.176	0	0.001
C3orf14	0.165	0.491	0.002	0	0.308	0	0	0.098	0.035	0.11	0.399	0	0.212	0.019	0.414	0.475	0.143	0.003	0.108	0.002	0.677	0.411	0.002	0.004	0.002	0.274	0.001	0.038	0.002	1.011	0	0.576	0.032	0.555	0.111	0.001	0.153	0.134	0.012	0.001	0.003	0.151	0.402	0.038	0.089	0.001	0.595	0.025	0.002
FEZF2	0.004	0.003	0.003	0	0.002	0.002	0.388	0.011	0	0.467	0.003	0	0.002	0.009	0.002	0.001	0.009	0.001	0.002	0.002	0.004	0.001	0.002	0.002	0.002	0.001	0.001	0	0.003	0.002	0	0.001	0	0.297	0	0.002	0.202	0.003	0.001	0.003	0.002	0.003	0.001	0	0.001	0.002	0.006	0	0.001
THOC7	0.647	0.233	0.34	0	0.361	0.398	0.351	0.107	0	0.246	0.465	0	0.002	0.264	0.297	0.418	0.14	0.002	0.126	0.001	0.385	0.001	0.484	0.003	0.485	0.001	0.003	0.037	0.778	1.64	0	0.001	0.192	0.2	0.086	0.139	0.676	0.428	0.009	0.673	0.282	0.473	0.333	0	0.001	0.002	0.001	0.026	0.002
ATXN7	0.764	0.367	0.359	0.082	0.958	0.016	0.001	0	0.073	0.001	0.001	0	0.194	0.028	0.077	0.038	0.009	0.002	0.197	0.401	0.813	0.002	0.532	0.458	0.512	0.155	0.002	0	0.319	0	0	0.002	0	0.232	0	0.188	0.216	0.148	0.001	0.56	0.319	0.004	0.002	0	0.001	0.242	1.197	0	0.288
PRICKLE2	0.001	0.003	0.004	0	0.001	0.002	0.001	0.002	0	0.001	0.194	0.026	0.212	0.02	0.06	0.05	0.006	0.004	0.001	0.403	0.002	0.002	0.001	0.334	0.002	0.14	0.002	0	0.002	0.001	0	1.118	0	0.25	0.068	0.297	0.407	0.083	0.005	0.003	0.004	0.003	0.002	0	0.03	0.001	0.002	0	0.003
MAGI1	0.269	0.667	0.003	0.046	0.002	0.715	0.002	0.001	0.037	0.089	0.105	0.036	0.257	0.065	0.436	0.288	0.377	0.001	0.001	0.001	0.19	0.001	0.001	0.442	0.002	0.001	0.491	0	0.691	0.591	0	0.003	0	0.193	0	0.501	0.272	0.633	0	0.002	0.002	0.161	0.003	0	0	0.006	0.815	0	0.185
SLC25A26	0.159	0.026	0.002	0.041	0.334	0.001	0.001	0.029	0	0.001	0.006	0	0.002	0.059	0.131	0.178	0.317	0.002	0.001	0.001	0.202	0.001	0.002	0.003	0.501	0.002	0.002	0	0.002	0.407	0	0.002	0.002	0.002	0	0.001	0.116	0.154	0.016	0.004	0.319	0.279	0.002	0	0	0.003	0.557	0.055	0.001
KBTBD8	0.002	0.002	0.002	0	0.002	0.002	0.001	0	0	0.001	0.001	0	0.001	0.001	0.001	0.092	0.13	0.002	0.07	0.001	0.002	0.001	0.002	0.002	0.001	0.001	0.001	0	0.001	0.001	0	0.001	0	0.002	0	0.001	0.003	0.001	0.001	0.004	0.15	0.004	0.004	0.04	0	0.001	0.014	0	0.002
SUCLG2	0.002	0.003	0.002	0	0.002	0.001	0.001	0.009	0	0	0.003	0	0.001	0.045	0.002	0.005	0.31	0.323	0.174	0.001	0.002	0.001	0.001	0.003	0.002	0.003	0.002	0	0.002	0.005	0	0.002	0.007	0.003	0	0.14	0.002	0.001	0.048	1.408	0.002	0.338	0.002	0	0	0.003	0.723	0	0.002
EOGT	0.001	0.012	0.332	0	0.002	0.01	0.001	0.006	0	0.001	0.002	0	0.001	0.017	0.037	0.04	0.01	0.002	0.058	0.001	0.355	0.001	0.001	0.002	0.001	0.138	0.001	0.032	0.002	0.584	0	0.002	0.001	0.002	0	0.001	0.001	0.009	0.025	0.001	0.139	0.002	0.331	0	0.001	0.002	0.52	0.029	0.001
TMF1	0.001	0.515	0.002	0	0.004	0.001	0.001	0.001	0	0.001	0.001	0	0.415	0.019	0.185	0.144	0.202	0.331	0.133	0.002	0.491	0.001	0.001	0.233	0.002	0.295	0.001	0	0.002	0.574	0	0.003	0.088	0.326	0	0.135	0.154	0.126	0.056	0.004	0.001	0.111	0.4	0	0	0.015	0.945	0	0.171
ARL6IP5	0.95	1.064	1.221	0	0.474	0.001	0.001	0.064	0.078	0.021	0.311	0.024	0.289	0.222	0.683	0.585	0.352	0.416	0.636	0.997	0.617	1.196	1.225	1.147	1.311	1.112	0.493	0.046	1.64	0.578	0.023	1.626	0.611	0.722	0.051	0.788	0.995	0.576	0.075	0.942	0.218	1.244	1.279	0.001	0.331	0.417	1.133	0.095	0.756
FRMD4B	0.167	0.376	0.354	0	0.929	0.001	0.001	0.045	0	0.008	0.005	0	0.001	0.004	0.002	0.06	0.005	0.605	0.372	0.001	0.438	0.292	0.793	0.896	0.458	0.46	0.002	0	0.467	0.003	0	1.328	0.005	0.108	0.039	0.001	0.314	0.025	0.044	1.101	0.65	0.368	1.102	0	0.028	0.528	0.552	0.051	1.025
MITF	0.002	0.141	0.003	0	0.001	0.002	0	0.028	0	0.001	0.171	0	0.002	0.008	0.012	0.009	0.001	0.001	0.083	0.002	0.001	0.001	0.001	0.002	0.002	0.001	0.002	0	0.003	0.003	0	0.001	0	0.002	0	0.13	0.195	0.178	0.069	0.48	0.002	0.002	0.002	0	0.028	0.002	0.004	0	0.001
EIF4E3	0.002	0.129	0.359	0	0.002	0	0.001	0.002	0	0	0.003	0	0.001	0.09	0.039	0.151	0.176	0.002	0.001	1.011	0.002	0	0.002	0.232	0.003	0.002	0.002	0	0.002	0.003	0	0.001	0	0.002	0	0.001	0.377	0.003	0.001	0.372	0.002	0.003	0.002	0	0	0.002	0.003	0	0.002
SHQ1	0.002	0.177	0.002	0	0.002	0.001	0	0.01	0	0	0.002	0	0.001	0.034	0.025	0.008	0.002	0.001	0.061	0.4	0.003	0.001	0.001	0	0.002	0.001	0.002	0	0.002	0.003	0	0.002	0	0.113	0	0.157	0.001	0.271	0.015	0.003	0.002	0.002	0.002	0	0.001	0.001	0.003	0	0.002
PDZRN3	0.003	0.007	0.001	0	0.002	0.002	0	0.009	0	0.001	0.377	0	0.003	0.006	0.001	0.001	0.009	0.439	0.057	0.001	0.003	0.001	0.004	0.234	0.003	0.001	0.001	0	0.002	0.002	0	0.002	0	0.002	0.056	0.001	0.002	0.002	0.041	0.002	0.179	0.001	0.003	0	0	0.001	0.004	0	0.004
ROBO2	0.142	0.701	0.004	0.082	0.001	0.004	0	0.012	0	0	0.395	0.03	0.783	0.096	0.119	0.127	0.001	0.001	0.001	0.003	0.002	0.001	0.001	0.003	0.001	0.002	0.001	0	0.001	0.001	0	0.002	0.001	0.317	0.104	0.523	0.623	0.185	0.016	0.002	0.001	0.002	0.001	0	0.001	0.001	0.002	0	0.002
ROBO1	0.16	0.013	0	0	0.002	0.002	0.001	0.023	0	0.245	0.002	0	0.279	0.001	0.005	0.011	0.002	0.002	0.001	0.003	0.001	0.001	0.003	0.002	0	0.002	0.001	0	0.002	0.001	0	0.002	0	0.061	0	0.001	0.341	0.211	0	0.004	0.002	0.002	0.003	0	0.029	0.001	0.002	0	0.002
GBE1	0.002	0.594	0.346	0	0.001	0	0.388	0.066	0	0.001	0.116	0	0.205	0.085	0.075	0.009	0.003	0.315	0.307	0.403	0.002	0.002	0.568	0.002	0.705	0.001	0.002	0	0.318	0.002	0	0.003	0.003	0.174	0	0.001	0.144	0.479	0	0.321	0.135	0.002	0.003	0	0	0.001	0.207	0	0.397
CADM2	1.406	0.741	0.335	0	1.76	1.265	0.775	0.07	0.133	0.467	1.034	0	1.159	0.229	0.583	0.117	0.32	0.448	0.115	1.656	1.266	0.854	0	1.96	3.084	1.479	1.715	0.107	1.816	1.312	0.081	1.222	0.12	1.283	0.309	0.95	1.425	0.183	0.059	0.45	0.566	0.24	0.719	0.001	0.038	1.539	1.037	0.119	1.263
CHMP2B	0.002	0.29	0.003	0	0.641	0.001	0	0.067	0	0.001	0.212	0	0.001	0.075	0.318	0.075	1.045	0.322	0.17	0.001	0.12	0.001	0	0.002	0.001	0.002	0.578	0	0.001	0.578	0	0.002	0.044	0.003	0	0.002	0.446	0.199	0.05	0.37	0.182	0.336	0.348	0.039	0.001	0.001	0.125	0	0.001
C3orf38	0.305	0.008	0.353	0	0.001	0.003	0	0.015	0	0	0.102	0	0.001	0.003	0.03	0.133	0.002	0.436	0.001	0.001	0.088	0.001	0.55	0.236	0.001	0.291	0.002	0	0.332	0.002	0	0.002	0.036	0.108	0	0.001	0.003	0.019	0.013	0.822	0.3	0.003	0.003	0	0	0.438	0.823	0.029	0.567
EPHA3	0.004	0.195	0.003	0.039	0.001	0	0	0.002	0	0.001	0.071	0	0.195	0.008	0.002	0.053	0.003	0.323	0.001	0	0.207	0.001	0.003	0.001	0.003	0.002	0.001	0	0.001	0.001	0	0.522	0.043	0.239	0.051	0.001	0.418	0.001	0.015	0.004	0.003	0.003	0.002	0	0	0.001	0.521	0	0.249
ARL13B	0.002	0.002	0.552	0	0.732	0.156	0.001	0.019	0	0.001	0.178	0	0.198	0.016	0.093	0.043	0.175	0.002	0.002	0.001	0.471	0.428	0	0.224	0.445	0.629	0.002	0.036	0.622	0.76	0.048	1.326	0.157	0.046	0.056	0.001	0.108	0.001	0	0.003	0.141	0.002	0.003	0.04	0	0.683	1.121	0.029	0.926
NSUN3	0.006	0.062	0.002	0	0.001	0.519	0.001	0.02	0	0	0.182	0	0.001	0.007	0.2	0.088	0.165	0	0.001	0.001	0.079	0.003	0.001	0.003	0.69	0.17	0.002	0	0.002	0.003	0	0.002	0.002	0.004	0.057	0.128	0.003	0.053	0.026	0.002	0.002	0.001	0.002	0	0.002	0.001	0.498	0	0.188
CPOX	0.164	0.03	0.001	0	0.002	0.001	0	0.015	0.035	0	0.205	0.026	0.002	0.042	0.134	0.055	0.003	0.002	0.001	0.001	0.095	0.001	0.001	0.004	0.001	0.002	0.003	0	0.002	0.002	0	0.001	0.001	0.002	0	0.002	0.002	0.304	0	0.004	0.003	0.003	0.004	0	0.042	0.001	0.003	0	0.001
TBC1D23	0.177	0.201	0.001	0.038	0.31	0.001	0	0	0	0	0.359	0	0.001	0.045	0.049	0.045	0.147	0.002	0.208	0.001	0.174	0.001	0.719	0.002	0.001	0.391	0.001	0	0.002	0.002	0	0.001	0.001	0.166	0.029	0.002	0.003	0.188	0.009	0.001	0.002	0.171	0.708	0	0.07	0.001	0.125	0.027	0.304
TFG	0.002	0.298	0.004	0.052	0.749	0.018	0.17	0.017	0	0.083	0.577	0	0.394	0.079	0.208	0.106	0.008	0.754	0.212	0.386	0.418	0.295	0.002	0.469	0.001	0.496	1.094	0.051	0.002	0.606	0	0.003	0.006	0.167	0.056	0.13	0.337	0.59	0.12	0.002	0.003	0.33	0.32	0.041	0	0.003	0.333	0.025	0.781
PCNP	1.313	0.195	0.366	0.059	1.201	1.103	0.434	0.149	0.033	0.001	0.635	0.026	0.002	0.427	0.313	0.295	0.51	0.001	0.271	0.747	0.547	0.548	0.734	0.759	0.029	0.677	0.563	0.013	0.995	1.856	0.033	1.138	0.441	0.586	0.194	0.304	0.771	0.454	0.109	0.003	0.241	0.671	0.467	0	0.065	0.114	0.728	0.034	0.521
CEP97	0.157	0.083	0.003	0	0.001	0.004	0.001	0	0.034	0.001	0.003	0.022	0.001	0.087	0.041	0.148	0.003	0.005	0	0.404	0.19	0.001	0.001	0.234	0.007	0.235	0.002	0.021	0.002	0.003	0	0.001	0.001	0.002	0.049	0.001	0.287	0.15	0.019	0.004	0.002	0.003	0.002	0	0	0.004	1.046	0.028	0.189
ALCAM	0.003	0.057	0.555	0	0.003	0.001	0.001	0	0	0.001	0.002	0	0.001	0.001	0.001	0.001	0.002	0.001	0.088	0.001	0.12	0.001	0.001	0.003	0.001	0.002	0.001	0	0.001	0.001	0	0.002	0	0.062	0	0.002	0.136	0.001	0.061	0.002	0.324	0.427	0.001	0	0.003	0.002	0.004	0	0.001
CBLB	0.003	0.407	0.341	0	0.003	0.02	0.159	0.014	0	0.001	0.197	0.023	0.656	0.109	0.083	0.082	0.185	0.341	0.046	0.411	0.332	0.003	0.504	0.004	0.001	0.153	0.002	0.014	0.003	0.002	0.027	0.003	0.01	0.296	0.044	0.33	0.199	0.248	0.03	0.003	0.151	0.003	0.001	0	0.05	0.003	0.843	0	0.311
BBX	0.409	0.413	0.003	0.086	0.327	0.494	0.342	0.005	0.037	0.001	0.012	0.024	0.002	0.167	0.25	0.218	0.717	0.789	0.193	0.64	0.549	0.3	0.582	0.002	0.002	0.281	0.001	0	0.001	0.009	0	1.263	0.059	0.261	0.052	0.471	0.553	0.317	0.102	0.003	0.321	0.005	0.002	0.041	0.047	0.003	0.753	0	0.164
IFT57	0.002	0.392	0.684	0.042	0.001	0	0.166	0	0	0.245	0.19	0.022	0.202	0.057	0.181	0.049	0.154	0.444	0.051	0.001	0.323	0.294	0.766	0.002	0.001	0.001	0.539	0.017	0.003	0.595	0.022	0.002	0.008	0.09	0.099	0.133	0.002	0.005	0.016	0.003	0.002	0.003	0.003	0	0	0.411	0.401	0.026	0.368
ABHD10	0.162	0.71	0.34	0	0.003	0.324	0	0.028	0	0.352	0.235	0.03	0.203	0.055	0.088	0.235	0.285	0.001	0.151	0.003	0.184	0.265	0.002	0.003	0.001	0.309	0.001	0.048	0.002	0.582	0.022	0.001	0.001	0.053	0	0.328	0.441	0.167	0.026	0.003	0.001	0.001	0.323	0	0.063	0.006	0.179	0	0.393
ATG3	0.001	0.133	0.002	0	0.001	0.273	0.001	0.053	0	0.001	0.051	0	0.001	0.05	0.206	0.205	0.375	0.002	0.455	0.001	0.449	0.001	0.002	0.003	0.001	0.276	0.003	0	0.758	0.001	0	0.002	0	0.209	0	0.001	0.116	0.012	0.014	0.001	0.186	0.893	0.691	0.04	0.003	0	0	0	0.303
SLC35A5	0.001	0.407	0.002	0	0.001	0.001	0	0.061	0	0.211	0.409	0	0.002	0.069	0.102	0.102	0.002	0.491	0.128	0.003	0.529	0.003	0.001	0.199	0.003	0.29	0.001	0.014	0.002	0.002	0	1.128	0.001	0.057	0	0.001	0.134	0.308	0.059	0.005	0.139	0.257	0.004	0	0.058	0.002	0.497	0.029	0.408
GTPBP8	0.001	0.159	0.003	0	0.002	0.001	0.133	0.011	0	0.001	0.002	0	0.001	0.001	0.001	0.004	0.001	0.001	0.001	0.002	0.123	0.002	0.001	0.002	0.001	0.002	0.001	0	0.002	0.006	0	0.002	0.009	0.001	0	0.136	0.002	0.001	0.016	0.003	0.003	0.003	0.33	0	0.047	0.017	0.527	0	0.002
BOC	0.002	0.002	0.002	0	0.002	0.002	0.001	0.004	0	0.001	0.002	0	0.001	0.001	0.091	0.087	0.159	0.485	0.001	0.002	0.003	0.001	0.002	0.002	0.002	0.136	0.001	0	0.002	0.002	0	0.001	0	0.002	0	0.002	0.001	0.002	0.038	0.005	0.003	0.003	0.002	0	0	0.001	0.003	0	0.002
NAA50	0.159	0.411	0.002	0	0.001	0.492	0.001	0.007	0	0.248	0.252	0.023	0.001	0.007	0.105	0.183	0.214	0.003	0.147	0.002	0.308	0	0.002	0.001	0.004	0.164	0.002	0	0.002	0.004	0	0.004	0	0.282	0.05	0.002	0.217	0.328	0.051	0.001	0.003	0.004	0.001	0.039	0.001	0.015	0.004	0	0.18
ATP6V1A	0.328	1.196	0.461	0.074	0.001	0.476	0.001	0.067	0.071	0.002	0.005	0.048	1.255	0.09	0.264	0.302	0.283	0.312	0.387	0.615	0.48	0.001	0.002	0.813	0.002	0.309	0.001	0.051	0.812	0.528	0.021	0.001	0.107	0.532	0.064	0.438	1.113	0.001	0.018	0.347	0.469	0.14	0.321	0.001	0.092	0.451	0.264	0	0.713
ZDHHC23	0.002	0.003	0.002	0	0.002	0.009	0.001	0	0	0.001	0.002	0	0.001	0.002	0.003	0.002	0.002	0.003	0.002	0.002	0.002	0.001	0.002	0.35	0.001	0.002	0.003	0	0.002	0.004	0	0.001	0	0.002	0	0.002	0.001	0.004	0	0.001	0.002	0.004	0.002	0	0	0.002	0.005	0	0.004
ZBTB20	1.634	0.335	0.352	0.059	0.631	1.029	0.001	0.058	0	0	0.531	0	0.002	0.069	0.175	0.175	0.837	0.447	0.002	1.37	0.736	0.544	0.519	0.232	1.069	0.388	0.001	0.041	0.505	0.002	0	0.002	0.025	0.38	0.055	0.12	0.183	0.001	0.043	0.025	0.132	0.179	0.002	0	0	0.877	1.219	0.055	0.562
TMEM39A	0.001	0.001	0.322	0.041	0.334	0.001	0	0	0	0.001	0.001	0	0.001	0.003	0.008	0.001	0.004	0.003	0.001	0.004	0.003	0.002	0.002	0.001	0.002	0.144	0.003	0	0.002	0.002	0.027	0.001	0.013	0.107	0	0.002	0.003	0.001	0.055	0.002	0.002	0.002	0.004	0	0	0.013	0.005	0	0.188
POGLUT1	0.002	0.002	0.003	0	0.002	0.001	0.001	0.015	0	0.001	0.001	0	0.001	0.004	0.048	0.008	0.21	0.001	0.005	0.396	0.303	0.001	0.002	0.002	0.002	0.002	0.003	0	0.002	0.608	0	0.002	0.015	0.127	0.07	0.002	0.116	0.003	0	0.002	0.152	0.007	0.006	0	0.001	0.003	0.205	0	0.001
GSK3B	0.171	0.429	0.001	0.06	0.307	0.52	0.529	0.009	0	0.001	0.322	0.026	0.565	0.088	0.501	0.166	0.002	0	0.109	0.316	0.325	0.001	0.503	0.001	0.561	0.142	0.003	0.035	0.305	0.592	0	0.001	0.008	0.435	0.046	0.446	0.552	0.821	0.015	0.355	0.002	0.008	0.003	0	0.046	0.47	0.587	0.026	0.002
GPR156	0.002	0.004	0.002	0	0.001	0.42	0.001	0	0	0	0.001	0	0.001	0.024	0.001	0.022	0.002	0.002	0.001	0.001	0.002	0.001	0.001	0.002	0.001	0.001	0.002	0	0.001	0.001	0	0.002	0	0.002	0	0.001	0.001	0.001	0.001	0.002	0.002	0.003	0.003	0	0	0.001	0.003	0	0.002
LRRC58	0.154	0.183	0.005	0	0.002	0.006	0	0.008	0	0.001	0.081	0	0.39	0.008	0.103	0.135	0.417	0.327	0.011	0.604	0.092	0.001	0.002	0.002	0.003	0.002	0.596	0.04	0.306	0.526	0	0.002	0	0.111	0	0.272	0.48	0.001	0.037	0.001	0.215	0.018	0.043	0.039	0.045	0.351	0.164	0	0.297
FSTL1	0.001	0.18	0.002	0	0.002	0.002	0.001	0.004	0	0.001	0.002	0	0.001	0.012	0.002	0	0.895	1.821	0.001	0.001	0.215	0.002	0.002	0.002	0.001	0.001	0.003	0	0.002	0.001	0	0.001	0	0.098	0	0.002	0.143	0.001	0.24	0.005	0.002	0.251	0.003	0	0	0.371	0.004	0	0.002
NDUFB4	1.147	0.796	0.689	0.044	0	1.119	0.619	0.273	0.032	0.374	0.894	0	0.283	0.083	0.221	0.717	0.747	0.457	0.331	0.294	1.002	0.286	0.001	0.83	0.673	0.259	0.712	0.041	0.651	1.597	0	0.002	0.412	0.999	0.259	0.459	0.588	0.282	0.123	0.322	0.477	0.581	0.695	0.046	0.203	0	0.592	0.043	0.603
RABL3	0.003	0.514	0.003	0	0.002	0.466	0	0.004	0.039	0.263	0.004	0	0.002	0.003	0.021	0.056	0.203	0.001	0.002	0.002	0.004	0.001	0.002	1.606	0.002	0.001	0.001	0	0.343	0.001	0	0.002	0	0.61	0	0.002	0.125	0.258	0.025	0.365	0.169	0.001	0.003	0	0.073	0.393	0.673	0	0.002
STXBP5L	0.337	0.007	0.003	0	0.003	0.005	0	0.003	0	0	0.186	0	0.298	0.042	0.032	0.087	0.001	0.002	0.003	0.002	0.003	0.001	0.001	0.002	0.001	0.002	0.001	0	0.322	0.003	0	0.004	0	0.003	0.043	0.164	0.518	0.17	0.001	0.004	0.001	0.156	0.001	0.001	0.001	0.001	0.732	0	0.397
EAF2	0.002	0.002	0.346	0	0.002	0.001	0	0.001	0	0	0.002	0	0.001	0.002	0.004	0.001	0.178	0.308	0.019	0.003	0.261	0.002	0.001	0.002	0.546	0.145	0.573	0	0.001	0.002	0.025	0.002	0	0.002	0	0.001	0.144	0.002	0.026	0.003	0.002	0.334	0.002	0.041	0.001	0.001	0.008	0	0.003
SLC15A2	0.002	0.09	0.361	0	0.001	0.002	0	0	0	0	0.001	0.026	0.001	0.001	0.001	0.001	0.958	0.003	0.003	0.001	0.003	0.001	0.002	0.002	0.001	0.002	0.002	0	0.002	0.003	0	0.002	0	0.001	0	0.002	0.002	0.001	0.016	0.003	0.002	0.123	0.005	0.041	0.001	0.001	0.006	0	0.002
CCDC58	0.168	0.19	0.002	0	0.001	0.003	0	0.016	0	0.002	0.002	0	0.002	0.025	0.001	0.026	0.002	0.002	0.002	0.001	0.002	0.346	0.001	0.001	0.001	0.001	0.002	0	0.001	0.004	0.036	0.001	0.013	0.246	0	0.001	0.003	0.19	0	0.006	0.353	0.004	0.336	0	0.042	0.002	0.006	0	0.003
KPNA1	0.332	0.603	0.363	0	0.348	0.451	0.001	0.004	0	0.004	0.361	0	0.002	0.084	0.081	0.104	0.153	0.433	0.089	0.002	0.336	0.001	0.001	0.438	0.001	0.001	0.578	0.032	0.353	0.001	0	0.574	0	0.185	0.052	0.002	0.472	0.281	0.117	0.472	0.17	0.117	0.001	0	0	0.012	0.59	0.053	0.002
HSPBAP1	0.002	0.189	0.003	0	0.002	0.001	0.001	0.014	0	0.001	0.005	0	0.001	0.001	0.057	0.003	0.001	0.002	0.003	0.64	0.183	0.295	0.002	0.2	0.002	0.002	0.002	0	0.002	0.003	0.025	0.003	0	0.175	0	0.002	0.153	0	0	0.006	0.167	0.338	0.335	0	0.001	0.003	0.673	0.029	0.001
PDIA5	0.002	0.072	0.001	0	0.001	0	0.001	0.003	0	0.001	0.218	0	0.001	0.007	0.002	0	0.178	0.001	0.059	0.001	0.004	0.001	0.002	0.002	0.001	0.269	0.002	0.017	0.001	0.002	0	0.543	0.019	0.002	0	0.001	0.002	0.002	0.039	0.001	0.001	0.003	0.004	0	0.001	1.035	0.21	0	0.296
SEC22A	0.004	0.003	0.002	0	0.002	0.001	0.001	0.001	0	0.117	0.171	0	0.217	0.034	0.117	0.071	0.234	0.003	0.06	0.002	0.091	0	0.002	0.001	0.002	0.139	0.003	0	0.317	0.002	0.026	0.002	0.014	0.001	0	0.001	0.155	0.001	0.001	0.002	0.001	0.12	0	0	0.001	0	0.004	0.029	0.313
ADCY5	0.005	0.116	0.002	0	0.001	0.001	0.001	0.009	0	0.001	0.003	0.022	0.001	0.034	0.072	0.039	0.001	0.003	0.001	0.003	0.003	0.001	0.001	0.003	0.002	0.002	0.002	0	0.002	0.004	0	0.001	0	0.062	0	0.136	0.294	0	0	0	0.003	0.003	0.002	0	0.001	0.001	0.002	0	0.003
MYLK	0.001	0.003	0.002	0	0.317	0	0.001	0.003	0	0.001	0.002	0	0.002	0.006	0.087	0	0.001	0.317	0.065	0.59	0.172	0	0.265	0.666	0.001	0.002	0.002	0.016	0.002	0.004	0	0.002	0.038	0.121	0	0.001	0.002	0.001	0.091	0.003	0.002	0.002	0.002	0	0.001	0.001	0.139	0	0.002
UMPS	0.003	0.194	0.005	0	0.001	0.001	0.001	0.002	0	0	0.202	0	0.002	0.041	0.002	0.002	0.218	0.003	0.003	0.001	0.201	0.005	0.002	0.002	0.001	0.002	0.574	0	0.002	0.004	0.022	0.002	0	0.061	0	0.134	0.002	0.001	0.015	0.004	0.139	0.005	0.004	0	0.001	0.001	0.512	0	0.002
ZNF148	0.48	0.138	0.003	0	0.627	0.002	0.144	0.015	0	0.001	0.169	0.026	0.001	0.037	0.208	0.1	0.151	0.53	0.022	0.331	0.001	0.001	0.516	0.232	0.002	0.276	0.001	0.018	0.001	0.002	0	0.002	0.017	0.565	0.057	0.683	0.456	0.257	0.076	0.35	0.006	0.356	0.001	0.002	0.001	0.003	0.519	0.026	0.584
SNX4	0.147	0.368	0.359	0.04	0.001	0.001	0.001	0.028	0.036	0.001	0.001	0	0.188	0.009	0.254	0.036	0.145	0.429	0.096	0.407	0.119	0.001	0.492	0.201	0.002	0.435	0.002	0	0.001	0.002	0.021	0.002	0.003	0.001	0	0.001	0.392	0.183	0.056	0.003	0.144	0.001	0.001	0.041	0.001	0.013	0.004	0	0.296
KLF15	0.001	0.003	0.005	0	0	0.001	0	0.043	0	0.001	0.001	0	0.001	0.001	0.002	0.001	0.002	0.001	0.001	0.001	0.092	0.001	0.001	0.002	0.002	0.14	0.003	0	0.001	0.004	0	0.001	0	0.001	0	0.001	0.137	0.001	0.015	0.004	0.002	0.002	0.003	0	0.001	0.001	0.003	0	0.002
TXNRD3	0.001	0.002	0.002	0	0.001	0.001	0.001	0	0	0.001	0.002	0	0.001	0.001	0.002	0.002	0.152	0.002	0.002	0.002	0.002	0.001	0.002	0.001	0.002	0.003	0.001	0	0.307	0.002	0	0.001	0	0.063	0.044	0.001	0.002	0.001	0.014	0.002	0.003	0.002	0.002	0.001	0	0.001	0.004	0	0.002
MCM2	0.002	0.072	0	0	0.003	0.001	0	0	0	0	0.002	0	0.003	0.046	0.001	0.067	0.002	0.002	0.004	0.001	0.002	0.001	0.002	0.002	0.002	0.001	0.002	0	0.002	0.003	0	0.001	0	0.002	0	0.001	0.002	0.001	0	0.004	0.002	0.001	0.004	0	0.042	0.01	0.516	0	0.002
ABTB1	0.001	0.711	0.002	0	0.308	0.002	0.391	0.013	0	0.001	0.003	0	0.208	0.116	0.274	0.143	0.271	0.312	0.161	0.001	0.92	0.278	0.546	0.001	0.002	0.161	0.521	0.014	0.001	0.001	0	0.004	0.057	0.116	0	0.001	0.446	0.077	0	1.027	0.005	0.128	0.404	0.001	0.001	0.442	1.414	0	0.486
SEC61A1	0.305	0.511	0.35	0	0.31	0.002	0	0.001	0.037	0	0.001	0.022	0.207	0.073	0.183	0.169	0.001	0.312	0.105	0.002	0.005	0.001	0	0.232	0.001	0.263	0.001	0	0.324	0.531	0	0.551	0	0.162	0	0.001	0.519	0.468	0.068	0.003	0.193	0.333	0.001	0	0.047	0.01	0.073	0	0.299
RUVBL1	0.16	0.224	0.002	0	0.001	0.002	0.156	0.008	0	0.001	0.002	0	0.001	0.035	0.182	0.138	0.004	0.44	0.067	0.002	0.119	0.272	0.002	0.002	0.001	0.001	0.001	0	0.002	0.455	0	0.001	0.018	0.058	0	0.141	0.195	0.066	0.015	0.003	0.001	0.158	0.001	0	0.001	0.001	0.183	0	0.003
EEFSEC	0.003	0.002	0.689	0	0.002	0.267	0	0.005	0	0.001	0.376	0	0.199	0.089	0.128	0.088	0.179	0.003	0.002	0.001	0.002	0.273	0.002	0.202	0.002	0.198	0.001	0.018	0.319	0.001	0	0.003	0.021	0.002	0.043	0.263	0.192	0.469	0	0.003	0.14	0.448	0.002	0	0.001	0.397	0.319	0	0.187
RPN1	0.005	0.2	0.33	0	0.001	0.001	0.07	0.008	0	0	0.003	0	0.247	0.056	0.477	0.155	0.205	0.671	0.102	0.606	0.445	0.001	0.002	0.198	0.002	0.223	0.002	0.018	0	0.506	0.027	0.001	0.014	0.363	0	0.192	0.402	0.39	0.044	0.004	0.001	0.249	0.003	0	0.031	0.439	0.003	0	0.001
RAB7A	1.058	0.508	1.18	0	0.311	0.288	0.619	0.108	0.034	0.001	0.948	0	0.447	0.051	0.805	0.57	1.014	1.453	0.587	0.386	0.761	0.852	0.002	0.224	0.735	0.14	0.002	0.038	0.703	0.599	0.022	0.002	0.063	0.458	0.194	0.136	1.027	0.771	0.163	1.23	1.076	1.266	0.53	0.106	0.222	0.011	0.337	0.024	0.003
ACAD9	0.003	0.224	0.002	0	0.315	0.001	0	0.006	0.034	0.001	0.196	0	0.408	0.001	0.014	0.14	0.004	0.446	0.191	0.002	0.091	0.001	0.503	0.003	0.002	0.002	0	0	0.002	0.002	0	0.002	0.029	0.111	0	0.002	0.135	0.264	0.031	0.471	0.003	0.008	0.006	0	0	0.003	0.001	0	0.392
CNBP	1.085	1	0.529	0.086	0.904	0.837	0.419	0.173	0.123	0.17	1.733	0.067	0.001	0.093	0.3	0.192	0.94	0.754	0.519	1.109	0.571	0.303	0.87	0.001	0.542	0.809	0.001	0.055	0.579	1.54	0.024	1.384	0.466	1.053	0.151	0.42	0.459	0.296	0.204	0.754	0.523	0.839	0.89	0.105	0.151	0.686	0.827	0.06	1.094
HMCES	0.008	0.143	0.002	0	0.337	0.001	0	0.05	0.034	0.001	0.391	0	0.188	0.085	0.222	0.163	0.145	0.003	0.001	0	0.093	0.254	0.494	0.002	0.001	0.154	0.002	0	0.332	0.003	0	0.556	0.003	0.121	0	0.001	0.327	0.302	0.085	0.472	0.001	0.001	0.001	0	0.001	0.001	0.202	0.026	0.002
RHO	2.552	0.903	2.552	0.116	2.922	2.306	1.121	0.175	0.199	0.657	1.855	0.09	1.403	1.09	0.84	0.263	2.448	1.987	1.553	0.982	0.325	2.195	2.544	1.509	2.973	2.262	3.298	0.141	2.49	2.763	0.141	3.219	4.164	1.232	0.412	1.812	1.486	0.004	0.232	2.121	1.918	2.309	2.403	0.268	0.536	1.555	0.242	0.079	0.451
TMCC1	0.389	0.586	0.002	0	0.001	0.004	0	0.06	0	0.001	0.177	0	0.394	0.066	0.085	0.049	0.153	0.449	0.061	0.002	0.005	0.003	0.002	0.002	0.002	0.001	0.002	0	0.002	0.006	0	0.559	0.001	0.231	0.039	0.155	0.395	0.324	0	0.003	0.143	0.001	0.002	0	0.001	0.445	0.176	0	0.002
PIK3R4	0.002	0.097	0.002	0	0.002	0.002	0	0.007	0	0.007	0.361	0	0.212	0.032	0.072	0.055	0.155	0.313	0.237	0.001	0.274	0.001	0.001	0.001	0.001	0.137	0.001	0.031	0.356	0.003	0	0.003	0	0.002	0	0.002	0.155	0.015	0	0.468	0.16	0.172	0.001	0.039	0.001	0.001	0.002	0	0.49
ASTE1	0.002	0.022	0.004	0	0.001	0.001	0.165	0.046	0	0.001	0.002	0	0.001	0.011	0.001	0.001	0.182	0.003	0.002	0.002	0.123	0.001	0.002	0.001	0.001	0.001	0.802	0	0.002	0.001	0	0.001	0	0.002	0.043	0.002	0.003	0.154	0.001	0.002	0.003	0.002	0.004	0	0.001	0.006	0.517	0	0.691
MRPL3	0.336	0.181	0.357	0	0.63	0.47	0.001	0.03	0.034	0.002	0.002	0	0.002	0.127	0.206	0.066	0.287	0.001	0.088	0.415	0.002	0.001	0.002	0.198	0.002	0.001	0.001	0.014	0.003	0.006	0.023	0.573	0.024	0.346	0.102	0.132	0.001	0.284	0.087	0.002	0.001	0.181	0.33	0.099	0.086	0.001	0.046	0	0.003
CPNE4	0.002	0.002	0.005	0	0.002	0.001	0	0.017	0	0.001	0.001	0	0.001	0.001	0.001	0.091	0.002	0.003	0.001	0.002	0.093	0	0.003	0.001	0.004	0.001	0.002	0	0.002	0.001	0	0.001	0	0.001	0	0.001	0.117	0.185	0	0.002	0.002	0.003	0.002	0	0	0.002	0.004	0	0.004
ACAD11	0.002	0.068	0.003	0	0.001	0.001	0	0.002	0	0	0.195	0	0.001	0.001	0.002	0.075	0.004	0.004	0.102	0.001	0.003	0	0.001	0.002	0.002	0.001	0.003	0	0.303	0.002	0	0.003	0.001	0.002	0	0.001	0.135	0.004	0	0.002	0.141	0.002	0.002	0	0.001	0	0.003	0	0.003
UBA5	0.001	0.343	0.002	0	0.001	0.001	0	0.031	0	0	0.001	0	0.208	0.021	0.119	0.062	0.001	0.002	0.096	0	0.34	0.001	0.001	0.002	0.001	0.325	0.002	0	0.003	0.003	0	0.002	0.029	0.235	0	0.133	0.142	0.043	0.011	0.005	0.137	0.364	0.393	0	0	0	0.139	0	0.311
RAB6B	0.142	1.541	0.001	0.042	0.64	0.001	0.001	0.051	0	0.005	0.001	0	0.83	0.364	0.65	0.505	0.173	0.004	0.162	0.398	0.29	0.001	0.001	0.002	0.703	0.163	0.001	0.017	0.337	0.002	0.021	0.005	0.004	0.11	0	0.224	0.966	1.165	0.015	0.002	0.002	0.003	0.415	0	0.001	0.001	0.141	0	0.175
RYK	0.003	0.065	0.355	0.038	0	0.003	0.001	0.014	0	0	0.2	0	0.003	0.003	0.049	0.065	0.002	0.778	0.06	0.401	0.002	0.002	0.564	0.2	0.002	0.002	0.002	0	0.001	0.002	0	0.002	0.002	0.001	0	0.001	0.155	0.007	0.025	0.002	0.004	0.002	0.001	0.001	0.002	0.442	0.001	0	0.004
AMOTL2	0.175	0.216	0.003	0	0.002	0.001	0.001	0.006	0	0.001	0.179	0	0.19	0.081	0.001	0	0.161	1.223	0.031	0.003	0.32	0.001	0.001	0.234	0.003	0.136	0.526	0	0.002	0.003	0	0.001	0.002	0.166	0	0.001	0.002	0.001	0.134	0.005	0.002	0.001	0.003	0	0.001	0.002	0.005	0	0.002
ANAPC13	0.452	0.495	0.348	0	0.598	0.001	0	0.12	0	0.001	0.283	0	0.429	0.201	0.229	0.214	0.328	0.647	0.139	0.572	0.651	0.001	0.003	0.503	0	0.385	0.001	0	0.002	0.032	0.022	0.001	0.189	0.411	0	0.129	0.397	0.368	0.163	0.598	0.294	0.604	0.488	0.043	0.049	0.271	0.206	0.029	1.232
PPP2R3A	0.002	0.286	0.004	0	0.002	0.002	0	0.011	0.033	0	0.005	0	0.001	0.141	0.196	0.002	0.002	0.001	0.002	0.001	0.004	0	0.002	0.434	0.003	0.003	0.001	0	0.001	0	0	0.002	0	0.059	0	0.001	0.153	0.621	0	0.001	0.001	0.167	0.002	0.039	0.001	0.001	0.53	0	0.407
MSL2	0.16	0.243	0.003	0	0.002	0.002	0.335	0.007	0	0	0.002	0.023	0.255	0.024	0.001	0.042	0.008	0.004	0.144	0.001	0.085	0.001	0.001	0.239	0	0.002	0.003	0	0.001	0.004	0	0.001	0	0.114	0	0.245	0.154	0.031	0.043	0.344	0.004	0.161	0.003	0.041	0.001	0.002	0.004	0	0.578
PCCB	0.143	0.185	0.006	0	0.002	0.001	0.001	0.007	0	0.001	0.001	0	0.001	0.001	0.052	0.068	0.128	0.001	0.001	0.001	0.003	0.001	0.002	0.002	0.519	0.001	0.001	0	0.002	0.001	0	0.536	0.035	0.001	0	0.158	0.118	0.002	0.014	0.003	0.132	0.003	0.397	0	0.042	0.001	0.182	0	0.702
SLC35G2	0.002	0.154	0.002	0	0.001	0.002	0.001	0.002	0	0	0.186	0	0.207	0.129	0.02	0.249	0.002	0.002	0.002	0.398	0.003	0.001	0.001	0.002	0.001	0.001	0.003	0	0.365	0.001	0	0.004	0	0.059	0	0.001	0.001	0.002	0	0.005	0.002	0.002	0.002	0	0	0.002	0.009	0	0.002
DBR1	0.001	0.002	0.003	0	0.002	0.001	0.001	0	0	0.001	0.165	0	0.001	0.001	0.05	0.002	0.002	0.001	0.002	0.001	0.002	0.001	0.002	0.231	0.002	0.141	0.002	0	0.004	0.001	0	0.004	0.001	0.116	0.052	0.156	0.002	0.184	0.04	0.003	0.002	0.119	0.004	0	0.041	0.007	0.003	0	0.002
ARMC8	0.164	0.502	0.002	0.039	0.33	0.002	0.169	0.049	0.035	0.002	0.003	0.023	0.002	0.016	0.145	0.174	0.007	0.005	0.085	0.002	0.539	0.548	0.562	0.237	0.003	0.357	0.559	0.017	0.004	0.002	0	0.002	0.065	0.334	0	0.001	0.512	0.327	0.087	0.38	0.349	0.158	0.001	0.04	0.002	0.668	1.475	0.053	0.176
MRAS	0.149	0.225	0.001	0	0.001	0.002	0	0.002	0	0	0.001	0	0.624	0.044	0.042	0.232	0.006	0.32	0.127	0.001	0.004	0.001	0.001	0.002	0.001	0.002	0.002	0	0.003	0.001	0	0.519	0	0.001	0	0.443	0.422	0.208	0.027	0.002	0.003	0.118	0.003	0	0.042	0.011	0.51	0	0.189
PIK3CB	0.157	0.444	0.011	0	0.332	0.003	0.333	0.017	0.037	0	0.002	0	0.192	0.134	0.135	0.004	0.002	0.447	0.002	0.002	0.38	0.001	0.001	0.198	0.001	0.133	0.523	0	0.684	0.001	0	0.003	0.01	0.21	0.056	0.001	0.25	0.013	0.015	0.003	0.137	0.003	0.002	0	0.028	0.001	0.546	0.028	0.297
SLC25A36	0.166	0.286	0.003	0	0.315	0.488	0.507	0.004	0.036	0.001	0.235	0.026	0.758	0.057	0.185	0.086	0.002	0.003	0.029	1.043	0.858	0.001	0.694	0.865	0.57	1.095	0.745	0.018	0.332	0.001	0.022	0.003	0.015	0.276	0.059	0.392	0.723	0.539	0.054	0.003	0.184	0.315	0.003	0	0.112	0.001	0.99	0.026	0.001
RASA2	0.173	0.142	0.001	0	0.333	0.013	0	0.009	0	0.001	0.006	0	0.002	0.012	0.016	0.071	0.157	0.004	0.088	1.278	0.918	0.001	0.003	0.001	0.001	0.002	0.593	0	0.001	0.002	0	0.564	0.002	0.056	0.001	0.107	0.139	0.192	0.013	0.004	0.139	0.125	0.329	0	0	0.001	0.164	0.027	0.57
RNF7	0.624	0.675	0.324	0	0.001	0.285	0.005	0.11	0	0	0.35	0	0.403	0.119	0.375	0.024	0.455	0.426	0.339	0.002	0.811	0.001	0.001	0.231	0.682	0.45	0.504	0.034	0.003	0.007	0.051	0.002	0.144	0.57	0	0.408	0.123	0.421	0.066	0.974	0.312	0.237	0.379	0.118	0.126	0.002	0.581	0.054	0.982
GK5	0.466	0.127	0.012	0	0.002	0.002	0.002	0	0	0.002	0.002	0	0.001	0.025	0.01	0.016	0.002	0.002	0.002	0.001	0.002	0.001	0.001	0.242	0.001	0.001	0.003	0	0.002	0.501	0	0.003	0	0.002	0	0.001	0.119	0.192	0	0.004	0.003	0.004	0.004	0	0.001	0.002	0.002	0.025	0.003
XRN1	0.003	0.33	0.001	0.041	0.661	0.029	0.001	0.006	0	0	0.124	0	0.002	0.048	0.079	0.078	0.163	1.137	0.183	0.399	0.783	0.273	0.001	0.201	0.002	0.306	0.001	0	0.002	0.574	0.023	1.106	0.01	0.237	0.001	0.001	0.198	0.011	0.108	0.004	0.002	0.003	0.335	0.039	0.092	0.001	0.212	0	0.282
ATR	0.002	0.296	0.003	0	0.305	0	0.345	0.045	0	0.247	0.117	0	0.002	0.037	0.211	0.124	0.001	0.002	0.003	0.625	0.002	0.001	0.003	0.004	0.002	0.002	0.002	0	0.001	0.039	0	0.001	0.045	0.001	0	0.002	0.12	0.041	0.055	0.002	0.003	0.003	0.399	0.038	0.044	0.002	0.095	0	0.002
PLS1	0.002	0.045	0.002	0	0.001	0.011	0.001	0.005	0	0	0.003	0	0.002	0.011	0.015	0.001	0.002	0.002	0.002	0.003	0.002	0.001	0.004	0.916	0.001	0.2	0.002	0	0.325	0.418	0	0.004	0.012	0.002	0	0.001	0.135	0.014	0	0.004	0.002	0.002	0.003	0	0.045	0	0.812	0	0.002
TRPC1	0.348	0.255	0.003	0	0.307	0.003	0.002	0.007	0.053	0.004	0.002	0	0.001	0.002	0.003	0.072	0.006	0.315	0.002	0.001	0.133	0.001	0	0.433	0	0.319	0.002	0	0.003	0.003	0	0.002	0.002	0.061	0	0.001	0.002	0.318	0.014	0	0.001	0.002	0.003	0	0.001	0.003	0.149	0	0.003
PAQR9	0.178	0.101	0.001	0	0.001	0.002	0.001	0	0	0	0.001	0	0.001	0.026	0.051	0	0.01	0.002	0.002	0.001	0.001	0.001	0.002	0.003	0.001	0.002	0.001	0	0.002	0.002	0	0.002	0.001	0.002	0	0.001	0.002	0.001	0	0.003	0.002	0.117	0.002	0	0.001	0.001	0.002	0	0.002
U2SURP	0.941	0.519	0.545	0.04	0.493	0.002	0.282	0.003	0.102	0.087	0.498	0.057	0.194	0.256	0.355	0.284	0.763	0.311	0.124	0.366	0.604	0.001	1.179	0.193	0	0.67	0.767	0.018	0.607	0.598	0	1.056	0.128	0.611	0.148	0.135	0.682	0.274	0.074	0.84	0.001	0.158	0.001	0.038	0.113	0.742	0.123	0.061	0.001
CHST2	0.002	0.147	0.002	0	0.001	0.001	0.001	0.029	0	0.257	0.183	0	0.001	0.081	0.221	0.162	0.729	0.001	0.001	0.002	0.004	0.001	0.792	0.002	0	0.002	0.003	0	0.002	0.001	0	0.002	0	0.173	0	0.002	0.453	0.313	0	0.004	0.3	0.002	0.003	0	0	0.002	0.001	0	0.002
PLOD2	0.157	0.189	0.003	0	0.003	0.01	0	0.007	0	0.002	0.482	0	0.002	0.03	0.088	0.03	0.14	0.003	0.001	0.001	0.291	0.002	0.002	0.003	0.001	0.144	0.001	0	0.338	0.002	0	0.002	0.014	0.098	0	0.001	0.142	0.147	0.083	0.005	0.001	0.002	0.003	0	0.028	0.433	0.225	0	0.004
PLSCR4	0.002	0.003	0.004	0	0.002	0.002	0.001	0	0	0	0.001	0	0.001	0.001	0.002	0.001	0.04	0.651	0.002	0.001	0.185	0.001	0.002	0.002	0.002	0.002	0.002	0	0.002	0.004	0	0.001	0	0.098	0	0.002	0.002	0.002	0.107	0.002	0.002	0.003	0.002	0	0	0.002	0.21	0	0.002
GYG1	0.353	0.747	0.002	0	0.002	0.003	0.001	0.018	0	0	0.002	0	0.001	0.191	0.163	0.169	0.191	0.001	0.172	0.003	0.004	0.001	0.002	0.229	0.001	0.002	0.001	0	0.308	0.002	0	0.001	0	0.08	0	0.22	0.199	0.39	0	0.004	0.003	0.278	0.002	0	0.042	0	0.001	0	0.001
HPS3	0.146	0.101	0.675	0	0.001	0.002	0	0.009	0	0	0.001	0	0.001	0.106	0.216	0.09	0.137	0.001	0.232	0.003	0.171	0.001	0.002	0.003	0.002	0.001	0.002	0.017	0.001	0.004	0	0.003	0	0.12	0	0.001	0.295	0.154	0.016	0.001	0.001	0.329	0.001	0	0.001	0.003	0.002	0	0.001
COMMD2	0.163	0.449	0.002	0.038	0.979	0.47	0.006	0.063	0.034	0.001	0.381	0.026	0.191	0.035	0.177	0.107	0.147	0.318	0.018	0.003	0.173	0.001	0.001	0.421	0.002	0.001	0.003	0	0.327	0.001	0.022	0.55	0.004	0.275	0	0.325	0.203	0.068	0.049	0.466	0.169	0.005	0.34	0.041	0.051	0.011	0.254	0	0.002
RNF13	0.802	0.059	0.331	0	0.252	0.015	0.511	0.077	0.035	0.001	0.009	0	0.001	0.172	0.193	0.035	0.279	0.292	0.366	0.404	0.552	0.64	0.504	0.65	0.034	0.406	0.001	0.018	0.959	0.003	0.022	0.001	0.001	0.118	0	0.378	0.403	0.11	0.043	0.683	0.005	0.51	0.405	0.07	0.266	0.002	0.479	0.026	0.482
SERP1	0.912	0.64	1.401	0	0.002	0.009	0.359	0.116	0.036	0.115	0.379	0.035	0.152	0.242	0.173	0.434	1.067	0.625	0.87	0.916	0.663	0.001	0.572	0.228	0.731	0.428	0.826	0.018	0.694	1.111	0.023	0.571	0.068	0.696	0.183	0.191	0.31	0.006	0.168	0.899	0.966	1.278	1.313	0.088	0.258	0.911	0.152	0.026	0.526
EIF2A	0.15	0.269	0.002	0	0.001	0.001	0.001	0.086	0	0.002	0.176	0.022	0.002	0.188	0.022	0.166	0.004	0.002	0.079	0.001	0.42	0.533	0.001	0.003	0.001	0.14	0.583	0	0.37	0.579	0.034	0.002	0.004	0.496	0.109	0.001	0.002	0.084	0.056	0.004	0.314	0.004	0.005	0.059	0.067	0.004	0.664	0.028	0.709
SIAH2	0.462	0.33	0.341	0	0.001	0.005	0.351	0.02	0.037	0.094	0.001	0	0.001	0.204	0.037	0.18	0.145	0.001	0.164	0.001	0.002	0.001	0.001	0.002	0.002	0.002	0.001	0	0.003	0.003	0	0.001	0	0.002	0	0.001	0.002	0.103	0.048	1.092	0.314	0.151	0.396	0	0.041	0.356	0.004	0	0.002
MBNL1	0.311	0.551	1.109	0	0.769	0.01	0.558	0.009	0	0.001	0.172	0.048	0.191	0.216	0.28	0.202	0.151	0.821	0.225	1.04	0.412	0.547	0.003	0.358	0.003	0.98	1.11	0.014	0.002	0.634	0	0.569	0.017	0.426	0.131	0.433	0.398	0.082	0.107	1.451	0.573	0.713	1.404	0.04	0.115	0.427	1.308	0	0.846
P2RY1	0.003	0.094	0.003	0	0.002	0.001	0	0.001	0	0.001	0.003	0	0.003	0.001	0.001	0.002	0.374	0.002	0.002	0.001	0.003	0.001	0.002	0.004	0.001	0.001	0.002	0	0.002	0.002	0	0.002	0	0.002	0	0.001	0.192	0.001	0.001	0.001	0.002	0.003	0.002	0.001	0.001	0.002	0.006	0	0.002
RAP2B	0.002	0.017	0.321	0	0.001	0.001	0.001	0.003	0	0	0.001	0.025	0.001	0.002	0.115	0.152	0.001	0.001	0.463	0.003	0.003	0.001	0.002	0.002	0.001	0.002	0.002	0	0.002	0.002	0	0.001	0	0.06	0	0.001	0.192	0.179	0.03	1.489	0.423	0.094	0.327	0.042	0.087	0.002	0.003	0	0.003
DHX36	0.524	0.501	0.343	0	0.001	0.446	0.384	0.024	0.068	0.001	0.439	0.059	0.182	0.182	0.217	0.159	0.486	0.319	0.184	0.002	0.381	0.525	0.005	0.471	0.001	0.758	0.516	0.032	0.331	0.561	0	0.002	0.016	0.422	0.058	0.235	0.472	0.239	0.056	1.152	0.484	0.311	0.006	0	0	0.39	1.154	0.082	0.692
PLCH1	0.294	0.248	0.003	0	0.001	0.001	0.351	0.011	0	0	0.006	0.069	0.472	0.003	0.001	0.001	0.028	0.003	0.002	0.403	0.094	0.002	0.002	0.002	0.002	0.001	0.002	0	0.002	0.003	0.034	0.003	0	0.164	0	0.262	0.148	0.002	0.001	0.003	0.002	0.005	0.003	0.001	0.001	0.388	0.002	0	0.001
GMPS	0.147	0.175	0.003	0	0.001	0.001	0.001	0.004	0	0	0.002	0	0.001	0.026	0.051	0.013	0.011	0.005	0.002	0.001	0.095	0.001	0.001	0.002	0.457	0.305	0.002	0	0.004	0.002	0	0.001	0.001	0.1	0	0.134	0.294	0.284	0.015	0.004	0.182	0.003	0.001	0	0.002	0.002	0.004	0	0.001
SSR3	0.396	0.262	0.306	0.043	0.001	0.434	0.149	0.017	0	0.347	0.314	0	0.001	0.079	0.499	0.37	0.427	0.975	0.308	0.001	0.079	0.002	0.515	0.199	0.002	0.001	0.004	0	0.002	0.003	0	0.003	0.1	0.404	0.086	0.001	0.509	0.679	0.109	0.768	0.174	0.736	0.37	0.108	0.214	0.77	0.259	0.025	0.302
PTX3	0.002	0.002	0.003	0	0.001	0.001	0	0	0	0	0.164	0	0.002	0.001	0.002	0.001	0.002	0.341	0.001	0.003	0.001	0.001	0.001	0.002	0.692	0.001	0.001	0	0.001	0.003	0	0.002	0	0.001	0.05	0.001	0.002	0.002	0	0.006	0.003	0.002	0.002	0	0	0.001	0.209	0	0.001
GFM1	0.647	0.736	0.549	0	0.631	0	0.487	0.004	0.034	0.005	0.007	0	0.593	0.105	0.1	0.152	0.001	0.462	0.2	0.401	0.713	0.25	0.494	0.537	0.521	0.136	0.577	0.014	0.002	0.002	0	0.503	0.048	0.002	0	0.18	0.407	0.312	0	0.002	0.171	0.002	0.001	0	0	0.826	0.741	0.03	0.4
LXN	0.001	0.001	0.003	0	0.001	0.002	0.001	0	0	0.001	0.002	0	0.002	0.001	0.002	0.001	0.017	0.442	0.002	0.001	0.002	0.001	0.002	0.199	0.516	0.002	0.002	0	0.002	0.002	0	0.002	0	0.002	0	0.001	0.002	0.003	0.07	0.002	0.002	0.001	0.004	0	0	0.436	0.001	0	0.003
IFT80	0.159	0.177	0.004	0	0.003	0.001	0.072	0.009	0	0.001	0.016	0	0.003	0.189	0.117	0.218	0.191	0.001	0.057	1.02	0.177	0.001	0.003	0.231	0.003	0.001	0.001	0.036	0.002	0.005	0	0.001	0.001	0.397	0	0.156	0.322	0.003	0.04	0.001	0.002	0.002	0.001	0	0	0.006	0.649	0	0.001
SMC4	0.002	0.191	0.006	0	0.303	0.452	0.001	0	0	0.002	0.002	0	0.001	0.002	0.003	0.059	0.007	0.463	0.006	0.001	0.215	0.297	0.001	0.246	0.002	0.319	0.003	0.014	0.002	0.001	0	1.076	0	0.002	0	0.108	0.296	0	0.015	0.002	0.003	0.189	0.759	0.042	0.002	0.001	0.326	0	0.299
KPNA4	0.433	0.499	0.315	0.042	1.142	0.002	0.355	0.004	0	0.024	0.146	0	0.399	0.02	0.19	0.125	0.185	0.661	0.27	0.389	0.248	0.303	0.002	0.585	0.492	0.496	0.609	0	0.003	0.003	0.032	0.003	0.037	0.453	0	0.268	0.269	0.537	0.038	0.005	0.138	0.001	0.331	0.099	0.115	0.002	0.835	0	1.123
PPM1L	0.157	0.226	0.351	0	0.001	0	0	0.011	0	0.018	0.001	0	0.003	0.025	0.01	0.068	0.002	0.002	0.099	0.002	0.184	0.001	0.003	0.233	0.001	0.002	0.003	0.031	0.003	0.001	0	0.001	0	0.29	0	0.277	0.002	0.458	0	0.002	0.002	0.002	0.001	0	0	0.011	0.002	0	0.001
NMD3	0.002	0.551	0.353	0	0.001	0.946	0.001	0.001	0	0	0.197	0	0.207	0.126	0.117	0.152	0.038	0.003	0.031	0.002	0.273	0.28	0.001	0.002	0.545	0.301	0.002	0	0.002	0.538	0	0.001	0.03	0.303	0.106	0.277	0.001	0.283	0.023	0.358	0.15	0.001	0.004	0	0.001	0.009	0.122	0	0.192
SLITRK3	0.16	0.036	0.005	0	0.003	0.001	0	0.012	0	0	0.002	0	0.002	0.026	0.001	0.029	0.001	0.002	0.002	0.001	0.002	0.001	0.001	0.001	0.001	0.135	0.002	0	0.003	0.002	0	0.001	0.001	0.175	0	0.002	0.002	0.005	0	0.003	0.003	0.005	0.001	0	0.001	0.011	0.004	0	0.004
PDCD10	0.151	0.477	0.357	0	0.607	0	0.001	0.032	0	0.347	0.107	0	0.002	0.046	0.089	0.291	0.014	0.003	0.231	0.405	0.355	0.001	0.001	0.229	0.001	0.138	0.005	0.032	0.36	0.002	0	0.001	0.034	0.094	0.051	0.002	0.141	0.163	0.101	0.449	0.299	0.563	0.301	0	0.044	0.002	0.002	0.026	0.002
SERPINI1	1.086	0.002	0.001	0	0.308	1.161	0.067	0.001	0	0.001	0.002	0	0.514	0	0.001	0.129	0.229	0.001	0.002	0.001	0.378	0.001	0.003	0.2	0.671	0.002	0.001	0	0.002	0.002	0	0.001	0	0.116	0.054	0.13	0.575	0.016	0	0.002	0.146	0.003	0.003	0	0.001	0.002	0.194	0	0.59
SAMD7	0.146	0.225	0.678	0	2.039	0	0.121	0.063	0	0	0.169	0	0.001	0.001	0.118	0.045	0.001	0	0.096	0	0.602	0.972	0.536	0.557	2.479	1.001	1.422	0.072	1.714	1.383	0.066	0.585	0.293	0.19	0	0.001	0.473	0.001	0.054	0.003	0.298	0.171	0.001	0	0.001	0.571	0.399	0.072	1.451
SEC62	1.746	1.02	0.888	0.043	0.919	0.401	0.746	0.16	0.102	0.48	1.431	0.023	0.935	0.278	0.57	0.22	1.22	0.958	0.403	1.406	0.682	0.261	1.524	1.431	2.155	0.81	1.673	0.076	1.202	1.935	0.062	0.688	1.576	1.512	0.241	1.083	1.393	0.96	0.202	0.935	0.575	0.451	1.392	0	0.115	0.757	0.345	0.05	1.504
PRKCI	0.18	0.124	0.34	0	0.002	0.001	0.001	0.016	0	0	0.002	0	0.263	0.094	0.091	0.02	0.001	0.001	0.073	0.001	0.002	0.258	0.001	0.229	0.002	0.001	0.002	0	0.002	0.002	0.026	0.002	0	0.242	0	0.134	0.193	0.416	0.044	0.471	0.003	0.001	0.002	0	0.001	0.003	0.192	0.028	0.001
SKIL	0.162	0.17	0.32	0	0.317	0.315	0.174	0.02	0	0.39	0.212	0	0.002	0.074	0.053	0.127	0.003	0.451	0.335	0.004	0.532	0.002	0.002	1.138	0.001	0.002	0.001	0.04	0.315	0.003	0.025	0.531	0.02	0.208	0	0.144	0.416	0.131	0.102	0.722	0.492	0.253	0.384	0	0.03	0.382	0.128	0	0.816
SLC7A14	0.443	0.643	0.003	0.042	0.001	0.567	0.114	0.002	0	0.001	0.002	0	0.251	0.082	0.225	0.014	0.001	0.002	0.003	0.004	0.003	0	0.002	0.002	0.001	0.002	0.002	0	0.001	0.003	0	0.556	0	0.11	0	0.196	0.593	0.213	0.001	0.001	0.001	0.003	0.004	0	0	0.001	0.512	0	0.002
EIF5A2	0.004	0.316	0.002	0	0.002	0.002	0.001	0.018	0	0.001	0.006	0	0.247	0.028	0.1	0.319	0.165	0.006	0.001	0.001	0.134	0.002	0.001	0.002	0.001	0.002	0.002	0	0.002	0.001	0	0.001	0	0.114	0.001	0.156	0.002	0.114	0.015	0.002	0.002	0.003	0.003	0	0	0.001	0.003	0	0.003
TNIK	0.16	0.903	0.001	0	0.308	0	0	0.001	0	0.001	0.167	0	0.539	0.168	0.543	0.15	0.138	0.001	0.091	0.001	0.261	0.001	0.002	0.002	0.002	0.461	0.001	0.017	0.643	0.625	0.026	0.003	0.001	0.002	0	0.423	0.687	0.465	0.018	0.001	0.168	0.001	0.001	0.06	0.04	0.001	0.515	0.054	0.43
PLD1	0.002	0.004	0.004	0	0.002	0.001	0.001	0.009	0	0	0.002	0	0.001	0.001	0.002	0.001	0.002	0.001	0.02	0.002	0.003	0.002	0.002	0.002	0.001	0.001	0.002	0	0.003	0.002	0	0.002	0	0.001	0	0.001	0.003	0.003	0	0.004	0.135	0.002	0.002	0	0.041	0.001	0.004	0	0.001
FNDC3B	0.001	0.256	0.001	0	0.002	0.374	0.001	0.001	0.034	0	0.001	0.022	0.001	0	0.002	0.001	0.002	1.211	0.073	0.395	0.003	0.001	0.001	0.003	0.001	0.168	0.584	0	0.312	0.003	0	0.001	0.001	0.062	0	0.001	0.238	0.002	0.001	0.002	0.002	0.007	0.005	0	0.001	0.002	0.003	0	0.001
ECT2	0.162	0.108	0.002	0	0.322	0.001	0	0.008	0	0.002	0.008	0	0.002	0.039	0.033	0.014	0.003	0.001	0.002	0.401	0.083	0.262	0.001	0.599	0.002	0.136	0.003	0.032	0.003	0.002	0	0.002	0.001	0.002	0	0.001	0.285	0.26	0	0.451	0.002	0.003	0.003	0.041	0.001	0	0.746	0.029	0.68
NLGN1	0.157	0.076	0.001	0	0.002	0.551	0	0.016	0	0.001	0.002	0	0.002	0.01	0.002	0.145	0.28	0.002	0.044	0.002	0.394	0.001	0.005	0.003	0.017	0.401	0.002	0.041	0.295	0.004	0	0.003	0.009	0.299	0	0.156	0.536	0.013	0.027	0.002	0.003	0.005	0.002	0	0.001	0.002	0.176	0.025	0.186
TBL1XR1	0.566	0.27	1.289	0.044	0.313	0.539	0.364	0.003	0.035	0.104	0.529	0.051	0.558	0.253	0.051	0.005	0.248	0.004	0.278	0.405	0.403	0.539	0.001	0.539	1.062	0.522	0.708	0.035	0.694	0.596	0	0.002	0.005	0.533	0.075	0.688	1.083	0.047	0.062	0.244	0.486	0.373	0.294	0.042	0.046	0.674	1.605	0.067	1.19
PIK3CA	0.33	0.512	0.35	0.041	0.002	0.003	0	0.002	0	0.253	0.1	0	0.265	0.202	0.449	0.306	0.002	0.002	0.001	0.001	0.003	0.657	0.002	0.44	0.001	0.46	0.001	0.021	0.001	0.002	0	0.549	0.001	0.131	0.055	0.407	0.519	0.425	0.026	0.003	0.002	0.004	0.397	0	0.001	0.001	0.004	0.026	0.002
MFN1	0.003	0.186	0.001	0	0.32	0.458	0	0.009	0	0	0.001	0	0.001	0.082	0.167	0.137	0.041	0.003	0.001	0.002	0.002	0.265	0.002	0.234	0.746	0.135	0.002	0	0.002	0.002	0	0.001	0.001	0.122	0	0.132	0.208	0.17	0.038	0.005	0.17	0.001	0.003	0.001	0	0.001	0.002	0	0.002
MRPL47	0.17	0.344	0.293	0	0.005	0.001	0.001	0.024	0	0.001	0.215	0	0.002	0.27	0.201	0.374	0.003	0.001	0.21	0.003	0.654	0	0.54	0.001	0.003	0.136	0	0	0.001	0.863	0	0.003	0.012	0.332	0	0.277	0.231	0.314	0.034	0.355	0.157	0.003	0.001	0.001	0.003	0.005	0.862	0.027	0.477
NDUFB5	0.305	0.639	0.346	0	0.001	0.466	0.001	0.064	0.035	0.257	0.387	0	0.73	0.131	0.306	0.158	0.044	0.004	0.291	0.957	0.984	0.002	0.53	0.249	0.001	0.889	0.488	0.013	1.134	1.033	0	0.557	0.177	0.345	0.056	0.403	0.5	0	0.093	1.275	0.263	0.93	0.499	0.102	0.238	0.578	0.24	0.024	1.226
USP13	0.002	0.229	0.002	0	0.003	0.001	0	0.015	0.034	0.001	0.001	0	0.189	0.049	0.001	0.131	0.147	0.002	0.001	0.004	0.003	0.001	0.505	0.002	0.001	0.002	0.004	0.024	0.367	0.002	0	0.001	0	0.002	0	0.105	0.454	0.175	0.016	0.366	0.002	0.002	0.001	0	0.001	0.015	0.818	0	0.002
PEX5L	0.002	0.479	0.003	0	0.002	0.001	0.001	0.015	0	0	0.009	0	0.279	0.046	0.54	0.018	0.002	0.003	0.002	0.002	0.004	0.001	0.001	1.853	0.002	0.002	0.001	0	0.652	0.003	0	0.001	0	0.109	0	0.153	0.186	0.236	0.012	0.003	0.132	0.121	0.001	0	0.041	0.001	0.101	0.029	0.002
TTC14	1.164	0.344	0.261	0.044	1.276	0.977	0.654	0.04	0.035	0.414	0.65	0.027	0.463	0.261	0.244	0.011	0.702	0.005	0.278	0.576	0.858	0	0.509	1.024	0.489	0.625	1.32	0.064	1.49	0.588	0.03	0.001	0	0.513	0.212	0.435	0.358	0.128	0.006	0.765	0.196	0.395	0.54	0.102	0.029	0.765	1.237	0	1.139
FXR1	0.735	0.535	0.357	0.039	0.803	0.001	0.004	0.047	0	0.002	0.179	0.058	0.198	0.276	0.342	0.251	0.438	0.768	0.097	0.001	1.225	0.001	0.003	0.546	0.003	0.335	0.004	0.021	1.276	0.436	0.025	0.001	0.041	0.208	0.069	0.294	0.311	0.426	0.09	0.007	0.189	0.437	0.003	0	0.109	0.001	1.107	0.076	0.302
ATP11B	0.161	0.196	0.001	0	0.323	0	0.001	0	0	0.001	0.003	0.038	0.001	0.064	0.032	0.151	0.002	0.004	0.13	0.39	0.353	0.634	0.002	0.199	0.008	0.304	0.002	0	0.001	0.621	0	0.003	0.001	0.353	0.001	0.106	0.002	0.31	0.075	0.803	0.003	0.302	0.391	0.001	0.042	0.608	0.622	0	0.585
MCCC1	0.003	0.051	0.003	0	0.002	0.001	0.001	0.02	0	0.096	0.005	0	0.243	0.081	0.146	0.096	0.172	0.46	0.002	0	0.095	0.001	0.516	0.291	0.697	0.136	0.002	0	0.364	0.002	0	0.003	0.012	0.002	0	0.001	0.401	0.001	0.055	0.002	0.003	0.002	0.006	0	0.029	0.002	0.006	0	0.003
B3GNT5	0.001	0.056	0.003	0	0.002	0.001	0	0	0	0	0.209	0	0.001	0.021	0.085	0.024	0.004	0.001	0.145	0.623	0.002	0.001	0.003	0.231	0.002	0.001	0.002	0	0.002	0.003	0	0.001	0.003	0.121	0	0.001	0.002	0.001	0.013	0.825	0.356	0.191	0.014	0.039	0.002	0	0.201	0	0.002
YEATS2	0.001	0.186	0.001	0	0.306	0.002	0.001	0.053	0	0.001	0.003	0	0.416	0.128	0.147	0.162	0.156	0.434	0.001	0.638	0.002	0.001	0.001	0.234	0.001	0.562	0.573	0	0.356	0.002	0	0.001	0	0.001	0	0.001	0.483	0.135	0.045	0.004	0.181	0.001	0.001	0	0	0.003	0.002	0	0.188
ABCC5	0.615	0.635	0.001	0	0.335	0.607	0	0.072	0	0.001	0.408	0	0.752	0.132	0.223	0.378	0.293	0	0.279	1.217	0.563	1.047	1.111	0.987	0.683	0.636	0.002	0	0.316	0.614	0.052	0.001	0.031	0.126	0.046	0.491	0.661	0.161	0.006	0.357	0.002	0.003	0.332	0.04	0.157	0.431	0.572	0	0.617
EIF2B5	0.144	0.501	0.002	0.04	0.001	0.473	0.477	0.01	0	0.349	0.282	0.026	0.203	0.18	0.247	0.202	0.179	0.003	0.17	0.002	0.191	0.48	0.002	0.581	0.036	0.292	0	0	0.355	0.002	0	0.535	0.01	0.566	0.049	0.132	0.002	0.413	0.001	0.008	0.007	0.002	0.002	0.045	0.044	0.375	0.001	0.026	0.304
DVL3	0.002	0.263	0.002	0	0.002	0.003	0.001	0.009	0	0	0.002	0	0.002	0.04	0.194	0.143	0.162	0.001	0.166	0.003	0.287	0.002	0.508	0.477	0.002	0.299	0.001	0	0.002	0.002	0	0.002	0.002	0.06	0	0.266	0.232	0.17	0.083	0.003	0.306	0.002	0.41	0.042	0.029	0.001	0.277	0	0.297
AP2M1	0.603	0.635	1.378	0.04	0.764	0.433	0.772	0.206	0.1	0.082	0.71	0	0.502	0.28	0.475	0.606	0.682	0.655	0.461	0.249	0.927	0.582	1.034	1.067	0.002	0.583	0.542	0.039	1.405	1.164	0.047	0.55	0.089	0.801	0.21	0.899	1.193	0.253	0.204	1.137	0.413	1.129	0.394	0	0.212	0.983	0.367	0.039	0.826
ALG3	0.002	0.005	0.002	0	0.327	0.001	0	0.01	0	0.001	0.004	0	0.002	0.001	0.063	0.204	0.002	0.003	0.106	0.633	0.125	0.265	0.001	0.001	0.002	0.138	0.004	0	0.002	0.001	0	0.387	0.009	0.001	0.053	0.001	0.151	0.001	0	0.004	0.005	0.004	0.001	0.001	0.001	0.002	0.001	0	0.314
PSMD2	0.154	0.821	0.003	0	0.002	0	0	0.078	0.036	0.001	0.166	0.026	0.411	0.395	0.436	0.214	0.214	0.003	0.195	0.614	0.088	0.259	0.002	0.003	0.544	0.777	0.522	0	0.681	0.004	0	0.002	0.003	0.225	0	0.48	0.632	0.461	0.012	0.007	0.346	0.004	0.002	0.001	0.045	0.009	0.789	0.028	0.597
EIF4G1	0.002	0.916	0.367	0.082	0.326	0.001	0.002	0	0	0	0.188	0	0.002	0.093	0.225	0.198	0.018	0.615	0.351	1.001	0.289	0.231	0.001	0.243	0.002	0.167	0.007	0.021	0.004	0.002	0.022	0.002	0.001	0.301	0	0.151	0.475	0.389	0.047	0.002	0.475	0.166	0.002	0	0	0.006	0.661	0	0.001
CLCN2	0.002	0.076	0.005	0	0.003	0.001	0	0.01	0	0.001	0.001	0	0.001	0.028	0.002	0.002	0.144	0.002	0.003	0.002	0.003	0.001	0.001	0.002	0.001	0.002	0.001	0.017	0.002	0.001	0	0.002	0.001	0.002	0	0.001	0.002	0.109	0	0.003	0.003	0.003	0.004	0.001	0.001	0.002	0.002	0	0.003
POLR2H	0.156	0.307	0.002	0	0.31	0.421	0.006	0.094	0	0.094	0.003	0	0.198	0.182	0.103	0.196	0.181	0.001	0.301	0.001	0.08	0.001	0.001	0.002	0.509	0.141	0.001	0.014	0.002	0.001	0	0.572	0.001	0.001	0	0.136	0.234	0.02	0.034	0.003	0.28	0.153	0.004	0	0.07	0.434	0.003	0	0.004
VPS8	0.002	0.311	0.001	0	0.001	0.48	0.411	0.01	0	0.001	0.004	0.023	0.003	0.041	0.253	0.159	0.128	0.001	0.004	0.001	0.002	0.001	0.002	0.002	0.003	0.235	0.001	0	0.65	0.004	0	0.003	0.002	0.235	0	0.001	0.337	0.247	0.041	0.003	0.004	0.151	0.394	0.002	0.041	0.001	0.001	0.025	0.187
C3orf70	0.001	0.441	0.003	0	0.001	0.001	0	0.016	0	0.001	0.002	0	0.001	0.023	0.004	0.194	0.001	0.003	0.001	0.001	0.002	0.001	0.002	0.002	0.001	0.137	0.002	0	0.002	0.002	0	0.002	0	0.402	0	0.289	0.135	0	0.016	0.003	0.002	0.002	0.003	0	0.001	0.013	0.508	0	0.393
EHHADH	0.003	0.005	0.002	0	0.001	0.001	0	0.017	0	0	0.002	0	0.001	0.001	0.002	0.05	0.001	0.002	0.002	0.001	0.002	0.273	0.001	0.002	0.002	0.002	0.001	0	0.001	0.003	0	0.002	0	0.003	0	0.001	0.003	0.204	0	0.003	0.001	0.003	0.003	0	0.001	0.001	0.005	0	0.3
MAP3K13	0.665	0.512	0.663	0.04	0.603	0.015	0.503	0.066	0.056	0.271	0.428	0.026	0.387	0.129	0.183	0.13	0.288	0.744	0.44	0.001	0.514	0.289	1.214	0.425	0.542	0.399	0.58	0.013	1.026	1.188	0	0.526	0.125	0.824	0.227	1.071	0.476	0.129	0.004	0.483	0.408	0.332	0.002	0	0.063	0.001	0.723	0.038	0.695
TRA2B	0.181	0.196	2.018	0.041	0.319	0.517	0.001	0.073	0.054	0.291	0.37	0.029	0.46	0.194	0.134	0.104	0.438	1.426	1.398	0.866	0.885	0.578	0.945	0.579	0.564	0.387	0.529	0.05	0.47	1.001	0.027	1.592	0.265	0.789	0.04	0.574	0.82	0.299	0.188	1.808	1.596	0.928	2.167	0.207	0.269	0	0.883	0.039	0.39
DGKG	0.001	0.066	0.002	0	0.001	0.001	0.001	0.002	0	0	0.001	0	0.001	0.081	0.048	0.063	0.002	0.002	0.001	0.002	0.002	0	0.001	0.003	0.001	0.002	0.002	0	0.002	0.001	0	0.002	0	0.001	0	0.001	0.002	0.028	0	0.001	0.002	0.002	0.002	0	0	0.001	0.004	0	0.001
TBCCD1	0.001	0.002	0.001	0	0.002	0.001	0.001	0.001	0	0.001	0.004	0	0.001	0.001	0.003	0.004	0.017	0.001	0.221	0.001	0.003	0.259	0.002	0.003	0.002	0.557	0.001	0	0.001	0.002	0	0.002	0	0.057	0.001	0.001	0.003	0.001	0.031	0.001	0.002	0.002	0.392	0.001	0.041	0.012	0.003	0	0.302
EIF4A2	1.467	2.117	1.219	0.106	1.037	0.928	0.364	0.344	0.066	0.595	1.46	0.091	1.438	1.057	0.859	1.686	0.894	0.786	0.48	1.22	0.994	0.393	1.25	0.636	0.001	1.071	0.814	0.018	0.368	0.547	0.072	1.478	0.194	1.425	0.257	1.245	1.557	0.03	0.224	1.197	0.893	0.795	1.098	0.111	0.236	0.564	2.097	0.048	0.261
RFC4	0.003	0.012	0.002	0	0.001	0.002	0	0.056	0.034	0.068	0.002	0	0.002	0.054	0.061	0.145	0.001	0.315	0.089	0	0.186	0.261	0.001	0.199	0.521	0.001	0.59	0	0.002	0.002	0.027	0.001	0.001	0.284	0	0.002	0.002	0.001	0.029	0.003	0.001	0.001	0.389	0	0	0.002	0.001	0	0.308
BCL6	0.001	0.67	0.338	0.042	0.001	0.473	0.001	0.015	0	0.001	0.006	0.027	0.213	0.085	0.317	0.084	0.179	0.524	0.068	0	0.001	0.001	0.003	0.003	0.003	0.002	0.002	0	0.362	0.001	0	0.001	0.001	0.063	0	0.246	0.263	0.076	0.139	0.357	0.002	0.003	0.332	0.001	0.001	0.002	0.007	0	0.187
FGF12	1.382	0.516	0.002	0	0.002	0.473	0.002	0.041	0.102	0.368	0.66	0	0.425	0.043	0.303	0.201	0.001	0.002	0.014	0.623	0.001	0.002	0.001	0.44	0	0.001	0.004	0	0.003	0.002	0	0.003	0	1.201	0.207	0.286	0.262	0.588	0	0.001	0.001	0.005	0.003	0	0	0.005	0.003	0.029	0.002
MB21D2	0.161	0.067	0.002	0	0.002	0.002	0.001	0	0	0.001	0.002	0	0.001	0.002	0.002	0.067	0.003	0.003	0.003	0.002	0.002	0.001	0.001	0.003	0.002	0.002	0.001	0	0.001	0.003	0	0.003	0.007	0.002	0	0.002	0.002	0.009	0	0.002	0.003	0.118	0.003	0	0.001	0.002	0.001	0	0.001
OPA1	0.002	0.924	0.002	0	0.002	0.479	0.001	0.05	0	0.001	0.002	0.026	0.236	0.059	0.294	0.05	0.16	0.446	0.173	0.002	0.135	0.001	0.562	0.709	0.003	0.139	0.002	0.014	0.669	0.003	0	0.001	0	0.243	0.001	0.001	0.421	0.903	0.029	0.008	0.001	0.32	0.002	0.042	0.03	0.004	0.001	0	0.309
HES1	0.162	0.528	0.002	0	0.001	0	0.001	0.031	0	0.001	0.033	0	0.25	0.122	0.069	0.176	3.241	2.499	0.285	0.402	0.003	0.001	0.001	0.201	0.001	0.293	0.525	0	0.001	0.001	0	0.003	0	0.389	0	0.001	0.143	0	0.191	0.004	0.145	0.314	0.001	0	0.001	0.424	0.002	0.026	0.39
LSG1	0.006	0.142	0.002	0	0.002	0.002	0.001	0.017	0	0	0.177	0	0.001	0.004	0.075	0.127	0.029	0.003	0.001	0.001	0.256	0.001	0.002	0.236	0.518	0.003	0.001	0.032	0.369	0.003	0	0	0.003	0.003	0	0.001	0.002	0.148	0	0.715	0.003	0.002	0.002	0	0.029	0.002	0.001	0	0.003
ACAP2	0.232	0.395	0.281	0	0.002	0	0	0.018	0	0.001	0.584	0	0.52	0.045	0.219	0	0.163	0.962	0.318	0.63	0.472	0.563	0.002	0.796	1.298	0.169	1.384	0.045	0.997	0.005	0.036	1.116	0.011	0.111	0.055	0.107	0.69	0.01	0.121	0.316	0.289	0.503	0.304	0	0.044	0.419	1.252	0.049	0.001
APOD	0.003	0.002	0.005	0	0.001	0	0	0	0	0.001	0.002	0	0.002	0.001	0.001	0.001	0.001	0.482	0.056	0.001	0.002	0.001	0	0.002	0.001	0.002	0.003	0	0.003	0.002	0	0.002	0.001	0.002	0	0.002	0.002	0.001	0.163	0.004	0.002	0.004	0.001	0	0	0.002	0.004	0	0.003
TNK2	0.001	0.338	0.329	0	0.001	0	0	0.011	0	0.001	0.093	0.026	0.966	0.084	0.095	0.077	0.355	0.341	0.001	0.627	0.477	0.001	0.001	0.573	0.001	0.273	0.582	0	0.002	0.001	0	0.002	0	0.234	0	0.002	0.572	0.305	0.001	0.001	0.003	0.003	0.002	0	0	0.001	0.008	0	0.294
PCYT1A	0.153	0.359	0.003	0	0.001	0.002	0	0.011	0	0.003	0.003	0	0.276	0.14	0.111	0.031	0.001	0.004	0.002	0.001	0.386	0.003	0.002	0.238	0.002	0.002	0.522	0.014	0.003	0.003	0	0.001	0.003	0.234	0	0.194	0.236	0.001	0.012	0.004	0.145	0.002	0.404	0	0.064	0.001	0.192	0	0.003
WDR53	0.002	0.015	0.001	0	0.001	0.002	0	0.002	0	0	0.003	0	0.208	0.001	0.079	0.002	0.001	0.001	0.001	0.001	0.003	0.001	0.001	0.002	0.002	0.002	0	0	0.002	0.002	0	0.002	0	0.001	0	0.104	0.002	0.002	0	0.003	0.002	0.002	0.001	0	0.001	0.002	0.004	0	0.003
NRROS	0.002	0.106	0.328	0	0.001	0.002	0	0.007	0	0.001	0.002	0	0.203	0.003	0.048	0.001	0.001	0.003	0.438	0.003	0.002	0.001	0.001	0.199	0.002	0.161	0.003	0	0.002	0.003	0	0.002	0	0.002	0	0	0.002	0.001	0	0.003	0.002	0.121	0.002	0	0.133	0.003	0.001	0	0.002
CEP19	0.002	0.09	0.001	0	0.001	0.002	0.001	0.007	0	0.001	0.197	0	0.001	0.079	0.002	0.066	0.001	0.002	0.002	0.003	0.002	0.263	0.001	0.002	0.002	0.141	0.002	0	0.002	0.003	0	0.001	0	0.001	0	0.001	0.003	0.003	0.016	0.001	0.002	0.002	0	0	0	0.004	0.003	0	0.189
PAK2	0.174	0.274	0.001	0	0.301	0.002	0	0.014	0	0	0.015	0.027	0.245	0.054	0.287	0.189	0.227	0.429	0.246	0.647	0.002	0.295	0.586	0.463	0.542	0.001	1.462	0.014	0.003	0.003	0	0.537	0	0.229	0.027	0.001	0.496	0.17	0.035	1.512	0.789	0.104	0.329	0.038	0.207	0.002	0.951	0	0.249
NCBP2	0.002	0.322	0.508	0	0.001	0.001	0.142	0.131	0.036	0.141	0.427	0.022	0.001	0.06	0.218	0.117	0.624	0.002	0.139	0.572	0.704	0.83	0.795	0.566	0.762	0.001	0.514	0	0.309	0.496	0.036	0	0.02	0.543	0	0.132	0.112	0.089	0.051	0.002	0.339	0.1	0.002	0	0.047	0.408	0.523	0.027	0.29
PIGG	0.176	0.103	0.34	0	0.337	0.003	0	0.006	0	0.001	0.002	0	0.195	0.038	0.05	0.087	0.2	0.335	0.057	1.013	0.004	0.002	0.503	0.002	0.403	0.002	0.001	0	0.002	0.001	0	0.001	0.004	0.001	0	0.001	0.003	0.034	0.016	0.004	0.002	0.305	0.001	0	0.042	0.443	0.203	0	0.002
PDE6B	0.156	0.547	0	0.041	1.786	0.351	0.03	0.029	0.082	0.113	0.328	0.046	0.001	0.204	0.068	0.032	0.26	0.447	0.308	1.107	0.899	1.437	1.238	0.825	1.89	1.282	1.431	0.102	1.579	1.471	0.067	1.906	0.306	0.058	0	0.002	0.418	0.005	0.1	0.776	0.133	0.175	0.331	0.001	0.145	1.126	1.003	0.023	0.444
GAK	0.002	0.456	0.331	0.042	0.319	0.354	0.001	0.009	0.036	0	0.236	0.022	0.21	0.141	0.138	0.163	0.195	0.311	0.111	0.004	0.155	0.002	0.001	0.199	0.003	0.227	0.001	0.031	0.003	0.583	0	0.002	0.027	0.112	0	0.386	0.3	0.614	0.015	0.002	0.002	0.325	0.001	0.001	0.128	0.002	0.004	0.025	0.389
IDUA	0.002	0.005	0.359	0	0.001	0.001	0.001	0.004	0	0.001	0.001	0	0.002	0.079	0.001	0.087	0.001	0.003	0.084	0.002	0.003	0.002	0.002	0.003	0	0.002	0.001	0	0.366	0.001	0	0.002	0.001	0.002	0	0.001	0.002	0.21	0.012	0.001	0.001	0.117	0.002	0	0.001	0.001	0.004	0	0.003
SPON2	0.002	0.002	0.359	0.039	0.001	0.001	0	0.012	0.037	0.001	0.002	0	0.001	0.001	0.002	0.002	0.001	0.002	0.037	0.002	0.003	0.001	0.002	0.003	0.001	0.002	0.001	0	0.001	0.002	0	0.002	0	0.063	0	0.001	0.002	0.002	0	0.003	0.002	0.002	0.003	0.039	0.001	0.001	0.001	0	0.002
CTBP1	0.159	0.609	0.555	0	0.311	1.043	0.001	0.033	0	0.003	0.105	0.061	0.42	0.243	0.43	0.132	0.186	0.735	0.222	0.001	0.524	0	0	0.003	0.655	0.206	0.001	0.014	0.346	0.001	0	0.002	0	0.24	0.105	0.434	0.929	0.202	0.038	0.477	0.497	0.111	0.729	0	0.049	0.969	0.344	0	0.497
MAEA	0.169	0.552	0.003	0	0.001	0.001	0	0.047	0.036	0.001	0.077	0	0.002	0.016	0.179	0.046	0.003	0.003	0.247	0.003	0.002	0.001	0.001	0.002	0.002	0.152	0.003	0.017	0.327	0.004	0	0.002	0	0.166	0	0.138	0.152	0.089	0.026	0.462	0.001	0.003	0.323	0.039	0.031	0.002	0.188	0	0.001
TMEM129	0.183	0.145	0.003	0	0.314	0.008	0.354	0.016	0	0	0.003	0	0.001	0.152	0.166	0.073	0.133	0.001	0.097	0.002	0.513	0.001	0.001	0.335	0.003	0.305	1.087	0.042	0.003	0.004	0	0.002	0.001	0.081	0	0.001	0.002	0.001	0.014	0.002	0.145	0.002	0.001	0	0	0.003	0.504	0	0.184
LETM1	0.003	0.118	0.356	0	0.001	0.001	0.001	0.005	0.05	0	0.002	0	0.201	0.101	0.002	0.141	0.142	0.002	0.15	0.002	0.002	0.001	0.001	0.44	0.002	0.172	0.001	0	0.682	0.002	0.022	0.545	0.001	0.113	0	0.27	0.144	0.362	0.029	0.367	0.179	0.005	0.001	0	0.087	0.002	0.715	0	0.386
NELFA	0.322	0.08	0.006	0	0.341	0.001	0.001	0.008	0.069	0	0.001	0	0.002	0.04	0.267	0.065	0.001	0.004	0.005	0.643	0.183	0.001	1.084	0.244	0.002	0.151	0.001	0.017	0.002	0.002	0	0.002	0.022	0.109	0	0.001	0.239	0.039	0.018	0.003	0.259	0.002	0.597	0.042	0	0.553	0.442	0	0
MXD4	0.143	0.188	0.001	0.055	0.348	0	0	0.009	0	0.001	0.002	0	0.001	0.081	0.105	0.121	0.17	0.326	0.349	0.603	0.637	0.001	0.004	0.471	0.022	0.31	0.001	0.031	0.989	0.002	0	0.003	0.055	0.178	0	0.14	0.532	0.544	0.037	0.479	0.43	0.397	0.59	0.074	0.137	0.002	0.017	0	0.406
FAM193A	0.005	0.503	0.001	0	0.001	0.424	0.002	0.006	0	0.001	0.209	0	0.408	0.083	0.023	0.049	0.005	0.001	0.001	0.627	0.129	0.302	0.002	0.003	0.002	0.171	0.001	0	0.002	0.001	0	0.003	0.001	0.002	0	0.001	0.003	0.001	0.014	0.003	0.138	0.002	0.002	0	0	0.001	0.002	0.029	0.389
ADD1	0.669	0.95	0.92	0.134	1.388	0.907	0.109	0.052	0.055	0	0.834	0.022	0.719	0.268	0.283	0.25	0.764	0.881	0.415	1.275	1.026	1.331	2.018	1.677	0.986	1.482	1.999	0.094	1.184	1.67	0.093	1.807	0.425	0.301	0.076	0.62	1.001	0.625	0.083	0.746	0.68	0.541	1.159	0.076	0.062	1.43	0.606	0.082	0.634
MFSD10	0.001	0.298	0.012	0	0.001	0.002	0.001	0.022	0.034	0.001	0.001	0.022	0.001	0.049	0.166	0.104	0.172	0.323	0.054	0.005	0.119	0.001	0.513	0.001	0.001	0.001	0.811	0	0.002	0	0	0.002	0	0.001	0	0.001	0.117	0.213	0.043	0.345	0.468	0.169	0.314	0.001	0.071	0.001	0.002	0	0.003
HTT	0.003	0.414	0.342	0	0.495	0.421	0.336	0.043	0	0	0.107	0.027	0.202	0.066	0.269	0.066	0.002	0.473	0.082	0.413	0.119	0.001	0.474	0.778	0.001	0.3	0.001	0	0.002	0.002	0	0.001	0.002	0.285	0.042	0.002	0.931	0.158	0.025	0.002	0.004	0.002	0.001	0.039	0.046	0.441	0.488	0	0.003
LRPAP1	0.482	0.653	0.634	0.114	0.001	0.585	0.003	0.066	0.071	0	0.102	0.05	0.2	0.02	0.235	0.173	0.551	0.002	0.095	0.641	0.359	0.307	0.505	0.475	0	0.299	0.551	0	0.323	0.592	0	0.002	0.025	0.399	0.073	0.133	0.261	0.118	0.071	0.347	0.216	0.441	0.826	0.059	0.068	0.005	0.706	0.026	0.461
ZBTB49	0.001	0.002	0.005	0.041	0.624	0.001	0	0.011	0	0.001	0.002	0	0.001	0.001	0.001	0	0.002	0.003	0.001	0.001	0.002	0.001	0.001	0.002	0.001	0.002	0.001	0	0.002	0.006	0	0.002	0.003	0.002	0	0.001	0.117	0.002	0	0.004	0.002	0.166	0.001	0	0	0.001	0.528	0	0.002
CRMP1	0.533	1.477	0.001	0.045	0.004	0.005	0.002	0.079	0.106	0.003	0.375	0.026	0.904	0.273	0.832	0.149	0.699	0.002	0.001	0.001	0.178	0.001	0.003	0.002	0.001	0.144	0.004	0.018	0.468	0.004	0	0.002	0	0.669	0.113	0.578	1.592	1.531	0	0.005	0.001	0.001	0.003	0.06	0	0.001	0.002	0	0.002
JAKMIP1	0.002	0.111	0.001	0	0.313	0.001	0.351	0.055	0	0.001	0	0	0.001	0.011	0.029	0.037	0.246	0.002	0.002	0.002	0.002	0.001	0.002	0.001	0.001	0.297	0.001	0	0	0.524	0	0.002	0.004	0.096	0	0.001	0.143	0.185	0	0.003	0.001	0.003	0.002	0	0.001	0	0.673	0	0.003
WFS1	0.002	0.325	0.001	0	0.001	0.001	0	0.016	0	0	0.001	0.025	0.001	0.02	0.064	0.221	0.021	0.002	0.001	0.002	0.002	0.001	0.003	0.204	0.002	0.002	0.002	0	0.001	0.517	0	0.002	0.001	0.16	0	0.14	0.002	0.153	0.032	0.002	0.002	0.004	0.004	0	0.001	0.006	0.003	0	0.305
PPP2R2C	0.154	0.549	0.001	0	0.001	0.001	0.001	0.005	0.034	0.001	0.003	0.023	0.192	0.093	0.358	0.047	0.001	0.003	0.055	0.002	0.003	0.001	0.001	0.002	0.002	0.001	0.002	0	0.001	0.003	0	0.001	0	0.001	0	0.135	0.231	0.315	0	0.002	0.001	0.002	0.003	0.04	0.041	0.001	0.004	0	0.002
SORCS2	0.213	0.003	0.002	0	0.002	0.455	0.001	0	0	0	0.525	0	0.002	0.002	0.001	0	0.002	0.002	0.094	0.002	0.003	0.001	0.001	0.003	0.001	0.001	0.002	0	0.001	0.001	0	0.004	0	0.291	0.001	0.142	0.002	0.001	0	0.003	0.003	0.117	0.002	0	0	0.001	0.002	0	0.001
AFAP1	0.002	0.382	0.003	0	0.001	0.001	0	0.011	0.036	0	0.002	0	0.001	0.001	0.001	0.088	0.004	0.001	0.001	0.002	0.001	0.001	0.003	0.002	0.001	0.003	0.002	0	0.003	0.003	0	0	0.001	0.001	0	0.001	0.002	0.003	0.067	0.003	0.001	0.001	0.001	0	0	0.001	0.002	0	0.002
ABLIM2	0.186	0.586	0.003	0	0.003	0.003	0.001	0.003	0.034	0.001	0.002	0	0.002	0.025	0.227	0.16	0.001	0.002	0.001	0.003	0.003	0.001	0.002	0.201	0.004	0.002	0.002	0	0.003	0.002	0	0.002	0	0.002	0	0.001	0.001	0.01	0	0.007	0.002	0.001	0.004	0	0.001	0.002	0.002	0	0.001
ACOX3	0.003	0.123	0.004	0	0.002	0.001	0.002	0.002	0	0	0.003	0	0.001	0.006	0.002	0.152	0.005	0.001	0.084	0.406	0.004	0.001	0.001	0.203	0.002	0.001	0.002	0	0.003	0.003	0	0.002	0	0.001	0	0.002	0.135	0.001	0.001	0.003	0.002	0.001	0.005	0	0.001	0.004	0.002	0	0.001
CPEB2	0.002	0.201	0.002	0	0.33	0.482	0.074	0.016	0	0	0.195	0	0.529	0.141	0.168	0.007	0.004	0.001	0.021	0.002	0.003	0.261	0.002	0.004	0.004	0.153	0.004	0.014	0.002	0.581	0	0.007	0.008	0.001	0.042	0.001	0.29	0.201	0.024	0.003	0.168	0.002	0.001	0	0.03	0.443	0.013	0	0.001
CC2D2A	0.001	0.123	0.001	0	0.451	0.001	0.351	0.046	0	0.09	0.152	0	0.002	0.004	0.048	0.142	0.129	0.761	0.06	1.527	0.699	0.52	0.003	2.23	0.017	0.806	0.584	0.031	0.699	0.012	0.025	1.127	0.097	0.035	0	0.104	0.125	0.001	0.041	0.002	0.001	0.001	0.001	0	0.001	0	1.823	0.077	0.795
FBXL5	0.353	1.017	0.562	0	0.305	0.009	0.366	0.012	0	0.255	0.001	0.023	0.401	0.211	0.121	0.198	0.199	0.518	0.107	0.62	0.4	0.563	0.562	0.454	0.553	0.589	0.578	0	0.001	0.879	0	0.586	0.049	0.355	0	0.001	0.584	0.126	0.063	0.005	0.315	0.152	0.003	0.063	0.146	0.355	0.983	0	0.601
PROM1	0.694	0.458	0.68	0	1.329	0.001	0	0.044	0	0.122	0.21	0	0.219	0.109	0.175	0.169	0.163	0.769	0.164	1.755	1.752	1.439	1.352	1.824	1.658	1.544	1.876	0.067	2.022	1.806	0.076	1.486	0.482	0.336	0	0.475	0.229	0.18	0.076	0.004	0.002	0.243	0.34	0.079	0.073	1.065	0.706	0.053	0.993
TAPT1	0.167	0.289	0.003	0.04	0.001	0.001	0.007	0	0	0.027	0.002	0	0.217	0.03	0.114	0.065	0.166	0.004	0.1	0.001	0.208	0.001	0.001	0.002	0.001	0.002	0.001	0	0.81	0.586	0.026	0.003	0.062	0	0	0.002	0.002	0.002	0.025	0.002	0.002	0.004	0.002	0.039	0	0.004	0.008	0	0.002
LDB2	0.002	0.003	0.002	0	0.003	0.001	0.001	0.006	0	0.001	0.766	0	0.002	0.002	0.002	0.001	0.002	1.607	0.001	0.001	0.002	0.001	0.001	0.001	0.002	0.002	0.51	0	0.001	0.002	0	0.001	0	0.002	0.058	0.57	0.391	0.001	0.085	0.004	0	0.001	0.001	0	0	0.002	0.006	0	0.002
QDPR	0.473	0.974	0.001	0	0.368	0.001	0.581	0.065	0	0.002	0.49	0	0.483	0.331	0.245	0.538	1.182	0.003	0.214	0.001	0.264	0.513	0.002	0.23	0.001	0.001	0.003	0	0.315	0.001	0	0.001	0	0.136	0.06	0.14	0.268	0.261	0.048	0.004	0.001	0.173	0.003	0	0.07	0.003	0.774	0.028	0.002
LAP3	0.003	0.082	0.367	0	0.002	0.002	0.001	0	0	0.001	0.058	0	0.001	0.01	0.001	0.135	0.407	0.001	0.136	0.003	0.002	0.001	0.001	0.003	0.001	0.002	0.004	0	0.002	0.003	0.022	0.001	0	0.001	0	0.002	0.125	0.002	0.097	0.814	0.739	0.282	0.002	0.041	0.08	0.003	0.005	0	0.002
MED28	0.466	0.39	0.001	0.04	0.001	0.005	0.008	0.027	0	0	0.002	0	0.19	0.14	0.153	0.164	0.412	0.002	0.065	0.612	0.299	0.001	0.001	0.001	0.001	0.305	0.592	0.014	0.002	0.004	0	0.003	0.014	0.172	0.006	0.001	0.427	0	0.082	0.83	0.005	0.256	0.874	0	0.001	0.001	0.001	0	0.003
NCAPG	0.002	0.004	0.004	0	0.002	0	0.001	0	0	0	0.001	0	0.001	0.034	0.029	0.001	0.002	0.001	0.002	0.002	0.003	0.002	0.002	0.002	0	0.001	0.003	0	0.001	0	0	0.002	0.006	0.001	0	0.22	0.002	0.004	0	0.003	0.001	0.003	0.001	0	0	0	0.005	0	0.001
SLIT2	0.346	0.003	0.004	0	0.001	0.02	0.001	0.016	0	0	0.004	0	0.358	0.03	0.021	0.003	0.002	0.004	0.001	0.002	0.003	0.001	0.002	0.002	0.001	0.002	0.003	0	0.311	0.002	0	0.002	0	0.157	0	0.537	0.602	0.347	0.053	0.006	0.002	0.003	0.001	0	0.001	0.001	0.004	0	0.003
PPARGC1A	0.001	0.01	0.002	0	0.002	0.002	0.001	0.047	0.035	0.001	0.191	0	0.205	0.025	0.167	0.116	0.001	0.005	0.001	0.001	0.001	0.002	0.002	0.443	0.001	0.002	0.004	0	0.002	0.003	0	0.003	0.006	0.111	0	0.002	0.119	0.002	0	0.002	0.003	0.005	0.002	0	0.001	0.002	0.196	0	0.004
DHX15	0.175	0.291	0.333	0.038	0.001	0.001	0.006	0.018	0.036	0.001	0.377	0	0.003	0.036	0.132	0.18	0.002	0.979	0.245	0.423	0.322	0.268	0.512	0.437	0.001	0.867	0.004	0	0.698	0.001	0	0.548	0	0.051	0.001	0.437	0.108	0.4	0.053	0.002	0.195	0.299	0.007	0	0.114	0.002	0.847	0.054	0.175
SOD3	0.001	0.097	0.005	0	0.001	0	0.002	0.022	0	0.001	0.193	0	0.001	0.028	0.001	0.038	0.237	0.001	0.001	0	0.002	0.001	0.003	0.001	0.001	0.001	0.001	0	0	0.003	0	0.002	0.002	0.229	0	0.001	0.152	0.126	0.29	0.003	0.001	0.002	0.002	0	0	0.002	0.002	0	0.186
CCDC149	0.17	0.287	0.001	0	0.003	0	0.001	0	0	0.001	0.003	0	0.002	0.002	0.084	0.133	0.003	0.001	0.009	0.001	0.002	0	0.001	0.201	0.688	0.001	0.003	0	0.002	0.001	0	0.002	0	0.002	0	0.001	0.143	0.355	0.015	0.002	0.001	0.174	0.002	0	0.001	0.001	0.2	0.026	0.002
SEPSECS	0.002	0.003	0.004	0	0.001	0.002	0	0.042	0	0	0.001	0	0.21	0.08	0.001	0.078	0.002	0.002	0.098	0.002	0.121	0.001	0.001	0.002	0.003	0.001	0.001	0	0.002	0.003	0	0.001	0	0.104	0	0.001	0.001	0.001	0	0.004	0.14	0.003	0.005	0.039	0.001	0.002	0.002	0	0.002
PI4K2B	0.002	0.008	0.005	0	0.001	0.001	0.001	0.027	0.071	0.001	0.013	0	0.001	0.027	0.076	0.057	0.022	0.001	0.065	0.614	0.336	0.003	0.002	0.003	0.001	0.001	0.002	0	0.001	0.001	0	0.001	0.003	0.001	0	0.001	0.002	0	0	0.001	0.005	0.256	0.002	0.001	0.094	0.001	0.002	0	0.002
ANAPC4	0.003	0.333	0.003	0.041	0.324	0	0.143	0.008	0	0	0.002	0	0.001	0.098	0.081	0.08	0.148	0.002	0.001	0.651	0.188	0.001	0	0.002	0.696	0.132	0.001	0.017	0.001	0.001	0	0.001	0	0.121	0.05	0.137	0.001	0	0	0.003	0.136	0.005	0.332	0	0.045	0.001	0.178	0	0.004
TBC1D19	0.002	0.273	0.003	0	0.001	0.001	0	0.011	0	0.001	0.006	0	0.001	0.019	0.103	0.116	0.019	0.002	0.001	0.625	0.477	0.268	0.001	0	0.001	0.135	0.001	0.019	0.002	0.001	0.023	0.554	0.042	0.166	0.058	0.14	0.135	0.061	0.015	0.001	0.001	0.004	0.002	0	0	0.001	0.001	0.039	0.379
STIM2	0.573	0.504	0.004	0	0.834	0	0.169	0.049	0	0.121	0.385	0	0.427	0.021	0.028	0.092	0.195	0.003	0.154	0.372	0.045	0.251	0.002	0.002	0.001	0.333	1.122	0.033	0.513	0.002	0.021	0.569	0.01	0.051	0.124	0.237	0.001	0.156	0.023	0.476	0.297	0.15	0.001	0	0.039	0.701	1.038	0	0.264
PCDH7	0.007	0.175	0.001	0	0.002	0.001	0.001	0.021	0	0.001	0.098	0	0.97	0.166	0.034	0.107	0.001	0.002	0.001	0.002	0.004	0.002	0.003	0.003	0.002	0.001	0.001	0	0.003	0.001	0	0.002	0.001	0.258	0.092	0.271	0.591	0.204	0.015	0.002	0.001	0.174	0.002	0	0	0.007	0.004	0	0.002
PGM2	0.151	0.054	0.001	0	0.001	0.002	0.001	0.006	0	0.001	0.179	0	0.001	0.023	0.064	0.095	1.022	0.001	0.004	0.001	0.185	0.001	0.546	0.001	0.001	0.154	0.002	0	0.001	0.004	0	0.002	0	0.176	0	0.001	0.118	0.005	0.025	0.004	0.174	0.004	0.001	0	0.001	0.001	0.002	0	0.003
TBC1D1	0.16	0.105	0.305	0	0.001	0.001	0.001	0.019	0	0	0.001	0	0.002	0.001	0.041	0.02	0.161	0.316	0.051	0.003	0.093	0.001	0.003	0.003	0.001	0.001	0.001	0	0.001	0.004	0	0.002	0	0.22	0	0.001	0.153	0.001	0.03	0.001	0.383	0.45	0.002	0.041	0.041	0.004	0.003	0	0.003
KLF3	0.611	0.002	0.344	0	0.415	0.002	0.064	0.022	0	0	0.176	0.022	0.001	0.021	0.153	0.152	0.17	0.001	0.538	0.001	0.001	0.001	0.002	0.661	0.003	0.002	0.002	0.021	0.001	0.003	0	0.001	0	0.052	0.057	0.164	0.002	0.258	0.03	0.315	0.282	0.285	0.719	0.037	0.043	0.397	0.001	0	0.705
FAM114A1	0.002	0.003	0.003	0	0.001	0.001	0	0.006	0	0.001	0.002	0	0.001	0.008	0.035	0.013	0.182	0.322	0.002	0.002	0.002	0.001	0.002	0.002	0.002	0.002	0.002	0	0.001	0.002	0	0.002	0	0.001	0	0.131	0.002	0.137	0.04	0.004	0.002	0.002	0.004	0	0	0.003	0.005	0	0.002
WDR19	0.003	0.019	0.001	0	0.323	0.002	0.001	0.002	0	0	0.004	0	0.191	0.013	0.083	0.198	0.001	0.001	0.001	0.004	0.215	0.001	0.001	0.653	0.699	0.136	0.002	0	0.003	0.001	0	0.554	0.001	0.168	0	0.135	0.341	0.128	0.013	0.004	0.002	0.004	0.002	0	0	0.002	0.008	0	0.001
RFC1	0.472	0.405	0.354	0	0.001	0	0.352	0.004	0	0.111	0.195	0	0.562	0.109	0.192	0.215	0.575	0.002	0.074	0.001	0.327	0.588	0.575	0.194	0.528	0.549	0.499	0.031	0.297	0.003	0.028	1.063	0.09	0.284	0.058	0.522	0.281	0.464	0.104	0.004	0.001	0.164	0.314	0.037	0.115	0.014	1.077	0.029	0.447
LIAS	0.001	0.004	0.004	0	0.31	0.001	0.001	0.024	0	0.001	0.002	0	0.001	0.088	0.001	0.075	0.002	0.002	0.001	0	0.106	0.001	0.001	0.004	0.005	0.002	0.587	0.018	0.689	0.002	0	0.001	0.001	0.001	0.042	0.135	0.002	0.179	0.014	0.002	0.002	0.002	0.002	0	0	0.002	0.312	0	0.193
UGDH	0.001	0.002	0.004	0	0.001	0.001	0.001	0.026	0	0.001	0.002	0.026	0.001	0.001	0.097	0.173	0.04	0.672	0.03	0	0.13	0.001	0.002	0.206	0.397	0.002	0.523	0	0.002	0.002	0	0.534	0.003	0.053	0.109	0.001	0.002	0.002	0.031	0.003	0.001	0.001	0.001	0	0.001	0.001	0.002	0	0.392
SMIM14	0.152	0.328	0.005	0.081	0.002	0.961	0.189	0.016	0.033	0.112	0.401	0.024	0.484	0.026	0.369	0.255	0.247	0.776	0.288	0.001	0.183	0.001	0.52	0.237	0.005	0.378	0.001	0	0.004	0.473	0	0.004	0.049	0.111	0.054	0.001	0.733	0.233	0.02	0.002	0.368	0.111	0.312	0.041	0.064	0.005	0.001	0	0.587
UBE2K	0.139	0.519	0.002	0.04	0.516	0.461	0	0.063	0.035	0.001	0.532	0.021	0.662	0.104	0.271	0.287	0.419	0.008	0.28	0.395	0.906	0.297	0.003	0.8	0.002	0.328	0.004	0.014	0.32	0.002	0	0.003	0	0.386	0.06	0.434	0.735	0.354	0.035	0.007	0.009	0.157	0.345	0.043	0.001	0.001	0.138	0	0.001
PDS5A	0.323	0.381	0.664	0	0.653	0.015	0	0	0.036	0.001	0.002	0	0.214	0.093	0.12	0.195	0.006	0.002	0.214	0.623	0.201	0.002	0.003	0.23	0.683	0.002	0.001	0.017	0.002	0.001	0	0.53	0.02	0.004	0.031	0.114	0.23	0.026	0.011	0.517	0.003	0.188	0.329	0	0.043	0.398	0.169	0	0.184
APBB2	0.212	0.168	0.004	0	0.327	0.001	0.001	0.005	0	0.001	0.004	0.023	0.293	0.07	0.002	0.104	0.153	0.438	0.001	0.001	0.002	0	0.002	0.002	0.002	0.002	0.002	0	0.001	0.002	0	0.002	0.029	0.001	0	0.001	0.57	0.001	0.031	0.002	0.002	0.164	0.001	0	0.001	0	0.004	0	0.307
UCHL1	0.475	3.03	0.323	0	0.307	0.001	0.149	0.231	0.093	0.03	0.183	0.025	0.326	0.636	1.502	1.708	0.558	0.445	0.289	0.982	0.673	0.001	0.534	1.402	1.727	0.484	0.505	0.016	0.838	0.938	0.048	0.536	0.008	0.282	0.049	0.877	1.476	2.226	0.122	0.002	0.929	0.275	0.343	0.11	0.106	0.003	0.853	0	0.934
TMEM33	0.001	0.073	0.001	0	0.462	0.492	0.001	0.004	0	0.117	0.236	0.027	0.003	0.06	0.244	0.059	0.197	0.002	0.138	0.857	0.339	0.001	0.001	0.002	0	0.001	0.61	0.014	0.845	0.002	0.021	0.002	0.031	0.388	0.001	0.002	0.269	0.385	0.025	0.001	0.149	0.168	0.32	0.038	0.001	0.443	0.867	0	0.004
SLC30A9	0.153	0.195	0.666	0	0.655	0.001	0.001	0.014	0	0	0.191	0.023	0.569	0.097	0.08	0.424	0.147	0.003	0.058	0	0.444	0.298	0.003	0.536	0.016	0.291	0.571	0	0.369	0.025	0	0.001	0.09	0.24	0	0.15	0.347	0.092	0.069	0.003	0.002	0.171	0.001	0	0.083	0.001	0.45	0.03	0.555
KCTD8	0.002	0.004	0.002	0	0.002	0.001	0.001	0.004	0	0.001	0.001	0	0.001	0.028	0.056	0.21	0.001	0.002	0.094	0.003	0.307	0.002	0.005	0.003	0.003	0.002	0.594	0	0.333	0.005	0	0.002	0.024	0.001	0	0.107	0.14	0.194	0.015	0.002	0.001	0.004	0.001	0	0.001	0.006	0.002	0	0.185
GUF1	0.149	0.134	0.004	0	0.002	0.002	0.001	0.008	0	0.001	0.003	0	0.001	0.004	0.003	0.056	0.028	0.322	0.001	0.003	0.176	0.002	0.519	0.001	0.003	0.141	0.002	0	0.002	0.001	0	0.002	0.004	0.051	0	0.299	0.002	0.195	0	0.007	0	0.002	0.326	0	0	0.006	0	0	0.003
CNGA1	0.164	0.004	0.901	0	1.879	0	0.313	0.054	0.117	0.072	0.158	0	0.001	0.03	0.048	0.017	0.527	0.41	0.229	1.253	0.435	1.091	1.666	0.175	0.712	1.34	2.168	0.1	1.618	2.008	0.076	2.107	3.389	0.266	0	0.369	0.22	0.043	0.04	0.685	0.001	0.131	0.298	0.038	0.006	1.363	0.374	0.069	0.616
SLAIN2	0.178	0.227	0.001	0	0.328	0.001	0	0.029	0.033	0.239	0.119	0	0.002	0.007	0.189	0.059	0.179	0.454	0.175	0.64	0.364	0.001	0.557	0.199	0.002	0.515	0.002	0.018	0.004	0.005	0	0.559	0	0.002	0	0.109	0.354	0.166	0.067	0.004	0.001	0.002	0.004	0	0.002	0.443	1.329	0.044	0.002
FRYL	0.589	0.113	0.002	0	0.649	0.001	0.002	0.015	0.038	0.001	0.233	0	0.187	0.119	0.151	0.099	0.461	0.003	0.081	0.621	0.774	0.652	0.001	0.732	1.233	0.508	0.001	0.07	0.931	0	0.022	1.31	0.001	0.476	0.078	0.001	0.537	0.374	0.012	0.502	0.389	0.002	0.001	0.084	0.001	1.015	1.669	0.029	0.742
OCIAD2	0.002	0.231	0.002	0	0.297	0.002	0.174	0.048	0	0.001	0.004	0	0.001	0.069	0.182	0.067	0.003	0.001	0.056	0.375	0.828	0.001	0.719	0.24	0.002	0.741	0.003	0.031	0.615	0.565	0	1.12	0.293	0.18	0	0.001	0.152	0.135	0.02	0.007	0.137	0.001	0.422	0.042	0.063	0.39	0.006	0	0.725
USP46	0.191	0.116	0.003	0	0.002	0.014	0.347	0.02	0.036	0.001	0.391	0	0.002	0.094	0.001	0.047	0.185	0.004	0.003	0.001	0.002	0	0.001	0.003	0.001	0.141	0.001	0	0.002	0.004	0	0.003	0	0.242	0.17	0.137	0.115	0.125	0.026	0.002	0.003	0.003	0.002	0.001	0.002	0.435	0.523	0	0.002
RASL11B	0.002	0.004	0.003	0	0.002	0.001	0.001	0	0	0.001	0.002	0	0.19	0.001	0.002	0.001	0.001	0	0.001	0.001	0.002	0.002	0.002	0.003	0.002	0.002	0.001	0	0.002	0.001	0	0.001	0	0.002	0	0.001	0.001	0.002	0	0.001	0.001	0.002	0.392	0	0.001	0.001	0.001	0	0.003
SCFD2	0.002	0.004	0.004	0	0.001	0	0	0.012	0	0.001	0.001	0	0.002	0.003	0.067	0.143	0.001	0.004	0.002	0.001	0.002	0.001	0.001	0.003	0.516	0.002	0.003	0	0.001	0.002	0	0.002	0.002	0.002	0	0.001	0.289	0.037	0.014	0.002	0.001	0.002	0.002	0	0	0.002	0.003	0	0.002
CHIC2	0.002	0.002	0.003	0	0.002	0	0.001	0.061	0	0.001	0.002	0	0.199	0.001	0.042	0.082	0.149	0.002	0.141	0.001	0.004	0.001	0.003	0.002	0.001	0.002	0.509	0.018	0.001	0.003	0	0.001	0	0.113	0	0.227	0.342	0.267	0.079	0.003	0.148	0.174	0.002	0	0.032	0.002	0.001	0	0.002
KIT	0.151	0.068	0.003	0	0.003	0.001	0	0	0	0.001	0.002	0	0.245	0.001	0.001	0.001	0.001	0.438	0.001	0.001	0.002	0.001	0.001	0.004	0.001	0.139	0.001	0	0.001	0.002	0	0.003	0.001	0.119	0	0.001	0.295	0.002	0.001	0.002	0.002	0.003	0.002	0	0.001	0.007	0.004	0	0.002
KDR	0.003	0.003	0.002	0	0.002	0.008	0	0	0	0	0.002	0	0.002	0.007	0.012	0.001	1.346	0.001	0.001	0.003	0.005	0	0.003	0.004	0.001	0.002	0.001	0	0.002	0.003	0	0.545	0.001	0.389	0.092	0.001	0.003	0.002	0	0.002	0.002	0.002	0.001	0	0.001	0.001	0.003	0	0.003
TMEM165	0.146	0.666	0.319	0	0.325	0.002	0.001	0.021	0.037	0.001	0.001	0.022	0.405	0.019	0.2	0.202	0.276	0.636	0.233	0.927	0.213	0.419	0.002	0.43	0	0.561	0.002	0.016	0.003	0.598	0	0.001	0.002	0.057	0.125	0.149	0.002	0.152	0.122	0.479	0.651	0.112	0.008	0.044	0.028	0.007	0.595	0	0.695
EXOC1	0.326	0.557	0.001	0	0.003	0.263	0.001	0.027	0	0.001	0.472	0.025	0.716	0.126	0.213	0.118	0.173	0.443	0.122	0.003	0.283	0.001	0.003	0.001	0.006	0.002	0.52	0.018	0.002	0.001	0	0.005	0	0.346	0.02	0.138	0.155	0.281	0.052	0.363	0.307	0.707	0.002	0.001	0.066	0.005	0.446	0	0.308
PPAT	0.157	0.004	0.337	0.039	0.001	0	0	0.064	0	0.001	0.001	0	0.002	0.013	0.043	0.129	0.027	0.003	0.003	0.001	0.003	0.002	0.549	0.003	0.001	0.002	0.002	0	0.003	0.002	0	0.001	0	0.061	0	0.001	0.002	0.342	0	0.002	0.002	0.158	0.33	0	0	0.001	0.004	0	0.189
PAICS	0.003	0.184	0.332	0.04	0.001	0.001	0	0.007	0	0.001	0.007	0	0.248	0.026	0.259	0.071	0.001	0.001	0.129	0.622	0.01	0.001	0.001	0.428	0.003	0.139	0.002	0	0.002	0.004	0	0.002	0.012	0.059	0	0.146	0.465	0.311	0.016	0.002	0.166	0.089	0.003	0	0	0.001	0.523	0	0.384
REST	0.003	0.166	0.003	0	0.001	0.004	0.001	0	0	0	0.001	0	0.003	0.001	0.05	0.003	0.029	0.002	0.06	0.402	0.087	0.265	0.001	0.003	0.006	0.164	0.002	0	0.367	0.006	0	0	0.001	0.052	0	0.136	0.155	0.001	0.088	0.001	0.003	0.259	0.001	0	0.001	0.003	0.657	0	0.297
NOA1	0.145	0.148	0.002	0	0.002	0.001	0	0.008	0	0	0.001	0	0.001	0.048	0.027	0.024	0.002	0.002	0.062	0.4	0.088	0.001	0.001	0.001	0.001	0.001	0.001	0.018	0.002	0	0	0.001	0	0.001	0	0.138	0.002	0.01	0	0.002	0.135	0.002	0.003	0	0.042	0.001	0.183	0	0.001
POLR2B	0.999	0.335	0.004	0	0.605	0.707	0	0.014	0.036	0	0.381	0	0.488	0.162	0.336	0.254	0.174	0	0.08	0.609	0.179	0.254	0.004	0.675	0.747	0.487	0.002	0.033	0.323	0.004	0.023	0.002	0.043	0.526	0.038	0.133	0.388	0.094	0	0.616	0.14	0.1	0.002	0	0	0.015	0.828	0	0.596
IGFBP7	1.27	0.144	0.527	0	0.321	0.781	0.001	0.019	0.056	0.001	0.24	0	0.19	0.246	0.282	0.108	0.035	3.035	0.032	0.654	0.793	0.002	0.002	0.652	0.539	0.001	0.561	0.018	0.002	1.125	0	1.085	0.009	0.414	0.122	0.422	0.408	0.001	0.49	0.466	0.327	0.499	0.85	0.059	0.085	0.001	1.047	0.028	0.3
UBA6	0.002	0.365	0	0	0.753	0.221	0	0.009	0.037	0	0.435	0.027	0.207	0.154	0.34	0.102	0.3	0.765	0.055	0.641	0.002	0.307	0.002	0.002	0.566	0.003	0.001	0.014	0.657	0.042	0.046	0.566	0	0.436	0.055	0.453	0.002	0.319	0	0.008	0.001	0.123	0.004	0.042	0.001	0.762	0.087	0	0.473
YTHDC1	0.246	0.655	0.544	0	0.003	0.007	0.003	0.024	0	0.267	0.798	0	0.002	0.021	0.161	0.081	0.245	1.105	0.264	0.746	0.446	0.001	0.565	0.235	0.555	0.416	0.001	0.014	0.649	0.56	0.022	0.002	0.078	0.826	0.177	0.595	0.61	0.001	0.032	0.003	0.161	0.273	0.604	0.082	0.04	0.439	0.733	0.056	0.122
SLC4A4	0.001	0.388	0.001	0	0.001	0.002	0.001	0.007	0	0	0.001	0	0.208	0.081	0.104	0.401	0.001	0.002	0.001	0.002	0.001	0.001	0.002	0.002	0.002	0.002	0.001	0	0.003	0.002	0	0.001	0	0.002	0	0.002	0.003	0.017	0	0.002	0.001	0.173	0.003	0	0.001	0.001	0.005	0	0.002
ADAMTS3	0.002	0.069	0.003	0	0.31	0.001	0	0.011	0	0	0.189	0	0.001	0.005	0.001	0.002	0.002	0.003	0.056	0.405	0.196	0.001	0.002	0.35	0.001	0.243	0.001	0	0.356	0.002	0	0.001	0	0.002	0	0.002	0.003	0.005	0.015	0.004	0.001	0.002	0.005	0	0	0.014	0.482	0	0.002
RCHY1	0.218	0.155	0.349	0	0.001	0.537	0.184	0.068	0	0	0.002	0	0.4	0.232	0.185	0.157	0.035	0.003	0.007	0.003	0.003	0	0.005	0.002	0.725	0.383	0.503	0.019	0.456	0.001	0.027	0.002	0.07	0.259	0.057	0.133	0.259	0.184	0.038	0.476	0.001	0.002	0.402	0	0.001	0.447	0.001	0	0.384
G3BP2	0.163	0.389	0.588	0	0.005	0.492	0.001	0.011	0	0.007	0.421	0.022	0.216	0.133	0.434	0.111	0.017	0.004	0.153	0.001	0.194	0.56	0.002	0.889	0.001	0.391	0.529	0.032	0.959	0.71	0.037	0.568	0	0.03	0.047	0.289	0.617	0.426	0.122	0.467	0.003	0.006	0.002	0.001	0.186	0.445	1.178	0.044	1.193
USO1	0.311	0.196	0.713	0	0.329	0.435	0.001	0.004	0	0.259	0.003	0	0.209	0.159	0.274	0.316	0.013	0.772	0.08	0.002	0.129	0.002	0.002	0.469	0.425	0.851	0.529	0.032	0.001	0.01	0.021	0.006	0.022	0.058	0.052	0.25	0.058	0.092	0.064	0.003	0.143	0.002	0.001	0	0.028	0.431	0.39	0	0.64
PPEF2	0.183	0.211	0.002	0	0.927	0.001	0	0.034	0.022	0.032	0.265	0	0.001	0.14	0.101	0.105	0.364	0.415	0.244	1.926	0.799	1.577	1.086	0.852	2.082	1.588	1.972	0.105	1.646	1.338	0.066	1.826	0.123	0.355	0.02	0.119	0.185	0.166	0.08	0.456	0.414	0.25	0.002	0.036	0.041	1.288	1.265	0.087	1.07
SDAD1	0.002	0.19	0.003	0	0.32	0.001	0.06	0.004	0	0	0.078	0	0.243	0.039	0.155	0.024	0.001	0.003	0.117	0.003	0.128	0.002	0.002	0.231	0.001	0.294	0.497	0	0.333	0.002	0	0.001	0.033	0.207	0	0.133	0.002	0.452	0.044	0.814	0.147	0.002	0.003	0	0	0.009	0.175	0	0.886
CCNI	1.346	1.057	1.2	0	0.989	0.195	1.177	0.482	0.131	1.094	1.557	0.023	1.187	0.605	1.198	0.537	0.912	0.931	0.497	0.261	1.418	0.267	0.346	1.272	0.618	0.995	1.251	0.017	1.103	0.862	0.021	1.382	0.51	2.618	0.297	1.26	1.678	0.315	0.226	1.776	0.597	1.273	0.613	0.1	0.259	0.736	0.71	0.081	1.402
CCNG2	0.192	0.081	0.347	0	0.002	0.011	0.523	0.008	0.054	0.257	0.473	0.049	0.481	0.027	0.174	0.025	0.419	0.002	0.197	0.632	0.189	0	0.562	0.003	0.001	0.158	0.002	0.017	0.002	1.097	0	0.526	0.015	0.571	0.093	0.39	0.302	0.002	0.048	0.464	0.001	0.002	0.003	0.038	0.001	0.001	0.268	0.026	0.002
CNOT6L	0.347	0.423	0.344	0	0.324	0.002	0.001	0.004	0.047	0.001	0.002	0	0.204	0.082	0.001	0.092	0.15	0.002	0.127	0.376	0.629	0.404	0.002	0.002	0.003	0.148	0.758	0.014	0.003	0.588	0.025	0.002	0.012	0.245	0	0.16	0.313	0	0.014	0.003	0.002	0.002	0.001	0.04	0.03	0	1.128	0.056	0.386
BMP2K	0.002	0.13	0.883	0	0.002	0.001	0.001	0	0	0.001	0.168	0	0.001	0.001	0.044	0.075	0.158	0.327	0.55	0.394	0.122	0.002	0.001	0.003	0.001	0.161	0.002	0.049	0.001	0.517	0	0	0	0.055	0	0.13	0.002	0.001	0.025	0.007	0.138	0.059	0.897	0	0.188	0.001	0.131	0	0.003
PAQR3	0.165	0.059	0.002	0	0.328	0.561	0.003	0	0	0.001	0.003	0	0.002	0.039	0.11	0.054	0.138	0.005	0.001	0.402	0.08	0.294	0.002	0.2	0.001	0.16	0.001	0.018	0.001	0	0	0.002	0.001	0.408	0	0.001	0.32	0.638	0.017	0.005	0.003	0.002	0.005	0.001	0.001	0.001	0.358	0.056	0.003
ANTXR2	0.002	0.004	0.001	0	0.001	0.001	0	0.004	0	0.001	0.001	0	0.001	0.006	0.001	0	0.002	0.001	0.059	0.001	0.003	0.256	0.001	0.002	0.001	0.002	0.003	0	0.001	0.003	0	0.795	0	0.002	0	0.001	0.002	0.002	0.062	0.36	0.001	0.002	0.002	0	0.046	0.001	0.003	0	0.004
PRDM8	1.701	0.004	0.001	0	0.001	1.713	0.001	0.015	0.036	0.275	0.753	0	0.308	0.013	0.004	0.001	0.001	0.001	0.063	0.001	0.002	0.001	0.002	0.002	0.002	0.002	0.001	0	0.002	0.001	0	0.002	0	0.622	0.121	0.001	0.001	0.173	0	0.002	0.002	0.004	0.002	0	0.001	0.003	0.516	0	0.001
RASGEF1B	0.001	0.414	0.369	0	0.001	0.002	0	0.05	0	0.1	0.001	0	0.204	0.101	0.176	0.061	0.001	0.001	0.177	0.002	0.002	0.001	0.002	0.237	0.001	0.001	0.002	0	0.001	0.587	0	0.002	0	0.001	0	0.26	0.501	0.439	0.055	0.477	0.176	0.006	0.763	0	0.083	0.002	0.206	0	0.002
HNRNPD	0.341	0.349	0.898	0.095	0.776	1.132	0.001	0.034	0.094	0.26	0.276	0.051	0.001	0.278	0.099	0.009	0.197	0.958	0.37	0.504	0.576	0.467	0.593	0.234	0.569	0.631	0.003	0.039	0.002	0.002	0.057	0.792	0.011	0.475	0.123	0.683	0.19	0.098	0.116	0.815	0.603	0.174	0.743	0	0.082	0.982	0.065	0.038	0.404
TMEM150C	0.001	0.728	0.002	0	0.002	0.002	0	0.004	0	0	0.002	0	0.001	0.108	0.231	0.141	0.03	0.32	0.001	0.001	0.002	0.001	0.001	0.002	0.001	0.001	0.002	0	0.001	0.003	0	0.001	0	0.001	0	0.001	0.279	0.246	0.033	0.007	0.002	0.002	0.002	0	0	0.005	0.003	0	0.403
SEC31A	0.328	1.023	0.345	0	0.002	0.001	0.147	0.002	0	0	0.42	0.037	0.002	0.263	0.353	0.082	0.26	1.133	0.303	0.57	0.144	0.005	0.004	0.341	0.019	0.679	0.541	0.019	1.002	0.9	0.027	0.522	0.002	0.292	0.055	0.375	0.332	0.427	0.139	0.342	0.489	0.002	0.408	0.081	0.001	0.002	0.235	0	0.001
LIN54	0.002	0.004	0.353	0	0.001	0.001	0	0.016	0	0.001	0.001	0	0.001	0.035	0.001	0.006	0.001	0.001	0.08	0.002	0.476	0.253	0.488	0.001	0.001	0.133	0.001	0	0.306	0.003	0	0.003	0.002	0.002	0	0.001	0.117	0.246	0.029	0.003	0.002	0.002	0.002	0.001	0.001	0.001	0.003	0.029	0.003
COPS4	0.153	0.097	0.513	0	0.324	0.001	0.001	0.053	0	0	0.201	0	0.002	0.044	0.174	0.164	0.125	0.001	0.041	0.628	0.309	0.001	0.562	0.336	0.003	0.002	0.001	0	0.001	0.003	0	0.001	0.054	0.257	0.059	0.002	0.121	0.435	0.07	0.002	0.32	0.454	0.396	0	0.075	0.426	0.619	0	0.003
COQ2	0.162	0.189	0.001	0	0.328	0.001	0	0	0	0	0.001	0	0.001	0.007	0.001	0.002	0.334	0.003	0.098	0.004	0.003	0.001	0.003	0.002	0.001	0.167	0.002	0	0.002	0.002	0	0.001	0	0.231	0	0.002	0.001	0.001	0	0.465	0.002	0.001	0.001	0.041	0.072	0.002	0.003	0	0.004
HELQ	0.002	0.194	0.005	0	0.001	0.003	0	0.056	0	0.002	0.018	0	0.209	0.001	0.002	0.003	0.003	0.002	0.093	0.002	0.087	0.001	0.001	0.003	0.001	0.169	0.002	0	0.001	0.499	0	0.001	0.001	0.063	0	0.002	0.003	0.002	0.041	0.003	0.003	0.358	0.005	0	0.001	0.017	0.493	0.026	0.003
CDS1	0.002	1.141	0.006	0	0.002	0.009	0.002	0.049	0	0.001	0.165	0.02	0.286	0.231	0.12	0.128	0.005	0.003	0.038	0.398	0.471	0.002	0.002	0.653	0.001	0.222	0.006	0	0.004	0.496	0.027	0.001	0.013	0.002	0	0.001	0.564	0.183	0	0.004	0.169	0.004	0.002	0	0.001	0.003	0.021	0.026	0.172
WDFY3	0.001	0.519	0.002	0	0.349	0.001	0.346	0.06	0	0.253	0.005	0	0.5	0.057	0.09	0.176	0.025	0.004	0.166	0.003	0.627	0.002	0.001	0.003	0.001	0.002	0.582	0.018	0.344	0.611	0	0.002	0.003	0.523	0	0.35	0.496	0.191	0	0.362	0.003	0.002	0.001	0	0.001	0.407	0.918	0.029	0.002
ARHGAP24	0.001	0.002	0.008	0	0.001	0.001	0	0.007	0	0.001	0.001	0	0.205	0.002	0.041	0.001	0.202	0.004	0.102	0	0.003	0.001	0.503	0.233	0.001	0.002	0	0	0.642	0.003	0	0.001	0	0.001	0	0.107	0.522	0.001	0.01	0.356	0.497	0.35	0.336	0	0.114	0.366	0.005	0	0.316
MAPK10	0.157	0.457	0.003	0.042	0.001	0.001	0.001	0.011	0	0	0.003	0	0.243	0.14	0.143	0.234	0.037	0.002	0.002	0.003	0.133	0.001	0.003	0.003	0	0.165	0.001	0	0.001	0.004	0	0.004	0	0.058	0.032	0.33	0.6	0.095	0	0.008	0.002	0.002	0.329	0	0	0.002	0.002	0	0.386
PTPN13	0.294	0.108	0.316	0	1.09	0.137	0	0.008	0.069	0.02	0.245	0.037	0.002	0.014	0.129	0.155	0.002	0.452	0.161	0.347	0.887	0.288	0.528	0.799	0.699	1.315	0.597	0.02	0.7	1.134	0.047	1.087	0.147	0.05	0	0.294	0.447	0.162	0.051	0.78	0.319	0.216	0.357	0.059	0.043	0.557	1.424	0.096	0.693
KLHL8	0.373	0.759	0	0	0.353	0.491	0.001	0	0	0.001	0.167	0.022	0.001	0.048	0.12	0.135	1.934	0.455	0.05	0.001	0.252	0.287	0.002	0.002	0.658	0.548	0	0.018	0.318	0.004	0	0.002	0.023	0.429	0	0.288	0.549	0.129	0	0.002	0.134	0.191	0.007	0.041	0	0.002	0.988	0	0.003
PPM1K	0.195	1.267	0.005	0.041	0.002	0.013	0.437	0.017	0	0.352	0.477	0.051	0.353	0.194	0.265	0.294	0.003	0.002	0.002	0.578	0.131	0.001	0.002	0.001	0.001	0.002	0.002	0	0.003	0.516	0	0.002	0	0.401	0.061	0.142	1.29	0.187	0.053	0.003	0.002	0.129	0.002	0	0.001	0.001	0.002	0	0.002
HERC3	0.328	0.855	0.344	0	0.328	0.001	0.002	0.043	0	0.001	0.421	0.022	0.002	0.202	0.083	0.02	0.004	0.002	0.1	0.375	0.938	0.296	0.002	1.253	1.04	0.001	1.511	0	1.003	0.01	0	0.563	0.009	0.492	0.092	0.1	0.392	0.232	0.044	0.346	0.001	0.358	1.118	0	0.043	1.035	0.93	0	0.428
FAM13A	0.317	0.047	0.861	0	0.301	0	0.001	0.03	0	0	0.003	0.047	0.41	0.082	0.16	0.078	0.34	0	0.027	0.001	0.004	0.001	0.003	0.47	0.001	0.002	0	0	0.001	0.002	0.027	0.002	0	0.001	0	0.001	0.522	0.002	0.057	0.004	0.326	0.154	0.412	0.038	0.047	0.002	0	0	0.702
CCSER1	0.002	0.022	0.346	0	0.001	0.001	0.001	0.004	0.035	0.001	0.172	0	0.243	0.001	0.039	0.105	0.002	0.003	0.054	0.001	0.183	0.001	0	0.465	0.001	0.539	0.003	0.014	0.002	0.007	0.026	0.553	0.027	0.057	0	0.002	0.003	0.002	0	0.003	0.346	0.003	0.711	0	0.001	0.799	0.503	0	0.001
SMARCAD1	0.171	0.538	0.003	0	0.001	0.41	0.113	0.001	0.036	0.001	0.001	0	0.424	0.019	0.161	0.07	0.188	0.003	0.071	0.406	0.329	0.002	0.001	0.003	0.001	0.001	0.002	0	0.001	0.005	0	0.543	0.042	0.055	0	0.002	0.002	0.002	0	0.818	0.002	0.356	0.002	0	0	0.018	0.497	0	0.002
PDLIM5	0.161	0.416	0.683	0	0.311	0.001	0	0.002	0	0	0.001	0	0.292	0.092	0.265	0.325	0.639	1.507	0.087	0.611	0.266	0.001	0.002	0.999	0.001	0.138	0.002	0.014	0.634	0.019	0	0.003	0.011	0.103	0	0.001	0.27	0.03	0.134	0.006	0.141	0.382	0.002	0.001	0.049	0.001	0.312	0	0.405
UNC5C	0.002	0.002	0.001	0	0.002	0.001	0.001	0	0	0	0.002	0	0.002	0	0.002	0.03	0.001	0.003	0.001	0.002	0.219	0.002	0.002	0.002	0.002	0.159	0.002	0	0.002	1.287	0	0.001	0.003	0.001	0	0.132	0.141	0.003	0	0.007	0.001	0.17	0.002	0	0	0.003	0.162	0	0.19
RAP1GDS1	0.16	0.28	0.343	0	0.002	0.579	0.001	0.008	0.04	0	0.408	0	1.058	0.009	0.237	0.221	0.024	0.439	0.027	1.251	0.737	0.001	1.455	0.444	0.694	0.325	0.003	0.014	0.362	0.003	0	0.002	0.031	0.207	0	0.291	0.516	0.225	0.032	0.465	0.003	0.159	0.004	0.001	0	0.824	0.425	0	0.958
EIF4E	0.821	0.598	0.326	0.04	0.733	0.444	0.383	0.173	0.033	0.007	0.943	0.025	0.731	0.028	0.266	0.349	0.701	0.001	0.172	1.249	0.518	0.545	0.001	0.697	0.696	0.549	0.003	0.021	0.679	1.219	0	1.232	0.139	0.485	0.059	0.553	0.762	0.453	0.087	0.369	0.26	0.326	0.324	0.002	0.087	0.014	0.93	0.053	0.542
METAP1	0.16	0.183	0.36	0	0.002	0	0.001	0.003	0	0	0.001	0	0.002	0.029	0.149	0.272	0.38	0.004	0.003	0.002	0.003	0.001	0.003	0.002	0.001	0.002	0.002	0	0.001	0.004	0	0.544	0.005	0.062	0	0.001	0.002	0	0	0.002	0.002	0.006	0.003	0	0.044	0.002	0.159	0	0.001
TRMT10A	0.002	0.014	0.002	0	0.001	0.006	0.001	0.053	0	0	0.002	0	0.196	0.061	0.002	0.083	0.002	0.001	0.107	0.001	0.121	0.001	0.001	0.001	0.001	0.165	0.001	0	0.003	0	0	0.552	0.026	0.001	0	0.001	0.003	0.001	0.03	0.002	0.003	0.169	0.327	0	0.001	0.002	0.158	0	0.005
LAMTOR3	0.138	0.315	0.359	0	0.002	0.406	0	0.034	0.039	0	0.001	0	0.416	0.128	0.253	0.199	0.462	0.001	0.392	0	0.401	0.003	0.001	0.482	0.002	0.966	0.002	0	0.002	1.333	0	0.54	0.075	0.691	0.155	0.13	0.228	0.153	0.013	0.374	0.319	0.005	0.007	0.04	0.095	0.372	0.813	0	0.167
DNAJB14	0.307	0.463	0.001	0	0.528	0.564	0.001	0.013	0.037	0	0.29	0.058	0.451	0.273	0.213	0.045	0.36	0.923	0.19	1.03	0.155	0.004	0.001	0.746	0.736	0.317	0.003	0.037	0.637	0.002	0	0.001	0.068	0.65	0.088	0.608	0.722	0.298	0.093	0.458	0.003	0.077	0.409	0.001	0.001	0.853	0.803	0.029	0.421
SLC39A8	0.002	0.661	0.325	0	0.001	0.001	0	0.017	0	0	0.001	0	0.396	0.037	0.001	0.204	0.023	0.003	0.002	0.001	0.001	0.001	0.001	0.541	0.001	0.002	0.003	0	0.002	0.002	0	0.001	0	0.002	0	0.153	0.193	0.284	0.044	0.003	0.174	0.001	0.002	0	0	0.003	0.008	0	0.004
MANBA	0.158	0.279	0.665	0	0.303	0.002	0.152	0.016	0.034	0.264	0.089	0	0.001	0.109	0.129	0.02	0.129	0.002	0.28	0.616	0.266	0.001	0.002	0.002	0.689	0.002	0.001	0.018	0.307	0.002	0.026	0.001	0.001	0.153	0	0.454	0.196	0.199	0.013	0.37	0.184	0.172	0.003	0.042	0.03	0.002	0.001	0	0.001
CISD2	0.16	0.266	0.662	0	0.001	0.533	0.014	0.075	0.071	0.105	0.438	0	0.001	0.039	0.207	0.511	0.338	0.003	0.319	0.317	0.761	0.273	0.003	0.898	0.003	0.001	0.001	0.018	0.637	0.001	0	0.535	0.063	0.22	0.108	0.112	0.354	0.075	0.051	0.796	0.001	0.104	0.319	0	0.08	0.002	0.002	0	0.656
BDH2	0.003	0.092	0.004	0	0.002	0.001	0.001	0.015	0	0	0.002	0	0.001	0.002	0.001	0.003	0.028	0.946	0.137	0.002	0.002	0.001	0.003	0.003	0.001	0.001	0.001	0	0.002	0.003	0	0.002	0	0.117	0	0.001	0.83	0.002	0.125	0.002	0.002	0.352	0.407	0	0.001	0.001	0.195	0	0.001
TACR3	0.002	0.002	0.002	0	0.002	0	0.002	0	0	0.001	0.002	0	0.001	0.002	0.002	0.002	0.001	0.002	0.001	0.001	0.002	0.002	0.002	0.001	0.001	0.001	0.003	0	0.003	0.002	0	0.001	0	0.434	0	0.002	0.001	0.001	0	0.004	0.001	0.154	0.001	0	0	0.001	0.009	0	0.003
CXXC4	0.316	0.333	0.335	0	0.002	0.402	0.001	0.003	0	0.001	0.147	0.024	0.193	0.091	0.004	0.217	0.001	0.001	0.003	0.654	0.441	0.267	0.004	0.433	0.513	0.003	0.001	0	0.004	0.004	0	0.557	0.004	0.404	0	0.002	0.207	0.004	0	0.003	0.003	0.004	0.003	0	0.043	0.38	0.356	0	0.177
TET2	0.003	0.204	0.004	0	0.327	0.001	0	0.004	0.034	0.001	0.198	0	0.211	0.016	0.001	0.075	0.004	0.324	0.22	0.002	0.002	0.002	0.002	0.004	0.002	0.002	0.001	0	0.002	0.003	0	0.003	0.004	0.168	0.001	0.001	0.137	0.306	0	0.702	0.413	0.003	0.004	0	0.085	0.001	0.74	0	0.492
PPA2	0.496	0.577	0.001	0	0.329	0.001	0	0.004	0.073	0.008	0.172	0	0.002	0.003	0.075	0.267	0.346	0.002	0.085	0.001	0.545	0.002	0.519	0.47	0.663	0.14	0.001	0	0.821	0.851	0	0.002	0.044	0.173	0	0.132	0.252	0.006	0.021	0.469	0.442	0.377	0.909	0	0.068	0.023	0.441	0	0.187
INTS12	0.003	0.003	0.004	0	0.001	0.002	0.001	0.027	0	0.075	0.002	0	0.206	0.041	0.001	0.091	0.144	0.001	0.001	0.004	0.002	0.001	0	0.003	0.002	0.001	0.003	0	0.002	0.002	0	0.002	0.002	0.231	0.055	0	0.003	0.236	0.039	0.004	0.002	0.002	0.002	0	0.043	0.001	0.005	0	0.479
GSTCD	0.003	0.066	0.352	0	0.333	0.003	0.001	0.01	0	0.001	0.225	0	0.001	0.003	0.058	0.005	0.002	0.441	0.081	0.003	0.002	0.001	0.002	0.002	0	0.002	0.001	0	0.002	0.002	0	0.002	0.078	0.294	0	0.001	0.002	0.001	0.014	0.472	0.003	0.004	0.001	0	0	0.007	0.811	0	0.183
NPNT	0.002	0.002	0.001	0	0.002	0	0.001	0	0	0	0.002	0	0.001	0.001	0.002	0.002	0.001	0.001	0.001	0.001	0.006	0.001	0.001	0.001	0.001	0.002	0.002	0	0.001	0.002	0	0.001	0.001	0.001	0	0	0.003	0.002	0	0.001	0.001	0.002	0.001	0	0	0.001	0.002	0	0.002
TBCK	0.236	0.089	0.364	0	0.001	0.002	0.001	0.016	0.036	0.001	0.013	0	0.001	0.076	0.047	0.041	0.002	0.008	0.05	0.003	0.002	0.002	0.001	0.002	0.005	0.133	0.617	0	0.667	0.004	0	0.002	0.027	0.295	0.023	0.129	0.002	0.157	0.016	0.001	0.003	0.184	0.008	0	0.001	0.002	0.148	0	0.633
AIMP1	0.004	0.317	0.337	0	0.326	0.472	0.187	0.009	0.038	0.248	0.758	0	0.001	0.214	0.171	0.076	0.228	0.443	0.084	0.001	0.304	0.297	0.001	0.468	0.739	0.002	0.567	0.021	0.779	0.007	0	0.001	0.044	0.153	0.001	0.152	0.369	0.002	0.075	0.83	0.162	0.003	0.003	0	0.087	1.04	0.929	0	0.003
HADH	0.003	0.269	0.002	0	0.002	0.001	0.008	0.057	0	0.001	0.003	0	0.001	0.123	0.374	0.188	0.135	0.002	0.089	0.001	0.003	0.001	0.531	0.002	0.002	0.002	0.573	0.018	0.003	0.001	0	0.003	0	0.166	0	0.002	0.002	0.414	0	0.342	0.002	0.156	0.331	0.041	0.074	0.433	0.204	0	0.002
LEF1	0.002	0.003	0.004	0	0.002	0.003	0	0	0	0.001	0.001	0	0.002	0.001	0.003	0.002	0.001	0.004	0.002	0.001	0.002	0.002	0.004	0.003	0.002	0.002	0.002	0	0.001	0.006	0	0.002	0	0.001	0	0.002	0.002	0.002	0.039	0.002	0.004	0.003	0.003	0	0.001	0.002	0.008	0	0.002
OSTC	0.448	0.207	0.359	0.04	0.309	0.001	0	0.018	0.035	0.001	0.295	0	0.001	0.109	0.067	0	0.098	0	0.194	0.001	0.502	0.002	0.002	0.467	0	0.141	0.742	0	0.378	0.802	0	0.001	0.023	0.468	0	0.14	0.109	0.585	0.137	0.002	0.006	0.852	0.508	0	0.001	0.01	0.003	0.029	0.003
SEC24B	0.005	0.336	0.002	0	0.316	0.019	0	0.009	0.037	0.082	0.006	0	0.002	0.036	0.191	0.052	0.135	0.001	0.057	0.399	0.003	0.001	0.784	0.541	0.507	0.325	0.002	0.033	0.003	0	0.025	0.003	0.002	0.184	0	0.001	0.153	0.003	0.028	0	0.137	0.31	0.331	0	0.029	0.308	1.285	0	0.001
CASP6	0.004	0.018	0.003	0	0.001	0.001	0.358	0.006	0	0.254	0.089	0	0	0.121	0.002	0.001	0.003	0.003	0.056	0.001	0.002	0.001	0.003	0.002	0	0.002	0.001	0	0.002	0.002	0	0.001	0	0.001	0	0.001	0.001	0.002	0.028	0.001	0.002	0.002	0.001	0	0.043	0.002	0.005	0	0.002
GAR1	0.002	0.278	0.002	0	0.775	0.457	0	0.004	0	0.001	0.001	0	0.002	0.049	0.067	0.031	0.569	0.316	0.024	0.002	0.003	0.001	0.003	0.002	0.001	0.002	0.001	0	0.002	0.57	0	0.002	0.061	0.061	0	0.132	0.144	0.115	0.038	0.003	0.14	0.002	0.002	0	0.042	0.002	0.002	0	0.003
LRIT3	0.002	0.106	0.002	0	0.002	0.001	0	0.001	0	0.001	0.002	0	0.001	0.001	0.002	0	0.339	0.001	0.001	0	0.185	0.272	0.002	0.002	0.001	0.002	0.001	0	0.003	0.004	0.022	0.001	0	0.059	0	0.001	0.003	0.002	0	0.003	0.002	0.002	0.002	0	0.001	0.002	0.155	0	0.002
ELOVL6	0.158	0.536	0.001	0	0.313	0	0	0.001	0	0.095	0.001	0.025	0.445	0.062	0.212	0.316	0.002	0.002	0.001	0.591	0.137	0.262	0.002	0.239	0.001	0.163	0.004	0	0.003	0.501	0.022	0.001	0	0.104	0.03	0.185	0.212	0.002	0.031	0.001	0.002	0.002	0.002	0	0.048	0.002	0.522	0	0.188
UGT8	0.163	0.33	0.002	0	0.002	0.001	0.001	0	0	0.001	0.001	0	0.002	0.001	0.053	0.064	0.002	0.002	0.001	0.002	0.003	0.001	0.003	0.002	0.002	0.001	0.001	0	0.002	0.002	0	0.001	0	0.001	0	0.001	0.002	0.002	0	0.002	0.002	0.002	0.002	0	0.001	0.002	0.005	0	0.005
NDST4	0.002	0.11	0.003	0	0.001	0	0	0.006	0	0	0.001	0	0.001	0.013	0.004	0.056	0.001	0.002	0.001	0	0.003	0.001	0.001	0.002	0.002	0.002	0	0	0.001	0.003	0	0.002	0	0.001	0	0.001	0.002	0.002	0	0.002	0.002	0.002	0.003	0	0.001	0.001	0.003	0	0.003
MAD2L1	0.002	0.003	0.002	0	0.001	0.005	0	0.008	0	0	0.003	0	0.002	0.005	0.001	0.002	0.007	0.002	0.001	0.002	0.002	0.001	0.003	0.002	0.001	0.002	0.003	0	0.001	0.004	0	0.002	0.001	0.054	0	0.001	0.135	0.001	0	0.003	0.164	0.002	0.002	0	0.001	0.002	0.203	0	0.004
NDNF	0.488	0.07	0.003	0	0.002	0.002	0	0.013	0	0	0.424	0	0.001	0.001	0.002	0.003	0.315	0.335	0.001	0.002	0.282	0.001	0.498	0.234	0.001	0.001	0.001	0	0.002	0.005	0	0.001	0.001	0.001	0.001	0.001	0.14	0.001	0.133	0.484	0.138	0.002	0.002	0	0	0.001	0.003	0.025	0.001
EXOSC9	0.175	0.294	0.002	0	0.001	0.002	0.001	0.015	0.038	0.001	0.171	0	0.001	0.003	0.187	0.079	0.038	0.003	0.066	0.59	0.089	0.261	0.001	0.002	0.441	0.223	0.002	0	0.002	0.002	0	0.001	0.006	0.002	0.05	0.001	0.253	0.005	0.014	0.003	0.14	0.161	0.001	0	0.001	0.001	0.002	0	0.003
BBS7	0.002	0.251	0.001	0	0.338	0.432	0	0.041	0	0.001	0.186	0	0.002	0.13	0.218	0.076	0.005	0.001	0.037	0.001	0.762	0.289	0.002	0.749	0.7	0.226	1.719	0.018	1.226	0.571	0.049	0.002	0.059	0.354	0.001	0.002	0.271	0.057	0	0.003	0.168	0.158	0.004	0.001	0.06	0.003	0.638	0.026	0.145
KIAA1109	0.404	0.842	0.006	0	0.001	0.625	0.001	0.051	0.07	0.02	0.441	0.048	0.886	0.155	0.43	0.286	0.412	0.518	0.16	0.001	1.028	0	0.509	0.822	0.017	0.594	1.68	0.037	0.627	0.002	0	0.53	0.043	0.579	0.04	0.549	0.948	0.088	0.046	0.475	0.303	0.42	0.376	0	0.044	0.461	1.541	0.026	0.092
NUDT6	0.156	0.005	0.005	0	0.001	0.007	0.001	0.019	0	0	0.002	0	0.002	0.001	0.136	0.094	0.001	0.003	0.063	0.001	0.003	0.001	0.001	0.001	0.003	0.277	0.003	0	0.002	0.002	0	0.002	0	0.002	0	0.001	0.002	0.001	0.026	0.001	0.002	0.002	0.002	0	0.043	0.001	0.203	0	0.001
INTU	0.382	0.206	0.004	0	1.115	0.001	0	0.003	0.036	0.001	0.237	0	0.001	0.025	0.188	0.003	0.001	0.45	0.002	0.002	0.368	0.001	0.478	0.443	0.022	0.285	1.084	0.048	0.467	0.987	0.027	0.48	0.042	0.386	0.039	0.424	0.1	0.192	0	0.002	0.136	0.003	0.001	0	0	0.001	0.59	0.028	0.612
MFSD8	0.249	0.035	0.002	0	0.5	0.003	0.001	0	0	0.001	0.196	0	0.002	0.004	0.096	0.057	0.007	0.001	0.069	0.001	0.002	0.001	0.002	0.004	0.002	0.164	0.601	0	0.003	0.589	0	0.004	0	0.126	0	0.001	0.343	0.045	0.016	0.001	0.001	0.002	0.001	0	0.001	0.002	0.169	0.038	0.002
SCLT1	0.161	0.002	0.335	0	0.002	0.001	0	0.01	0.034	0.001	0.002	0	0.001	0.079	0.138	0.064	0.128	0.002	0.01	0.003	0.003	0.001	0.002	0.003	0.716	0.001	0.002	0.018	0.002	0.002	0	0.002	0	0.002	0	0.138	0.002	0.018	0.014	0.007	0.003	0.004	0.006	0	0.045	0.008	0.211	0	0.189
C4orf33	0.005	0.238	0.493	0	0.002	0.002	0	0.015	0	0	0.005	0	0	0.009	0.038	0.042	0.001	0.003	0.006	0.609	0.003	0.001	0.001	0.24	0.002	0.002	0.002	0.014	0.001	0.002	0	0.002	0.029	0.326	0.035	0.271	0.002	0.003	0.029	0.004	0.001	0.486	0.005	0.042	0.001	0.009	0.002	0.029	0.001
PCDH10	0.002	0.271	0.002	0	0.002	0.001	0.001	0.018	0	0.001	0.003	0	0.249	0.01	0.002	0.061	0.014	0.001	0.001	0.002	0.002	0.002	0.002	0.003	0	0.001	0.001	0	0.002	0.002	0	0.002	0.001	0.002	0	0.433	0.105	0.01	0.001	0.003	0.002	0.002	0.003	0	0	0.001	0.002	0	0.003
PCDH18	0.003	0.002	0.004	0	0.001	0.001	0	0.007	0	0.001	0.001	0	0.342	0.001	0.002	0.001	0.17	0.646	0.002	0.001	0.003	0.001	0.004	0.001	0.002	0.001	0.002	0	0.002	0.003	0	0.001	0.001	0.001	0	0.001	0.134	0.002	0.083	0.005	0.004	0.003	0.002	0	0	0.002	0.005	0	0.002
ELF2	0.496	0.076	0.002	0	0.001	0.01	0.33	0.02	0.035	0.24	0.195	0	0.002	0.115	0.115	0.24	0.353	0.689	0.154	0.002	0.134	0.298	0.496	0.433	0.532	0.003	0.529	0.017	0.002	0.002	0	0.566	0.002	0.109	0	0.424	0.002	0.259	0.116	0.353	0.168	0.003	0.002	0	0	0.019	1.458	0.053	0.48
NAA15	0.157	0.072	0.001	0	0.002	0.352	0	0.002	0	0	0.172	0	0.201	0.112	0.062	0	0.149	0.002	0.06	0.404	0.204	0.005	0.523	0.002	0.004	0.137	0.576	0.014	0.002	0.007	0	0.002	0.024	0.201	0.001	0.187	0.358	0.116	0.046	0.002	0.007	0.164	0.002	0.001	0.005	0.001	1.103	0.028	0.314
RAB33B	0.001	0.022	0.004	0	0.003	0.001	0.001	0.022	0	0.001	0.005	0	0.001	0.016	0.005	0.037	0.002	0.317	0.001	0	0.094	0.002	0.001	0.002	0.001	0.002	0.003	0	0.003	0.002	0	0.001	0.001	0.11	0.032	0.001	0.002	0.271	0	0.364	0.002	0.002	0.001	0	0	0.006	0.003	0	0.001
SETD7	0.005	0.421	0.002	0	0.001	0.001	0.001	0.013	0	0.001	0.008	0.025	0.001	0.026	0.442	0.128	0.002	0.332	0.008	0.601	0.117	0.261	0.788	0.235	0.002	0.001	0.002	0	0.002	0.002	0	0.002	0.002	0.002	0	0.234	0.152	0.868	0	0.005	0.008	0.176	0.004	0	0.001	0.001	0.485	0	0.004
MAML3	0.002	0.003	0.002	0	0.002	0.001	0.001	0.001	0	0.001	0.002	0.022	0.002	0.001	0.002	0.001	0.001	0.003	0.048	0.002	0.001	0.269	0.002	0.427	0.002	0.001	0.002	0	0.003	0.003	0	0.001	0	0.001	0	0.001	0.002	0.003	0.014	0.002	0.002	0.319	0.004	0.04	0.042	0.001	0.004	0	0.003
CLGN	0.001	0.049	0.002	0	0.001	0.002	0.001	0.012	0	0	0.001	0	0.001	0.002	0.149	0.084	0.638	0.002	0.016	0.002	0.202	0	0.001	0.003	0.003	0.001	0.003	0	0.001	0.001	0	0.003	0.007	0.002	0	0.002	0.002	0.44	0.001	0.004	0.001	0.001	0.002	0	0	0.002	0.205	0.029	0.185
ELMOD2	0.002	0.04	0.007	0.04	0.654	0.001	0.001	0.011	0	0.001	0.002	0	0.209	0.009	0.079	0.198	0.001	0.002	0.023	0.003	0.185	0.001	0.002	0.673	1.108	0.002	0.002	0.025	0.673	0.003	0.026	0.002	0.001	0.001	0.044	0.002	0.267	0.316	0.036	0.003	0.001	0.002	0.002	0.038	0.043	0.007	0.002	0	0.003
TBC1D9	0.178	1.064	0.004	0	0.001	0.002	0.002	0.007	0.073	0.377	0.173	0.048	0.412	0.226	0.158	0.352	0.139	0.003	0.006	0.002	0.003	0.292	0.002	0.235	0.001	0.135	0.003	0	0.362	0.003	0	0.001	0	0.114	0	0.357	0.527	0.007	0.041	0.853	0.002	0.64	0.422	0.043	0.043	0.002	0.001	0	0.002
RNF150	0.523	0.188	0.884	0.062	0.001	0.001	0.001	0.014	0	0.001	0.059	0	0.002	0.006	0.039	0.073	0.001	0.002	0.107	0.4	0.598	0.768	0.003	0.767	0.002	0.446	1.342	0.014	0.705	0.026	0.022	0.811	0.009	0.057	0.04	0.001	0.115	0.122	0.014	0.004	0.17	0.115	0.008	0	0.001	0.001	0.425	0	0.16
ZNF330	0.415	0.034	0.004	0	0.001	0.368	0.002	0.005	0	0.095	0.476	0	0.239	0.161	0.195	0.02	0.186	0.307	0.128	0.613	0.119	0.002	0.004	0.003	0.001	0.293	0.002	0	0.33	0.531	0	0.001	0	0.836	0.1	0	0.126	0.183	0.028	0.358	0.331	0.121	0.004	0	0.183	0.831	0.459	0.025	0.291
INPP4B	0.003	0.002	0.332	0	0.001	0.004	0	0.009	0	0.001	0.002	0	0.001	0.08	0.002	0.144	0.002	0.002	0.001	0.001	0.002	0.001	0.002	0.001	0.001	0.002	0.002	0.017	0.001	0.002	0	0.003	0	0.002	0	0.108	0.002	0.015	0	0.002	0.002	0.175	0.002	0	0.001	0.001	0.003	0	0.001
USP38	0.001	0.002	0.354	0	0.314	0.481	0	0	0.037	0	0.186	0.057	0.001	0.004	0.082	0.028	0.181	0.003	0.147	0.003	0.196	0.402	0.003	0.003	0.033	0.163	0.002	0	0.31	0.002	0	0.002	0.004	0.002	0	0.001	0.221	0.352	0.013	0.002	0.002	0.001	0.003	0	0.001	0.002	0.532	0	0.003
GAB1	0.002	0.028	0.004	0	0.003	0.001	0.156	0.001	0	0.001	0.002	0	0.001	0.035	0.002	0.001	0.219	0.001	0.095	0.001	0.003	0.001	0.002	0.003	0.001	0.001	0.002	0	0.002	0.002	0	0.001	0.001	0.002	0.013	0.001	0.002	0.002	0.039	0.47	0.002	0.119	0.002	0	0.043	0.002	0.003	0	0.004
ABCE1	0.153	0.222	0.002	0	0.001	0.013	0	0.003	0	0.001	0.002	0	0.474	0.041	0.023	0.27	0.147	0.002	0.255	0.001	0.077	0.295	0.521	0.002	0.002	0.001	0.001	0.014	0.506	0.004	0	0.002	0.02	0.298	0.051	0.272	0.396	0.001	0.026	0.003	0.001	0.004	0.004	0	0.044	0.001	0.004	0	0.271
OTUD4	0.167	0.047	0.003	0	0.002	0.003	0.001	0.019	0	0.001	0.18	0	0.207	0.018	0.177	0.191	0.001	0.448	0.099	0.001	0.307	0.001	0.002	0.439	0	0.361	0.578	0	0.327	0.001	0	0.002	0.006	0.172	0.001	0.274	0.116	0.332	0.07	0.001	0.174	0.003	0.002	0.001	0.002	0.001	0.453	0	0.181
SMAD1	0.162	0.068	0.683	0	0.315	0	0.001	0	0	0	0.002	0	0.244	0.003	0.049	0.001	0.002	0.002	0.083	0.002	0.094	0.001	0.001	0.003	0	0.003	0.002	0.018	0.328	0.004	0	0.525	0.014	0.114	0	0.11	0.003	0.173	0.001	0.002	0.002	0.155	0.002	0	0.001	0.004	0.001	0	0.407
MMAA	0.162	0.243	0.003	0	0.001	0.001	0	0.008	0.035	0.095	0.002	0	0.211	0.016	0.093	0.143	0.001	0.002	0.066	0.001	0.175	0.268	0.002	0.003	0.033	0.002	0.002	0	0.306	0.001	0	0.003	0.001	0.001	0	0.002	0.135	0.02	0	0.003	0.003	0.002	0.001	0	0.001	0.001	0.008	0	0.001
ZNF827	0.002	0.286	0.334	0	0.001	0.001	0	0.012	0.037	0	0.002	0	0.001	0.055	0.128	0.243	0.002	0.339	0.002	0.002	0.173	0.001	0.002	0.001	0.003	0.001	0.002	0	0.002	0.001	0	0	0	0.174	0	0.543	0.142	0.375	0.014	0.003	0.003	0.002	0.005	0.001	0	0.004	0.003	0	0.002
LSM6	0.157	0.4	0.879	0	0.001	0	0.001	0.073	0	0.267	0.118	0	0.001	0.035	0.214	0.285	0.16	0.002	0.084	0.367	0.26	0.001	0.001	0.002	0.746	0.156	0.003	0.032	0.001	0.001	0	0.005	0	0.301	0	0.286	0.176	0.425	0.071	0.356	0.164	0.329	0.002	0.001	0.029	0.809	0.001	0.028	0
SLC10A7	0.004	0.035	0.004	0	0.316	0.002	0.346	0.002	0	0	0.002	0	0.001	0.001	0.001	0.088	0.002	0.001	0.002	0.616	0.003	0.001	0.001	0.241	0.002	0.002	0.001	0.018	0.002	0.001	0	0.001	0.001	0.002	0	0.134	0.001	0.001	0.014	0.003	0.003	0.002	0.001	0	0.001	0.002	0.005	0	0.003
TMEM184C	0.001	0.148	0.686	0	0.001	0.001	0.001	0.028	0	0.001	0.001	0	0.003	0.003	0.113	0.001	0.002	0.002	0.069	0.4	0.003	0.002	0.551	0.002	0.001	0.001	0.001	0	0.002	0.512	0	0.003	0	0.001	0.049	0.139	0.002	0.002	0	0.007	0.14	0.354	0.003	0	0.03	0.432	0.308	0.029	0.003
ARHGAP10	0.001	0.003	0.008	0	0.002	0.001	0	0.002	0.037	0.001	0.001	0	0.202	0.114	0.08	0.124	0.003	0.323	0.06	1.188	0.003	0.002	0.526	0.004	0.544	0.468	1.088	0	0.002	0.001	0	0.003	0.014	0.001	0	0.135	0.001	0.279	0.081	0.003	0.002	0.003	0.323	0	0.045	0.575	0.903	0	0.605
NR3C2	0.165	0.059	0.004	0	0.002	0.001	0.001	0	0	0.001	0.002	0	0.003	0.004	0.09	0.051	0.001	0.001	0.001	0	0.002	0.001	0.002	0.244	0	0.002	0.001	0.017	0.001	0.002	0	0.002	0	0.173	0	0.143	0.004	0	0	0.004	0.002	0.003	0.002	0	0	0.403	0.446	0	0.002
LRBA	0.162	0.038	0.005	0	0.001	0.001	0.001	0.02	0	0.1	0.396	0	0.001	0.019	0.095	0.013	0.002	0.003	0.193	0.001	0.174	0.001	0.55	1.054	1.248	0.419	0.001	0.018	0.002	0.005	0	0.001	0.01	0.002	0	0.001	0.269	0	0	0.355	0.003	0.321	0.002	0	0.027	0.431	1.145	0.04	0.309
[truncated: 3,858 more rows]
[truncated: 29 more columns]

## Sheet: HumanIris
Supplementary Data 3: Correlation of cell-type specific marker-gene expression with individual patterns in human iris.
[truncated: 6,786 more rows]
[truncated: 47 more columns]

## Sheet: ZebrafishRetina
Supplementary Data 3: Correlation of cell-type specific marker-gene expression with individual patterns in zebrafish retina.
[truncated: 19,461 more rows]
[truncated: 43 more columns]
