# Supplementary material for: Multi-species single-cell transcriptomic analysis of ocular compartment regulons
Source: Nat Commun. 2021 Sep 28;12:5675. doi: 10.1038/s41467-021-25968-8 (PMC8478974; doi:10.1038/s41467-021-25968-8)
Supplement: Supplementary file 8 — Supplementary Data 5 [file 41467_2021_25968_MOESM8_ESM.xlsx]

## Sheet: Sheet1
Supplementary Data 5: List of transcription factors enriched in a cell type derived from pairwise correlation scores of SCENIC regulon activity and MAGIC imputation values.
Retina/Iris Neuronal-glial cells													Choroid/Sclera		Cornea			IrisPE/Stroma/Muscle
RGC	HC	AC	BC	PR	Cone PR	Rod PR	MG	RPE	Pigmented ciliary body cells	Putative stem cells	COL9A1-high ciliary body cells	Schwann cells	Choroid endothelial cells	Fibroblast	Conjunctival cells	TGFBI- high corneal epithelial cells	ELF3- high corneal epithelial cells	Ciliary body cells	CRYAA- high ciliary body cells	Melanocytes	Smooth muscle cells
M01	M02	M03	M04	M05	M06	M07	M08	M09	M10	M11	M12	M13
CEBPG	NUAK1	PBX1	TCF4	CRX	RAX	ESRRB	SOX8	SOX9	RORC	MSX1	NR2F1	KLF2	CARHSP1	FOS	BARX2	DDIT3	ID1	IRF1	FOXP1	AFF3	ELMSAN1
POU4F1	ONECUT1	NHLH2	OTX2	RAX2	RXRG	KDM5B	SOX2	GSX2	TFEC	MSX2	ZIC2	KLF4	EPAS1	ID3	PITX1	EID3	RB1	KLF10	EYA4	MXI1	TSC22D2
POU4F2	ONECUT2	MEIS3	LHX4	NEUROD1	PBX3	NRL	IRF6	MITF	JUND	SMAD9	ZIC5	KLF6	ETS2	STAT3	TAX1BP1	DMRTA2	PAX6	PIAS1	JAZF1	HMGA1	FOXF2
IRX2	ONECUT3	ADARB1	NEUROG1	ZNF326	SIX6	SAMD11	CEBPA	HNF4A	KLF10	PRRX1	ZIC1	KLF9	SIX3	TSC22D1	HOPX	ASCL2	HLF	MAFK	CASZ1	IRF4	PITX1
SREBF2	ZEB2	TFAP2A	ZNF385B	YBX1	MEF2C	ZNF253	HES1	PPARA	HSF4		ZIC4	ATF3	ELK3	KLF9	EHF	KLF10	HES1	GLIS2	FOXE3	MITF	ZEB1
ZMAT4	PROX1	TFAP2B	VSX2	TULP1	MEF2D		DACH1	MYRF	BHLHE40		BHLHE22	JUN	SMAD7	FOXC1	ZBTB7A		ELF3	TEF	PITX3	SOX10	HCFC1
DEAF1	LHX1	TFAP2C	VSX1	ZNF385A	RORA		HOPX	PRDM16	DDIT3		GLIS3	FOSB	HMBOX1	NFE2L2	KLF5		HES5	PEG3	SOX2	CITED1	MEF2D
KLF7	RORB	PEG3	PRDM8	KLF16	PRDM1		TOX3	PKNOX2			ELK3	ETS2	SOX7	PRRX1			EGR1	TCF3	PROX1	PAX3	SRF
NFE2L1		ZNF488	ISL1		THRB		FOXP2	SMAD3				KLF3	SOX18	PITX2			SOX15	SOX1	GATA3	BHLHE41
ESRRG		PAX6	ST18		ISL2			SLC19A1				CREB5	TSHZ2	NR2F1			NR1D1	ZNF536	MAF	TFAP2A
TBR1		LHX9	TBX2									TBX3	BCL3	BBX			SMAD3	DMRTA2
IRX1		PRDM13										PITX2	ELF2	NFIA			HES2	ELF3
EBF1												SOX4		NFIC			MAFF	CITED2
EBF2												STAT5A		ELMSAN1			ZFP36L1	NUAK2
EBF3												FOXO1		SOX4				TBL1XR1
TFAP2D												IRF9		PLAGL1
TOX2												SOX10		EGR1
														BCL6
														CEBPD
