# Supplementary material for: Multi-species single-cell transcriptomic analysis of ocular compartment regulons
Source: Nat Commun. 2021 Sep 28;12:5675. doi: 10.1038/s41467-021-25968-8 (PMC8478974; doi:10.1038/s41467-021-25968-8)
Supplement: Supplementary file 9 — Supplementary Data 6 [file 41467_2021_25968_MOESM9_ESM.xlsx]

## Sheet: RGC
Supplementary Data 6: -log(p values) of GO terms specific to a RGC.
GroupID	Type	Category	Term	Description	LogP	Log(q-value)	InTerm_InList	Genes	Symbols
1	Summary	GO Biological Processes	GO:0098662	inorganic cation transmembrane transport	-13.337	-9.12311	45/752	287,309,476,481,488,498,506,539,610,783,785,1327,1337,1349,1537,1804,2257,2669,3708,3737,3746,3781,5142,5144,5566,6331,6548,6574,7040,7416,8514,9254,10021,10105,10939,11141,23236,57030,57282,57419,80036,81033,123041,259232,261729,6446,57084,1832,2556,2741,2805,2900,4137,23316,66000,112755	ANK2,ANXA6,ATP1A1,ATP1B1,ATP2A2,ATP5F1A,ATP5F1B,ATP5PO,HCN2,CACNB2,CACNB4,COX4I1,COX6A1,COX7B,CYC1,DPP6,FGF12,GEM,ITPR1,KCNA2,KCNC1,KCNN2,PDE4B,PDE4D,PRKACA,SCN5A,SLC9A1,SLC20A1,TGFB1,VDAC1,KCNAB2,CACNA2D2,HCN4,PPIF,AFG3L2,IL1RAPL1,PLCB1,SLC17A7,SLC4A10,SLC24A3,TRPM3,KCNH6,SLC24A4,NALCN,STEAP2,SGK1,SLC17A6,DSP,GABRA3,GLRA1,GOT1,GRIK4,MAPT,CUX2,TMEM108,STX1B
1	Member	GO Biological Processes	GO:0098662	inorganic cation transmembrane transport	-13.337	-9.12311	45/752	287,309,476,481,488,498,506,539,610,783,785,1327,1337,1349,1537,1804,2257,2669,3708,3737,3746,3781,5142,5144,5566,6331,6548,6574,7040,7416,8514,9254,10021,10105,10939,11141,23236,57030,57282,57419,80036,81033,123041,259232,261729	ANK2,ANXA6,ATP1A1,ATP1B1,ATP2A2,ATP5F1A,ATP5F1B,ATP5PO,HCN2,CACNB2,CACNB4,COX4I1,COX6A1,COX7B,CYC1,DPP6,FGF12,GEM,ITPR1,KCNA2,KCNC1,KCNN2,PDE4B,PDE4D,PRKACA,SCN5A,SLC9A1,SLC20A1,TGFB1,VDAC1,KCNAB2,CACNA2D2,HCN4,PPIF,AFG3L2,IL1RAPL1,PLCB1,SLC17A7,SLC4A10,SLC24A3,TRPM3,KCNH6,SLC24A4,NALCN,STEAP2
1	Member	GO Biological Processes	GO:0015672	monovalent inorganic cation transport	-9.68525	-6.5853	32/530	287,476,481,488,498,506,539,610,1327,1337,1349,1537,1804,2257,3737,3746,3781,6331,6446,6548,6574,7040,8514,10021,10105,57030,57084,57282,57419,81033,123041,259232	ANK2,ATP1A1,ATP1B1,ATP2A2,ATP5F1A,ATP5F1B,ATP5PO,HCN2,COX4I1,COX6A1,COX7B,CYC1,DPP6,FGF12,KCNA2,KCNC1,KCNN2,SCN5A,SGK1,SLC9A1,SLC20A1,TGFB1,KCNAB2,HCN4,PPIF,SLC17A7,SLC17A6,SLC4A10,SLC24A3,KCNH6,SLC24A4,NALCN
1	Member	GO Biological Processes	GO:0042391	regulation of membrane potential	-7.89622	-5.09461	26/434	287,476,481,488,610,783,785,1832,2257,2556,2741,2805,2900,3737,3746,3781,4137,6331,6548,10021,23316,57030,66000,81033,112755,259232	ANK2,ATP1A1,ATP1B1,ATP2A2,HCN2,CACNB2,CACNB4,DSP,FGF12,GABRA3,GLRA1,GOT1,GRIK4,KCNA2,KCNC1,KCNN2,MAPT,SCN5A,SLC9A1,HCN4,CUX2,SLC17A7,TMEM108,KCNH6,STX1B,NALCN
1	Member	GO Biological Processes	GO:0006814	sodium ion transport	-6.22617	-3.88151	16/218	476,481,610,2257,6331,6446,6548,6574,7040,10021,57030,57084,57282,57419,123041,259232	ATP1A1,ATP1B1,HCN2,FGF12,SCN5A,SGK1,SLC9A1,SLC20A1,TGFB1,HCN4,SLC17A7,SLC17A6,SLC4A10,SLC24A3,SLC24A4,NALCN
1	Member	GO Biological Processes	GO:0071804	cellular potassium ion transport	-5.55025	-3.32759	15/217	287,476,481,610,1804,3737,3746,3781,6548,8514,10021,57419,81033,123041,259232	ANK2,ATP1A1,ATP1B1,HCN2,DPP6,KCNA2,KCNC1,KCNN2,SLC9A1,KCNAB2,HCN4,SLC24A3,KCNH6,SLC24A4,NALCN
1	Member	GO Biological Processes	GO:0071805	potassium ion transmembrane transport	-5.55025	-3.32759	15/217	287,476,481,610,1804,3737,3746,3781,6548,8514,10021,57419,81033,123041,259232	ANK2,ATP1A1,ATP1B1,HCN2,DPP6,KCNA2,KCNC1,KCNN2,SLC9A1,KCNAB2,HCN4,SLC24A3,KCNH6,SLC24A4,NALCN
1	Member	GO Biological Processes	GO:0035725	sodium ion transmembrane transport	-5.50866	-3.29478	12/140	476,481,610,2257,6331,6548,6574,10021,57030,57419,123041,259232	ATP1A1,ATP1B1,HCN2,FGF12,SCN5A,SLC9A1,SLC20A1,HCN4,SLC17A7,SLC24A3,SLC24A4,NALCN
1	Member	GO Biological Processes	GO:0006813	potassium ion transport	-5.01888	-2.91931	15/240	287,476,481,610,1804,3737,3746,3781,6548,8514,10021,57419,81033,123041,259232	ANK2,ATP1A1,ATP1B1,HCN2,DPP6,KCNA2,KCNC1,KCNN2,SLC9A1,KCNAB2,HCN4,SLC24A3,KCNH6,SLC24A4,NALCN
2	Summary	GO Biological Processes	GO:0099536	synaptic signaling	-12.0984	-8.18558	42/720	114,488,783,785,816,1740,1759,2257,2556,2741,2900,3084,4131,4137,4776,4885,4914,5566,5577,7416,8825,9066,9229,9254,9746,9899,9900,10814,11141,22849,23096,23236,23316,57030,57084,57282,66000,84628,85445,91683,112755,127833	ADCY8,ATP2A2,CACNB2,CACNB4,CAMK2B,DLG2,DNM1,FGF12,GABRA3,GLRA1,GRIK4,NRG1,MAP1B,MAPT,NFATC4,NPTX2,NTRK1,PRKACA,PRKAR2B,VDAC1,LIN7A,SYT7,DLGAP1,CACNA2D2,CLSTN3,SV2B,SV2A,CPLX2,IL1RAPL1,CPEB3,IQSEC2,PLCB1,CUX2,SLC17A7,SLC17A6,SLC4A10,TMEM108,NTNG2,CNTNAP4,SYT12,STX1B,SYT2
2	Member	GO Biological Processes	GO:0099536	synaptic signaling	-12.0984	-8.18558	42/720	114,488,783,785,816,1740,1759,2257,2556,2741,2900,3084,4131,4137,4776,4885,4914,5566,5577,7416,8825,9066,9229,9254,9746,9899,9900,10814,11141,22849,23096,23236,23316,57030,57084,57282,66000,84628,85445,91683,112755,127833	ADCY8,ATP2A2,CACNB2,CACNB4,CAMK2B,DLG2,DNM1,FGF12,GABRA3,GLRA1,GRIK4,NRG1,MAP1B,MAPT,NFATC4,NPTX2,NTRK1,PRKACA,PRKAR2B,VDAC1,LIN7A,SYT7,DLGAP1,CACNA2D2,CLSTN3,SV2B,SV2A,CPLX2,IL1RAPL1,CPEB3,IQSEC2,PLCB1,CUX2,SLC17A7,SLC17A6,SLC4A10,TMEM108,NTNG2,CNTNAP4,SYT12,STX1B,SYT2
2	Member	GO Biological Processes	GO:0099537	trans-synaptic signaling	-11.5994	-7.86262	41/714	114,488,783,785,816,1740,1759,2257,2556,2741,2900,4131,4137,4776,4885,4914,5566,5577,7416,8825,9066,9229,9254,9746,9899,9900,10814,11141,22849,23096,23236,23316,57030,57084,57282,66000,84628,85445,91683,112755,127833	ADCY8,ATP2A2,CACNB2,CACNB4,CAMK2B,DLG2,DNM1,FGF12,GABRA3,GLRA1,GRIK4,MAP1B,MAPT,NFATC4,NPTX2,NTRK1,PRKACA,PRKAR2B,VDAC1,LIN7A,SYT7,DLGAP1,CACNA2D2,CLSTN3,SV2B,SV2A,CPLX2,IL1RAPL1,CPEB3,IQSEC2,PLCB1,CUX2,SLC17A7,SLC17A6,SLC4A10,TMEM108,NTNG2,CNTNAP4,SYT12,STX1B,SYT2
2	Member	GO Biological Processes	GO:0007268	chemical synaptic transmission	-11.1438	-7.62893	40/706	114,488,783,785,816,1740,1759,2257,2556,2741,2900,4131,4137,4776,4885,4914,5566,5577,7416,8825,9066,9229,9254,9746,9899,9900,10814,22849,23096,23236,23316,57030,57084,57282,66000,84628,85445,91683,112755,127833	ADCY8,ATP2A2,CACNB2,CACNB4,CAMK2B,DLG2,DNM1,FGF12,GABRA3,GLRA1,GRIK4,MAP1B,MAPT,NFATC4,NPTX2,NTRK1,PRKACA,PRKAR2B,VDAC1,LIN7A,SYT7,DLGAP1,CACNA2D2,CLSTN3,SV2B,SV2A,CPLX2,CPEB3,IQSEC2,PLCB1,CUX2,SLC17A7,SLC17A6,SLC4A10,TMEM108,NTNG2,CNTNAP4,SYT12,STX1B,SYT2
2	Member	GO Biological Processes	GO:0098916	anterograde trans-synaptic signaling	-11.1438	-7.62893	40/706	114,488,783,785,816,1740,1759,2257,2556,2741,2900,4131,4137,4776,4885,4914,5566,5577,7416,8825,9066,9229,9254,9746,9899,9900,10814,22849,23096,23236,23316,57030,57084,57282,66000,84628,85445,91683,112755,127833	ADCY8,ATP2A2,CACNB2,CACNB4,CAMK2B,DLG2,DNM1,FGF12,GABRA3,GLRA1,GRIK4,MAP1B,MAPT,NFATC4,NPTX2,NTRK1,PRKACA,PRKAR2B,VDAC1,LIN7A,SYT7,DLGAP1,CACNA2D2,CLSTN3,SV2B,SV2A,CPLX2,CPEB3,IQSEC2,PLCB1,CUX2,SLC17A7,SLC17A6,SLC4A10,TMEM108,NTNG2,CNTNAP4,SYT12,STX1B,SYT2
2	Member	GO Biological Processes	GO:0050804	modulation of chemical synaptic transmission	-8.4855	-5.48077	27/436	114,488,783,816,1759,2900,4131,4137,4776,4885,4914,5566,5577,9066,9254,9746,10814,22849,23096,23236,23316,57282,66000,84628,85445,91683,112755	ADCY8,ATP2A2,CACNB2,CAMK2B,DNM1,GRIK4,MAP1B,MAPT,NFATC4,NPTX2,NTRK1,PRKACA,PRKAR2B,SYT7,CACNA2D2,CLSTN3,CPLX2,CPEB3,IQSEC2,PLCB1,CUX2,SLC4A10,TMEM108,NTNG2,CNTNAP4,SYT12,STX1B
2	Member	GO Biological Processes	GO:0099177	regulation of trans-synaptic signaling	-8.46421	-5.48077	27/437	114,488,783,816,1759,2900,4131,4137,4776,4885,4914,5566,5577,9066,9254,9746,10814,22849,23096,23236,23316,57282,66000,84628,85445,91683,112755	ADCY8,ATP2A2,CACNB2,CAMK2B,DNM1,GRIK4,MAP1B,MAPT,NFATC4,NPTX2,NTRK1,PRKACA,PRKAR2B,SYT7,CACNA2D2,CLSTN3,CPLX2,CPEB3,IQSEC2,PLCB1,CUX2,SLC4A10,TMEM108,NTNG2,CNTNAP4,SYT12,STX1B
2	Member	GO Biological Processes	GO:0050806	positive regulation of synaptic transmission	-2.20741	-0.860401	8/168	114,783,4776,4914,9746,23316,91683,112755	ADCY8,CACNB2,NFATC4,NTRK1,CLSTN3,CUX2,SYT12,STX1B
3	Summary	GO Biological Processes	GO:0048667	cell morphogenesis involved in neuron differentiation	-10.4834	-7.12063	35/583	214,816,1826,1943,2046,3398,3670,3913,4131,4137,4744,4776,4914,5306,5457,5458,5909,5911,5979,7422,7473,8609,8976,9201,9334,10427,10439,10716,10939,11078,11141,23316,25987,26052,84628,6446,8522,57154,66000,127833,25946,5580,5756,5962,9759,10602,10801,22849,27124,57465,57489,64787,80258,112755,440730,1981,3399,5121,28514,388585,3479,7049,8195,9254,23236,23414,55118,309,607,5144,5447,7040,10765,5728…	ALCAM,CAMK2B,DSCAM,EFNA2,EPHA8,ID2,ISL1,LAMB2,MAP1B,MAPT,NEFH,NFATC4,NTRK1,PITPNA,POU4F1,POU4F2,RAP1GAP,RAP2A,RET,VEGFA,WNT3,KLF7,WASL,DCLK1,B4GALT5,SEC24B,OLFM1,TBR1,AFG3L2,TRIOBP,IL1RAPL1,CUX2,TSKU,DNM3,NTNG2,SGK1,GAS7,SMURF1,TMEM108,SYT2,ZNF385A,PRKCD,TWF1,RDX,HDAC4,CDC42EP3,SEPTIN9,CPEB3,INPP5J,TBC1D24,ODF2L,EPS8L2,EFHC2,STX1B,TRIM67,EIF4G1,ID3,PCP4,DLL1,HES5,IGF1,TGFBR3,MKKS,CACNA2D2,PLCB1,Z…
3	Member	GO Biological Processes	GO:0048667	cell morphogenesis involved in neuron differentiation	-10.4834	-7.12063	35/583	214,816,1826,1943,2046,3398,3670,3913,4131,4137,4744,4776,4914,5306,5457,5458,5909,5911,5979,7422,7473,8609,8976,9201,9334,10427,10439,10716,10939,11078,11141,23316,25987,26052,84628	ALCAM,CAMK2B,DSCAM,EFNA2,EPHA8,ID2,ISL1,LAMB2,MAP1B,MAPT,NEFH,NFATC4,NTRK1,PITPNA,POU4F1,POU4F2,RAP1GAP,RAP2A,RET,VEGFA,WNT3,KLF7,WASL,DCLK1,B4GALT5,SEC24B,OLFM1,TBR1,AFG3L2,TRIOBP,IL1RAPL1,CUX2,TSKU,DNM3,NTNG2
3	Member	GO Biological Processes	GO:0048812	neuron projection morphogenesis	-10.4314	-7.12063	37/648	214,816,1826,1943,2046,3670,3913,4131,4137,4744,4776,4914,5306,5457,5458,5909,5911,5979,6446,7422,7473,8522,8609,8976,9201,9334,10439,10716,10939,11141,23316,25987,26052,57154,66000,84628,127833	ALCAM,CAMK2B,DSCAM,EFNA2,EPHA8,ISL1,LAMB2,MAP1B,MAPT,NEFH,NFATC4,NTRK1,PITPNA,POU4F1,POU4F2,RAP1GAP,RAP2A,RET,SGK1,VEGFA,WNT3,GAS7,KLF7,WASL,DCLK1,B4GALT5,OLFM1,TBR1,AFG3L2,IL1RAPL1,CUX2,TSKU,DNM3,SMURF1,TMEM108,NTNG2,SYT2
3	Member	GO Biological Processes	GO:0120039	plasma membrane bounded cell projection morphogenesis	-10.1672	-6.90753	37/662	214,816,1826,1943,2046,3670,3913,4131,4137,4744,4776,4914,5306,5457,5458,5909,5911,5979,6446,7422,7473,8522,8609,8976,9201,9334,10439,10716,10939,11141,23316,25987,26052,57154,66000,84628,127833	ALCAM,CAMK2B,DSCAM,EFNA2,EPHA8,ISL1,LAMB2,MAP1B,MAPT,NEFH,NFATC4,NTRK1,PITPNA,POU4F1,POU4F2,RAP1GAP,RAP2A,RET,SGK1,VEGFA,WNT3,GAS7,KLF7,WASL,DCLK1,B4GALT5,OLFM1,TBR1,AFG3L2,IL1RAPL1,CUX2,TSKU,DNM3,SMURF1,TMEM108,NTNG2,SYT2
3	Member	GO Biological Processes	GO:0048858	cell projection morphogenesis	-10.0931	-6.8792	37/666	214,816,1826,1943,2046,3670,3913,4131,4137,4744,4776,4914,5306,5457,5458,5909,5911,5979,6446,7422,7473,8522,8609,8976,9201,9334,10439,10716,10939,11141,23316,25987,26052,57154,66000,84628,127833	ALCAM,CAMK2B,DSCAM,EFNA2,EPHA8,ISL1,LAMB2,MAP1B,MAPT,NEFH,NFATC4,NTRK1,PITPNA,POU4F1,POU4F2,RAP1GAP,RAP2A,RET,SGK1,VEGFA,WNT3,GAS7,KLF7,WASL,DCLK1,B4GALT5,OLFM1,TBR1,AFG3L2,IL1RAPL1,CUX2,TSKU,DNM3,SMURF1,TMEM108,NTNG2,SYT2
3	Member	GO Biological Processes	GO:0032990	cell part morphogenesis	-9.74946	-6.61475	37/685	214,816,1826,1943,2046,3670,3913,4131,4137,4744,4776,4914,5306,5457,5458,5909,5911,5979,6446,7422,7473,8522,8609,8976,9201,9334,10439,10716,10939,11141,23316,25987,26052,57154,66000,84628,127833	ALCAM,CAMK2B,DSCAM,EFNA2,EPHA8,ISL1,LAMB2,MAP1B,MAPT,NEFH,NFATC4,NTRK1,PITPNA,POU4F1,POU4F2,RAP1GAP,RAP2A,RET,SGK1,VEGFA,WNT3,GAS7,KLF7,WASL,DCLK1,B4GALT5,OLFM1,TBR1,AFG3L2,IL1RAPL1,CUX2,TSKU,DNM3,SMURF1,TMEM108,NTNG2,SYT2
3	Member	GO Biological Processes	GO:0000904	cell morphogenesis involved in differentiation	-8.21167	-5.25305	36/745	214,816,1826,1943,2046,3398,3670,3913,4131,4137,4744,4776,4914,5306,5457,5458,5909,5911,5979,7422,7473,8609,8976,9201,9334,10427,10439,10716,10939,11078,11141,23316,25946,25987,26052,84628	ALCAM,CAMK2B,DSCAM,EFNA2,EPHA8,ID2,ISL1,LAMB2,MAP1B,MAPT,NEFH,NFATC4,NTRK1,PITPNA,POU4F1,POU4F2,RAP1GAP,RAP2A,RET,VEGFA,WNT3,KLF7,WASL,DCLK1,B4GALT5,SEC24B,OLFM1,TBR1,AFG3L2,TRIOBP,IL1RAPL1,CUX2,ZNF385A,TSKU,DNM3,NTNG2
3	Member	GO Biological Processes	GO:0120035	regulation of plasma membrane bounded cell projection organization	-7.86585	-5.08332	34/698	816,1826,4131,4137,4776,4914,5458,5580,5756,5909,5911,5962,5979,7422,7473,8976,9759,10439,10602,10716,10801,11141,22849,23316,26052,27124,57154,57465,57489,64787,80258,112755,127833,440730	CAMK2B,DSCAM,MAP1B,MAPT,NFATC4,NTRK1,POU4F2,PRKCD,TWF1,RAP1GAP,RAP2A,RDX,RET,VEGFA,WNT3,WASL,HDAC4,OLFM1,CDC42EP3,TBR1,SEPTIN9,IL1RAPL1,CPEB3,CUX2,DNM3,INPP5J,SMURF1,TBC1D24,ODF2L,EPS8L2,EFHC2,STX1B,SYT2,TRIM67
3	Member	GO Biological Processes	GO:0031344	regulation of cell projection organization	-7.71462	-4.97785	34/708	816,1826,4131,4137,4776,4914,5458,5580,5756,5909,5911,5962,5979,7422,7473,8976,9759,10439,10602,10716,10801,11141,22849,23316,26052,27124,57154,57465,57489,64787,80258,112755,127833,440730	CAMK2B,DSCAM,MAP1B,MAPT,NFATC4,NTRK1,POU4F2,PRKCD,TWF1,RAP1GAP,RAP2A,RDX,RET,VEGFA,WNT3,WASL,HDAC4,OLFM1,CDC42EP3,TBR1,SEPTIN9,IL1RAPL1,CPEB3,CUX2,DNM3,INPP5J,SMURF1,TBC1D24,ODF2L,EPS8L2,EFHC2,STX1B,SYT2,TRIM67
3	Member	GO Biological Processes	GO:0045664	regulation of neuron differentiation	-6.92219	-4.43257	31/656	816,1826,1981,3398,3399,3670,4131,4137,4776,4914,5121,5458,5756,5911,5979,7422,7473,10439,10716,11141,22849,23316,26052,27124,28514,57154,80258,112755,127833,388585,440730	CAMK2B,DSCAM,EIF4G1,ID2,ID3,ISL1,MAP1B,MAPT,NFATC4,NTRK1,PCP4,POU4F2,TWF1,RAP2A,RET,VEGFA,WNT3,OLFM1,TBR1,IL1RAPL1,CPEB3,CUX2,DNM3,INPP5J,DLL1,SMURF1,EFHC2,STX1B,SYT2,HES5,TRIM67
3	Member	GO Biological Processes	GO:0007409	axonogenesis	-6.65881	-4.24426	25/468	214,1826,1943,2046,3670,3913,4131,4137,4744,4914,5306,5457,5458,5909,5979,7422,7473,8609,9201,9334,10439,10716,10939,25987,84628	ALCAM,DSCAM,EFNA2,EPHA8,ISL1,LAMB2,MAP1B,MAPT,NEFH,NTRK1,PITPNA,POU4F1,POU4F2,RAP1GAP,RET,VEGFA,WNT3,KLF7,DCLK1,B4GALT5,OLFM1,TBR1,AFG3L2,TSKU,NTNG2
3	Member	GO Biological Processes	GO:0031346	positive regulation of cell projection organization	-6.45557	-4.07347	22/383	816,1826,4131,4137,4914,5458,5756,5979,7422,7473,8976,9759,10602,10801,11141,22849,23316,26052,57154,64787,127833,440730	CAMK2B,DSCAM,MAP1B,MAPT,NTRK1,POU4F2,TWF1,RET,VEGFA,WNT3,WASL,HDAC4,CDC42EP3,SEPTIN9,IL1RAPL1,CPEB3,CUX2,DNM3,SMURF1,EPS8L2,SYT2,TRIM67
3	Member	GO Biological Processes	GO:0048639	positive regulation of developmental growth	-6.45485	-4.07347	15/184	1826,3479,4131,4137,5458,7049,7422,7473,8195,9254,23236,23414,28514,57154,127833	DSCAM,IGF1,MAP1B,MAPT,POU4F2,TGFBR3,VEGFA,WNT3,MKKS,CACNA2D2,PLCB1,ZFPM2,DLL1,SMURF1,SYT2
3	Member	GO Biological Processes	GO:0061564	axon development	-6.44627	-4.07123	26/514	214,1826,1943,2046,3670,3913,4131,4137,4744,4914,5306,5457,5458,5909,5979,7422,7473,8609,9201,9334,10439,10716,10939,25987,55118,84628	ALCAM,DSCAM,EFNA2,EPHA8,ISL1,LAMB2,MAP1B,MAPT,NEFH,NTRK1,PITPNA,POU4F1,POU4F2,RAP1GAP,RET,VEGFA,WNT3,KLF7,DCLK1,B4GALT5,OLFM1,TBR1,AFG3L2,TSKU,CRTAC1,NTNG2
3	Member	GO Biological Processes	GO:0048589	developmental growth	-6.16866	-3.83558	30/674	214,309,607,1826,3479,3913,4131,4137,5144,5447,5458,7040,7049,7422,7473,8195,9201,9254,10439,10765,10939,23236,23414,28514,57154,57282,66000,85301,127833,346007	ALCAM,ANXA6,BCL9,DSCAM,IGF1,LAMB2,MAP1B,MAPT,PDE4D,POR,POU4F2,TGFB1,TGFBR3,VEGFA,WNT3,MKKS,DCLK1,CACNA2D2,OLFM1,KDM5B,AFG3L2,PLCB1,ZFPM2,DLL1,SMURF1,SLC4A10,TMEM108,COL27A1,SYT2,EYS
3	Member	GO Biological Processes	GO:0045927	positive regulation of growth	-5.65309	-3.40299	17/270	1826,1981,3479,4131,4137,5458,6548,7049,7422,7473,8195,9254,23236,23414,28514,57154,127833	DSCAM,EIF4G1,IGF1,MAP1B,MAPT,POU4F2,SLC9A1,TGFBR3,VEGFA,WNT3,MKKS,CACNA2D2,PLCB1,ZFPM2,DLL1,SMURF1,SYT2
3	Member	GO Biological Processes	GO:0010975	regulation of neuron projection development	-5.61206	-3.36665	24/499	816,1826,4131,4137,4776,4914,5458,5756,5911,5979,7422,7473,10439,10716,11141,22849,23316,26052,27124,57154,80258,112755,127833,440730	CAMK2B,DSCAM,MAP1B,MAPT,NFATC4,NTRK1,POU4F2,TWF1,RAP2A,RET,VEGFA,WNT3,OLFM1,TBR1,IL1RAPL1,CPEB3,CUX2,DNM3,INPP5J,SMURF1,EFHC2,STX1B,SYT2,TRIM67
3	Member	GO Biological Processes	GO:1990138	neuron projection extension	-5.4215	-3.22465	13/168	214,1826,3913,4131,4137,5458,7422,7473,9201,10439,57154,66000,127833	ALCAM,DSCAM,LAMB2,MAP1B,MAPT,POU4F2,VEGFA,WNT3,DCLK1,OLFM1,SMURF1,TMEM108,SYT2
3	Member	GO Biological Processes	GO:0060560	developmental growth involved in morphogenesis	-5.12853	-3.00455	15/235	214,1826,3913,4131,4137,5458,7040,7422,7473,9201,10439,10765,57154,66000,127833	ALCAM,DSCAM,LAMB2,MAP1B,MAPT,POU4F2,TGFB1,VEGFA,WNT3,DCLK1,OLFM1,KDM5B,SMURF1,TMEM108,SYT2
3	Member	GO Biological Processes	GO:0050769	positive regulation of neurogenesis	-4.94956	-2.8609	22/474	816,1826,1869,1981,3398,4131,4137,4914,5121,5458,5756,5979,7040,7422,7473,11141,22849,23060,23316,57154,127833,440730	CAMK2B,DSCAM,E2F1,EIF4G1,ID2,MAP1B,MAPT,NTRK1,PCP4,POU4F2,TWF1,RET,TGFB1,VEGFA,WNT3,IL1RAPL1,CPEB3,ZNF609,CUX2,SMURF1,SYT2,TRIM67
3	Member	GO Biological Processes	GO:0010720	positive regulation of cell development	-4.86297	-2.7983	24/553	816,1826,1869,1981,3398,3479,4131,4137,4914,5121,5458,5756,5979,7040,7422,7473,11078,11141,22849,23060,23316,57154,127833,440730	CAMK2B,DSCAM,E2F1,EIF4G1,ID2,IGF1,MAP1B,MAPT,NTRK1,PCP4,POU4F2,TWF1,RET,TGFB1,VEGFA,WNT3,TRIOBP,IL1RAPL1,CPEB3,ZNF609,CUX2,SMURF1,SYT2,TRIM67
3	Member	GO Biological Processes	GO:0022604	regulation of cell morphogenesis	-4.80958	-2.76035	22/484	226,752,816,1826,4131,4137,4776,5458,5911,5962,5979,7422,7473,10439,10602,10716,11078,11141,23316,26052,57154,127833	ALDOA,FMNL1,CAMK2B,DSCAM,MAP1B,MAPT,NFATC4,POU4F2,RAP2A,RDX,RET,VEGFA,WNT3,OLFM1,CDC42EP3,TBR1,TRIOBP,IL1RAPL1,CUX2,DNM3,SMURF1,SYT2
3	Member	GO Biological Processes	GO:0010976	positive regulation of neuron projection development	-4.80693	-2.76035	16/281	816,1826,4131,4137,4914,5458,5756,5979,7422,7473,11141,22849,23316,57154,127833,440730	CAMK2B,DSCAM,MAP1B,MAPT,NTRK1,POU4F2,TWF1,RET,VEGFA,WNT3,IL1RAPL1,CPEB3,CUX2,SMURF1,SYT2,TRIM67
3	Member	GO Biological Processes	GO:0048638	regulation of developmental growth	-4.78376	-2.74306	18/347	1826,3479,4131,4137,5447,5458,7049,7422,7473,8195,9254,10439,10939,23236,23414,28514,57154,127833	DSCAM,IGF1,MAP1B,MAPT,POR,POU4F2,TGFBR3,VEGFA,WNT3,MKKS,CACNA2D2,OLFM1,AFG3L2,PLCB1,ZFPM2,DLL1,SMURF1,SYT2
3	Member	GO Biological Processes	GO:0048675	axon extension	-4.54863	-2.56049	10/121	214,1826,3913,4131,4137,5458,7422,7473,9201,10439	ALCAM,DSCAM,LAMB2,MAP1B,MAPT,POU4F2,VEGFA,WNT3,DCLK1,OLFM1
3	Member	GO Biological Processes	GO:0051962	positive regulation of nervous system development	-4.54408	-2.56049	23/541	816,1826,1869,1981,3398,4131,4137,4914,5121,5458,5756,5979,7040,7422,7473,9746,11141,22849,23060,23316,57154,127833,440730	CAMK2B,DSCAM,E2F1,EIF4G1,ID2,MAP1B,MAPT,NTRK1,PCP4,POU4F2,TWF1,RET,TGFB1,VEGFA,WNT3,CLSTN3,IL1RAPL1,CPEB3,ZNF609,CUX2,SMURF1,SYT2,TRIM67
3	Member	GO Biological Processes	GO:0048588	developmental cell growth	-4.513	-2.54072	14/234	214,1826,3479,3913,4131,4137,5458,7422,7473,9201,10439,57154,66000,127833	ALCAM,DSCAM,IGF1,LAMB2,MAP1B,MAPT,POU4F2,VEGFA,WNT3,DCLK1,OLFM1,SMURF1,TMEM108,SYT2
3	Member	GO Biological Processes	GO:0010769	regulation of cell morphogenesis involved in differentiation	-4.44338	-2.48717	16/301	816,1826,4131,4137,4776,5458,5911,5979,7422,7473,10439,10716,11078,11141,23316,26052	CAMK2B,DSCAM,MAP1B,MAPT,NFATC4,POU4F2,RAP2A,RET,VEGFA,WNT3,OLFM1,TBR1,TRIOBP,IL1RAPL1,CUX2,DNM3
3	Member	GO Biological Processes	GO:0045666	positive regulation of neuron differentiation	-4.40108	-2.45866	18/371	816,1826,1981,4131,4137,4914,5121,5458,5756,5979,7422,7473,11141,22849,23316,57154,127833,440730	CAMK2B,DSCAM,EIF4G1,MAP1B,MAPT,NTRK1,PCP4,POU4F2,TWF1,RET,VEGFA,WNT3,IL1RAPL1,CPEB3,CUX2,SMURF1,SYT2,TRIM67
3	Member	GO Biological Processes	GO:0007411	axon guidance	-4.31075	-2.39572	15/276	214,1826,1943,2046,3670,3913,4914,5458,5909,5979,7422,7473,8609,10716,84628	ALCAM,DSCAM,EFNA2,EPHA8,ISL1,LAMB2,NTRK1,POU4F2,RAP1GAP,RET,VEGFA,WNT3,KLF7,TBR1,NTNG2
3	Member	GO Biological Processes	GO:0097485	neuron projection guidance	-4.2929	-2.38004	15/277	214,1826,1943,2046,3670,3913,4914,5458,5909,5979,7422,7473,8609,10716,84628	ALCAM,DSCAM,EFNA2,EPHA8,ISL1,LAMB2,NTRK1,POU4F2,RAP1GAP,RET,VEGFA,WNT3,KLF7,TBR1,NTNG2
3	Member	GO Biological Processes	GO:0030307	positive regulation of cell growth	-3.98972	-2.1515	11/169	1826,1981,3479,4131,4137,5458,6548,7422,7473,57154,127833	DSCAM,EIF4G1,IGF1,MAP1B,MAPT,POU4F2,SLC9A1,VEGFA,WNT3,SMURF1,SYT2
3	Member	GO Biological Processes	GO:0040008	regulation of growth	-3.85205	-2.04809	25/682	1826,1981,2023,3479,4131,4137,5447,5458,6446,6548,7040,7049,7422,7473,8195,9254,9655,9746,10439,10939,23236,23414,28514,57154,127833	DSCAM,EIF4G1,ENO1,IGF1,MAP1B,MAPT,POR,POU4F2,SGK1,SLC9A1,TGFB1,TGFBR3,VEGFA,WNT3,MKKS,CACNA2D2,SOCS5,CLSTN3,OLFM1,AFG3L2,PLCB1,ZFPM2,DLL1,SMURF1,SYT2
3	Member	GO Biological Processes	GO:0016049	cell growth	-3.82391	-2.02332	20/487	214,1826,1981,2023,3479,3913,4131,4137,5458,6446,6548,7040,7422,7473,9201,9746,10439,57154,66000,127833	ALCAM,DSCAM,EIF4G1,ENO1,IGF1,LAMB2,MAP1B,MAPT,POU4F2,SGK1,SLC9A1,TGFB1,VEGFA,WNT3,DCLK1,CLSTN3,OLFM1,SMURF1,TMEM108,SYT2
3	Member	GO Biological Processes	GO:0010770	positive regulation of cell morphogenesis involved in differentiation	-3.66933	-1.91181	10/154	816,1826,4131,4137,5458,7422,7473,11078,11141,23316	CAMK2B,DSCAM,MAP1B,MAPT,POU4F2,VEGFA,WNT3,TRIOBP,IL1RAPL1,CUX2
3	Member	GO Biological Processes	GO:0031290	retinal ganglion cell axon guidance	-3.4877	-1.77833	4/21	214,3670,5458,7422	ALCAM,ISL1,POU4F2,VEGFA
3	Member	GO Biological Processes	GO:0042330	taxis	-3.40077	-1.71718	23/647	214,285,1826,1943,2046,3084,3398,3670,3913,4914,5142,5144,5458,5580,5909,5979,7040,7422,7473,8609,8729,10716,84628	ALCAM,ANGPT2,DSCAM,EFNA2,EPHA8,NRG1,ID2,ISL1,LAMB2,NTRK1,PDE4B,PDE4D,POU4F2,PRKCD,RAP1GAP,RET,TGFB1,VEGFA,WNT3,KLF7,GBF1,TBR1,NTNG2
3	Member	GO Biological Processes	GO:0045773	positive regulation of axon extension	-3.20147	-1.5696	5/43	1826,4131,4137,5458,7422	DSCAM,MAP1B,MAPT,POU4F2,VEGFA
3	Member	GO Biological Processes	GO:1902667	regulation of axon guidance	-3.15482	-1.54323	5/44	1826,5458,7422,7473,10716	DSCAM,POU4F2,VEGFA,WNT3,TBR1
3	Member	GO Biological Processes	GO:0006935	chemotaxis	-3.04158	-1.46817	22/645	214,285,1826,1943,2046,3084,3670,3913,4914,5142,5144,5458,5580,5909,5979,7040,7422,7473,8609,8729,10716,84628	ALCAM,ANGPT2,DSCAM,EFNA2,EPHA8,NRG1,ISL1,LAMB2,NTRK1,PDE4B,PDE4D,POU4F2,PRKCD,RAP1GAP,RET,TGFB1,VEGFA,WNT3,KLF7,GBF1,TBR1,NTNG2
3	Member	GO Biological Processes	GO:0030516	regulation of axon extension	-3.01931	-1.45183	7/96	1826,4131,4137,5458,7422,7473,10439	DSCAM,MAP1B,MAPT,POU4F2,VEGFA,WNT3,OLFM1
3	Member	GO Biological Processes	GO:0001558	regulation of cell growth	-2.84138	-1.32034	16/419	1826,1981,2023,3479,4131,4137,5458,6446,6548,7040,7422,7473,9746,10439,57154,127833	DSCAM,EIF4G1,ENO1,IGF1,MAP1B,MAPT,POU4F2,SGK1,SLC9A1,TGFB1,VEGFA,WNT3,CLSTN3,OLFM1,SMURF1,SYT2
3	Member	GO Biological Processes	GO:0061387	regulation of extent of cell growth	-2.67625	-1.19955	7/110	1826,4131,4137,5458,7422,7473,10439	DSCAM,MAP1B,MAPT,POU4F2,VEGFA,WNT3,OLFM1
3	Member	GO Biological Processes	GO:0050772	positive regulation of axonogenesis	-2.58762	-1.13641	6/85	1826,4131,4137,5458,7422,7473	DSCAM,MAP1B,MAPT,POU4F2,VEGFA,WNT3
3	Member	GO Biological Processes	GO:0008361	regulation of cell size	-2.56085	-1.11648	9/180	1826,4131,4137,5458,5962,5979,7422,7473,10439	DSCAM,MAP1B,MAPT,POU4F2,RDX,RET,VEGFA,WNT3,OLFM1
3	Member	GO Biological Processes	GO:0048846	axon extension involved in axon guidance	-2.53341	-1.10199	4/37	214,1826,7422,7473	ALCAM,DSCAM,VEGFA,WNT3
3	Member	GO Biological Processes	GO:1902284	neuron projection extension involved in neuron projection guidance	-2.53341	-1.10199	4/37	214,1826,7422,7473	ALCAM,DSCAM,VEGFA,WNT3
3	Member	GO Biological Processes	GO:0050770	regulation of axonogenesis	-2.513	-1.08974	9/183	1826,4131,4137,5458,5979,7422,7473,10439,10716	DSCAM,MAP1B,MAPT,POU4F2,RET,VEGFA,WNT3,OLFM1,TBR1
4	Summary	GO Biological Processes	GO:0044057	regulation of system process	-10.4818	-7.12063	36/614	287,309,476,481,488,783,785,816,1832,2023,2257,2741,3479,3708,3781,4000,4885,5142,5144,5566,5756,6331,6446,6548,6869,9026,9254,9759,10021,10391,23316,26056,27129,66000,112755,114907,3737,226,8106,8195,55959,610,1188,1740,1804,2669,3746,4318,5580,7040,8514,9066,9230,9900,10105,81033,91683,127833,259232,3398,7422,10159,11156,23576,28514,5458,114882,8976,114,5601,1054,3670,7294	ANK2,ANXA6,ATP1A1,ATP1B1,ATP2A2,CACNB2,CACNB4,CAMK2B,DSP,ENO1,FGF12,GLRA1,IGF1,ITPR1,KCNN2,LMNA,NPTX2,PDE4B,PDE4D,PRKACA,TWF1,SCN5A,SGK1,SLC9A1,TACR1,HIP1R,CACNA2D2,HDAC4,HCN4,CORO2B,CUX2,RAB11FIP5,HSPB7,TMEM108,STX1B,FBXO32,KCNA2,ALDOA,PABPN1,MKKS,SULF2,HCN2,CLCNKB,DLG2,DPP6,GEM,KCNC1,MMP9,PRKCD,TGFB1,KCNAB2,SYT7,RAB11B,SV2A,PPIF,KCNH6,SYT12,SYT2,NALCN,ID2,VEGFA,ATP6AP2,PTP4A3,DDAH1,DLL1,POU4F2,…
4	Member	GO Biological Processes	GO:0044057	regulation of system process	-10.4818	-7.12063	36/614	287,309,476,481,488,783,785,816,1832,2023,2257,2741,3479,3708,3781,4000,4885,5142,5144,5566,5756,6331,6446,6548,6869,9026,9254,9759,10021,10391,23316,26056,27129,66000,112755,114907	ANK2,ANXA6,ATP1A1,ATP1B1,ATP2A2,CACNB2,CACNB4,CAMK2B,DSP,ENO1,FGF12,GLRA1,IGF1,ITPR1,KCNN2,LMNA,NPTX2,PDE4B,PDE4D,PRKACA,TWF1,SCN5A,SGK1,SLC9A1,TACR1,HIP1R,CACNA2D2,HDAC4,HCN4,CORO2B,CUX2,RAB11FIP5,HSPB7,TMEM108,STX1B,FBXO32
4	Member	GO Biological Processes	GO:0060048	cardiac muscle contraction	-8.16789	-5.23276	15/137	287,476,481,488,783,1832,2257,3781,5142,5144,5566,6331,6548,9759,10021	ANK2,ATP1A1,ATP1B1,ATP2A2,CACNB2,DSP,FGF12,KCNN2,PDE4B,PDE4D,PRKACA,SCN5A,SLC9A1,HDAC4,HCN4
4	Member	GO Biological Processes	GO:0035637	multicellular organismal signaling	-8.13034	-5.21748	18/205	287,476,481,488,783,785,1832,2257,2741,3708,3737,3781,5144,5566,6331,6548,9254,10021	ANK2,ATP1A1,ATP1B1,ATP2A2,CACNB2,CACNB4,DSP,FGF12,GLRA1,ITPR1,KCNA2,KCNN2,PDE4D,PRKACA,SCN5A,SLC9A1,CACNA2D2,HCN4
4	Member	GO Biological Processes	GO:0055117	regulation of cardiac muscle contraction	-8.08745	-5.19578	12/82	287,476,481,488,1832,5142,5144,5566,6331,6548,9759,10021	ANK2,ATP1A1,ATP1B1,ATP2A2,DSP,PDE4B,PDE4D,PRKACA,SCN5A,SLC9A1,HDAC4,HCN4
4	Member	GO Biological Processes	GO:0090257	regulation of muscle system process	-8.00596	-5.1345	20/259	287,309,476,481,488,816,1832,2023,3479,4000,5142,5144,5566,5756,6331,6548,6869,9759,10021,114907	ANK2,ANXA6,ATP1A1,ATP1B1,ATP2A2,CAMK2B,DSP,ENO1,IGF1,LMNA,PDE4B,PDE4D,PRKACA,TWF1,SCN5A,SLC9A1,TACR1,HDAC4,HCN4,FBXO32
4	Member	GO Biological Processes	GO:0003012	muscle system process	-7.89353	-5.09461	27/465	226,287,309,476,481,488,783,816,1832,2023,2257,2741,3479,3781,4000,5142,5144,5566,5756,6331,6548,6869,8106,8195,9759,10021,55959	ALDOA,ANK2,ANXA6,ATP1A1,ATP1B1,ATP2A2,CACNB2,CAMK2B,DSP,ENO1,FGF12,GLRA1,IGF1,KCNN2,LMNA,PDE4B,PDE4D,PRKACA,TWF1,SCN5A,SLC9A1,TACR1,PABPN1,MKKS,HDAC4,HCN4,SULF2
4	Member	GO Biological Processes	GO:0043269	regulation of ion transport	-7.82015	-5.05341	34/701	287,476,481,610,783,785,816,1188,1740,1804,2257,2669,3737,3746,3781,4318,5142,5144,5566,5580,6331,6548,7040,8514,9066,9230,9254,9900,10021,10105,81033,91683,127833,259232	ANK2,ATP1A1,ATP1B1,HCN2,CACNB2,CACNB4,CAMK2B,CLCNKB,DLG2,DPP6,FGF12,GEM,KCNA2,KCNC1,KCNN2,MMP9,PDE4B,PDE4D,PRKACA,PRKCD,SCN5A,SLC9A1,TGFB1,KCNAB2,SYT7,RAB11B,CACNA2D2,SV2A,HCN4,PPIF,KCNH6,SYT12,SYT2,NALCN
4	Member	GO Biological Processes	GO:0061337	cardiac conduction	-7.7483	-4.99681	15/147	287,476,481,488,783,785,1832,3708,3781,5144,5566,6331,6548,9254,10021	ANK2,ATP1A1,ATP1B1,ATP2A2,CACNB2,CACNB4,DSP,ITPR1,KCNN2,PDE4D,PRKACA,SCN5A,SLC9A1,CACNA2D2,HCN4
4	Member	GO Biological Processes	GO:0008015	blood circulation	-7.67065	-4.96191	29/541	287,476,481,488,783,785,1832,2257,3398,3708,3781,5142,5144,5566,6331,6446,6548,7040,7422,8195,9254,9759,10021,10159,10391,11156,23576,27129,28514	ANK2,ATP1A1,ATP1B1,ATP2A2,CACNB2,CACNB4,DSP,FGF12,ID2,ITPR1,KCNN2,PDE4B,PDE4D,PRKACA,SCN5A,SGK1,SLC9A1,TGFB1,VEGFA,MKKS,CACNA2D2,HDAC4,HCN4,ATP6AP2,CORO2B,PTP4A3,DDAH1,HSPB7,DLL1
4	Member	GO Biological Processes	GO:0086065	cell communication involved in cardiac conduction	-7.61691	-4.9345	10/57	287,476,481,783,1832,3781,5144,5566,6331,10021	ANK2,ATP1A1,ATP1B1,CACNB2,DSP,KCNN2,PDE4D,PRKACA,SCN5A,HCN4
4	Member	GO Biological Processes	GO:0006941	striated muscle contraction	-7.57619	-4.90637	16/174	226,287,476,481,488,783,1832,2257,3781,5142,5144,5566,6331,6548,9759,10021	ALDOA,ANK2,ATP1A1,ATP1B1,ATP2A2,CACNB2,DSP,FGF12,KCNN2,PDE4B,PDE4D,PRKACA,SCN5A,SLC9A1,HDAC4,HCN4
4	Member	GO Biological Processes	GO:0006936	muscle contraction	-7.5587	-4.90111	23/360	226,287,309,476,481,488,783,1832,2023,2257,2741,3781,5142,5144,5566,6331,6548,6869,8106,8195,9759,10021,55959	ALDOA,ANK2,ANXA6,ATP1A1,ATP1B1,ATP2A2,CACNB2,DSP,ENO1,FGF12,GLRA1,KCNN2,PDE4B,PDE4D,PRKACA,SCN5A,SLC9A1,TACR1,PABPN1,MKKS,HDAC4,HCN4,SULF2
4	Member	GO Biological Processes	GO:0086001	cardiac muscle cell action potential	-7.53539	-4.8897	11/74	287,476,481,488,610,783,1832,2257,3781,6331,10021	ANK2,ATP1A1,ATP1B1,ATP2A2,HCN2,CACNB2,DSP,FGF12,KCNN2,SCN5A,HCN4
4	Member	GO Biological Processes	GO:0003013	circulatory system process	-7.49791	-4.87508	29/551	287,476,481,488,783,785,1832,2257,3398,3708,3781,5142,5144,5566,6331,6446,6548,7040,7422,8195,9254,9759,10021,10159,10391,11156,23576,27129,28514	ANK2,ATP1A1,ATP1B1,ATP2A2,CACNB2,CACNB4,DSP,FGF12,ID2,ITPR1,KCNN2,PDE4B,PDE4D,PRKACA,SCN5A,SGK1,SLC9A1,TGFB1,VEGFA,MKKS,CACNA2D2,HDAC4,HCN4,ATP6AP2,CORO2B,PTP4A3,DDAH1,HSPB7,DLL1
4	Member	GO Biological Processes	GO:0001508	action potential	-7.44385	-4.83202	14/133	287,476,481,488,610,783,1832,2257,2741,3737,3781,6331,6548,10021	ANK2,ATP1A1,ATP1B1,ATP2A2,HCN2,CACNB2,DSP,FGF12,GLRA1,KCNA2,KCNN2,SCN5A,SLC9A1,HCN4
4	Member	GO Biological Processes	GO:0006942	regulation of striated muscle contraction	-7.24741	-4.68673	12/97	287,476,481,488,1832,5142,5144,5566,6331,6548,9759,10021	ANK2,ATP1A1,ATP1B1,ATP2A2,DSP,PDE4B,PDE4D,PRKACA,SCN5A,SLC9A1,HDAC4,HCN4
4	Member	GO Biological Processes	GO:0034762	regulation of transmembrane transport	-7.21421	-4.66307	29/568	287,481,610,783,785,1188,1740,1804,2257,2669,3479,3737,3746,3781,4318,5142,5144,5458,5566,6331,6548,7040,8514,9254,10021,10105,81033,114882,259232	ANK2,ATP1B1,HCN2,CACNB2,CACNB4,CLCNKB,DLG2,DPP6,FGF12,GEM,IGF1,KCNA2,KCNC1,KCNN2,MMP9,PDE4B,PDE4D,POU4F2,PRKACA,SCN5A,SLC9A1,TGFB1,KCNAB2,CACNA2D2,HCN4,PPIF,KCNH6,OSBPL8,NALCN
4	Member	GO Biological Processes	GO:0034765	regulation of ion transmembrane transport	-6.96817	-4.46185	26/483	287,481,610,783,785,1188,1740,1804,2257,2669,3737,3746,3781,4318,5142,5144,5566,6331,6548,7040,8514,9254,10021,10105,81033,259232	ANK2,ATP1B1,HCN2,CACNB2,CACNB4,CLCNKB,DLG2,DPP6,FGF12,GEM,KCNA2,KCNC1,KCNN2,MMP9,PDE4B,PDE4D,PRKACA,SCN5A,SLC9A1,TGFB1,KCNAB2,CACNA2D2,HCN4,PPIF,KCNH6,NALCN
4	Member	GO Biological Processes	GO:0006937	regulation of muscle contraction	-6.86944	-4.39592	15/171	287,309,476,481,488,1832,2023,5142,5144,5566,6331,6548,6869,9759,10021	ANK2,ANXA6,ATP1A1,ATP1B1,ATP2A2,DSP,ENO1,PDE4B,PDE4D,PRKACA,SCN5A,SLC9A1,TACR1,HDAC4,HCN4
4	Member	GO Biological Processes	GO:0086003	cardiac muscle cell contraction	-6.79564	-4.33763	10/69	287,476,783,1832,2257,3781,5142,5144,6331,6548	ANK2,ATP1A1,CACNB2,DSP,FGF12,KCNN2,PDE4B,PDE4D,SCN5A,SLC9A1
4	Member	GO Biological Processes	GO:0008016	regulation of heart contraction	-6.75338	-4.31162	18/252	287,476,481,488,783,785,1832,3708,3781,5142,5144,5566,6331,6548,9254,9759,10021,27129	ANK2,ATP1A1,ATP1B1,ATP2A2,CACNB2,CACNB4,DSP,ITPR1,KCNN2,PDE4B,PDE4D,PRKACA,SCN5A,SLC9A1,CACNA2D2,HDAC4,HCN4,HSPB7
4	Member	GO Biological Processes	GO:0060047	heart contraction	-6.74736	-4.31162	19/280	287,476,481,488,783,785,1832,2257,3708,3781,5142,5144,5566,6331,6548,9254,9759,10021,27129	ANK2,ATP1A1,ATP1B1,ATP2A2,CACNB2,CACNB4,DSP,FGF12,ITPR1,KCNN2,PDE4B,PDE4D,PRKACA,SCN5A,SLC9A1,CACNA2D2,HDAC4,HCN4,HSPB7
4	Member	GO Biological Processes	GO:0003015	heart process	-6.51219	-4.11784	19/290	287,476,481,488,783,785,1832,2257,3708,3781,5142,5144,5566,6331,6548,9254,9759,10021,27129	ANK2,ATP1A1,ATP1B1,ATP2A2,CACNB2,CACNB4,DSP,FGF12,ITPR1,KCNN2,PDE4B,PDE4D,PRKACA,SCN5A,SLC9A1,CACNA2D2,HDAC4,HCN4,HSPB7
4	Member	GO Biological Processes	GO:0086004	regulation of cardiac muscle cell contraction	-6.41134	-4.04255	8/43	287,476,488,1832,5142,5144,6331,10021	ANK2,ATP1A1,ATP2A2,DSP,PDE4B,PDE4D,SCN5A,HCN4
4	Member	GO Biological Processes	GO:1903115	regulation of actin filament-based movement	-6.0997	-3.7779	8/47	287,476,488,1832,5142,5144,6331,10021	ANK2,ATP1A1,ATP2A2,DSP,PDE4B,PDE4D,SCN5A,HCN4
4	Member	GO Biological Processes	GO:1903522	regulation of blood circulation	-5.69393	-3.41891	18/298	287,476,481,488,783,785,1832,3708,3781,5142,5144,5566,6331,6548,9254,9759,10021,27129	ANK2,ATP1A1,ATP1B1,ATP2A2,CACNB2,CACNB4,DSP,ITPR1,KCNN2,PDE4B,PDE4D,PRKACA,SCN5A,SLC9A1,CACNA2D2,HDAC4,HCN4,HSPB7
4	Member	GO Biological Processes	GO:1904062	regulation of cation transmembrane transport	-5.44308	-3.24203	19/342	287,481,783,785,1740,1804,2257,2669,3746,3781,4318,5142,5144,5566,6331,6548,7040,8514,10105	ANK2,ATP1B1,CACNB2,CACNB4,DLG2,DPP6,FGF12,GEM,KCNC1,KCNN2,MMP9,PDE4B,PDE4D,PRKACA,SCN5A,SLC9A1,TGFB1,KCNAB2,PPIF
4	Member	GO Biological Processes	GO:0055119	relaxation of cardiac muscle	-5.38878	-3.19608	5/16	476,481,488,5142,5144	ATP1A1,ATP1B1,ATP2A2,PDE4B,PDE4D
4	Member	GO Biological Processes	GO:0010882	regulation of cardiac muscle contraction by calcium ion signaling	-5.22179	-3.07978	6/29	287,481,488,5566,6548,9759	ANK2,ATP1B1,ATP2A2,PRKACA,SLC9A1,HDAC4
4	Member	GO Biological Processes	GO:1901019	regulation of calcium ion transmembrane transporter activity	-4.84982	-2.78822	9/89	287,481,783,785,2669,5142,5144,5566,6548	ANK2,ATP1B1,CACNB2,CACNB4,GEM,PDE4B,PDE4D,PRKACA,SLC9A1
4	Member	GO Biological Processes	GO:0030048	actin filament-based movement	-4.79771	-2.75409	11/138	287,476,783,1832,2257,3781,5142,5144,6331,6548,8976	ANK2,ATP1A1,CACNB2,DSP,FGF12,KCNN2,PDE4B,PDE4D,SCN5A,SLC9A1,WASL
4	Member	GO Biological Processes	GO:0032409	regulation of transporter activity	-4.76899	-2.73934	16/283	287,481,783,785,1740,2257,2669,3746,4318,5142,5144,5566,5580,6446,6548,10105	ANK2,ATP1B1,CACNB2,CACNB4,DLG2,FGF12,GEM,KCNC1,MMP9,PDE4B,PDE4D,PRKACA,PRKCD,SGK1,SLC9A1,PPIF
4	Member	GO Biological Processes	GO:0070252	actin-mediated cell contraction	-4.70823	-2.69024	10/116	287,476,783,1832,2257,3781,5142,5144,6331,6548	ANK2,ATP1A1,CACNB2,DSP,FGF12,KCNN2,PDE4B,PDE4D,SCN5A,SLC9A1
4	Member	GO Biological Processes	GO:0086002	cardiac muscle cell action potential involved in contraction	-4.49032	-2.5244	7/56	287,476,783,1832,2257,3781,6331	ANK2,ATP1A1,CACNB2,DSP,FGF12,KCNN2,SCN5A
4	Member	GO Biological Processes	GO:0071872	cellular response to epinephrine stimulus	-4.36592	-2.44206	4/13	5142,5144,5566,6548	PDE4B,PDE4D,PRKACA,SLC9A1
4	Member	GO Biological Processes	GO:0010959	regulation of metal ion transport	-4.06652	-2.20865	18/394	287,476,481,783,785,816,1804,2257,2669,3746,3781,5142,5144,5566,6331,6548,7040,8514	ANK2,ATP1A1,ATP1B1,CACNB2,CACNB4,CAMK2B,DPP6,FGF12,GEM,KCNC1,KCNN2,PDE4B,PDE4D,PRKACA,SCN5A,SLC9A1,TGFB1,KCNAB2
4	Member	GO Biological Processes	GO:0032412	regulation of ion transmembrane transporter activity	-4.01896	-2.17056	14/260	287,481,783,785,1740,2257,2669,3746,4318,5142,5144,5566,6548,10105	ANK2,ATP1B1,CACNB2,CACNB4,DLG2,FGF12,GEM,KCNC1,MMP9,PDE4B,PDE4D,PRKACA,SLC9A1,PPIF
4	Member	KEGG Pathway	hsa04024	cAMP signaling pathway	-4.00321	-2.16039	12/198	114,476,481,488,610,816,5142,5144,5566,5601,6548,10021	ADCY8,ATP1A1,ATP1B1,ATP2A2,HCN2,CAMK2B,PDE4B,PDE4D,PRKACA,MAPK9,SLC9A1,HCN4
4	Member	GO Biological Processes	GO:0071871	response to epinephrine	-3.97688	-2.1468	4/16	5142,5144,5566,6548	PDE4B,PDE4D,PRKACA,SLC9A1
4	Member	GO Biological Processes	GO:0090075	relaxation of muscle	-3.88563	-2.07314	5/31	476,481,488,5142,5144	ATP1A1,ATP1B1,ATP2A2,PDE4B,PDE4D
4	Member	GO Biological Processes	GO:0022898	regulation of transmembrane transporter activity	-3.88044	-2.06967	14/268	287,481,783,785,1740,2257,2669,3746,4318,5142,5144,5566,6548,10105	ANK2,ATP1B1,CACNB2,CACNB4,DLG2,FGF12,GEM,KCNC1,MMP9,PDE4B,PDE4D,PRKACA,SLC9A1,PPIF
4	Member	GO Biological Processes	GO:2001257	regulation of cation channel activity	-3.79042	-1.99978	11/178	287,783,785,1740,2257,2669,3746,4318,5142,5144,5566	ANK2,CACNB2,CACNB4,DLG2,FGF12,GEM,KCNC1,MMP9,PDE4B,PDE4D,PRKACA
4	Member	GO Biological Processes	GO:1903779	regulation of cardiac conduction	-3.74587	-1.96815	7/73	287,476,481,488,3708,5144,5566	ANK2,ATP1A1,ATP1B1,ATP2A2,ITPR1,PDE4D,PRKACA
4	Member	GO Biological Processes	GO:1903169	regulation of calcium ion transmembrane transport	-3.73886	-1.96272	10/151	287,481,783,785,2669,5142,5144,5566,6548,7040	ANK2,ATP1B1,CACNB2,CACNB4,GEM,PDE4B,PDE4D,PRKACA,SLC9A1,TGFB1
4	Member	GO Biological Processes	GO:0002027	regulation of heart rate	-3.62124	-1.87747	8/101	287,488,783,1832,5144,5566,6331,10021	ANK2,ATP2A2,CACNB2,DSP,PDE4D,PRKACA,SCN5A,HCN4
4	Member	GO Biological Processes	GO:0086064	cell communication by electrical coupling involved in cardiac conduction	-3.18487	-1.56647	4/25	476,481,5144,5566	ATP1A1,ATP1B1,PDE4D,PRKACA
4	Member	GO Biological Processes	GO:0010644	cell communication by electrical coupling	-2.8768	-1.34596	4/30	476,481,5144,5566	ATP1A1,ATP1B1,PDE4D,PRKACA
4	Member	GO Biological Processes	GO:0071868	cellular response to monoamine stimulus	-2.67043	-1.19847	4/34	5142,5144,5566,6548	PDE4B,PDE4D,PRKACA,SLC9A1
4	Member	GO Biological Processes	GO:0071870	cellular response to catecholamine stimulus	-2.67043	-1.19847	4/34	5142,5144,5566,6548	PDE4B,PDE4D,PRKACA,SLC9A1
4	Member	GO Biological Processes	GO:0051924	regulation of calcium ion transport	-2.52105	-1.0932	11/254	287,481,783,785,816,2669,5142,5144,5566,6548,7040	ANK2,ATP1B1,CACNB2,CACNB4,CAMK2B,GEM,PDE4B,PDE4D,PRKACA,SLC9A1,TGFB1
4	Member	GO Biological Processes	GO:0071867	response to monoamine	-2.49061	-1.07468	4/38	5142,5144,5566,6548	PDE4B,PDE4D,PRKACA,SLC9A1
4	Member	GO Biological Processes	GO:0071869	response to catecholamine	-2.49061	-1.07468	4/38	5142,5144,5566,6548	PDE4B,PDE4D,PRKACA,SLC9A1
4	Member	GO Biological Processes	GO:0032729	positive regulation of interferon-gamma production	-2.39369	-1.00328	5/65	1054,3670,5142,5144,7294	CEBPG,ISL1,PDE4B,PDE4D,TXK
4	Member	GO Biological Processes	GO:0070296	sarcoplasmic reticulum calcium ion transport	-2.29488	-0.928561	4/43	287,488,5144,5566	ANK2,ATP2A2,PDE4D,PRKACA
4	Member	GO Biological Processes	GO:0046058	cAMP metabolic process	-2.28756	-0.925542	3/22	114,5142,5144	ADCY8,PDE4B,PDE4D
5	Summary	GO Biological Processes	GO:0050808	synapse organization	-9.78802	-6.61552	28/408	783,785,816,1740,1826,1981,3084,3913,4131,4137,4744,4776,4914,5457,8976,9254,9746,10939,11141,23316,26052,53942,63827,66000,79012,84628,85461,92737,1759,57030,57084,112755	CACNB2,CACNB4,CAMK2B,DLG2,DSCAM,EIF4G1,NRG1,LAMB2,MAP1B,MAPT,NEFH,NFATC4,NTRK1,POU4F1,WASL,CACNA2D2,CLSTN3,AFG3L2,IL1RAPL1,CUX2,DNM3,CNTN5,BCAN,TMEM108,CAMKV,NTNG2,TANC1,DNER,DNM1,SLC17A7,SLC17A6,STX1B
5	Member	GO Biological Processes	GO:0050808	synapse organization	-9.78802	-6.61552	28/408	783,785,816,1740,1826,1981,3084,3913,4131,4137,4744,4776,4914,5457,8976,9254,9746,10939,11141,23316,26052,53942,63827,66000,79012,84628,85461,92737	CACNB2,CACNB4,CAMK2B,DLG2,DSCAM,EIF4G1,NRG1,LAMB2,MAP1B,MAPT,NEFH,NFATC4,NTRK1,POU4F1,WASL,CACNA2D2,CLSTN3,AFG3L2,IL1RAPL1,CUX2,DNM3,CNTN5,BCAN,TMEM108,CAMKV,NTNG2,TANC1,DNER
5	Member	GO Biological Processes	GO:0007416	synapse assembly	-5.17288	-3.04178	13/177	1826,1981,3084,4131,4914,5457,9746,11141,23316,26052,53942,84628,92737	DSCAM,EIF4G1,NRG1,MAP1B,NTRK1,POU4F1,CLSTN3,IL1RAPL1,CUX2,DNM3,CNTN5,NTNG2,DNER
5	Member	GO Biological Processes	GO:0050803	regulation of synapse structure or activity	-4.65886	-2.65297	14/227	816,1759,1981,4776,4914,9746,11141,23316,26052,57030,57084,79012,84628,112755	CAMK2B,DNM1,EIF4G1,NFATC4,NTRK1,CLSTN3,IL1RAPL1,CUX2,DNM3,SLC17A7,SLC17A6,CAMKV,NTNG2,STX1B
5	Member	GO Biological Processes	GO:0099054	presynapse assembly	-3.20147	-1.5696	5/43	1981,9746,11141,53942,84628	EIF4G1,CLSTN3,IL1RAPL1,CNTN5,NTNG2
5	Member	GO Biological Processes	GO:0099172	presynapse organization	-3.06517	-1.48069	5/46	1981,9746,11141,53942,84628	EIF4G1,CLSTN3,IL1RAPL1,CNTN5,NTNG2
5	Member	GO Biological Processes	GO:1905606	regulation of presynapse assembly	-2.8768	-1.34596	4/30	1981,9746,11141,84628	EIF4G1,CLSTN3,IL1RAPL1,NTNG2
5	Member	GO Biological Processes	GO:0099174	regulation of presynapse organization	-2.82233	-1.30416	4/31	1981,9746,11141,84628	EIF4G1,CLSTN3,IL1RAPL1,NTNG2
5	Member	GO Biological Processes	GO:0050807	regulation of synapse organization	-2.51509	-1.08974	10/218	816,1981,4776,4914,9746,11141,23316,26052,79012,84628	CAMK2B,EIF4G1,NFATC4,NTRK1,CLSTN3,IL1RAPL1,CUX2,DNM3,CAMKV,NTNG2
5	Member	GO Biological Processes	GO:0051963	regulation of synapse assembly	-2.11872	-0.791321	6/106	1981,4914,9746,11141,23316,84628	EIF4G1,NTRK1,CLSTN3,IL1RAPL1,CUX2,NTNG2
6	Summary	GO Biological Processes	GO:0007610	behavior	-9.60922	-6.54146	34/596	114,1271,1826,1981,2257,2741,3084,3398,3737,4137,4776,4885,4914,5457,5577,5896,6446,7416,8195,9759,10522,10716,22849,23236,23316,25946,29801,51286,57030,57282,84251,85445,85461,112609	ADCY8,CNTFR,DSCAM,EIF4G1,FGF12,GLRA1,NRG1,ID2,KCNA2,MAPT,NFATC4,NPTX2,NTRK1,POU4F1,PRKAR2B,RAG1,SGK1,VDAC1,MKKS,HDAC4,DEAF1,TBR1,CPEB3,PLCB1,CUX2,ZNF385A,ZDHHC8,CEND1,SLC17A7,SLC4A10,SGIP1,CNTNAP4,TANC1,MRAP2
6	Member	GO Biological Processes	GO:0007610	behavior	-9.60922	-6.54146	34/596	114,1271,1826,1981,2257,2741,3084,3398,3737,4137,4776,4885,4914,5457,5577,5896,6446,7416,8195,9759,10522,10716,22849,23236,23316,25946,29801,51286,57030,57282,84251,85445,85461,112609	ADCY8,CNTFR,DSCAM,EIF4G1,FGF12,GLRA1,NRG1,ID2,KCNA2,MAPT,NFATC4,NPTX2,NTRK1,POU4F1,PRKAR2B,RAG1,SGK1,VDAC1,MKKS,HDAC4,DEAF1,TBR1,CPEB3,PLCB1,CUX2,ZNF385A,ZDHHC8,CEND1,SLC17A7,SLC4A10,SGIP1,CNTNAP4,TANC1,MRAP2
6	Member	GO Biological Processes	GO:0007611	learning or memory	-5.96943	-3.67982	17/256	114,4137,4776,4885,4914,5577,5896,6446,7416,10522,10716,22849,23236,23316,25946,57030,85461	ADCY8,MAPT,NFATC4,NPTX2,NTRK1,PRKAR2B,RAG1,SGK1,VDAC1,DEAF1,TBR1,CPEB3,PLCB1,CUX2,ZNF385A,SLC17A7,TANC1
6	Member	GO Biological Processes	GO:0050890	cognition	-5.11996	-2.99949	17/296	114,4137,4776,4885,4914,5577,5896,6446,7416,10522,10716,22849,23236,23316,25946,57030,85461	ADCY8,MAPT,NFATC4,NPTX2,NTRK1,PRKAR2B,RAG1,SGK1,VDAC1,DEAF1,TBR1,CPEB3,PLCB1,CUX2,ZNF385A,SLC17A7,TANC1
6	Member	GO Biological Processes	GO:0007616	long-term memory	-3.81761	-2.02202	5/32	114,4776,6446,22849,57030	ADCY8,NFATC4,SGK1,CPEB3,SLC17A7
6	Member	GO Biological Processes	GO:0007613	memory	-3.19007	-1.56647	8/117	114,4137,4776,6446,22849,23236,23316,57030	ADCY8,MAPT,NFATC4,SGK1,CPEB3,PLCB1,CUX2,SLC17A7
7	Summary	GO Biological Processes	GO:0006091	generation of precursor metabolites and energy	-8.53248	-5.49469	30/526	37,50,226,291,498,506,539,863,1327,1337,1349,1537,2023,2597,3419,3479,4190,4728,4776,5019,5230,5236,5447,6389,9759,10105,55847,55967,90673,112609,114,481,1740,5142,5144,7040,8459,10654,79993,84188,140733,8514,2805,5745,9334,10296,51363,64377,5549,6480,8869,9672,23236,26035,29906,29940,63827,200958,387923,1152,3992,5287,8525,9468,27124,3633,5580,285,816,7422,4779,7416,4259	ACADVL,ACO2,ALDOA,SLC25A4,ATP5F1A,ATP5F1B,ATP5PO,CBFA2T3,COX4I1,COX6A1,COX7B,CYC1,ENO1,GAPDH,IDH3A,IGF1,MDH1,NDUFS8,NFATC4,OXCT1,PGK1,PGM1,POR,SDHA,HDAC4,PPIF,CISD1,NDUFA12,PPP1R3E,MRAP2,ADCY8,ATP1B1,DLG2,PDE4B,PDE4D,TGFB1,TPST2,PMVK,ELOVL7,FAR1,MACROD2,KCNAB2,GOT1,PTH1R,B4GALT5,MAEA,CHST15,CHST8,PRELP,ST6GAL1,ST3GAL5,SDC3,PLCB1,GLCE,ST8SIA5,DSE,BCAN,MUC20,SERP2,CKB,FADS1,PIK3C2B,DGKZ,PCYT1B,INPP…
7	Member	GO Biological Processes	GO:0006091	generation of precursor metabolites and energy	-8.53248	-5.49469	30/526	37,50,226,291,498,506,539,863,1327,1337,1349,1537,2023,2597,3419,3479,4190,4728,4776,5019,5230,5236,5447,6389,9759,10105,55847,55967,90673,112609	ACADVL,ACO2,ALDOA,SLC25A4,ATP5F1A,ATP5F1B,ATP5PO,CBFA2T3,COX4I1,COX6A1,COX7B,CYC1,ENO1,GAPDH,IDH3A,IGF1,MDH1,NDUFS8,NFATC4,OXCT1,PGK1,PGM1,POR,SDHA,HDAC4,PPIF,CISD1,NDUFA12,PPP1R3E,MRAP2
7	Member	GO Biological Processes	GO:0009150	purine ribonucleotide metabolic process	-7.63575	-4.94037	29/543	114,226,481,498,506,539,863,1327,1337,1349,1537,1740,2023,2597,3479,4728,5142,5144,5230,5236,6389,7040,8459,9759,10105,10654,55967,79993,84188	ADCY8,ALDOA,ATP1B1,ATP5F1A,ATP5F1B,ATP5PO,CBFA2T3,COX4I1,COX6A1,COX7B,CYC1,DLG2,ENO1,GAPDH,IGF1,NDUFS8,PDE4B,PDE4D,PGK1,PGM1,SDHA,TGFB1,TPST2,HDAC4,PPIF,PMVK,NDUFA12,ELOVL7,FAR1
7	Member	GO Biological Processes	GO:0046034	ATP metabolic process	-7.50459	-4.87508	21/305	226,481,498,506,539,863,1327,1337,1349,1537,2023,2597,3479,4728,5230,5236,6389,7040,9759,10105,55967	ALDOA,ATP1B1,ATP5F1A,ATP5F1B,ATP5PO,CBFA2T3,COX4I1,COX6A1,COX7B,CYC1,ENO1,GAPDH,IGF1,NDUFS8,PGK1,PGM1,SDHA,TGFB1,HDAC4,PPIF,NDUFA12
7	Member	GO Biological Processes	GO:0009259	ribonucleotide metabolic process	-7.3796	-4.7785	29/558	114,226,481,498,506,539,863,1327,1337,1349,1537,1740,2023,2597,3479,4728,5142,5144,5230,5236,6389,7040,8459,9759,10105,10654,55967,79993,84188	ADCY8,ALDOA,ATP1B1,ATP5F1A,ATP5F1B,ATP5PO,CBFA2T3,COX4I1,COX6A1,COX7B,CYC1,DLG2,ENO1,GAPDH,IGF1,NDUFS8,PDE4B,PDE4D,PGK1,PGM1,SDHA,TGFB1,TPST2,HDAC4,PPIF,PMVK,NDUFA12,ELOVL7,FAR1
7	Member	GO Biological Processes	GO:0009167	purine ribonucleoside monophosphate metabolic process	-7.32982	-4.73918	22/341	226,481,498,506,539,863,1327,1337,1349,1537,1740,2023,2597,3479,4728,5230,5236,6389,7040,9759,10105,55967	ALDOA,ATP1B1,ATP5F1A,ATP5F1B,ATP5PO,CBFA2T3,COX4I1,COX6A1,COX7B,CYC1,DLG2,ENO1,GAPDH,IGF1,NDUFS8,PGK1,PGM1,SDHA,TGFB1,HDAC4,PPIF,NDUFA12
7	Member	GO Biological Processes	GO:0009126	purine nucleoside monophosphate metabolic process	-7.30736	-4.72694	22/342	226,481,498,506,539,863,1327,1337,1349,1537,1740,2023,2597,3479,4728,5230,5236,6389,7040,9759,10105,55967	ALDOA,ATP1B1,ATP5F1A,ATP5F1B,ATP5PO,CBFA2T3,COX4I1,COX6A1,COX7B,CYC1,DLG2,ENO1,GAPDH,IGF1,NDUFS8,PGK1,PGM1,SDHA,TGFB1,HDAC4,PPIF,NDUFA12
7	Member	GO Biological Processes	GO:0006163	purine nucleotide metabolic process	-7.08486	-4.54307	29/576	114,226,481,498,506,539,863,1327,1337,1349,1537,1740,2023,2597,3479,4728,5142,5144,5230,5236,6389,7040,8459,9759,10105,10654,55967,79993,84188	ADCY8,ALDOA,ATP1B1,ATP5F1A,ATP5F1B,ATP5PO,CBFA2T3,COX4I1,COX6A1,COX7B,CYC1,DLG2,ENO1,GAPDH,IGF1,NDUFS8,PDE4B,PDE4D,PGK1,PGM1,SDHA,TGFB1,TPST2,HDAC4,PPIF,PMVK,NDUFA12,ELOVL7,FAR1
7	Member	GO Biological Processes	GO:0019693	ribose phosphate metabolic process	-7.05292	-4.52027	29/578	114,226,481,498,506,539,863,1327,1337,1349,1537,1740,2023,2597,3479,4728,5142,5144,5230,5236,6389,7040,8459,9759,10105,10654,55967,79993,84188	ADCY8,ALDOA,ATP1B1,ATP5F1A,ATP5F1B,ATP5PO,CBFA2T3,COX4I1,COX6A1,COX7B,CYC1,DLG2,ENO1,GAPDH,IGF1,NDUFS8,PDE4B,PDE4D,PGK1,PGM1,SDHA,TGFB1,TPST2,HDAC4,PPIF,PMVK,NDUFA12,ELOVL7,FAR1
7	Member	GO Biological Processes	GO:0072521	purine-containing compound metabolic process	-7.04249	-4.5188	30/613	114,226,481,498,506,539,863,1327,1337,1349,1537,1740,2023,2597,3479,4728,5142,5144,5230,5236,6389,7040,8459,9759,10105,10654,55967,79993,84188,140733	ADCY8,ALDOA,ATP1B1,ATP5F1A,ATP5F1B,ATP5PO,CBFA2T3,COX4I1,COX6A1,COX7B,CYC1,DLG2,ENO1,GAPDH,IGF1,NDUFS8,PDE4B,PDE4D,PGK1,PGM1,SDHA,TGFB1,TPST2,HDAC4,PPIF,PMVK,NDUFA12,ELOVL7,FAR1,MACROD2
7	Member	GO Biological Processes	GO:0009161	ribonucleoside monophosphate metabolic process	-7.02301	-4.50809	22/355	226,481,498,506,539,863,1327,1337,1349,1537,1740,2023,2597,3479,4728,5230,5236,6389,7040,9759,10105,55967	ALDOA,ATP1B1,ATP5F1A,ATP5F1B,ATP5PO,CBFA2T3,COX4I1,COX6A1,COX7B,CYC1,DLG2,ENO1,GAPDH,IGF1,NDUFS8,PGK1,PGM1,SDHA,TGFB1,HDAC4,PPIF,NDUFA12
7	Member	GO Biological Processes	GO:0009205	purine ribonucleoside triphosphate metabolic process	-6.81313	-4.34743	21/335	226,481,498,506,539,863,1327,1337,1349,1537,2023,2597,3479,4728,5230,5236,6389,7040,9759,10105,55967	ALDOA,ATP1B1,ATP5F1A,ATP5F1B,ATP5PO,CBFA2T3,COX4I1,COX6A1,COX7B,CYC1,ENO1,GAPDH,IGF1,NDUFS8,PGK1,PGM1,SDHA,TGFB1,HDAC4,PPIF,NDUFA12
7	Member	GO Biological Processes	GO:0009199	ribonucleoside triphosphate metabolic process	-6.68466	-4.2561	21/341	226,481,498,506,539,863,1327,1337,1349,1537,2023,2597,3479,4728,5230,5236,6389,7040,9759,10105,55967	ALDOA,ATP1B1,ATP5F1A,ATP5F1B,ATP5PO,CBFA2T3,COX4I1,COX6A1,COX7B,CYC1,ENO1,GAPDH,IGF1,NDUFS8,PGK1,PGM1,SDHA,TGFB1,HDAC4,PPIF,NDUFA12
7	Member	GO Biological Processes	GO:0009144	purine nucleoside triphosphate metabolic process	-6.66355	-4.24426	21/342	226,481,498,506,539,863,1327,1337,1349,1537,2023,2597,3479,4728,5230,5236,6389,7040,9759,10105,55967	ALDOA,ATP1B1,ATP5F1A,ATP5F1B,ATP5PO,CBFA2T3,COX4I1,COX6A1,COX7B,CYC1,ENO1,GAPDH,IGF1,NDUFS8,PGK1,PGM1,SDHA,TGFB1,HDAC4,PPIF,NDUFA12
7	Member	GO Biological Processes	GO:0009123	nucleoside monophosphate metabolic process	-6.59203	-4.19105	22/376	226,481,498,506,539,863,1327,1337,1349,1537,1740,2023,2597,3479,4728,5230,5236,6389,7040,9759,10105,55967	ALDOA,ATP1B1,ATP5F1A,ATP5F1B,ATP5PO,CBFA2T3,COX4I1,COX6A1,COX7B,CYC1,DLG2,ENO1,GAPDH,IGF1,NDUFS8,PGK1,PGM1,SDHA,TGFB1,HDAC4,PPIF,NDUFA12
7	Member	GO Biological Processes	GO:0009141	nucleoside triphosphate metabolic process	-6.25796	-3.90739	21/362	226,481,498,506,539,863,1327,1337,1349,1537,2023,2597,3479,4728,5230,5236,6389,7040,9759,10105,55967	ALDOA,ATP1B1,ATP5F1A,ATP5F1B,ATP5PO,CBFA2T3,COX4I1,COX6A1,COX7B,CYC1,ENO1,GAPDH,IGF1,NDUFS8,PGK1,PGM1,SDHA,TGFB1,HDAC4,PPIF,NDUFA12
7	Member	GO Biological Processes	GO:0009117	nucleotide metabolic process	-6.17905	-3.84022	31/710	114,226,481,498,506,539,863,1327,1337,1349,1537,1740,2023,2597,3479,4190,4728,5142,5144,5230,5236,6389,7040,8459,8514,9759,10105,10654,55967,79993,84188	ADCY8,ALDOA,ATP1B1,ATP5F1A,ATP5F1B,ATP5PO,CBFA2T3,COX4I1,COX6A1,COX7B,CYC1,DLG2,ENO1,GAPDH,IGF1,MDH1,NDUFS8,PDE4B,PDE4D,PGK1,PGM1,SDHA,TGFB1,TPST2,KCNAB2,HDAC4,PPIF,PMVK,NDUFA12,ELOVL7,FAR1
7	Member	GO Biological Processes	GO:0006753	nucleoside phosphate metabolic process	-6.08897	-3.77271	31/717	114,226,481,498,506,539,863,1327,1337,1349,1537,1740,2023,2597,3479,4190,4728,5142,5144,5230,5236,6389,7040,8459,8514,9759,10105,10654,55967,79993,84188	ADCY8,ALDOA,ATP1B1,ATP5F1A,ATP5F1B,ATP5PO,CBFA2T3,COX4I1,COX6A1,COX7B,CYC1,DLG2,ENO1,GAPDH,IGF1,MDH1,NDUFS8,PDE4B,PDE4D,PGK1,PGM1,SDHA,TGFB1,TPST2,KCNAB2,HDAC4,PPIF,PMVK,NDUFA12,ELOVL7,FAR1
7	Member	GO Biological Processes	GO:0006754	ATP biosynthetic process	-5.65708	-3.40299	13/160	226,498,506,539,863,1537,2023,2597,3479,5230,5236,7040,9759	ALDOA,ATP5F1A,ATP5F1B,ATP5PO,CBFA2T3,CYC1,ENO1,GAPDH,IGF1,PGK1,PGM1,TGFB1,HDAC4
7	Member	GO Biological Processes	GO:0016051	carbohydrate biosynthetic process	-5.59992	-3.35916	15/215	226,2023,2597,2805,3479,4190,5230,5236,5745,7040,9334,10296,51363,64377,90673	ALDOA,ENO1,GAPDH,GOT1,IGF1,MDH1,PGK1,PGM1,PTH1R,TGFB1,B4GALT5,MAEA,CHST15,CHST8,PPP1R3E
7	Member	GO Biological Processes	GO:0009206	purine ribonucleoside triphosphate biosynthetic process	-5.33678	-3.16429	13/171	226,498,506,539,863,1537,2023,2597,3479,5230,5236,7040,9759	ALDOA,ATP5F1A,ATP5F1B,ATP5PO,CBFA2T3,CYC1,ENO1,GAPDH,IGF1,PGK1,PGM1,TGFB1,HDAC4
7	Member	GO Biological Processes	GO:0009145	purine nucleoside triphosphate biosynthetic process	-5.30896	-3.14429	13/172	226,498,506,539,863,1537,2023,2597,3479,5230,5236,7040,9759	ALDOA,ATP5F1A,ATP5F1B,ATP5PO,CBFA2T3,CYC1,ENO1,GAPDH,IGF1,PGK1,PGM1,TGFB1,HDAC4
7	Member	GO Biological Processes	GO:0009201	ribonucleoside triphosphate biosynthetic process	-5.17288	-3.04178	13/177	226,498,506,539,863,1537,2023,2597,3479,5230,5236,7040,9759	ALDOA,ATP5F1A,ATP5F1B,ATP5PO,CBFA2T3,CYC1,ENO1,GAPDH,IGF1,PGK1,PGM1,TGFB1,HDAC4
7	Member	GO Biological Processes	GO:0009127	purine nucleoside monophosphate biosynthetic process	-5.01593	-2.91931	13/183	226,498,506,539,863,1537,2023,2597,3479,5230,5236,7040,9759	ALDOA,ATP5F1A,ATP5F1B,ATP5PO,CBFA2T3,CYC1,ENO1,GAPDH,IGF1,PGK1,PGM1,TGFB1,HDAC4
7	Member	GO Biological Processes	GO:0009168	purine ribonucleoside monophosphate biosynthetic process	-5.01593	-2.91931	13/183	226,498,506,539,863,1537,2023,2597,3479,5230,5236,7040,9759	ALDOA,ATP5F1A,ATP5F1B,ATP5PO,CBFA2T3,CYC1,ENO1,GAPDH,IGF1,PGK1,PGM1,TGFB1,HDAC4
7	Member	GO Biological Processes	GO:0009142	nucleoside triphosphate biosynthetic process	-4.89011	-2.8161	13/188	226,498,506,539,863,1537,2023,2597,3479,5230,5236,7040,9759	ALDOA,ATP5F1A,ATP5F1B,ATP5PO,CBFA2T3,CYC1,ENO1,GAPDH,IGF1,PGK1,PGM1,TGFB1,HDAC4
7	Member	GO Biological Processes	GO:0019319	hexose biosynthetic process	-4.73262	-2.70906	9/92	226,2023,2597,2805,4190,5230,5236,10296,51363	ALDOA,ENO1,GAPDH,GOT1,MDH1,PGK1,PGM1,MAEA,CHST15
7	Member	GO Biological Processes	GO:0009156	ribonucleoside monophosphate biosynthetic process	-4.6742	-2.66238	13/197	226,498,506,539,863,1537,2023,2597,3479,5230,5236,7040,9759	ALDOA,ATP5F1A,ATP5F1B,ATP5PO,CBFA2T3,CYC1,ENO1,GAPDH,IGF1,PGK1,PGM1,TGFB1,HDAC4
7	Member	GO Biological Processes	GO:1901137	carbohydrate derivative biosynthetic process	-4.53243	-2.55407	29/776	114,226,498,506,539,863,1537,2023,2597,3479,5230,5236,5549,6480,7040,8869,9334,9672,9759,23236,26035,29906,29940,51363,63827,64377,79993,200958,387923	ADCY8,ALDOA,ATP5F1A,ATP5F1B,ATP5PO,CBFA2T3,CYC1,ENO1,GAPDH,IGF1,PGK1,PGM1,PRELP,ST6GAL1,TGFB1,ST3GAL5,B4GALT5,SDC3,HDAC4,PLCB1,GLCE,ST8SIA5,DSE,CHST15,BCAN,CHST8,ELOVL7,MUC20,SERP2
7	Member	GO Biological Processes	GO:0046364	monosaccharide biosynthetic process	-4.51158	-2.54072	9/98	226,2023,2597,2805,4190,5230,5236,10296,51363	ALDOA,ENO1,GAPDH,GOT1,MDH1,PGK1,PGM1,MAEA,CHST15
7	Member	GO Biological Processes	GO:0009124	nucleoside monophosphate biosynthetic process	-4.42722	-2.47538	13/208	226,498,506,539,863,1537,2023,2597,3479,5230,5236,7040,9759	ALDOA,ATP5F1A,ATP5F1B,ATP5PO,CBFA2T3,CYC1,ENO1,GAPDH,IGF1,PGK1,PGM1,TGFB1,HDAC4
7	Member	GO Biological Processes	GO:0009152	purine ribonucleotide biosynthetic process	-4.23989	-2.33987	15/280	114,226,498,506,539,863,1537,2023,2597,3479,5230,5236,7040,9759,79993	ADCY8,ALDOA,ATP5F1A,ATP5F1B,ATP5PO,CBFA2T3,CYC1,ENO1,GAPDH,IGF1,PGK1,PGM1,TGFB1,HDAC4,ELOVL7
7	Member	GO Biological Processes	GO:0009260	ribonucleotide biosynthetic process	-4.01901	-2.17056	15/293	114,226,498,506,539,863,1537,2023,2597,3479,5230,5236,7040,9759,79993	ADCY8,ALDOA,ATP5F1A,ATP5F1B,ATP5PO,CBFA2T3,CYC1,ENO1,GAPDH,IGF1,PGK1,PGM1,TGFB1,HDAC4,ELOVL7
7	Member	GO Biological Processes	GO:0006094	gluconeogenesis	-4.00488	-2.16039	8/89	226,2023,2597,2805,4190,5230,5236,10296	ALDOA,ENO1,GAPDH,GOT1,MDH1,PGK1,PGM1,MAEA
7	Member	KEGG Pathway	hsa01200	Carbon metabolism	-3.99522	-2.15425	9/114	50,226,2023,2597,2805,3419,4190,5230,6389	ACO2,ALDOA,ENO1,GAPDH,GOT1,IDH3A,MDH1,PGK1,SDHA
7	Member	GO Biological Processes	GO:0006164	purine nucleotide biosynthetic process	-3.90571	-2.08802	15/300	114,226,498,506,539,863,1537,2023,2597,3479,5230,5236,7040,9759,79993	ADCY8,ALDOA,ATP5F1A,ATP5F1B,ATP5PO,CBFA2T3,CYC1,ENO1,GAPDH,IGF1,PGK1,PGM1,TGFB1,HDAC4,ELOVL7
7	Member	GO Biological Processes	GO:0046390	ribose phosphate biosynthetic process	-3.90571	-2.08802	15/300	114,226,498,506,539,863,1537,2023,2597,3479,5230,5236,7040,9759,79993	ADCY8,ALDOA,ATP5F1A,ATP5F1B,ATP5PO,CBFA2T3,CYC1,ENO1,GAPDH,IGF1,PGK1,PGM1,TGFB1,HDAC4,ELOVL7
7	Member	KEGG Pathway	M00003	Gluconeogenesis, oxaloacetate => fructose-6P	-3.86594	-2.05859	4/17	226,2023,2597,5230	ALDOA,ENO1,GAPDH,PGK1
7	Member	KEGG Pathway	hsa_M00003	Gluconeogenesis, oxaloacetate => fructose-6P	-3.86594	-2.05859	4/17	226,2023,2597,5230	ALDOA,ENO1,GAPDH,PGK1
7	Member	GO Biological Processes	GO:0072522	purine-containing compound biosynthetic process	-3.70498	-1.93943	15/313	114,226,498,506,539,863,1537,2023,2597,3479,5230,5236,7040,9759,79993	ADCY8,ALDOA,ATP5F1A,ATP5F1B,ATP5PO,CBFA2T3,CYC1,ENO1,GAPDH,IGF1,PGK1,PGM1,TGFB1,HDAC4,ELOVL7
7	Member	GO Biological Processes	GO:0090407	organophosphate biosynthetic process	-3.68884	-1.92813	25/699	114,226,498,506,539,863,1152,1537,2023,2597,3479,3992,5230,5236,5287,5745,7040,8525,9468,9759,10654,23236,27124,79993,84188	ADCY8,ALDOA,ATP5F1A,ATP5F1B,ATP5PO,CBFA2T3,CKB,CYC1,ENO1,GAPDH,IGF1,FADS1,PGK1,PGM1,PIK3C2B,PTH1R,TGFB1,DGKZ,PCYT1B,HDAC4,PMVK,PLCB1,INPP5J,ELOVL7,FAR1
7	Member	KEGG Pathway	hsa01230	Biosynthesis of amino acids	-3.67217	-1.91312	7/75	50,226,2023,2597,2805,3419,5230	ACO2,ALDOA,ENO1,GAPDH,GOT1,IDH3A,PGK1
7	Member	GO Biological Processes	GO:0046434	organophosphate catabolic process	-3.64127	-1.89276	13/249	226,863,2023,2597,3479,3633,5142,5144,5230,5236,5580,9759,27124	ALDOA,CBFA2T3,ENO1,GAPDH,IGF1,INPP5B,PDE4B,PDE4D,PGK1,PGM1,PRKCD,HDAC4,INPP5J
7	Member	KEGG Pathway	hsa04066	HIF-1 signaling pathway	-3.62124	-1.87747	8/101	226,285,816,2023,2597,3479,5230,7422	ALDOA,ANGPT2,CAMK2B,ENO1,GAPDH,IGF1,PGK1,VEGFA
7	Member	GO Biological Processes	GO:0005975	carbohydrate metabolic process	-3.60196	-1.86229	23/626	226,863,2023,2597,2805,3419,3479,3633,4190,4779,5230,5236,5745,7040,8869,9334,9759,10296,27124,29906,51363,64377,90673	ALDOA,CBFA2T3,ENO1,GAPDH,GOT1,IDH3A,IGF1,INPP5B,MDH1,NFE2L1,PGK1,PGM1,PTH1R,TGFB1,ST3GAL5,B4GALT5,HDAC4,MAEA,INPP5J,ST8SIA5,CHST15,CHST8,PPP1R3E
7	Member	GO Biological Processes	GO:0009135	purine nucleoside diphosphate metabolic process	-3.37066	-1.69332	9/138	226,863,1740,2023,2597,3479,5230,5236,9759	ALDOA,CBFA2T3,DLG2,ENO1,GAPDH,IGF1,PGK1,PGM1,HDAC4
7	Member	GO Biological Processes	GO:0009179	purine ribonucleoside diphosphate metabolic process	-3.37066	-1.69332	9/138	226,863,1740,2023,2597,3479,5230,5236,9759	ALDOA,CBFA2T3,DLG2,ENO1,GAPDH,IGF1,PGK1,PGM1,HDAC4
7	Member	GO Biological Processes	GO:0009185	ribonucleoside diphosphate metabolic process	-3.32497	-1.66375	9/140	226,863,1740,2023,2597,3479,5230,5236,9759	ALDOA,CBFA2T3,DLG2,ENO1,GAPDH,IGF1,PGK1,PGM1,HDAC4
7	Member	GO Biological Processes	GO:0006734	NADH metabolic process	-3.29871	-1.64353	5/41	226,2023,2597,4190,5230	ALDOA,ENO1,GAPDH,MDH1,PGK1
7	Member	GO Biological Processes	GO:0006096	glycolytic process	-3.23976	-1.59641	8/115	226,863,2023,2597,3479,5230,5236,9759	ALDOA,CBFA2T3,ENO1,GAPDH,IGF1,PGK1,PGM1,HDAC4
7	Member	GO Biological Processes	GO:0006757	ATP generation from ADP	-3.21478	-1.57723	8/116	226,863,2023,2597,3479,5230,5236,9759	ALDOA,CBFA2T3,ENO1,GAPDH,IGF1,PGK1,PGM1,HDAC4
7	Member	GO Biological Processes	GO:0006006	glucose metabolic process	-3.19531	-1.56647	11/209	226,2023,2597,2805,3479,4190,4779,5230,5236,10296,90673	ALDOA,ENO1,GAPDH,GOT1,IGF1,MDH1,NFE2L1,PGK1,PGM1,MAEA,PPP1R3E
7	Member	KEGG Pathway	M00001	Glycolysis (Embden-Meyerhof pathway), glucose => pyruvate	-3.18487	-1.56647	4/25	226,2023,2597,5230	ALDOA,ENO1,GAPDH,PGK1
7	Member	KEGG Pathway	hsa_M00001	Glycolysis (Embden-Meyerhof pathway), glucose => pyruvate	-3.18487	-1.56647	4/25	226,2023,2597,5230	ALDOA,ENO1,GAPDH,PGK1
7	Member	GO Biological Processes	GO:0042866	pyruvate biosynthetic process	-3.14146	-1.5361	8/119	226,863,2023,2597,3479,5230,5236,9759	ALDOA,CBFA2T3,ENO1,GAPDH,IGF1,PGK1,PGM1,HDAC4
7	Member	GO Biological Processes	GO:0019318	hexose metabolic process	-3.0965	-1.5004	12/249	226,2023,2597,2805,3479,4190,4779,5230,5236,10296,51363,90673	ALDOA,ENO1,GAPDH,GOT1,IGF1,MDH1,NFE2L1,PGK1,PGM1,MAEA,CHST15,PPP1R3E
7	Member	KEGG Pathway	M00002	Glycolysis, core module involving three-carbon compounds	-3.08058	-1.49098	3/12	2023,2597,5230	ENO1,GAPDH,PGK1
7	Member	KEGG Pathway	hsa_M00002	Glycolysis, core module involving three-carbon compounds	-3.08058	-1.49098	3/12	2023,2597,5230	ENO1,GAPDH,PGK1
7	Member	GO Biological Processes	GO:0009166	nucleotide catabolic process	-3.07799	-1.48941	10/183	226,863,2023,2597,3479,5142,5144,5230,5236,9759	ALDOA,CBFA2T3,ENO1,GAPDH,IGF1,PDE4B,PDE4D,PGK1,PGM1,HDAC4
7	Member	GO Biological Processes	GO:0006735	NADH regeneration	-3.05376	-1.47535	4/27	226,2023,2597,5230	ALDOA,ENO1,GAPDH,PGK1
7	Member	GO Biological Processes	GO:0061621	canonical glycolysis	-3.05376	-1.47535	4/27	226,2023,2597,5230	ALDOA,ENO1,GAPDH,PGK1
7	Member	GO Biological Processes	GO:0061718	glucose catabolic process to pyruvate	-3.05376	-1.47535	4/27	226,2023,2597,5230	ALDOA,ENO1,GAPDH,PGK1
7	Member	GO Biological Processes	GO:0006090	pyruvate metabolic process	-3.02744	-1.45602	9/154	226,863,2023,2597,3479,5230,5236,7416,9759	ALDOA,CBFA2T3,ENO1,GAPDH,IGF1,PGK1,PGM1,VDAC1,HDAC4
7	Member	GO Biological Processes	GO:0061615	glycolytic process through fructose-6-phosphate	-2.99235	-1.43359	4/28	226,2023,2597,5230	ALDOA,ENO1,GAPDH,PGK1
7	Member	GO Biological Processes	GO:0061620	glycolytic process through glucose-6-phosphate	-2.99235	-1.43359	4/28	226,2023,2597,5230	ALDOA,ENO1,GAPDH,PGK1
7	Member	GO Biological Processes	GO:0046031	ADP metabolic process	-2.97928	-1.42626	8/126	226,863,2023,2597,3479,5230,5236,9759	ALDOA,CBFA2T3,ENO1,GAPDH,IGF1,PGK1,PGM1,HDAC4
7	Member	GO Biological Processes	GO:0019362	pyridine nucleotide metabolic process	-2.97129	-1.4211	10/189	226,863,2023,2597,3479,4190,5230,5236,8514,9759	ALDOA,CBFA2T3,ENO1,GAPDH,IGF1,MDH1,PGK1,PGM1,KCNAB2,HDAC4
7	Member	GO Biological Processes	GO:0046496	nicotinamide nucleotide metabolic process	-2.97129	-1.4211	10/189	226,863,2023,2597,3479,4190,5230,5236,8514,9759	ALDOA,CBFA2T3,ENO1,GAPDH,IGF1,MDH1,PGK1,PGM1,KCNAB2,HDAC4
7	Member	GO Biological Processes	GO:1901292	nucleoside phosphate catabolic process	-2.97129	-1.4211	10/189	226,863,2023,2597,3479,5142,5144,5230,5236,9759	ALDOA,CBFA2T3,ENO1,GAPDH,IGF1,PDE4B,PDE4D,PGK1,PGM1,HDAC4
7	Member	GO Biological Processes	GO:0009132	nucleoside diphosphate metabolic process	-2.94896	-1.40717	9/158	226,863,1740,2023,2597,3479,5230,5236,9759	ALDOA,CBFA2T3,DLG2,ENO1,GAPDH,IGF1,PGK1,PGM1,HDAC4
7	Member	GO Biological Processes	GO:0072524	pyridine-containing compound metabolic process	-2.85255	-1.32974	10/196	226,863,2023,2597,3479,4190,5230,5236,8514,9759	ALDOA,CBFA2T3,ENO1,GAPDH,IGF1,MDH1,PGK1,PGM1,KCNAB2,HDAC4
7	Member	GO Biological Processes	GO:0006165	nucleoside diphosphate phosphorylation	-2.80772	-1.2954	8/134	226,863,2023,2597,3479,5230,5236,9759	ALDOA,CBFA2T3,ENO1,GAPDH,IGF1,PGK1,PGM1,HDAC4
7	Member	GO Biological Processes	GO:0009165	nucleotide biosynthetic process	-2.77095	-1.26802	15/386	114,226,498,506,539,863,1537,2023,2597,3479,5230,5236,7040,9759,79993	ADCY8,ALDOA,ATP5F1A,ATP5F1B,ATP5PO,CBFA2T3,CYC1,ENO1,GAPDH,IGF1,PGK1,PGM1,TGFB1,HDAC4,ELOVL7
7	Member	GO Biological Processes	GO:0046939	nucleotide phosphorylation	-2.76692	-1.26652	8/136	226,863,2023,2597,3479,5230,5236,9759	ALDOA,CBFA2T3,ENO1,GAPDH,IGF1,PGK1,PGM1,HDAC4
7	Member	GO Biological Processes	GO:1901293	nucleoside phosphate biosynthetic process	-2.72768	-1.23478	15/390	114,226,498,506,539,863,1537,2023,2597,3479,5230,5236,7040,9759,79993	ADCY8,ALDOA,ATP5F1A,ATP5F1B,ATP5PO,CBFA2T3,CYC1,ENO1,GAPDH,IGF1,PGK1,PGM1,TGFB1,HDAC4,ELOVL7
7	Member	GO Biological Processes	GO:0006733	oxidoreduction coenzyme metabolic process	-2.67746	-1.19955	10/207	226,863,2023,2597,3479,4190,5230,5236,8514,9759	ALDOA,CBFA2T3,ENO1,GAPDH,IGF1,MDH1,PGK1,PGM1,KCNAB2,HDAC4
7	Member	GO Biological Processes	GO:0019320	hexose catabolic process	-2.64316	-1.179	5/57	226,2023,2597,5230,5236	ALDOA,ENO1,GAPDH,PGK1,PGM1
7	Member	GO Biological Processes	GO:0006007	glucose catabolic process	-2.57759	-1.13011	4/36	226,2023,2597,5230	ALDOA,ENO1,GAPDH,PGK1
7	Member	GO Biological Processes	GO:0019359	nicotinamide nucleotide biosynthetic process	-2.55601	-1.11517	8/147	226,863,2023,2597,3479,5230,5236,9759	ALDOA,CBFA2T3,ENO1,GAPDH,IGF1,PGK1,PGM1,HDAC4
7	Member	GO Biological Processes	GO:0019363	pyridine nucleotide biosynthetic process	-2.55601	-1.11517	8/147	226,863,2023,2597,3479,5230,5236,9759	ALDOA,CBFA2T3,ENO1,GAPDH,IGF1,PGK1,PGM1,HDAC4
7	Member	GO Biological Processes	GO:0005996	monosaccharide metabolic process	-2.51599	-1.08974	12/292	226,2023,2597,2805,3479,4190,4779,5230,5236,10296,51363,90673	ALDOA,ENO1,GAPDH,GOT1,IGF1,MDH1,NFE2L1,PGK1,PGM1,MAEA,CHST15,PPP1R3E
7	Member	GO Biological Processes	GO:0072525	pyridine-containing compound biosynthetic process	-2.50214	-1.08134	8/150	226,863,2023,2597,3479,5230,5236,9759	ALDOA,CBFA2T3,ENO1,GAPDH,IGF1,PGK1,PGM1,HDAC4
7	Member	GO Biological Processes	GO:0034404	nucleobase-containing small molecule biosynthetic process	-2.40425	-1.01122	10/226	226,863,2023,2597,3479,5142,5144,5230,5236,9759	ALDOA,CBFA2T3,ENO1,GAPDH,IGF1,PDE4B,PDE4D,PGK1,PGM1,HDAC4
7	Member	GO Biological Processes	GO:0046394	carboxylic acid biosynthetic process	-2.40343	-1.01106	16/464	37,226,863,2023,2597,2805,3479,3992,4259,5230,5236,7040,9759,29940,63827,79993	ACADVL,ALDOA,CBFA2T3,ENO1,GAPDH,GOT1,IGF1,FADS1,MGST3,PGK1,PGM1,TGFB1,HDAC4,DSE,BCAN,ELOVL7
7	Member	GO Biological Processes	GO:0016053	organic acid biosynthetic process	-2.39451	-1.00328	16/465	37,226,863,2023,2597,2805,3479,3992,4259,5230,5236,7040,9759,29940,63827,79993	ACADVL,ALDOA,CBFA2T3,ENO1,GAPDH,GOT1,IGF1,FADS1,MGST3,PGK1,PGM1,TGFB1,HDAC4,DSE,BCAN,ELOVL7
7	Member	GO Biological Processes	GO:0072330	monocarboxylic acid biosynthetic process	-2.37135	-0.986467	13/344	37,226,863,2023,2597,3479,3992,5230,5236,9759,29940,63827,79993	ACADVL,ALDOA,CBFA2T3,ENO1,GAPDH,IGF1,FADS1,PGK1,PGM1,HDAC4,DSE,BCAN,ELOVL7
7	Member	GO Biological Processes	GO:0046365	monosaccharide catabolic process	-2.33717	-0.962757	5/67	226,2023,2597,5230,5236	ALDOA,ENO1,GAPDH,PGK1,PGM1
7	Member	KEGG Pathway	hsa00010	Glycolysis / Gluconeogenesis	-2.33717	-0.962757	5/67	226,2023,2597,5230,5236	ALDOA,ENO1,GAPDH,PGK1,PGM1
7	Member	GO Biological Processes	GO:0019674	NAD metabolic process	-2.10652	-0.78305	5/76	226,2023,2597,4190,5230	ALDOA,ENO1,GAPDH,MDH1,PGK1
8	Summary	KEGG Pathway	hsa05012	Parkinson's disease	-7.95361	-5.11269	15/142	291,292,498,506,539,1327,1337,1349,1537,4728,5566,6389,7416,10105,55967,488,2081,2597,3708,4137,23236,476,481,783,785,6548,9254,37,50,863,3419,3479,4190,4776,5236,55847,90673,112609,57030,57282,5230,5601,7040	SLC25A4,SLC25A5,ATP5F1A,ATP5F1B,ATP5PO,COX4I1,COX6A1,COX7B,CYC1,NDUFS8,PRKACA,SDHA,VDAC1,PPIF,NDUFA12,ATP2A2,ERN1,GAPDH,ITPR1,MAPT,PLCB1,ATP1A1,ATP1B1,CACNB2,CACNB4,SLC9A1,CACNA2D2,ACADVL,ACO2,CBFA2T3,IDH3A,IGF1,MDH1,NFATC4,PGM1,CISD1,PPP1R3E,MRAP2,SLC17A7,SLC4A10,PGK1,MAPK9,TGFB1
8	Member	KEGG Pathway	hsa05012	Parkinson's disease	-7.95361	-5.11269	15/142	291,292,498,506,539,1327,1337,1349,1537,4728,5566,6389,7416,10105,55967	SLC25A4,SLC25A5,ATP5F1A,ATP5F1B,ATP5PO,COX4I1,COX6A1,COX7B,CYC1,NDUFS8,PRKACA,SDHA,VDAC1,PPIF,NDUFA12
8	Member	KEGG Pathway	hsa05010	Alzheimer's disease	-7.6835	-4.96191	16/171	488,498,506,539,1327,1337,1349,1537,2081,2597,3708,4137,4728,6389,23236,55967	ATP2A2,ATP5F1A,ATP5F1B,ATP5PO,COX4I1,COX6A1,COX7B,CYC1,ERN1,GAPDH,ITPR1,MAPT,NDUFS8,SDHA,PLCB1,NDUFA12
8	Member	KEGG Pathway	hsa04260	Cardiac muscle contraction	-7.29077	-4.72034	11/78	476,481,488,783,785,1327,1337,1349,1537,6548,9254	ATP1A1,ATP1B1,ATP2A2,CACNB2,CACNB4,COX4I1,COX6A1,COX7B,CYC1,SLC9A1,CACNA2D2
8	Member	KEGG Pathway	hsa05016	Huntington's disease	-6.94592	-4.44803	16/193	291,292,498,506,539,1327,1337,1349,1537,3708,4728,6389,7416,10105,23236,55967	SLC25A4,SLC25A5,ATP5F1A,ATP5F1B,ATP5PO,COX4I1,COX6A1,COX7B,CYC1,ITPR1,NDUFS8,SDHA,VDAC1,PPIF,PLCB1,NDUFA12
8	Member	GO Biological Processes	GO:0015980	energy derivation by oxidation of organic compounds	-5.97023	-3.67982	18/285	37,50,863,1327,1337,1349,1537,3419,3479,4190,4728,4776,5236,6389,55847,55967,90673,112609	ACADVL,ACO2,CBFA2T3,COX4I1,COX6A1,COX7B,CYC1,IDH3A,IGF1,MDH1,NDUFS8,NFATC4,PGM1,SDHA,CISD1,NDUFA12,PPP1R3E,MRAP2
8	Member	GO Biological Processes	GO:1902600	proton transmembrane transport	-5.56704	-3.33087	13/163	476,488,498,506,539,1327,1337,1349,1537,6548,10105,57030,57282	ATP1A1,ATP2A2,ATP5F1A,ATP5F1B,ATP5PO,COX4I1,COX6A1,COX7B,CYC1,SLC9A1,PPIF,SLC17A7,SLC4A10
8	Member	GO Biological Processes	GO:0006119	oxidative phosphorylation	-5.34976	-3.1693	12/145	498,506,539,1327,1337,1349,1537,4728,5230,6389,10105,55967	ATP5F1A,ATP5F1B,ATP5PO,COX4I1,COX6A1,COX7B,CYC1,NDUFS8,PGK1,SDHA,PPIF,NDUFA12
8	Member	GO Biological Processes	GO:0009060	aerobic respiration	-4.93064	-2.84708	9/87	50,863,1327,1337,1349,3419,4190,4728,6389	ACO2,CBFA2T3,COX4I1,COX6A1,COX7B,IDH3A,MDH1,NDUFS8,SDHA
8	Member	GO Biological Processes	GO:0045333	cellular respiration	-4.76854	-2.73934	13/193	50,863,1327,1337,1349,1537,3419,4190,4728,4776,6389,55847,55967	ACO2,CBFA2T3,COX4I1,COX6A1,COX7B,CYC1,IDH3A,MDH1,NDUFS8,NFATC4,SDHA,CISD1,NDUFA12
8	Member	KEGG Pathway	hsa00190	Oxidative phosphorylation	-4.19704	-2.30949	10/133	498,506,539,1327,1337,1349,1537,4728,6389,55967	ATP5F1A,ATP5F1B,ATP5PO,COX4I1,COX6A1,COX7B,CYC1,NDUFS8,SDHA,NDUFA12
8	Member	KEGG Pathway	hsa04932	Non-alcoholic fatty liver disease (NAFLD)	-3.78621	-1.9972	10/149	1327,1337,1349,1537,2081,4728,5601,6389,7040,55967	COX4I1,COX6A1,COX7B,CYC1,ERN1,NDUFS8,MAPK9,SDHA,TGFB1,NDUFA12
8	Member	GO Biological Processes	GO:0042775	mitochondrial ATP synthesis coupled electron transport	-2.99275	-1.43359	7/97	1327,1337,1349,1537,4728,6389,55967	COX4I1,COX6A1,COX7B,CYC1,NDUFS8,SDHA,NDUFA12
8	Member	GO Biological Processes	GO:0042773	ATP synthesis coupled electron transport	-2.96653	-1.41916	7/98	1327,1337,1349,1537,4728,6389,55967	COX4I1,COX6A1,COX7B,CYC1,NDUFS8,SDHA,NDUFA12
8	Member	GO Biological Processes	GO:0022904	respiratory electron transport chain	-2.52513	-1.09514	7/117	1327,1337,1349,1537,4728,6389,55967	COX4I1,COX6A1,COX7B,CYC1,NDUFS8,SDHA,NDUFA12
8	Member	GO Biological Processes	GO:0006123	mitochondrial electron transport, cytochrome c to oxygen	-2.34604	-0.969742	3/21	1327,1337,1349	COX4I1,COX6A1,COX7B
8	Member	GO Biological Processes	GO:0019646	aerobic electron transport chain	-2.34604	-0.969742	3/21	1327,1337,1349	COX4I1,COX6A1,COX7B
9	Summary	GO Biological Processes	GO:0070588	calcium ion transmembrane transport	-7.94637	-5.11269	22/315	287,309,481,488,783,785,2669,3708,5142,5144,5566,6548,7040,7416,9254,10939,11141,23236,57419,80036,123041,259232,816,114,476,506,1152,2805,5158,5745,6869,8031,9900,51310,51458,57282,261729,5756,6653,6721,7405,54832,55187,57030,114882	ANK2,ANXA6,ATP1B1,ATP2A2,CACNB2,CACNB4,GEM,ITPR1,PDE4B,PDE4D,PRKACA,SLC9A1,TGFB1,VDAC1,CACNA2D2,AFG3L2,IL1RAPL1,PLCB1,SLC24A3,TRPM3,SLC24A4,NALCN,CAMK2B,ADCY8,ATP1A1,ATP5F1B,CKB,GOT1,PDE6B,PTH1R,TACR1,NCOA4,SV2A,SLC22A17,RHCG,SLC4A10,STEAP2,TWF1,SORL1,SREBF2,UVRAG,VPS13C,VPS13D,SLC17A7,OSBPL8
9	Member	GO Biological Processes	GO:0070588	calcium ion transmembrane transport	-7.94637	-5.11269	22/315	287,309,481,488,783,785,2669,3708,5142,5144,5566,6548,7040,7416,9254,10939,11141,23236,57419,80036,123041,259232	ANK2,ANXA6,ATP1B1,ATP2A2,CACNB2,CACNB4,GEM,ITPR1,PDE4B,PDE4D,PRKACA,SLC9A1,TGFB1,VDAC1,CACNA2D2,AFG3L2,IL1RAPL1,PLCB1,SLC24A3,TRPM3,SLC24A4,NALCN
9	Member	GO Biological Processes	GO:0006816	calcium ion transport	-6.11158	-3.78418	23/434	287,309,481,488,783,785,816,2669,3708,5142,5144,5566,6548,7040,7416,9254,10939,11141,23236,57419,80036,123041,259232	ANK2,ANXA6,ATP1B1,ATP2A2,CACNB2,CACNB4,CAMK2B,GEM,ITPR1,PDE4B,PDE4D,PRKACA,SLC9A1,TGFB1,VDAC1,CACNA2D2,AFG3L2,IL1RAPL1,PLCB1,SLC24A3,TRPM3,SLC24A4,NALCN
9	Member	GO Biological Processes	GO:0070838	divalent metal ion transport	-5.33048	-3.16192	23/483	287,309,481,488,783,785,816,2669,3708,5142,5144,5566,6548,7040,7416,9254,10939,11141,23236,57419,80036,123041,259232	ANK2,ANXA6,ATP1B1,ATP2A2,CACNB2,CACNB4,CAMK2B,GEM,ITPR1,PDE4B,PDE4D,PRKACA,SLC9A1,TGFB1,VDAC1,CACNA2D2,AFG3L2,IL1RAPL1,PLCB1,SLC24A3,TRPM3,SLC24A4,NALCN
9	Member	GO Biological Processes	GO:0072511	divalent inorganic cation transport	-5.24272	-3.08953	23/489	287,309,481,488,783,785,816,2669,3708,5142,5144,5566,6548,7040,7416,9254,10939,11141,23236,57419,80036,123041,259232	ANK2,ANXA6,ATP1B1,ATP2A2,CACNB2,CACNB4,CAMK2B,GEM,ITPR1,PDE4B,PDE4D,PRKACA,SLC9A1,TGFB1,VDAC1,CACNA2D2,AFG3L2,IL1RAPL1,PLCB1,SLC24A3,TRPM3,SLC24A4,NALCN
9	Member	GO Biological Processes	GO:0006873	cellular ion homeostasis	-4.86752	-2.79975	27/666	114,287,309,476,481,488,506,783,1152,2805,3708,5144,5158,5566,5745,6548,6869,7040,8031,9900,10939,23236,51310,51458,57282,57419,123041	ADCY8,ANK2,ANXA6,ATP1A1,ATP1B1,ATP2A2,ATP5F1B,CACNB2,CKB,GOT1,ITPR1,PDE4D,PDE6B,PRKACA,PTH1R,SLC9A1,TACR1,TGFB1,NCOA4,SV2A,AFG3L2,PLCB1,SLC22A17,RHCG,SLC4A10,SLC24A3,SLC24A4
9	Member	GO Biological Processes	GO:0098771	inorganic ion homeostasis	-4.46839	-2.50492	28/742	114,287,309,476,481,488,506,783,1152,2805,3708,5144,5158,5566,5745,6548,6869,7040,8031,9900,10939,23236,51310,51458,57282,57419,123041,261729	ADCY8,ANK2,ANXA6,ATP1A1,ATP1B1,ATP2A2,ATP5F1B,CACNB2,CKB,GOT1,ITPR1,PDE4D,PDE6B,PRKACA,PTH1R,SLC9A1,TACR1,TGFB1,NCOA4,SV2A,AFG3L2,PLCB1,SLC22A17,RHCG,SLC4A10,SLC24A3,SLC24A4,STEAP2
9	Member	GO Biological Processes	GO:0055080	cation homeostasis	-4.17152	-2.28804	27/731	114,287,309,476,481,488,506,783,2805,3708,5144,5158,5566,5745,6548,6869,7040,8031,9900,10939,23236,51310,51458,57282,57419,123041,261729	ADCY8,ANK2,ANXA6,ATP1A1,ATP1B1,ATP2A2,ATP5F1B,CACNB2,GOT1,ITPR1,PDE4D,PDE6B,PRKACA,PTH1R,SLC9A1,TACR1,TGFB1,NCOA4,SV2A,AFG3L2,PLCB1,SLC22A17,RHCG,SLC4A10,SLC24A3,SLC24A4,STEAP2
9	Member	GO Biological Processes	GO:0030003	cellular cation homeostasis	-4.14675	-2.27331	25/653	114,287,309,476,481,488,506,783,2805,3708,5144,5158,5566,5745,6548,6869,7040,8031,9900,10939,23236,51310,57282,57419,123041	ADCY8,ANK2,ANXA6,ATP1A1,ATP1B1,ATP2A2,ATP5F1B,CACNB2,GOT1,ITPR1,PDE4D,PDE6B,PRKACA,PTH1R,SLC9A1,TACR1,TGFB1,NCOA4,SV2A,AFG3L2,PLCB1,SLC22A17,SLC4A10,SLC24A3,SLC24A4
9	Member	GO Biological Processes	GO:0006875	cellular metal ion homeostasis	-4.08437	-2.22459	23/580	114,287,309,476,481,488,783,2805,3708,5144,5158,5566,5745,6548,6869,7040,8031,9900,10939,23236,51310,57419,123041	ADCY8,ANK2,ANXA6,ATP1A1,ATP1B1,ATP2A2,CACNB2,GOT1,ITPR1,PDE4D,PDE6B,PRKACA,PTH1R,SLC9A1,TACR1,TGFB1,NCOA4,SV2A,AFG3L2,PLCB1,SLC22A17,SLC24A3,SLC24A4
9	Member	GO Biological Processes	GO:0055065	metal ion homeostasis	-3.72695	-1.95397	24/654	114,287,309,476,481,488,783,2805,3708,5144,5158,5566,5745,6548,6869,7040,8031,9900,10939,23236,51310,57419,123041,261729	ADCY8,ANK2,ANXA6,ATP1A1,ATP1B1,ATP2A2,CACNB2,GOT1,ITPR1,PDE4D,PDE6B,PRKACA,PTH1R,SLC9A1,TACR1,TGFB1,NCOA4,SV2A,AFG3L2,PLCB1,SLC22A17,SLC24A3,SLC24A4,STEAP2
9	Member	GO Biological Processes	GO:0006874	cellular calcium ion homeostasis	-3.70426	-1.93943	19/459	114,287,309,481,488,783,2805,3708,5144,5158,5566,5745,6869,7040,9900,10939,23236,57419,123041	ADCY8,ANK2,ANXA6,ATP1B1,ATP2A2,CACNB2,GOT1,ITPR1,PDE4D,PDE6B,PRKACA,PTH1R,TACR1,TGFB1,SV2A,AFG3L2,PLCB1,SLC24A3,SLC24A4
9	Member	GO Biological Processes	GO:0055074	calcium ion homeostasis	-3.55198	-1.82805	19/472	114,287,309,481,488,783,2805,3708,5144,5158,5566,5745,6869,7040,9900,10939,23236,57419,123041	ADCY8,ANK2,ANXA6,ATP1B1,ATP2A2,CACNB2,GOT1,ITPR1,PDE4D,PDE6B,PRKACA,PTH1R,TACR1,TGFB1,SV2A,AFG3L2,PLCB1,SLC24A3,SLC24A4
9	Member	GO Biological Processes	GO:0051235	maintenance of location	-3.46002	-1.76464	15/330	287,309,3708,5144,5566,5756,6653,6721,7040,7405,23236,54832,55187,57030,114882	ANK2,ANXA6,ITPR1,PDE4D,PRKACA,TWF1,SORL1,SREBF2,TGFB1,UVRAG,PLCB1,VPS13C,VPS13D,SLC17A7,OSBPL8
9	Member	GO Biological Processes	GO:0072503	cellular divalent inorganic cation homeostasis	-3.30882	-1.65029	19/494	114,287,309,481,488,783,2805,3708,5144,5158,5566,5745,6869,7040,9900,10939,23236,57419,123041	ADCY8,ANK2,ANXA6,ATP1B1,ATP2A2,CACNB2,GOT1,ITPR1,PDE4D,PDE6B,PRKACA,PTH1R,TACR1,TGFB1,SV2A,AFG3L2,PLCB1,SLC24A3,SLC24A4
9	Member	GO Biological Processes	GO:0072507	divalent inorganic cation homeostasis	-3.10245	-1.50451	19/514	114,287,309,481,488,783,2805,3708,5144,5158,5566,5745,6869,7040,9900,10939,23236,57419,123041	ADCY8,ANK2,ANXA6,ATP1B1,ATP2A2,CACNB2,GOT1,ITPR1,PDE4D,PDE6B,PRKACA,PTH1R,TACR1,TGFB1,SV2A,AFG3L2,PLCB1,SLC24A3,SLC24A4
9	Member	GO Biological Processes	GO:0051283	negative regulation of sequestering of calcium ion	-2.34742	-0.969742	7/126	287,309,3708,5144,5566,7040,23236	ANK2,ANXA6,ITPR1,PDE4D,PRKACA,TGFB1,PLCB1
9	Member	GO Biological Processes	GO:0051282	regulation of sequestering of calcium ion	-2.31022	-0.939649	7/128	287,309,3708,5144,5566,7040,23236	ANK2,ANXA6,ITPR1,PDE4D,PRKACA,TGFB1,PLCB1
9	Member	GO Biological Processes	GO:0051208	sequestering of calcium ion	-2.25585	-0.89929	7/131	287,309,3708,5144,5566,7040,23236	ANK2,ANXA6,ITPR1,PDE4D,PRKACA,TGFB1,PLCB1
9	Member	GO Biological Processes	GO:0060401	cytosolic calcium ion transport	-2.16256	-0.823734	8/171	287,488,3708,5144,5566,7040,10939,23236	ANK2,ATP2A2,ITPR1,PDE4D,PRKACA,TGFB1,AFG3L2,PLCB1
10	Summary	GO Biological Processes	GO:0007507	heart development	-6.89561	-4.41411	29/588	287,1301,1832,2257,3084,3398,3399,3479,3670,4000,4776,5019,5457,5458,6331,6548,7040,7049,7422,7798,8195,9645,10427,10439,10454,23414,27129,28514,80206,488,607,1106,1271,1466,9254,9759,10939,23060,23236,85461,92737	ANK2,COL11A1,DSP,FGF12,NRG1,ID2,ID3,IGF1,ISL1,LMNA,NFATC4,OXCT1,POU4F1,POU4F2,SCN5A,SLC9A1,TGFB1,TGFBR3,VEGFA,LUZP1,MKKS,MICAL2,SEC24B,OLFM1,TAB1,ZFPM2,HSPB7,DLL1,FHOD3,ATP2A2,BCL9,CHD2,CNTFR,CSRP2,CACNA2D2,HDAC4,AFG3L2,ZNF609,PLCB1,TANC1,DNER
10	Member	GO Biological Processes	GO:0007507	heart development	-6.89561	-4.41411	29/588	287,1301,1832,2257,3084,3398,3399,3479,3670,4000,4776,5019,5457,5458,6331,6548,7040,7049,7422,7798,8195,9645,10427,10439,10454,23414,27129,28514,80206	ANK2,COL11A1,DSP,FGF12,NRG1,ID2,ID3,IGF1,ISL1,LMNA,NFATC4,OXCT1,POU4F1,POU4F2,SCN5A,SLC9A1,TGFB1,TGFBR3,VEGFA,LUZP1,MKKS,MICAL2,SEC24B,OLFM1,TAB1,ZFPM2,HSPB7,DLL1,FHOD3
10	Member	GO Biological Processes	GO:0003229	ventricular cardiac muscle tissue development	-6.63951	-4.2318	9/55	1301,1832,3084,3398,3670,5457,7040,7049,23414	COL11A1,DSP,NRG1,ID2,ISL1,POU4F1,TGFB1,TGFBR3,ZFPM2
10	Member	GO Biological Processes	GO:0055010	ventricular cardiac muscle tissue morphogenesis	-6.02665	-3.72124	8/48	1301,1832,3084,3670,5457,7040,7049,23414	COL11A1,DSP,NRG1,ISL1,POU4F1,TGFB1,TGFBR3,ZFPM2
10	Member	GO Biological Processes	GO:0061061	muscle structure development	-5.68831	-3.41891	29/674	287,488,607,1106,1271,1301,1466,1832,3084,3399,3479,3670,4000,4776,5457,6548,7040,7049,7422,9254,9759,10939,23060,23236,23414,28514,80206,85461,92737	ANK2,ATP2A2,BCL9,CHD2,CNTFR,COL11A1,CSRP2,DSP,NRG1,ID3,IGF1,ISL1,LMNA,NFATC4,POU4F1,SLC9A1,TGFB1,TGFBR3,VEGFA,CACNA2D2,HDAC4,AFG3L2,ZNF609,PLCB1,ZFPM2,DLL1,FHOD3,TANC1,DNER
10	Member	GO Biological Processes	GO:0003205	cardiac chamber development	-5.33678	-3.16429	13/171	287,1301,1832,3084,3398,3670,5457,6331,7040,7049,7798,10454,23414	ANK2,COL11A1,DSP,NRG1,ID2,ISL1,POU4F1,SCN5A,TGFB1,TGFBR3,LUZP1,TAB1,ZFPM2
10	Member	GO Biological Processes	GO:0003007	heart morphogenesis	-5.22877	-3.07978	16/260	1301,1832,3084,3398,3670,5457,7040,7049,7422,8195,9645,10427,10439,10454,23414,28514	COL11A1,DSP,NRG1,ID2,ISL1,POU4F1,TGFB1,TGFBR3,VEGFA,MKKS,MICAL2,SEC24B,OLFM1,TAB1,ZFPM2,DLL1
10	Member	GO Biological Processes	GO:0048738	cardiac muscle tissue development	-5.15084	-3.02331	15/234	1301,1832,3084,3398,3479,3670,4000,5457,6548,7040,7049,7422,23414,28514,80206	COL11A1,DSP,NRG1,ID2,IGF1,ISL1,LMNA,POU4F1,SLC9A1,TGFB1,TGFBR3,VEGFA,ZFPM2,DLL1,FHOD3
10	Member	GO Biological Processes	GO:0003231	cardiac ventricle development	-5.04425	-2.93154	11/130	1301,1832,3084,3398,3670,5457,6331,7040,7049,7798,23414	COL11A1,DSP,NRG1,ID2,ISL1,POU4F1,SCN5A,TGFB1,TGFBR3,LUZP1,ZFPM2
10	Member	GO Biological Processes	GO:0055008	cardiac muscle tissue morphogenesis	-4.80961	-2.76035	8/69	1301,1832,3084,3670,5457,7040,7049,23414	COL11A1,DSP,NRG1,ISL1,POU4F1,TGFB1,TGFBR3,ZFPM2
10	Member	GO Biological Processes	GO:0003208	cardiac ventricle morphogenesis	-4.58426	-2.58256	8/74	1301,1832,3084,3670,5457,7040,7049,23414	COL11A1,DSP,NRG1,ISL1,POU4F1,TGFB1,TGFBR3,ZFPM2
10	Member	GO Biological Processes	GO:0060537	muscle tissue development	-4.35771	-2.43607	19/409	607,1301,1466,1832,3084,3398,3479,3670,4000,5457,6548,7040,7049,7422,9759,23414,28514,80206,92737	BCL9,COL11A1,CSRP2,DSP,NRG1,ID2,IGF1,ISL1,LMNA,POU4F1,SLC9A1,TGFB1,TGFBR3,VEGFA,HDAC4,ZFPM2,DLL1,FHOD3,DNER
10	Member	GO Biological Processes	GO:0060415	muscle tissue morphogenesis	-4.22133	-2.3255	8/83	1301,1832,3084,3670,5457,7040,7049,23414	COL11A1,DSP,NRG1,ISL1,POU4F1,TGFB1,TGFBR3,ZFPM2
10	Member	GO Biological Processes	GO:0014706	striated muscle tissue development	-4.10851	-2.24292	18/391	607,1301,1832,3084,3398,3479,3670,4000,5457,6548,7040,7049,7422,9759,23414,28514,80206,92737	BCL9,COL11A1,DSP,NRG1,ID2,IGF1,ISL1,LMNA,POU4F1,SLC9A1,TGFB1,TGFBR3,VEGFA,HDAC4,ZFPM2,DLL1,FHOD3,DNER
10	Member	GO Biological Processes	GO:0048644	muscle organ morphogenesis	-4.00488	-2.16039	8/89	1301,1832,3084,3670,5457,7040,7049,23414	COL11A1,DSP,NRG1,ISL1,POU4F1,TGFB1,TGFBR3,ZFPM2
10	Member	GO Biological Processes	GO:0003206	cardiac chamber morphogenesis	-3.58739	-1.85062	9/129	1301,1832,3084,3398,3670,5457,7040,7049,23414	COL11A1,DSP,NRG1,ID2,ISL1,POU4F1,TGFB1,TGFBR3,ZFPM2
10	Member	GO Biological Processes	GO:0007517	muscle organ development	-3.38161	-1.70174	17/410	607,1106,1271,1301,1832,3084,3399,3479,3670,5457,7040,7049,9759,23060,23414,28514,92737	BCL9,CHD2,CNTFR,COL11A1,DSP,NRG1,ID3,IGF1,ISL1,POU4F1,TGFB1,TGFBR3,HDAC4,ZNF609,ZFPM2,DLL1,DNER
10	Member	GO Biological Processes	GO:0045445	myoblast differentiation	-3.36779	-1.69331	7/84	3084,3399,3479,3670,7040,23236,28514	NRG1,ID3,IGF1,ISL1,TGFB1,PLCB1,DLL1
10	Member	GO Biological Processes	GO:0035051	cardiocyte differentiation	-3.36687	-1.69331	10/168	3084,3479,3670,4000,6548,7040,7049,7422,28514,80206	NRG1,IGF1,ISL1,LMNA,SLC9A1,TGFB1,TGFBR3,VEGFA,DLL1,FHOD3
10	Member	GO Biological Processes	GO:0055007	cardiac muscle cell differentiation	-2.84933	-1.3274	8/132	3084,3479,4000,6548,7040,7422,28514,80206	NRG1,IGF1,LMNA,SLC9A1,TGFB1,VEGFA,DLL1,FHOD3
10	Member	GO Biological Processes	GO:0045844	positive regulation of striated muscle tissue development	-2.53685	-1.10256	6/87	3084,3479,7040,7049,23414,28514	NRG1,IGF1,TGFB1,TGFBR3,ZFPM2,DLL1
10	Member	GO Biological Processes	GO:0048636	positive regulation of muscle organ development	-2.53685	-1.10256	6/87	3084,3479,7040,7049,23414,28514	NRG1,IGF1,TGFB1,TGFBR3,ZFPM2,DLL1
10	Member	GO Biological Processes	GO:1901863	positive regulation of muscle tissue development	-2.51202	-1.08974	6/88	3084,3479,7040,7049,23414,28514	NRG1,IGF1,TGFB1,TGFBR3,ZFPM2,DLL1
10	Member	GO Biological Processes	GO:0055025	positive regulation of cardiac muscle tissue development	-2.48261	-1.06807	5/62	3084,3479,7040,7049,23414	NRG1,IGF1,TGFB1,TGFBR3,ZFPM2
10	Member	GO Biological Processes	GO:0055024	regulation of cardiac muscle tissue development	-2.23955	-0.884196	6/100	3084,3479,7040,7049,23414,28514	NRG1,IGF1,TGFB1,TGFBR3,ZFPM2,DLL1
10	Member	GO Biological Processes	GO:2000725	regulation of cardiac muscle cell differentiation	-2.06226	-0.751376	4/50	3084,3479,7040,28514	NRG1,IGF1,TGFB1,DLL1
11	Summary	GO Biological Processes	GO:0060322	head development	-6.75121	-4.31162	34/777	1152,1869,1943,3084,3398,3670,3746,5019,5414,5457,6331,7040,7473,8195,9201,10159,10427,10716,22983,23236,25987,28514,51286,55118,57030,57282,63827,66000,83741,140733,388585,388610,388662,100996763	CKB,E2F1,EFNA2,NRG1,ID2,ISL1,KCNC1,OXCT1,SEPTIN4,POU4F1,SCN5A,TGFB1,WNT3,MKKS,DCLK1,ATP6AP2,SEC24B,TBR1,MAST1,PLCB1,TSKU,DLL1,CEND1,CRTAC1,SLC17A7,SLC4A10,BCAN,TMEM108,TFAP2D,MACROD2,HES5,TRNP1,SLC6A17,NOTCH2NLB
11	Member	GO Biological Processes	GO:0060322	head development	-6.75121	-4.31162	34/777	1152,1869,1943,3084,3398,3670,3746,5019,5414,5457,6331,7040,7473,8195,9201,10159,10427,10716,22983,23236,25987,28514,51286,55118,57030,57282,63827,66000,83741,140733,388585,388610,388662,100996763	CKB,E2F1,EFNA2,NRG1,ID2,ISL1,KCNC1,OXCT1,SEPTIN4,POU4F1,SCN5A,TGFB1,WNT3,MKKS,DCLK1,ATP6AP2,SEC24B,TBR1,MAST1,PLCB1,TSKU,DLL1,CEND1,CRTAC1,SLC17A7,SLC4A10,BCAN,TMEM108,TFAP2D,MACROD2,HES5,TRNP1,SLC6A17,NOTCH2NLB
11	Member	GO Biological Processes	GO:0007420	brain development	-6.34783	-3.9852	32/734	1152,1869,1943,3084,3398,3670,3746,5019,5414,5457,6331,7473,8195,9201,10427,10716,22983,23236,25987,28514,51286,55118,57030,57282,63827,66000,83741,140733,388585,388610,388662,100996763	CKB,E2F1,EFNA2,NRG1,ID2,ISL1,KCNC1,OXCT1,SEPTIN4,POU4F1,SCN5A,WNT3,MKKS,DCLK1,SEC24B,TBR1,MAST1,PLCB1,TSKU,DLL1,CEND1,CRTAC1,SLC17A7,SLC4A10,BCAN,TMEM108,TFAP2D,MACROD2,HES5,TRNP1,SLC6A17,NOTCH2NLB
11	Member	GO Biological Processes	GO:0030900	forebrain development	-4.76224	-2.73587	19/382	1869,1943,3084,3398,3670,3746,5457,6331,8195,9201,10716,23236,25987,55118,57282,63827,66000,388585,100996763	E2F1,EFNA2,NRG1,ID2,ISL1,KCNC1,POU4F1,SCN5A,MKKS,DCLK1,TBR1,PLCB1,TSKU,CRTAC1,SLC4A10,BCAN,TMEM108,HES5,NOTCH2NLB
11	Member	GO Biological Processes	GO:0021537	telencephalon development	-3.57416	-1.84515	13/253	1943,3084,3398,6331,8195,10716,23236,25987,55118,63827,66000,388585,100996763	EFNA2,NRG1,ID2,SCN5A,MKKS,TBR1,PLCB1,TSKU,CRTAC1,BCAN,TMEM108,HES5,NOTCH2NLB
12	Summary	GO Biological Processes	GO:0032870	cellular response to hormone stimulus	-6.2705	-3.91394	31/703	114,476,2046,2063,2101,2104,2805,3670,4131,5447,5457,5458,5536,5566,5577,5580,5962,6047,6548,6653,7040,7182,8031,8195,9759,23236,51043,81606,114882,114907,133522,610,1644,2741,3479,4914,5142,5144,10021,22849,1537,1759,4318,7049	ADCY8,ATP1A1,EPHA8,NR2F6,ESRRA,ESRRG,GOT1,ISL1,MAP1B,POR,POU4F1,POU4F2,PPP5C,PRKACA,PRKAR2B,PRKCD,RDX,RNF4,SLC9A1,SORL1,TGFB1,NR2C2,NCOA4,MKKS,HDAC4,PLCB1,ZBTB7B,LBH,OSBPL8,FBXO32,PPARGC1B,HCN2,DDC,GLRA1,IGF1,NTRK1,PDE4B,PDE4D,HCN4,CPEB3,CYC1,DNM1,MMP9,TGFBR3
12	Member	GO Biological Processes	GO:0032870	cellular response to hormone stimulus	-6.2705	-3.91394	31/703	114,476,2046,2063,2101,2104,2805,3670,4131,5447,5457,5458,5536,5566,5577,5580,5962,6047,6548,6653,7040,7182,8031,8195,9759,23236,51043,81606,114882,114907,133522	ADCY8,ATP1A1,EPHA8,NR2F6,ESRRA,ESRRG,GOT1,ISL1,MAP1B,POR,POU4F1,POU4F2,PPP5C,PRKACA,PRKAR2B,PRKCD,RDX,RNF4,SLC9A1,SORL1,TGFB1,NR2C2,NCOA4,MKKS,HDAC4,PLCB1,ZBTB7B,LBH,OSBPL8,FBXO32,PPARGC1B
12	Member	GO Biological Processes	GO:0071417	cellular response to organonitrogen compound	-3.98518	-2.1515	23/589	114,610,1644,2101,2741,2805,3479,4131,4914,5142,5144,5447,5458,5566,5577,5580,6548,6653,7040,10021,22849,51043,114882	ADCY8,HCN2,DDC,ESRRA,GLRA1,GOT1,IGF1,MAP1B,NTRK1,PDE4B,PDE4D,POR,POU4F2,PRKACA,PRKAR2B,PRKCD,SLC9A1,SORL1,TGFB1,HCN4,CPEB3,ZBTB7B,OSBPL8
12	Member	GO Biological Processes	GO:1901699	cellular response to nitrogen compound	-3.74665	-1.96815	24/652	114,610,1644,2101,2741,2805,3479,4131,4914,5142,5144,5447,5458,5566,5577,5580,6548,6653,7040,10021,22849,23236,51043,114882	ADCY8,HCN2,DDC,ESRRA,GLRA1,GOT1,IGF1,MAP1B,NTRK1,PDE4B,PDE4D,POR,POU4F2,PRKACA,PRKAR2B,PRKCD,SLC9A1,SORL1,TGFB1,HCN4,CPEB3,PLCB1,ZBTB7B,OSBPL8
12	Member	GO Biological Processes	GO:1901652	response to peptide	-3.41141	-1.72257	20/524	114,1537,1759,2101,2805,3479,4131,4318,4914,5447,5458,5566,5577,5580,6548,6653,7040,7049,51043,114882	ADCY8,CYC1,DNM1,ESRRA,GOT1,IGF1,MAP1B,MMP9,NTRK1,POR,POU4F2,PRKACA,PRKAR2B,PRKCD,SLC9A1,SORL1,TGFB1,TGFBR3,ZBTB7B,OSBPL8
12	Member	GO Biological Processes	GO:1900078	positive regulation of cellular response to insulin stimulus	-3.25504	-1.60582	4/24	2101,6653,51043,114882	ESRRA,SORL1,ZBTB7B,OSBPL8
12	Member	GO Biological Processes	GO:1901653	cellular response to peptide	-3.17813	-1.56193	16/389	114,2101,2805,3479,4131,4914,5447,5458,5566,5577,5580,6548,6653,7040,51043,114882	ADCY8,ESRRA,GOT1,IGF1,MAP1B,NTRK1,POR,POU4F2,PRKACA,PRKAR2B,PRKCD,SLC9A1,SORL1,TGFB1,ZBTB7B,OSBPL8
12	Member	GO Biological Processes	GO:0071375	cellular response to peptide hormone stimulus	-3.06552	-1.48069	14/323	114,2101,2805,4131,5447,5458,5566,5577,5580,6548,6653,7040,51043,114882	ADCY8,ESRRA,GOT1,MAP1B,POR,POU4F2,PRKACA,PRKAR2B,PRKCD,SLC9A1,SORL1,TGFB1,ZBTB7B,OSBPL8
12	Member	GO Biological Processes	GO:0043434	response to peptide hormone	-2.64741	-1.1821	16/438	114,1537,2101,2805,4131,5447,5458,5566,5577,5580,6548,6653,7040,7049,51043,114882	ADCY8,CYC1,ESRRA,GOT1,MAP1B,POR,POU4F2,PRKACA,PRKAR2B,PRKCD,SLC9A1,SORL1,TGFB1,TGFBR3,ZBTB7B,OSBPL8
12	Member	GO Biological Processes	GO:0046628	positive regulation of insulin receptor signaling pathway	-2.28756	-0.925542	3/22	6653,51043,114882	SORL1,ZBTB7B,OSBPL8
12	Member	GO Biological Processes	GO:1900076	regulation of cellular response to insulin stimulus	-2.13041	-0.797528	5/75	2101,5580,6653,51043,114882	ESRRA,PRKCD,SORL1,ZBTB7B,OSBPL8
13	Summary	GO Biological Processes	GO:0051098	regulation of binding	-6.02897	-3.72124	21/374	1054,1869,1981,3084,3398,3399,3479,3670,4318,4776,5457,5458,5566,5580,6653,7040,7049,9026,9759,55118,64641,7473,26052,27124,28514,51286,112755,340533,388585,7422,9655,23240,23414,28951,51043,81606,10716,4779,10297	CEBPG,E2F1,EIF4G1,NRG1,ID2,ID3,IGF1,ISL1,MMP9,NFATC4,POU4F1,POU4F2,PRKACA,PRKCD,SORL1,TGFB1,TGFBR3,HIP1R,HDAC4,CRTAC1,EBF2,WNT3,DNM3,INPP5J,DLL1,CEND1,STX1B,NEXMIF,HES5,VEGFA,SOCS5,TMEM131L,ZFPM2,TRIB2,ZBTB7B,LBH,TBR1,NFE2L1,APC2
13	Member	GO Biological Processes	GO:0051098	regulation of binding	-6.02897	-3.72124	21/374	1054,1869,1981,3084,3398,3399,3479,3670,4318,4776,5457,5458,5566,5580,6653,7040,7049,9026,9759,55118,64641	CEBPG,E2F1,EIF4G1,NRG1,ID2,ID3,IGF1,ISL1,MMP9,NFATC4,POU4F1,POU4F2,PRKACA,PRKCD,SORL1,TGFB1,TGFBR3,HIP1R,HDAC4,CRTAC1,EBF2
13	Member	GO Biological Processes	GO:0051961	negative regulation of nervous system development	-4.76911	-2.73934	17/315	3084,3398,3399,3670,4776,5458,5566,6653,7040,7473,26052,27124,28514,51286,112755,340533,388585	NRG1,ID2,ID3,ISL1,NFATC4,POU4F2,PRKACA,SORL1,TGFB1,WNT3,DNM3,INPP5J,DLL1,CEND1,STX1B,NEXMIF,HES5
13	Member	GO Biological Processes	GO:0010721	negative regulation of cell development	-4.28699	-2.37993	17/344	3084,3398,3399,3479,3670,4776,5458,6653,7040,7422,7473,26052,27124,28514,112755,340533,388585	NRG1,ID2,ID3,IGF1,ISL1,NFATC4,POU4F2,SORL1,TGFB1,VEGFA,WNT3,DNM3,INPP5J,DLL1,STX1B,NEXMIF,HES5
13	Member	GO Biological Processes	GO:0050768	negative regulation of neurogenesis	-3.98625	-2.1515	15/295	3084,3398,3399,3670,4776,5458,6653,7040,7473,26052,27124,28514,112755,340533,388585	NRG1,ID2,ID3,ISL1,NFATC4,POU4F2,SORL1,TGFB1,WNT3,DNM3,INPP5J,DLL1,STX1B,NEXMIF,HES5
13	Member	GO Biological Processes	GO:0045596	negative regulation of cell differentiation	-3.542	-1.82143	26/757	1869,3084,3398,3399,3479,3670,4318,4776,5458,6653,7040,7422,7473,9655,9759,23240,23414,26052,27124,28514,28951,51043,81606,112755,340533,388585	E2F1,NRG1,ID2,ID3,IGF1,ISL1,MMP9,NFATC4,POU4F2,SORL1,TGFB1,VEGFA,WNT3,SOCS5,HDAC4,TMEM131L,ZFPM2,DNM3,INPP5J,DLL1,TRIB2,ZBTB7B,LBH,STX1B,NEXMIF,HES5
13	Member	GO Biological Processes	GO:0048663	neuron fate commitment	-3.19428	-1.56647	6/65	3084,3398,3670,5457,10716,28514	NRG1,ID2,ISL1,POU4F1,TBR1,DLL1
13	Member	GO Biological Processes	GO:0043393	regulation of protein binding	-3.04479	-1.46939	11/218	3084,3670,4318,4776,5566,5580,6653,7049,9026,9759,55118	NRG1,ISL1,MMP9,NFATC4,PRKACA,PRKCD,SORL1,TGFBR3,HIP1R,HDAC4,CRTAC1
13	Member	GO Biological Processes	GO:0045665	negative regulation of neuron differentiation	-2.93361	-1.39274	11/225	3398,3399,3670,4776,5458,7473,26052,27124,28514,112755,388585	ID2,ID3,ISL1,NFATC4,POU4F2,WNT3,DNM3,INPP5J,DLL1,STX1B,HES5
13	Member	GO Biological Processes	GO:0045165	cell fate commitment	-2.79593	-1.28533	12/270	3084,3398,3670,4779,5457,7473,10297,10716,28514,51043,64641,388585	NRG1,ID2,ISL1,NFE2L1,POU4F1,WNT3,APC2,TBR1,DLL1,ZBTB7B,EBF2,HES5
13	Member	GO Biological Processes	GO:0051100	negative regulation of binding	-2.17739	-0.836237	8/170	1869,3398,3399,3670,4776,5580,6653,55118	E2F1,ID2,ID3,ISL1,NFATC4,PRKCD,SORL1,CRTAC1
14	Summary	GO Biological Processes	GO:0030029	actin filament-based process	-6.02033	-3.72025	32/760	226,287,476,752,783,1466,1832,2257,3781,5142,5144,5580,5756,5911,5962,6331,6548,7040,7148,8195,8522,8976,9026,9645,10391,10602,11078,11235,23096,80206,130271,133522,488,10021,4131,10297,27124,1301,4137,4741,4744,6249,1981,5601,6047,6653,7422,10427,29091,112755,1826,5458,5979,7473,10439,292,3479,4000,10105,57489,4776,5909,26052,7405,4318,6721,7092,7416,8729,54832,55187,57154	ALDOA,ANK2,ATP1A1,FMNL1,CACNB2,CSRP2,DSP,FGF12,KCNN2,PDE4B,PDE4D,PRKCD,TWF1,RAP2A,RDX,SCN5A,SLC9A1,TGFB1,TNXB,MKKS,GAS7,WASL,HIP1R,MICAL2,CORO2B,CDC42EP3,TRIOBP,PDCD10,IQSEC2,FHOD3,PLEKHH2,PPARGC1B,ATP2A2,HCN4,MAP1B,APC2,INPP5J,COL11A1,MAPT,NEFM,NEFH,CLIP1,EIF4G1,MAPK9,RNF4,SORL1,VEGFA,SEC24B,STXBP6,STX1B,DSCAM,POU4F2,RET,WNT3,OLFM1,SLC25A5,IGF1,LMNA,PPIF,ODF2L,NFATC4,RAP1GAP,DNM3,UVRAG,MMP9,SREB…
14	Member	GO Biological Processes	GO:0030029	actin filament-based process	-6.02033	-3.72025	32/760	226,287,476,752,783,1466,1832,2257,3781,5142,5144,5580,5756,5911,5962,6331,6548,7040,7148,8195,8522,8976,9026,9645,10391,10602,11078,11235,23096,80206,130271,133522	ALDOA,ANK2,ATP1A1,FMNL1,CACNB2,CSRP2,DSP,FGF12,KCNN2,PDE4B,PDE4D,PRKCD,TWF1,RAP2A,RDX,SCN5A,SLC9A1,TGFB1,TNXB,MKKS,GAS7,WASL,HIP1R,MICAL2,CORO2B,CDC42EP3,TRIOBP,PDCD10,IQSEC2,FHOD3,PLEKHH2,PPARGC1B
14	Member	GO Biological Processes	GO:0032970	regulation of actin filament-based process	-5.75661	-3.47213	21/389	287,476,488,1832,5142,5144,5580,5756,5962,6331,6548,7040,8195,8976,9026,10021,10391,10602,11078,80206,130271	ANK2,ATP1A1,ATP2A2,DSP,PDE4B,PDE4D,PRKCD,TWF1,RDX,SCN5A,SLC9A1,TGFB1,MKKS,WASL,HIP1R,HCN4,CORO2B,CDC42EP3,TRIOBP,FHOD3,PLEKHH2
14	Member	GO Biological Processes	GO:1902904	negative regulation of supramolecular fiber organization	-5.44427	-3.24203	12/142	4131,5580,5756,5962,8195,9026,10297,10391,11078,27124,80206,130271	MAP1B,PRKCD,TWF1,RDX,MKKS,HIP1R,APC2,CORO2B,TRIOBP,INPP5J,FHOD3,PLEKHH2
14	Member	GO Biological Processes	GO:0051494	negative regulation of cytoskeleton organization	-5.25767	-3.09685	12/148	4131,5580,5756,5962,8195,9026,10297,10391,11078,27124,80206,130271	MAP1B,PRKCD,TWF1,RDX,MKKS,HIP1R,APC2,CORO2B,TRIOBP,INPP5J,FHOD3,PLEKHH2
14	Member	GO Biological Processes	GO:0097435	supramolecular fiber organization	-5.22396	-3.07978	28/674	226,1301,1466,1832,4131,4137,4741,4744,5580,5756,5962,6249,6548,7148,8195,8522,8976,9026,9645,10297,10391,10602,11078,11235,27124,80206,130271,133522	ALDOA,COL11A1,CSRP2,DSP,MAP1B,MAPT,NEFM,NEFH,PRKCD,TWF1,RDX,CLIP1,SLC9A1,TNXB,MKKS,GAS7,WASL,HIP1R,MICAL2,APC2,CORO2B,CDC42EP3,TRIOBP,PDCD10,INPP5J,FHOD3,PLEKHH2,PPARGC1B
14	Member	GO Biological Processes	GO:0043254	regulation of protein complex assembly	-5.0212	-2.91931	22/469	1981,4131,4137,5580,5601,5756,5962,6047,6249,6653,7040,7422,8195,8976,9026,10427,10602,11078,27124,29091,80206,112755	EIF4G1,MAP1B,MAPT,PRKCD,MAPK9,TWF1,RDX,RNF4,CLIP1,SORL1,TGFB1,VEGFA,MKKS,WASL,HIP1R,SEC24B,CDC42EP3,TRIOBP,INPP5J,STXBP6,FHOD3,STX1B
14	Member	GO Biological Processes	GO:0032272	negative regulation of protein polymerization	-4.67215	-2.66238	8/72	5580,5756,5962,8195,9026,11078,27124,80206	PRKCD,TWF1,RDX,MKKS,HIP1R,TRIOBP,INPP5J,FHOD3
14	Member	GO Biological Processes	GO:0032535	regulation of cellular component size	-4.41631	-2.46959	18/370	1826,4131,4137,5458,5580,5756,5962,5979,7422,7473,8195,8976,9026,10439,10602,11078,80206,130271	DSCAM,MAP1B,MAPT,POU4F2,PRKCD,TWF1,RDX,RET,VEGFA,WNT3,MKKS,WASL,HIP1R,OLFM1,CDC42EP3,TRIOBP,FHOD3,PLEKHH2
14	Member	GO Biological Processes	GO:0030837	negative regulation of actin filament polymerization	-4.3896	-2.45571	7/58	5580,5756,5962,8195,9026,11078,80206	PRKCD,TWF1,RDX,MKKS,HIP1R,TRIOBP,FHOD3
14	Member	GO Biological Processes	GO:0032271	regulation of protein polymerization	-4.21725	-2.32351	13/218	4131,4137,5580,5756,5962,6249,8195,8976,9026,10602,11078,27124,80206	MAP1B,MAPT,PRKCD,TWF1,RDX,CLIP1,MKKS,WASL,HIP1R,CDC42EP3,TRIOBP,INPP5J,FHOD3
14	Member	GO Biological Processes	GO:1902903	regulation of supramolecular fiber organization	-4.16407	-2.28664	17/352	4131,4137,5580,5756,5962,6249,6548,8195,8976,9026,10297,10391,10602,11078,27124,80206,130271	MAP1B,MAPT,PRKCD,TWF1,RDX,CLIP1,SLC9A1,MKKS,WASL,HIP1R,APC2,CORO2B,CDC42EP3,TRIOBP,INPP5J,FHOD3,PLEKHH2
14	Member	GO Biological Processes	GO:0010639	negative regulation of organelle organization	-4.05262	-2.19667	18/395	292,3479,4000,4131,4137,5580,5756,5962,8195,9026,10105,10297,10391,11078,27124,57489,80206,130271	SLC25A5,IGF1,LMNA,MAP1B,MAPT,PRKCD,TWF1,RDX,MKKS,HIP1R,PPIF,APC2,CORO2B,TRIOBP,INPP5J,ODF2L,FHOD3,PLEKHH2
14	Member	GO Biological Processes	GO:0051129	negative regulation of cellular component organization	-4.03482	-2.18122	27/745	292,3479,4000,4131,4137,4776,5580,5756,5909,5962,6653,7040,7422,7473,8195,8976,9026,10105,10297,10391,11078,26052,27124,57489,80206,112755,130271	SLC25A5,IGF1,LMNA,MAP1B,MAPT,NFATC4,PRKCD,TWF1,RAP1GAP,RDX,SORL1,TGFB1,VEGFA,WNT3,MKKS,WASL,HIP1R,PPIF,APC2,CORO2B,TRIOBP,DNM3,INPP5J,ODF2L,FHOD3,STX1B,PLEKHH2
14	Member	GO Biological Processes	GO:0008154	actin polymerization or depolymerization	-3.78233	-1.99496	12/209	5580,5756,5962,8195,8522,8976,9026,9645,10602,11078,80206,130271	PRKCD,TWF1,RDX,MKKS,GAS7,WASL,HIP1R,MICAL2,CDC42EP3,TRIOBP,FHOD3,PLEKHH2
14	Member	GO Biological Processes	GO:0051258	protein polymerization	-3.62006	-1.87747	14/284	4131,4137,5580,5756,5962,6249,8195,8522,8976,9026,10602,11078,27124,80206	MAP1B,MAPT,PRKCD,TWF1,RDX,CLIP1,MKKS,GAS7,WASL,HIP1R,CDC42EP3,TRIOBP,INPP5J,FHOD3
14	Member	GO Biological Processes	GO:0007015	actin filament organization	-3.47933	-1.77598	17/402	226,5580,5756,5962,6548,8195,8522,8976,9026,9645,10391,10602,11078,11235,80206,130271,133522	ALDOA,PRKCD,TWF1,RDX,SLC9A1,MKKS,GAS7,WASL,HIP1R,MICAL2,CORO2B,CDC42EP3,TRIOBP,PDCD10,FHOD3,PLEKHH2,PPARGC1B
14	Member	GO Biological Processes	GO:0031333	negative regulation of protein complex assembly	-3.30244	-1.64606	9/141	5580,5756,5962,6653,8195,9026,11078,27124,80206	PRKCD,TWF1,RDX,SORL1,MKKS,HIP1R,TRIOBP,INPP5J,FHOD3
14	Member	GO Biological Processes	GO:0030036	actin cytoskeleton organization	-3.21924	-1.57823	23/667	226,752,1466,5580,5756,5911,5962,6548,7040,7148,8195,8522,8976,9026,9645,10391,10602,11078,11235,23096,80206,130271,133522	ALDOA,FMNL1,CSRP2,PRKCD,TWF1,RAP2A,RDX,SLC9A1,TGFB1,TNXB,MKKS,GAS7,WASL,HIP1R,MICAL2,CORO2B,CDC42EP3,TRIOBP,PDCD10,IQSEC2,FHOD3,PLEKHH2,PPARGC1B
14	Member	GO Biological Processes	GO:1901880	negative regulation of protein depolymerization	-3.15876	-1.54585	6/66	4131,5756,5962,10297,11078,130271	MAP1B,TWF1,RDX,APC2,TRIOBP,PLEKHH2
14	Member	GO Biological Processes	GO:0008064	regulation of actin polymerization or depolymerization	-3.15181	-1.54323	10/179	5580,5756,5962,8195,8976,9026,10602,11078,80206,130271	PRKCD,TWF1,RDX,MKKS,WASL,HIP1R,CDC42EP3,TRIOBP,FHOD3,PLEKHH2
14	Member	GO Biological Processes	GO:0030832	regulation of actin filament length	-3.13315	-1.52885	10/180	5580,5756,5962,8195,8976,9026,10602,11078,80206,130271	PRKCD,TWF1,RDX,MKKS,WASL,HIP1R,CDC42EP3,TRIOBP,FHOD3,PLEKHH2
14	Member	GO Biological Processes	GO:0030041	actin filament polymerization	-3.09624	-1.5004	10/182	5580,5756,5962,8195,8522,8976,9026,10602,11078,80206	PRKCD,TWF1,RDX,MKKS,GAS7,WASL,HIP1R,CDC42EP3,TRIOBP,FHOD3
14	Member	GO Biological Processes	GO:0110053	regulation of actin filament organization	-2.92043	-1.38064	12/261	5580,5756,5962,6548,8195,8976,9026,10391,10602,11078,80206,130271	PRKCD,TWF1,RDX,SLC9A1,MKKS,WASL,HIP1R,CORO2B,CDC42EP3,TRIOBP,FHOD3,PLEKHH2
14	Member	GO Biological Processes	GO:0051493	regulation of cytoskeleton organization	-2.90893	-1.37265	19/534	4131,4137,5580,5756,5962,6047,6249,6548,7040,8195,8976,9026,10297,10391,10602,11078,27124,80206,130271	MAP1B,MAPT,PRKCD,TWF1,RDX,RNF4,CLIP1,SLC9A1,TGFB1,MKKS,WASL,HIP1R,APC2,CORO2B,CDC42EP3,TRIOBP,INPP5J,FHOD3,PLEKHH2
14	Member	GO Biological Processes	GO:0030833	regulation of actin filament polymerization	-2.8731	-1.3451	9/162	5580,5756,5962,8195,8976,9026,10602,11078,80206	PRKCD,TWF1,RDX,MKKS,WASL,HIP1R,CDC42EP3,TRIOBP,FHOD3
14	Member	GO Biological Processes	GO:0043242	negative regulation of protein complex disassembly	-2.86597	-1.34037	6/75	4131,5756,5962,10297,11078,130271	MAP1B,TWF1,RDX,APC2,TRIOBP,PLEKHH2
14	Member	GO Biological Processes	GO:0090066	regulation of anatomical structure size	-2.77407	-1.2703	18/507	1826,4131,4137,5458,5580,5756,5962,5979,7422,7473,8195,8976,9026,10439,10602,11078,80206,130271	DSCAM,MAP1B,MAPT,POU4F2,PRKCD,TWF1,RDX,RET,VEGFA,WNT3,MKKS,WASL,HIP1R,OLFM1,CDC42EP3,TRIOBP,FHOD3,PLEKHH2
14	Member	GO Biological Processes	GO:0030042	actin filament depolymerization	-2.7479	-1.25085	5/54	5756,5962,9645,11078,130271	TWF1,RDX,MICAL2,TRIOBP,PLEKHH2
14	Member	GO Biological Processes	GO:0051261	protein depolymerization	-2.67625	-1.19955	7/110	4131,5756,5962,9645,10297,11078,130271	MAP1B,TWF1,RDX,MICAL2,APC2,TRIOBP,PLEKHH2
14	Member	GO Biological Processes	GO:1901879	regulation of protein depolymerization	-2.63991	-1.1773	6/83	4131,5756,5962,10297,11078,130271	MAP1B,TWF1,RDX,APC2,TRIOBP,PLEKHH2
14	Member	GO Biological Processes	GO:0043244	regulation of protein complex disassembly	-2.60999	-1.15577	7/113	4131,5756,5962,7405,10297,11078,130271	MAP1B,TWF1,RDX,UVRAG,APC2,TRIOBP,PLEKHH2
14	Member	GO Biological Processes	GO:0051016	barbed-end actin filament capping	-2.4078	-1.01279	3/20	5756,5962,11078	TWF1,RDX,TRIOBP
14	Member	GO Biological Processes	GO:0032956	regulation of actin cytoskeleton organization	-2.37135	-0.986467	13/344	5580,5756,5962,6548,7040,8195,8976,9026,10391,10602,11078,80206,130271	PRKCD,TWF1,RDX,SLC9A1,TGFB1,MKKS,WASL,HIP1R,CORO2B,CDC42EP3,TRIOBP,FHOD3,PLEKHH2
14	Member	GO Biological Processes	GO:0030835	negative regulation of actin filament depolymerization	-2.36977	-0.986467	4/41	5756,5962,11078,130271	TWF1,RDX,TRIOBP,PLEKHH2
14	Member	GO Biological Processes	GO:0022411	cellular component disassembly	-2.05141	-0.744392	17/551	4131,4318,5756,5962,6721,7040,7092,7405,7416,8729,9645,10297,11078,54832,55187,57154,130271	MAP1B,MMP9,TWF1,RDX,SREBF2,TGFB1,TLL1,UVRAG,VDAC1,GBF1,MICAL2,APC2,TRIOBP,VPS13C,VPS13D,SMURF1,PLEKHH2
14	Member	GO Biological Processes	GO:0030834	regulation of actin filament depolymerization	-2.03225	-0.730053	4/51	5756,5962,11078,130271	TWF1,RDX,TRIOBP,PLEKHH2
15	Summary	GO Biological Processes	GO:0048729	tissue morphogenesis	-5.68831	-3.41891	29/674	1301,1832,3084,3670,4300,4776,5457,5566,5911,5979,6201,7040,7049,7422,7473,7798,8195,9645,10427,10522,10765,11235,23245,23414,28514,57154,79192,153572,388585,3479,3633,5745,6297,6949,7703,9644,10159,10454,55959,3398,4318,11078,125488	COL11A1,DSP,NRG1,ISL1,MLLT3,NFATC4,POU4F1,PRKACA,RAP2A,RET,RPS7,TGFB1,TGFBR3,VEGFA,WNT3,LUZP1,MKKS,MICAL2,SEC24B,DEAF1,KDM5B,PDCD10,ASTN2,ZFPM2,DLL1,SMURF1,IRX1,IRX2,HES5,IGF1,INPP5B,PTH1R,SALL2,TCOF1,PCGF2,SH3PXD2A,ATP6AP2,TAB1,SULF2,ID2,MMP9,TRIOBP,TTC39C
15	Member	GO Biological Processes	GO:0048729	tissue morphogenesis	-5.68831	-3.41891	29/674	1301,1832,3084,3670,4300,4776,5457,5566,5911,5979,6201,7040,7049,7422,7473,7798,8195,9645,10427,10522,10765,11235,23245,23414,28514,57154,79192,153572,388585	COL11A1,DSP,NRG1,ISL1,MLLT3,NFATC4,POU4F1,PRKACA,RAP2A,RET,RPS7,TGFB1,TGFBR3,VEGFA,WNT3,LUZP1,MKKS,MICAL2,SEC24B,DEAF1,KDM5B,PDCD10,ASTN2,ZFPM2,DLL1,SMURF1,IRX1,IRX2,HES5
15	Member	GO Biological Processes	GO:0035148	tube formation	-4.51365	-2.54072	11/148	5566,5979,6201,7040,7422,7798,10427,10522,79192,153572,388585	PRKACA,RET,RPS7,TGFB1,VEGFA,LUZP1,SEC24B,DEAF1,IRX1,IRX2,HES5
15	Member	GO Biological Processes	GO:0001838	embryonic epithelial tube formation	-4.45676	-2.49814	10/124	5566,5979,6201,7040,7798,10427,10522,79192,153572,388585	PRKACA,RET,RPS7,TGFB1,LUZP1,SEC24B,DEAF1,IRX1,IRX2,HES5
15	Member	GO Biological Processes	GO:0072175	epithelial tube formation	-4.22479	-2.32687	10/132	5566,5979,6201,7040,7798,10427,10522,79192,153572,388585	PRKACA,RET,RPS7,TGFB1,LUZP1,SEC24B,DEAF1,IRX1,IRX2,HES5
15	Member	GO Biological Processes	GO:0060562	epithelial tube morphogenesis	-4.09629	-2.23458	16/322	4776,5566,5979,6201,7040,7422,7798,8195,9645,10427,10522,10765,28514,79192,153572,388585	NFATC4,PRKACA,RET,RPS7,TGFB1,VEGFA,LUZP1,MKKS,MICAL2,SEC24B,DEAF1,KDM5B,DLL1,IRX1,IRX2,HES5
15	Member	GO Biological Processes	GO:0016331	morphogenesis of embryonic epithelium	-3.76243	-1.97991	10/150	5566,5979,6201,7040,7798,10427,10522,79192,153572,388585	PRKACA,RET,RPS7,TGFB1,LUZP1,SEC24B,DEAF1,IRX1,IRX2,HES5
15	Member	GO Biological Processes	GO:0002009	morphogenesis of an epithelium	-3.663	-1.9085	21/540	4300,4776,5566,5911,5979,6201,7040,7422,7798,8195,9645,10427,10522,10765,11235,23245,28514,57154,79192,153572,388585	MLLT3,NFATC4,PRKACA,RAP2A,RET,RPS7,TGFB1,VEGFA,LUZP1,MKKS,MICAL2,SEC24B,DEAF1,KDM5B,PDCD10,ASTN2,DLL1,SMURF1,IRX1,IRX2,HES5
15	Member	GO Biological Processes	GO:0043009	chordate embryonic development	-3.18356	-1.56627	22/629	1301,3479,3633,3670,5566,5745,6201,6297,6949,7040,7422,7703,7798,9644,10159,10427,10454,10522,23414,28514,55959,388585	COL11A1,IGF1,INPP5B,ISL1,PRKACA,PTH1R,RPS7,SALL2,TCOF1,TGFB1,VEGFA,PCGF2,LUZP1,SH3PXD2A,ATP6AP2,SEC24B,TAB1,DEAF1,ZFPM2,DLL1,SULF2,HES5
15	Member	GO Biological Processes	GO:0009792	embryo development ending in birth or egg hatching	-3.03291	-1.4605	22/646	1301,3479,3633,3670,5566,5745,6201,6297,6949,7040,7422,7703,7798,9644,10159,10427,10454,10522,23414,28514,55959,388585	COL11A1,IGF1,INPP5B,ISL1,PRKACA,PTH1R,RPS7,SALL2,TCOF1,TGFB1,VEGFA,PCGF2,LUZP1,SH3PXD2A,ATP6AP2,SEC24B,TAB1,DEAF1,ZFPM2,DLL1,SULF2,HES5
15	Member	GO Biological Processes	GO:0021915	neural tube development	-2.91071	-1.37351	9/160	5566,6201,6297,7040,7798,10159,10427,10522,388585	PRKACA,RPS7,SALL2,TGFB1,LUZP1,ATP6AP2,SEC24B,DEAF1,HES5
15	Member	GO Biological Processes	GO:0048598	embryonic morphogenesis	-2.81751	-1.30259	20/586	1301,3398,4318,5566,5979,6201,7040,7473,7703,7798,8195,9645,10427,10522,11078,28514,79192,125488,153572,388585	COL11A1,ID2,MMP9,PRKACA,RET,RPS7,TGFB1,WNT3,PCGF2,LUZP1,MKKS,MICAL2,SEC24B,DEAF1,TRIOBP,DLL1,IRX1,TTC39C,IRX2,HES5
15	Member	GO Biological Processes	GO:0014020	primary neural tube formation	-2.30357	-0.934776	6/97	5566,6201,7040,7798,10427,10522	PRKACA,RPS7,TGFB1,LUZP1,SEC24B,DEAF1
15	Member	GO Biological Processes	GO:0001841	neural tube formation	-2.13823	-0.803432	6/105	5566,6201,7040,7798,10427,10522	PRKACA,RPS7,TGFB1,LUZP1,SEC24B,DEAF1
16	Summary	GO Biological Processes	GO:0097190	apoptotic signaling pathway	-5.66678	-3.40299	27/602	292,309,1869,2023,2081,3479,3708,4000,4318,4335,4776,5414,5457,5458,5580,5601,5979,6201,7040,7703,9026,10105,10625,11235,25946,85508,151126,2597,3399,4137,4914,6548,9759,10439,23365,1981	SLC25A5,ANXA6,E2F1,ENO1,ERN1,IGF1,ITPR1,LMNA,MMP9,MNT,NFATC4,SEPTIN4,POU4F1,POU4F2,PRKCD,MAPK9,RET,RPS7,TGFB1,PCGF2,HIP1R,PPIF,IVNS1ABP,PDCD10,ZNF385A,SCRT2,ZNF385B,GAPDH,ID3,MAPT,NTRK1,SLC9A1,HDAC4,OLFM1,ARHGEF12,EIF4G1
16	Member	GO Biological Processes	GO:0097190	apoptotic signaling pathway	-5.66678	-3.40299	27/602	292,309,1869,2023,2081,3479,3708,4000,4318,4335,4776,5414,5457,5458,5580,5601,5979,6201,7040,7703,9026,10105,10625,11235,25946,85508,151126	SLC25A5,ANXA6,E2F1,ENO1,ERN1,IGF1,ITPR1,LMNA,MMP9,MNT,NFATC4,SEPTIN4,POU4F1,POU4F2,PRKCD,MAPK9,RET,RPS7,TGFB1,PCGF2,HIP1R,PPIF,IVNS1ABP,PDCD10,ZNF385A,SCRT2,ZNF385B
16	Member	GO Biological Processes	GO:0097193	intrinsic apoptotic signaling pathway	-4.65735	-2.65297	16/289	1869,2023,2081,3708,4318,4776,5414,5457,5458,5580,6201,10105,10625,11235,25946,151126	E2F1,ENO1,ERN1,ITPR1,MMP9,NFATC4,SEPTIN4,POU4F1,POU4F2,PRKCD,RPS7,PPIF,IVNS1ABP,PDCD10,ZNF385A,ZNF385B
16	Member	GO Biological Processes	GO:2001233	regulation of apoptotic signaling pathway	-4.40071	-2.45866	19/406	292,1869,2023,3479,4000,4318,4335,4776,5414,5580,5601,5979,6201,7703,9026,10105,10625,25946,85508	SLC25A5,E2F1,ENO1,IGF1,LMNA,MMP9,MNT,NFATC4,SEPTIN4,PRKCD,MAPK9,RET,RPS7,PCGF2,HIP1R,PPIF,IVNS1ABP,ZNF385A,SCRT2
16	Member	GO Biological Processes	GO:2001235	positive regulation of apoptotic signaling pathway	-3.15181	-1.54323	10/179	1869,4318,4776,5414,5580,5601,5979,6201,9026,10105	E2F1,MMP9,NFATC4,SEPTIN4,PRKCD,MAPK9,RET,RPS7,HIP1R,PPIF
16	Member	GO Biological Processes	GO:2001234	negative regulation of apoptotic signaling pathway	-2.85716	-1.33346	11/230	292,2023,3479,4000,4318,4335,7703,10105,10625,25946,85508	SLC25A5,ENO1,IGF1,LMNA,MMP9,MNT,PCGF2,PPIF,IVNS1ABP,ZNF385A,SCRT2
16	Member	GO Biological Processes	GO:0043068	positive regulation of programmed cell death	-2.41646	-1.01682	21/680	1869,2597,3399,4137,4318,4776,4914,5414,5457,5458,5580,5601,5979,6201,6548,7040,9026,9759,10105,10439,23365	E2F1,GAPDH,ID3,MAPT,MMP9,NFATC4,NTRK1,SEPTIN4,POU4F1,POU4F2,PRKCD,MAPK9,RET,RPS7,SLC9A1,TGFB1,HIP1R,HDAC4,PPIF,OLFM1,ARHGEF12
16	Member	GO Biological Processes	GO:0010942	positive regulation of cell death	-2.38159	-0.993127	22/730	1869,1981,2597,3399,4137,4318,4776,4914,5414,5457,5458,5580,5601,5979,6201,6548,7040,9026,9759,10105,10439,23365	E2F1,EIF4G1,GAPDH,ID3,MAPT,MMP9,NFATC4,NTRK1,SEPTIN4,POU4F1,POU4F2,PRKCD,MAPK9,RET,RPS7,SLC9A1,TGFB1,HIP1R,HDAC4,PPIF,OLFM1,ARHGEF12
16	Member	GO Biological Processes	GO:0043065	positive regulation of apoptotic process	-2.15506	-0.817613	20/672	1869,2597,3399,4137,4318,4776,5414,5457,5458,5580,5601,5979,6201,6548,7040,9026,9759,10105,10439,23365	E2F1,GAPDH,ID3,MAPT,MMP9,NFATC4,SEPTIN4,POU4F1,POU4F2,PRKCD,MAPK9,RET,RPS7,SLC9A1,TGFB1,HIP1R,HDAC4,PPIF,OLFM1,ARHGEF12
17	Summary	GO Biological Processes	GO:0007005	mitochondrion organization	-5.65737	-3.40299	25/531	291,292,498,506,539,1869,1981,2101,3479,4000,4137,4318,4728,5414,6548,6721,7416,9026,10105,10452,10939,54832,55187,55967,57154,3670,4131,5601,6249,7040,7405,7422,8976,10602,10801,23236,25970,51043,1537	SLC25A4,SLC25A5,ATP5F1A,ATP5F1B,ATP5PO,E2F1,EIF4G1,ESRRA,IGF1,LMNA,MAPT,MMP9,NDUFS8,SEPTIN4,SLC9A1,SREBF2,VDAC1,HIP1R,PPIF,TOMM40,AFG3L2,VPS13C,VPS13D,NDUFA12,SMURF1,ISL1,MAP1B,MAPK9,CLIP1,TGFB1,UVRAG,VEGFA,WASL,CDC42EP3,SEPTIN9,PLCB1,SH2B1,ZBTB7B,CYC1
17	Member	GO Biological Processes	GO:0007005	mitochondrion organization	-5.65737	-3.40299	25/531	291,292,498,506,539,1869,1981,2101,3479,4000,4137,4318,4728,5414,6548,6721,7416,9026,10105,10452,10939,54832,55187,55967,57154	SLC25A4,SLC25A5,ATP5F1A,ATP5F1B,ATP5PO,E2F1,EIF4G1,ESRRA,IGF1,LMNA,MAPT,MMP9,NDUFS8,SEPTIN4,SLC9A1,SREBF2,VDAC1,HIP1R,PPIF,TOMM40,AFG3L2,VPS13C,VPS13D,NDUFA12,SMURF1
17	Member	GO Biological Processes	GO:0010821	regulation of mitochondrion organization	-5.04163	-2.93154	13/182	292,1869,3479,4000,4137,4318,6721,7416,9026,10105,54832,55187,57154	SLC25A5,E2F1,IGF1,LMNA,MAPT,MMP9,SREBF2,VDAC1,HIP1R,PPIF,VPS13C,VPS13D,SMURF1
17	Member	GO Biological Processes	GO:0010638	positive regulation of organelle organization	-4.03338	-2.18122	24/624	1869,3479,3670,4000,4131,4137,4318,5601,6249,6721,7040,7405,7422,8976,9026,10105,10602,10801,23236,25970,51043,54832,55187,57154	E2F1,IGF1,ISL1,LMNA,MAP1B,MAPT,MMP9,MAPK9,CLIP1,SREBF2,TGFB1,UVRAG,VEGFA,WASL,HIP1R,PPIF,CDC42EP3,SEPTIN9,PLCB1,SH2B1,ZBTB7B,VPS13C,VPS13D,SMURF1
17	Member	GO Biological Processes	GO:0007006	mitochondrial membrane organization	-3.46466	-1.76505	9/134	292,498,506,539,1869,6548,9026,10105,10939	SLC25A5,ATP5F1A,ATP5F1B,ATP5PO,E2F1,SLC9A1,HIP1R,PPIF,AFG3L2
17	Member	GO Biological Processes	GO:0010822	positive regulation of mitochondrion organization	-3.19007	-1.56647	8/117	1869,4318,6721,9026,10105,54832,55187,57154	E2F1,MMP9,SREBF2,HIP1R,PPIF,VPS13C,VPS13D,SMURF1
17	Member	GO Biological Processes	GO:0008637	apoptotic mitochondrial changes	-3.02441	-1.45496	8/124	291,292,1869,3479,4000,4318,9026,10105	SLC25A4,SLC25A5,E2F1,IGF1,LMNA,MMP9,HIP1R,PPIF
17	Member	GO Biological Processes	GO:0006839	mitochondrial transport	-2.99235	-1.43359	12/256	292,498,506,539,1537,1869,6548,6721,9026,10105,10452,10939	SLC25A5,ATP5F1A,ATP5F1B,ATP5PO,CYC1,E2F1,SLC9A1,SREBF2,HIP1R,PPIF,TOMM40,AFG3L2
17	Member	GO Biological Processes	GO:0010823	negative regulation of mitochondrion organization	-2.71222	-1.22417	5/55	292,3479,4000,4137,10105	SLC25A5,IGF1,LMNA,MAPT,PPIF
17	Member	GO Biological Processes	GO:0090201	negative regulation of release of cytochrome c from mitochondria	-2.47318	-1.06138	3/19	3479,4000,10105	IGF1,LMNA,PPIF
17	Member	GO Biological Processes	GO:0035794	positive regulation of mitochondrial membrane permeability	-2.42276	-1.02112	5/64	292,1869,6548,9026,10105	SLC25A5,E2F1,SLC9A1,HIP1R,PPIF
17	Member	GO Biological Processes	GO:1905710	positive regulation of membrane permeability	-2.36517	-0.984423	5/66	292,1869,6548,9026,10105	SLC25A5,E2F1,SLC9A1,HIP1R,PPIF
17	Member	GO Biological Processes	GO:0090199	regulation of release of cytochrome c from mitochondria	-2.12452	-0.795429	4/48	3479,4000,4318,10105	IGF1,LMNA,MMP9,PPIF
17	Member	GO Biological Processes	GO:0046902	regulation of mitochondrial membrane permeability	-2.10652	-0.78305	5/76	292,1869,6548,9026,10105	SLC25A5,E2F1,SLC9A1,HIP1R,PPIF
18	Summary	GO Biological Processes	GO:0007169	transmembrane receptor protein tyrosine kinase signaling pathway	-5.56093	-3.32931	30/722	285,1759,1943,2046,2257,3084,3479,4318,4776,4914,5148,5580,5979,6653,7040,7422,8976,9026,9261,9655,11156,23236,25970,27246,28514,51043,55959,66000,114882,200958,2081,8844,10454,11235,28951,152110,114,4137,5566,5577,8106,8525,84254,285489,1981,5144,5601,6446,9201,22983,27124,7405,10983,55450,5911,7049,10159,27330,81606,3670,5756,7294,8459,388585	ANGPT2,DNM1,EFNA2,EPHA8,FGF12,NRG1,IGF1,MMP9,NFATC4,NTRK1,PDE6G,PRKCD,RET,SORL1,TGFB1,VEGFA,WASL,HIP1R,MAPKAPK2,SOCS5,PTP4A3,PLCB1,SH2B1,RNF115,DLL1,ZBTB7B,SULF2,TMEM108,OSBPL8,MUC20,ERN1,KSR1,TAB1,PDCD10,TRIB2,NEK10,ADCY8,MAPT,PRKACA,PRKAR2B,PABPN1,DGKZ,CAMKK1,DOK7,EIF4G1,PDE4D,MAPK9,SGK1,DCLK1,MAST1,INPP5J,UVRAG,CCNI,CAMK2N1,RAP2A,TGFBR3,ATP6AP2,RPS6KA6,LBH,ISL1,TWF1,TXK,TPST2,HES5
18	Member	GO Biological Processes	GO:0007169	transmembrane receptor protein tyrosine kinase signaling pathway	-5.56093	-3.32931	30/722	285,1759,1943,2046,2257,3084,3479,4318,4776,4914,5148,5580,5979,6653,7040,7422,8976,9026,9261,9655,11156,23236,25970,27246,28514,51043,55959,66000,114882,200958	ANGPT2,DNM1,EFNA2,EPHA8,FGF12,NRG1,IGF1,MMP9,NFATC4,NTRK1,PDE6G,PRKCD,RET,SORL1,TGFB1,VEGFA,WASL,HIP1R,MAPKAPK2,SOCS5,PTP4A3,PLCB1,SH2B1,RNF115,DLL1,ZBTB7B,SULF2,TMEM108,OSBPL8,MUC20
18	Member	GO Biological Processes	GO:0043405	regulation of MAP kinase activity	-4.33415	-2.41692	17/341	2081,3084,3479,4914,5148,5580,5979,6653,7040,7422,8844,9261,10454,11235,28951,152110,200958	ERN1,NRG1,IGF1,NTRK1,PDE6G,PRKCD,RET,SORL1,TGFB1,VEGFA,KSR1,MAPKAPK2,TAB1,PDCD10,TRIB2,NEK10,MUC20
18	Member	GO Biological Processes	GO:0051347	positive regulation of transferase activity	-4.16787	-2.28664	25/651	114,2046,2081,3084,3479,4137,4914,5148,5566,5577,5580,5979,6653,7040,7422,8106,8525,9261,10454,11235,84254,114882,152110,200958,285489	ADCY8,EPHA8,ERN1,NRG1,IGF1,MAPT,NTRK1,PDE6G,PRKACA,PRKAR2B,PRKCD,RET,SORL1,TGFB1,VEGFA,PABPN1,DGKZ,MAPKAPK2,TAB1,PDCD10,CAMKK1,OSBPL8,NEK10,MUC20,DOK7
18	Member	GO Biological Processes	GO:0033674	positive regulation of kinase activity	-4.14055	-2.26917	23/575	114,2046,2081,3084,3479,4137,4914,5148,5566,5577,5580,5979,7040,7422,8525,9261,10454,11235,84254,114882,152110,200958,285489	ADCY8,EPHA8,ERN1,NRG1,IGF1,MAPT,NTRK1,PDE6G,PRKACA,PRKAR2B,PRKCD,RET,TGFB1,VEGFA,DGKZ,MAPKAPK2,TAB1,PDCD10,CAMKK1,OSBPL8,NEK10,MUC20,DOK7
18	Member	GO Biological Processes	GO:0018105	peptidyl-serine phosphorylation	-3.92166	-2.10047	15/299	1981,2081,5144,5566,5580,5601,5979,6446,7040,7422,9201,9261,11235,22983,27124	EIF4G1,ERN1,PDE4D,PRKACA,PRKCD,MAPK9,RET,SGK1,TGFB1,VEGFA,DCLK1,MAPKAPK2,PDCD10,MAST1,INPP5J
18	Member	GO Biological Processes	GO:0018209	peptidyl-serine modification	-3.57294	-1.84515	15/322	1981,2081,5144,5566,5580,5601,5979,6446,7040,7422,9201,9261,11235,22983,27124	EIF4G1,ERN1,PDE4D,PRKACA,PRKCD,MAPK9,RET,SGK1,TGFB1,VEGFA,DCLK1,MAPKAPK2,PDCD10,MAST1,INPP5J
18	Member	GO Biological Processes	GO:0045859	regulation of protein kinase activity	-3.5719	-1.84515	27/796	114,2081,3084,3479,4914,5148,5566,5577,5580,5979,6653,7040,7405,7422,8844,9261,9655,10454,10983,11235,28951,55450,84254,114882,152110,200958,285489	ADCY8,ERN1,NRG1,IGF1,NTRK1,PDE6G,PRKACA,PRKAR2B,PRKCD,RET,SORL1,TGFB1,UVRAG,VEGFA,KSR1,MAPKAPK2,SOCS5,TAB1,CCNI,PDCD10,TRIB2,CAMK2N1,CAMKK1,OSBPL8,NEK10,MUC20,DOK7
18	Member	GO Biological Processes	GO:0071900	regulation of protein serine/threonine kinase activity	-3.4644	-1.76505	20/519	2081,3084,3479,4914,5148,5577,5580,5979,6653,7040,7405,7422,8844,9261,10454,10983,11235,28951,152110,200958	ERN1,NRG1,IGF1,NTRK1,PDE6G,PRKAR2B,PRKCD,RET,SORL1,TGFB1,UVRAG,VEGFA,KSR1,MAPKAPK2,TAB1,CCNI,PDCD10,TRIB2,NEK10,MUC20
18	Member	GO Biological Processes	GO:0043406	positive regulation of MAP kinase activity	-3.46024	-1.76464	13/260	2081,3084,3479,4914,5148,5979,7040,7422,9261,10454,11235,152110,200958	ERN1,NRG1,IGF1,NTRK1,PDE6G,RET,TGFB1,VEGFA,MAPKAPK2,TAB1,PDCD10,NEK10,MUC20
18	Member	GO Biological Processes	GO:0032147	activation of protein kinase activity	-3.41871	-1.72726	15/333	114,2081,3084,3479,4914,5148,5566,5577,5580,5979,7422,9261,10454,114882,200958	ADCY8,ERN1,NRG1,IGF1,NTRK1,PDE6G,PRKACA,PRKAR2B,PRKCD,RET,VEGFA,MAPKAPK2,TAB1,OSBPL8,MUC20
18	Member	GO Biological Processes	GO:0045860	positive regulation of protein kinase activity	-3.30788	-1.65029	20/534	114,2081,3084,3479,4914,5148,5566,5577,5580,5979,7040,7422,9261,10454,11235,84254,114882,152110,200958,285489	ADCY8,ERN1,NRG1,IGF1,NTRK1,PDE6G,PRKACA,PRKAR2B,PRKCD,RET,TGFB1,VEGFA,MAPKAPK2,TAB1,PDCD10,CAMKK1,OSBPL8,NEK10,MUC20,DOK7
18	Member	GO Biological Processes	GO:0043408	regulation of MAPK cascade	-3.04375	-1.46935	25/774	2046,2081,3084,3479,4914,5148,5580,5911,5979,6653,7040,7049,7422,8844,9261,10159,10454,11235,23236,27330,28951,55450,81606,152110,200958	EPHA8,ERN1,NRG1,IGF1,NTRK1,PDE6G,PRKCD,RAP2A,RET,SORL1,TGFB1,TGFBR3,VEGFA,KSR1,MAPKAPK2,ATP6AP2,TAB1,PDCD10,PLCB1,RPS6KA6,TRIB2,CAMK2N1,LBH,NEK10,MUC20
18	Member	GO Biological Processes	GO:0018212	peptidyl-tyrosine modification	-2.98656	-1.42973	15/367	2046,3084,3479,3670,4914,5580,5756,5979,7040,7294,7422,8459,9655,285489,388585	EPHA8,NRG1,IGF1,ISL1,NTRK1,PRKCD,TWF1,RET,TGFB1,TXK,VEGFA,TPST2,SOCS5,DOK7,HES5
18	Member	GO Biological Processes	GO:0018108	peptidyl-tyrosine phosphorylation	-2.58167	-1.13121	14/364	2046,3084,3479,3670,4914,5580,5756,5979,7040,7294,7422,9655,285489,388585	EPHA8,NRG1,IGF1,ISL1,NTRK1,PRKCD,TWF1,RET,TGFB1,TXK,VEGFA,SOCS5,DOK7,HES5
18	Member	GO Biological Processes	GO:0000187	activation of MAPK activity	-2.46704	-1.05639	8/152	2081,3084,3479,5148,5979,9261,10454,200958	ERN1,NRG1,IGF1,PDE6G,RET,MAPKAPK2,TAB1,MUC20
18	Member	GO Biological Processes	GO:0071902	positive regulation of protein serine/threonine kinase activity	-2.45685	-1.04778	13/336	2081,3084,3479,4914,5148,5979,7040,7422,9261,10454,11235,152110,200958	ERN1,NRG1,IGF1,NTRK1,PDE6G,RET,TGFB1,VEGFA,MAPKAPK2,TAB1,PDCD10,NEK10,MUC20
18	Member	GO Biological Processes	GO:0033135	regulation of peptidyl-serine phosphorylation	-2.11876	-0.791321	7/139	1981,5144,5979,7040,7422,11235,27124	EIF4G1,PDE4D,RET,TGFB1,VEGFA,PDCD10,INPP5J
19	Summary	GO Biological Processes	GO:0071248	cellular response to metal ion	-5.54206	-3.32381	14/190	114,1740,2741,3398,4318,4776,4779,5536,5601,6331,9066,10105,91683,127833,311,2805,3746,4137,4131,4914,5580,7703,11235,3399,6548,1644,5142,5911,7040,23236,114907,133522,488,84181	ADCY8,DLG2,GLRA1,ID2,MMP9,NFATC4,NFE2L1,PPP5C,MAPK9,SCN5A,SYT7,PPIF,SYT12,SYT2,ANXA11,GOT1,KCNC1,MAPT,MAP1B,NTRK1,PRKCD,PCGF2,PDCD10,ID3,SLC9A1,DDC,PDE4B,RAP2A,TGFB1,PLCB1,FBXO32,PPARGC1B,ATP2A2,CHD6
19	Member	GO Biological Processes	GO:0071248	cellular response to metal ion	-5.54206	-3.32381	14/190	114,1740,2741,3398,4318,4776,4779,5536,5601,6331,9066,10105,91683,127833	ADCY8,DLG2,GLRA1,ID2,MMP9,NFATC4,NFE2L1,PPP5C,MAPK9,SCN5A,SYT7,PPIF,SYT12,SYT2
19	Member	GO Biological Processes	GO:0071241	cellular response to inorganic substance	-4.87794	-2.80706	14/217	114,1740,2741,3398,4318,4776,4779,5536,5601,6331,9066,10105,91683,127833	ADCY8,DLG2,GLRA1,ID2,MMP9,NFATC4,NFE2L1,PPP5C,MAPK9,SCN5A,SYT7,PPIF,SYT12,SYT2
19	Member	GO Biological Processes	GO:0010038	response to metal ion	-4.50895	-2.54057	18/364	114,311,1740,2741,2805,3398,3746,4137,4318,4776,4779,5536,5601,6331,9066,10105,91683,127833	ADCY8,ANXA11,DLG2,GLRA1,GOT1,ID2,KCNC1,MAPT,MMP9,NFATC4,NFE2L1,PPP5C,MAPK9,SCN5A,SYT7,PPIF,SYT12,SYT2
19	Member	GO Biological Processes	GO:0010035	response to inorganic substance	-4.29031	-2.37993	23/562	114,311,1740,2741,2805,3398,3746,4131,4137,4318,4776,4779,4914,5536,5580,5601,6331,7703,9066,10105,11235,91683,127833	ADCY8,ANXA11,DLG2,GLRA1,GOT1,ID2,KCNC1,MAP1B,MAPT,MMP9,NFATC4,NFE2L1,NTRK1,PPP5C,PRKCD,MAPK9,SCN5A,PCGF2,SYT7,PPIF,PDCD10,SYT12,SYT2
19	Member	GO Biological Processes	GO:0071236	cellular response to antibiotic	-3.17154	-1.55753	9/147	114,2741,3399,5536,5580,6548,7703,10105,11235	ADCY8,GLRA1,ID3,PPP5C,PRKCD,SLC9A1,PCGF2,PPIF,PDCD10
19	Member	GO Biological Processes	GO:0035690	cellular response to drug	-2.96305	-1.41755	15/369	114,1644,2741,3746,4914,5142,5536,5580,5911,7040,7703,10105,11235,23236,114907	ADCY8,DDC,GLRA1,KCNC1,NTRK1,PDE4B,PPP5C,PRKCD,RAP2A,TGFB1,PCGF2,PPIF,PDCD10,PLCB1,FBXO32
19	Member	GO Biological Processes	GO:0034614	cellular response to reactive oxygen species	-2.76394	-1.26438	9/168	4137,4318,5536,5580,5601,7703,10105,11235,133522	MAPT,MMP9,PPP5C,PRKCD,MAPK9,PCGF2,PPIF,PDCD10,PPARGC1B
19	Member	GO Biological Processes	GO:0034599	cellular response to oxidative stress	-2.37643	-0.989267	12/304	488,4137,4318,4779,5536,5580,5601,7703,10105,11235,84181,133522	ATP2A2,MAPT,MMP9,NFE2L1,PPP5C,PRKCD,MAPK9,PCGF2,PPIF,PDCD10,CHD6,PPARGC1B
20	Summary	GO Biological Processes	GO:0071407	cellular response to organic cyclic compound	-5.50015	-3.29058	25/542	114,476,610,2063,2101,2104,3399,3670,4776,4779,5142,5144,5457,5458,5536,5566,6047,6548,7040,7182,8031,10021,81606,114907,133522,1869,5979,7473,8106,59307,2805,10454	ADCY8,ATP1A1,HCN2,NR2F6,ESRRA,ESRRG,ID3,ISL1,NFATC4,NFE2L1,PDE4B,PDE4D,POU4F1,POU4F2,PPP5C,PRKACA,RNF4,SLC9A1,TGFB1,NR2C2,NCOA4,HCN4,LBH,FBXO32,PPARGC1B,E2F1,RET,WNT3,PABPN1,SIGIRR,GOT1,TAB1
20	Member	GO Biological Processes	GO:0071407	cellular response to organic cyclic compound	-5.50015	-3.29058	25/542	114,476,610,2063,2101,2104,3399,3670,4776,4779,5142,5144,5457,5458,5536,5566,6047,6548,7040,7182,8031,10021,81606,114907,133522	ADCY8,ATP1A1,HCN2,NR2F6,ESRRA,ESRRG,ID3,ISL1,NFATC4,NFE2L1,PDE4B,PDE4D,POU4F1,POU4F2,PPP5C,PRKACA,RNF4,SLC9A1,TGFB1,NR2C2,NCOA4,HCN4,LBH,FBXO32,PPARGC1B
20	Member	GO Biological Processes	GO:0071396	cellular response to lipid	-5.08376	-2.96678	26/610	114,476,1869,2063,2101,2104,3399,3670,4776,4779,5142,5144,5457,5458,5536,5979,6047,7040,7182,7473,8031,8106,59307,81606,114907,133522	ADCY8,ATP1A1,E2F1,NR2F6,ESRRA,ESRRG,ID3,ISL1,NFATC4,NFE2L1,PDE4B,PDE4D,POU4F1,POU4F2,PPP5C,RET,RNF4,TGFB1,NR2C2,WNT3,NCOA4,PABPN1,SIGIRR,LBH,FBXO32,PPARGC1B
20	Member	GO Biological Processes	GO:0071383	cellular response to steroid hormone stimulus	-4.20065	-2.31104	14/250	476,2063,2101,2104,3670,5458,5536,6047,7040,7182,8031,81606,114907,133522	ATP1A1,NR2F6,ESRRA,ESRRG,ISL1,POU4F2,PPP5C,RNF4,TGFB1,NR2C2,NCOA4,LBH,FBXO32,PPARGC1B
20	Member	GO Biological Processes	GO:0043401	steroid hormone mediated signaling pathway	-3.66481	-1.90881	11/184	2063,2101,2104,3670,5458,5536,6047,7182,8031,81606,133522	NR2F6,ESRRA,ESRRG,ISL1,POU4F2,PPP5C,RNF4,NR2C2,NCOA4,LBH,PPARGC1B
20	Member	GO Biological Processes	GO:0009755	hormone-mediated signaling pathway	-2.78304	-1.27519	11/235	2063,2101,2104,3670,5458,5536,6047,7182,8031,81606,133522	NR2F6,ESRRA,ESRRG,ISL1,POU4F2,PPP5C,RNF4,NR2C2,NCOA4,LBH,PPARGC1B
20	Member	GO Biological Processes	GO:0048545	response to steroid hormone	-2.78188	-1.27519	15/385	476,2063,2101,2104,2805,3670,5458,5536,6047,7040,7182,8031,81606,114907,133522	ATP1A1,NR2F6,ESRRA,ESRRG,GOT1,ISL1,POU4F2,PPP5C,RNF4,TGFB1,NR2C2,NCOA4,LBH,FBXO32,PPARGC1B
20	Member	GO Biological Processes	GO:0030518	intracellular steroid hormone receptor signaling pathway	-2.2381	-0.883945	7/132	3670,5458,5536,6047,8031,81606,133522	ISL1,POU4F2,PPP5C,RNF4,NCOA4,LBH,PPARGC1B
20	Member	GO Biological Processes	GO:0030522	intracellular receptor signaling pathway	-2.20646	-0.860041	11/280	2063,2101,2104,3670,5458,5536,6047,8031,10454,81606,133522	NR2F6,ESRRA,ESRRG,ISL1,POU4F2,PPP5C,RNF4,NCOA4,TAB1,LBH,PPARGC1B

## Sheet: AC
Supplementary Data 6: -log(p values) of GO terms specific to a AC.
GroupID	Type	Category	Term	Description	LogP	Log(q-value)	InTerm_InList	Genes	Symbols
1	Summary	GO Biological Processes	GO:0000904	cell morphogenesis involved in differentiation	-6.52903	-2.31514	28/745	104,322,367,655,2674,2675,4241,4628,4744,4884,4929,5080,5293,5295,5629,6324,9201,9423,11061,22798,23327,51062,55679,56956,65249,79778,80781,375790,3071,5819,8522,127833,22876,1845,1901,3084,3491,5156,5159,5355,6850	ADARB1,APBB1,AR,BMP7,GFRA1,GFRA2,MELTF,MYH10,NEFH,NPTX1,NR4A2,PAX6,PIK3CD,PIK3R1,PROX1,SCN1B,DCLK1,NTN1,CNMD,LAMB4,NEDD4L,ATL1,LIMS2,LHX9,ZSWIM4,MICALL2,COL18A1,AGRN,NCKAP1L,NECTIN2,GAS7,SYT2,INPP5F,DUSP3,S1PR1,NRG1,CCN1,PDGFRA,PDGFRB,PLP2,SYK
1	Member	GO Biological Processes	GO:0000904	cell morphogenesis involved in differentiation	-6.52903	-2.31514	28/745	104,322,367,655,2674,2675,4241,4628,4744,4884,4929,5080,5293,5295,5629,6324,9201,9423,11061,22798,23327,51062,55679,56956,65249,79778,80781,375790	ADARB1,APBB1,AR,BMP7,GFRA1,GFRA2,MELTF,MYH10,NEFH,NPTX1,NR4A2,PAX6,PIK3CD,PIK3R1,PROX1,SCN1B,DCLK1,NTN1,CNMD,LAMB4,NEDD4L,ATL1,LIMS2,LHX9,ZSWIM4,MICALL2,COL18A1,AGRN
1	Member	GO Biological Processes	GO:0032990	cell part morphogenesis	-5.15044	-2.01573	24/685	104,322,655,2674,2675,3071,4628,4744,4884,4929,5080,5293,5295,5819,6324,8522,9201,9423,23327,51062,56956,65249,127833,375790	ADARB1,APBB1,BMP7,GFRA1,GFRA2,NCKAP1L,MYH10,NEFH,NPTX1,NR4A2,PAX6,PIK3CD,PIK3R1,NECTIN2,SCN1B,GAS7,DCLK1,NTN1,NEDD4L,ATL1,LHX9,ZSWIM4,SYT2,AGRN
1	Member	GO Biological Processes	GO:0007409	axonogenesis	-5.06257	-2.01383	19/468	104,322,655,2674,2675,4628,4744,4884,4929,5080,5293,5295,6324,9201,9423,51062,56956,65249,375790	ADARB1,APBB1,BMP7,GFRA1,GFRA2,MYH10,NEFH,NPTX1,NR4A2,PAX6,PIK3CD,PIK3R1,SCN1B,DCLK1,NTN1,ATL1,LHX9,ZSWIM4,AGRN
1	Member	GO Biological Processes	GO:0048812	neuron projection morphogenesis	-5.04777	-2.01383	23/648	104,322,655,2674,2675,3071,4628,4744,4884,4929,5080,5293,5295,6324,8522,9201,9423,23327,51062,56956,65249,127833,375790	ADARB1,APBB1,BMP7,GFRA1,GFRA2,NCKAP1L,MYH10,NEFH,NPTX1,NR4A2,PAX6,PIK3CD,PIK3R1,SCN1B,GAS7,DCLK1,NTN1,NEDD4L,ATL1,LHX9,ZSWIM4,SYT2,AGRN
1	Member	GO Biological Processes	GO:0061564	axon development	-5.02906	-2.01383	20/514	104,322,655,2674,2675,4628,4744,4884,4929,5080,5293,5295,6324,9201,9423,22876,51062,56956,65249,375790	ADARB1,APBB1,BMP7,GFRA1,GFRA2,MYH10,NEFH,NPTX1,NR4A2,PAX6,PIK3CD,PIK3R1,SCN1B,DCLK1,NTN1,INPP5F,ATL1,LHX9,ZSWIM4,AGRN
1	Member	GO Biological Processes	GO:0120039	plasma membrane bounded cell projection morphogenesis	-4.89935	-1.92	23/662	104,322,655,2674,2675,3071,4628,4744,4884,4929,5080,5293,5295,6324,8522,9201,9423,23327,51062,56956,65249,127833,375790	ADARB1,APBB1,BMP7,GFRA1,GFRA2,NCKAP1L,MYH10,NEFH,NPTX1,NR4A2,PAX6,PIK3CD,PIK3R1,SCN1B,GAS7,DCLK1,NTN1,NEDD4L,ATL1,LHX9,ZSWIM4,SYT2,AGRN
1	Member	GO Biological Processes	GO:0048858	cell projection morphogenesis	-4.8578	-1.92	23/666	104,322,655,2674,2675,3071,4628,4744,4884,4929,5080,5293,5295,6324,8522,9201,9423,23327,51062,56956,65249,127833,375790	ADARB1,APBB1,BMP7,GFRA1,GFRA2,NCKAP1L,MYH10,NEFH,NPTX1,NR4A2,PAX6,PIK3CD,PIK3R1,SCN1B,GAS7,DCLK1,NTN1,NEDD4L,ATL1,LHX9,ZSWIM4,SYT2,AGRN
1	Member	GO Biological Processes	GO:0048667	cell morphogenesis involved in neuron differentiation	-4.25396	-1.55858	20/583	104,322,655,2674,2675,4628,4744,4884,4929,5080,5293,5295,6324,9201,9423,23327,51062,56956,65249,375790	ADARB1,APBB1,BMP7,GFRA1,GFRA2,MYH10,NEFH,NPTX1,NR4A2,PAX6,PIK3CD,PIK3R1,SCN1B,DCLK1,NTN1,NEDD4L,ATL1,LHX9,ZSWIM4,AGRN
1	Member	GO Biological Processes	GO:0006935	chemotaxis	-4.11645	-1.4922	21/645	655,1845,1901,2674,2675,3071,3084,3491,4628,5080,5156,5159,5293,5295,5355,6324,6850,9423,56956,65249,375790	BMP7,DUSP3,S1PR1,GFRA1,GFRA2,NCKAP1L,NRG1,CCN1,MYH10,PAX6,PDGFRA,PDGFRB,PIK3CD,PIK3R1,PLP2,SCN1B,SYK,NTN1,LHX9,ZSWIM4,AGRN
1	Member	GO Biological Processes	GO:0042330	taxis	-4.09758	-1.4922	21/647	655,1845,1901,2674,2675,3071,3084,3491,4628,5080,5156,5159,5293,5295,5355,6324,6850,9423,56956,65249,375790	BMP7,DUSP3,S1PR1,GFRA1,GFRA2,NCKAP1L,NRG1,CCN1,MYH10,PAX6,PDGFRA,PDGFRB,PIK3CD,PIK3R1,PLP2,SCN1B,SYK,NTN1,LHX9,ZSWIM4,AGRN
1	Member	GO Biological Processes	GO:0007411	axon guidance	-3.67123	-1.29405	12/276	655,2674,2675,4628,5080,5293,5295,6324,9423,56956,65249,375790	BMP7,GFRA1,GFRA2,MYH10,PAX6,PIK3CD,PIK3R1,SCN1B,NTN1,LHX9,ZSWIM4,AGRN
1	Member	GO Biological Processes	GO:0097485	neuron projection guidance	-3.65681	-1.28802	12/277	655,2674,2675,4628,5080,5293,5295,6324,9423,56956,65249,375790	BMP7,GFRA1,GFRA2,MYH10,PAX6,PIK3CD,PIK3R1,SCN1B,NTN1,LHX9,ZSWIM4,AGRN
2	Summary	GO Biological Processes	GO:0030029	actin filament-based process	-5.84482	-2.062	27/760	389,1901,3071,4628,4643,5156,5159,5295,5629,5921,6324,6385,8522,9118,9181,10395,10603,11346,23327,27289,57591,58529,79778,83543,84033,116985,128272,1778,4281,4744,57606,84695,5314,22809,29899,1612,2665,3491,5998,6850,51306,64115,259173,375790,440503,576,655,54674	RHOC,S1PR1,NCKAP1L,MYH10,MYO1E,PDGFRA,PDGFRB,PIK3R1,PROX1,RASA1,SCN1B,SDC4,GAS7,INA,ARHGEF2,DLC1,SH2B2,SYNPO,NEDD4L,RND1,MRTFA,MYOZ1,MICALL2,AIF1L,OBSCN,ARAP1,ARHGEF19,DYNC1H1,MID1,NEFH,SLAIN2,LOXL3,PKHD1,ATF5,GPSM2,DAPK1,GDI2,CCN1,RGS3,SYK,FAM13B,VSIR,ALS2CL,AGRN,PLIN5,ADGRB2,BMP7,LRRN3
2	Member	GO Biological Processes	GO:0030029	actin filament-based process	-5.84482	-2.062	27/760	389,1901,3071,4628,4643,5156,5159,5295,5629,5921,6324,6385,8522,9118,9181,10395,10603,11346,23327,27289,57591,58529,79778,83543,84033,116985,128272	RHOC,S1PR1,NCKAP1L,MYH10,MYO1E,PDGFRA,PDGFRB,PIK3R1,PROX1,RASA1,SCN1B,SDC4,GAS7,INA,ARHGEF2,DLC1,SH2B2,SYNPO,NEDD4L,RND1,MRTFA,MYOZ1,MICALL2,AIF1L,OBSCN,ARAP1,ARHGEF19
2	Member	GO Biological Processes	GO:0097435	supramolecular fiber organization	-5.77949	-2.062	25/674	389,1778,1901,3071,4281,4628,4744,5156,5159,5295,5629,5921,6385,8522,9181,10395,11346,27289,57606,58529,79778,83543,84033,84695,116985	RHOC,DYNC1H1,S1PR1,NCKAP1L,MID1,MYH10,NEFH,PDGFRA,PDGFRB,PIK3R1,PROX1,RASA1,SDC4,GAS7,ARHGEF2,DLC1,SYNPO,RND1,SLAIN2,MYOZ1,MICALL2,AIF1L,OBSCN,LOXL3,ARAP1
2	Member	GO Biological Processes	GO:0030036	actin cytoskeleton organization	-5.34442	-2.062	24/667	389,1901,3071,4628,5156,5159,5295,5629,5921,6385,8522,9118,9181,10395,10603,11346,27289,57591,58529,79778,83543,84033,116985,128272	RHOC,S1PR1,NCKAP1L,MYH10,PDGFRA,PDGFRB,PIK3R1,PROX1,RASA1,SDC4,GAS7,INA,ARHGEF2,DLC1,SH2B2,SYNPO,RND1,MRTFA,MYOZ1,MICALL2,AIF1L,OBSCN,ARAP1,ARHGEF19
2	Member	GO Biological Processes	GO:0051493	regulation of cytoskeleton organization	-5.32412	-2.062	21/534	389,1778,1901,3071,4281,5156,5159,5295,5314,5629,5921,6385,9181,10395,11346,22809,27289,29899,57606,116985,128272	RHOC,DYNC1H1,S1PR1,NCKAP1L,MID1,PDGFRA,PDGFRB,PIK3R1,PKHD1,PROX1,RASA1,SDC4,ARHGEF2,DLC1,SYNPO,ATF5,RND1,GPSM2,SLAIN2,ARAP1,ARHGEF19
2	Member	GO Biological Processes	GO:0031032	actomyosin structure organization	-5.0236	-2.01383	12/200	389,1901,4628,5156,5159,5295,5629,6385,10395,58529,84033,116985	RHOC,S1PR1,MYH10,PDGFRA,PDGFRB,PIK3R1,PROX1,SDC4,DLC1,MYOZ1,OBSCN,ARAP1
2	Member	GO Biological Processes	GO:0032956	regulation of actin cytoskeleton organization	-3.88757	-1.38968	14/344	389,1901,3071,5156,5159,5295,5629,5921,6385,10395,11346,27289,116985,128272	RHOC,S1PR1,NCKAP1L,PDGFRA,PDGFRB,PIK3R1,PROX1,RASA1,SDC4,DLC1,SYNPO,RND1,ARAP1,ARHGEF19
2	Member	GO Biological Processes	GO:0051017	actin filament bundle assembly	-3.77764	-1.33496	9/156	389,1901,5295,6385,10395,11346,27289,83543,116985	RHOC,S1PR1,PIK3R1,SDC4,DLC1,SYNPO,RND1,AIF1L,ARAP1
2	Member	GO Biological Processes	GO:0007015	actin filament organization	-3.71214	-1.29405	15/402	389,1901,3071,5295,5629,5921,6385,8522,9181,10395,11346,27289,79778,83543,116985	RHOC,S1PR1,NCKAP1L,PIK3R1,PROX1,RASA1,SDC4,GAS7,ARHGEF2,DLC1,SYNPO,RND1,MICALL2,AIF1L,ARAP1
2	Member	GO Biological Processes	GO:0110020	regulation of actomyosin structure organization	-3.69828	-1.29405	7/95	389,1901,5295,5629,6385,10395,116985	RHOC,S1PR1,PIK3R1,PROX1,SDC4,DLC1,ARAP1
2	Member	GO Biological Processes	GO:0061572	actin filament bundle organization	-3.69503	-1.29405	9/160	389,1901,5295,6385,10395,11346,27289,83543,116985	RHOC,S1PR1,PIK3R1,SDC4,DLC1,SYNPO,RND1,AIF1L,ARAP1
2	Member	GO Biological Processes	GO:0032231	regulation of actin filament bundle assembly	-3.64214	-1.27951	7/97	389,1901,5295,6385,10395,11346,116985	RHOC,S1PR1,PIK3R1,SDC4,DLC1,SYNPO,ARAP1
2	Member	GO Biological Processes	GO:0032970	regulation of actin filament-based process	-3.34468	-1.0612	14/389	389,1901,3071,5156,5159,5295,5629,5921,6385,10395,11346,27289,116985,128272	RHOC,S1PR1,NCKAP1L,PDGFRA,PDGFRB,PIK3R1,PROX1,RASA1,SDC4,DLC1,SYNPO,RND1,ARAP1,ARHGEF19
2	Member	GO Biological Processes	GO:1902903	regulation of supramolecular fiber organization	-3.24843	-1.00303	13/352	389,1901,3071,4281,5295,5629,5921,6385,9181,10395,11346,57606,116985	RHOC,S1PR1,NCKAP1L,MID1,PIK3R1,PROX1,RASA1,SDC4,ARHGEF2,DLC1,SYNPO,SLAIN2,ARAP1
2	Member	GO Biological Processes	GO:0051492	regulation of stress fiber assembly	-3.17048	-0.977783	6/84	389,1901,5295,6385,10395,116985	RHOC,S1PR1,PIK3R1,SDC4,DLC1,ARAP1
2	Member	GO Biological Processes	GO:0030038	contractile actin filament bundle assembly	-2.7758	-0.732168	6/100	389,1901,5295,6385,10395,116985	RHOC,S1PR1,PIK3R1,SDC4,DLC1,ARAP1
2	Member	GO Biological Processes	GO:0043149	stress fiber assembly	-2.7758	-0.732168	6/100	389,1901,5295,6385,10395,116985	RHOC,S1PR1,PIK3R1,SDC4,DLC1,ARAP1
2	Member	GO Biological Processes	GO:0051497	negative regulation of stress fiber assembly	-2.38285	-0.505305	3/26	1901,10395,116985	S1PR1,DLC1,ARAP1
2	Member	GO Biological Processes	GO:0051345	positive regulation of hydrolase activity	-2.36149	-0.495902	19/771	389,1612,1901,2665,3071,3491,5156,5159,5921,5998,6850,10395,51306,64115,116985,128272,259173,375790,440503	RHOC,DAPK1,S1PR1,GDI2,NCKAP1L,CCN1,PDGFRA,PDGFRB,RASA1,RGS3,SYK,DLC1,FAM13B,VSIR,ARAP1,ARHGEF19,ALS2CL,AGRN,PLIN5
2	Member	GO Biological Processes	GO:0032232	negative regulation of actin filament bundle assembly	-2.24711	-0.448191	3/29	1901,10395,116985	S1PR1,DLC1,ARAP1
2	Member	GO Biological Processes	GO:0110053	regulation of actin filament organization	-2.21869	-0.428047	9/261	389,1901,3071,5295,5921,6385,10395,11346,116985	RHOC,S1PR1,NCKAP1L,PIK3R1,RASA1,SDC4,DLC1,SYNPO,ARAP1
2	Member	GO Biological Processes	GO:0051495	positive regulation of cytoskeleton organization	-2.09143	-0.36433	8/226	389,1778,3071,5629,6385,11346,29899,57606	RHOC,DYNC1H1,NCKAP1L,PROX1,SDC4,SYNPO,GPSM2,SLAIN2
2	Member	GO Biological Processes	GO:0044089	positive regulation of cellular component biogenesis	-2.04311	-0.344577	14/541	389,576,655,1778,3071,5629,6385,6850,11346,29899,54674,57606,116985,375790	RHOC,ADGRB2,BMP7,DYNC1H1,NCKAP1L,PROX1,SDC4,SYK,SYNPO,GPSM2,LRRN3,SLAIN2,ARAP1,AGRN
3	Summary	GO Biological Processes	GO:0008360	regulation of cell shape	-5.48032	-2.062	11/150	389,2147,4628,5921,6284,7940,8994,10395,27289,54873,116985,4241,9423,23327,55679,65249,127833	RHOC,F2,MYH10,RASA1,S100A13,LST1,LIMD1,DLC1,RND1,PALMD,ARAP1,MELTF,NTN1,NEDD4L,LIMS2,ZSWIM4,SYT2
3	Member	GO Biological Processes	GO:0008360	regulation of cell shape	-5.48032	-2.062	11/150	389,2147,4628,5921,6284,7940,8994,10395,27289,54873,116985	RHOC,F2,MYH10,RASA1,S100A13,LST1,LIMD1,DLC1,RND1,PALMD,ARAP1
3	Member	GO Biological Processes	GO:0022604	regulation of cell morphogenesis	-3.81809	-1.36306	17/484	389,2147,4241,4628,5921,6284,7940,8994,9423,10395,23327,27289,54873,55679,65249,116985,127833	RHOC,F2,MELTF,MYH10,RASA1,S100A13,LST1,LIMD1,NTN1,DLC1,NEDD4L,RND1,PALMD,LIMS2,ZSWIM4,ARAP1,SYT2
4	Summary	GO Biological Processes	GO:0048048	embryonic eye morphogenesis	-5.42237	-2.062	6/34	655,5080,5629,5916,7020,84678,104,367,590,1026,1488,4091,5008,5270,6385,7021,7940,9289,10395,11061,11095,22809,55679,64115,65009,80781,445,3691,4326,4643,5087,5156,5159,5314,7700,64093,79412,4242,4281,5681,5992,8553,10194,1412,4212,4628,9423,54796,3491,79923,389,1901,3084,128272,7067,3276	BMP7,PAX6,PROX1,RARG,TFAP2A,KDM2B,ADARB1,AR,BCHE,CDKN1A,CTBP2,SMAD6,OSM,SERPINE2,SDC4,TFAP2B,LST1,ADGRG1,DLC1,CNMD,ADAMTS8,ATF5,LIMS2,VSIR,NDRG4,COL18A1,ASS1,ITGB4,MMP17,MYO1E,PBX1,PDGFRA,PDGFRB,PKHD1,ZNF141,SMOC1,KREMEN2,MFNG,MID1,PSKH1,RFX4,BHLHE40,TSHZ1,CRYBA2,MEIS2,MYH10,NTN1,BNC2,CCN1,NANOG,RHOC,S1PR1,NRG1,ARHGEF19,THRA,PRMT1
4	Member	GO Biological Processes	GO:0048048	embryonic eye morphogenesis	-5.42237	-2.062	6/34	655,5080,5629,5916,7020,84678	BMP7,PAX6,PROX1,RARG,TFAP2A,KDM2B
4	Member	GO Biological Processes	GO:0008285	negative regulation of cell proliferation	-5.33094	-2.062	26/762	104,367,590,655,1026,1488,4091,5008,5080,5270,5629,5916,6385,7020,7021,7940,9289,10395,11061,11095,22809,55679,64115,65009,80781,84678	ADARB1,AR,BCHE,BMP7,CDKN1A,CTBP2,SMAD6,OSM,PAX6,SERPINE2,PROX1,RARG,SDC4,TFAP2A,TFAP2B,LST1,ADGRG1,DLC1,CNMD,ADAMTS8,ATF5,LIMS2,VSIR,NDRG4,COL18A1,KDM2B
4	Member	GO Biological Processes	GO:0001655	urogenital system development	-5.28105	-2.062	16/331	367,445,655,3691,4091,4326,4643,5087,5156,5159,5314,5629,5916,6385,7020,7021	AR,ASS1,BMP7,ITGB4,SMAD6,MMP17,MYO1E,PBX1,PDGFRA,PDGFRB,PKHD1,PROX1,RARG,SDC4,TFAP2A,TFAP2B
4	Member	GO Biological Processes	GO:0031076	embryonic camera-type eye development	-5.19846	-2.02596	6/37	655,5080,5629,5916,7020,84678	BMP7,PAX6,PROX1,RARG,TFAP2A,KDM2B
4	Member	GO Biological Processes	GO:0048596	embryonic camera-type eye morphogenesis	-4.79108	-1.87822	5/26	655,5080,5629,7020,84678	BMP7,PAX6,PROX1,TFAP2A,KDM2B
4	Member	GO Biological Processes	GO:0072001	renal system development	-4.61966	-1.77478	14/294	445,655,3691,4091,4326,4643,5087,5156,5159,5314,5629,6385,7020,7021	ASS1,BMP7,ITGB4,SMAD6,MMP17,MYO1E,PBX1,PDGFRA,PDGFRB,PKHD1,PROX1,SDC4,TFAP2A,TFAP2B
4	Member	GO Biological Processes	GO:0001822	kidney development	-4.23347	-1.55831	13/279	445,655,4091,4326,4643,5087,5156,5159,5314,5629,6385,7020,7021	ASS1,BMP7,SMAD6,MMP17,MYO1E,PBX1,PDGFRA,PDGFRB,PKHD1,PROX1,SDC4,TFAP2A,TFAP2B
4	Member	GO Biological Processes	GO:0048736	appendage development	-3.33557	-1.0612	9/179	655,3691,5087,5916,7020,7021,7700,64093,79412	BMP7,ITGB4,PBX1,RARG,TFAP2A,TFAP2B,ZNF141,SMOC1,KREMEN2
4	Member	GO Biological Processes	GO:0060173	limb development	-3.33557	-1.0612	9/179	655,3691,5087,5916,7020,7021,7700,64093,79412	BMP7,ITGB4,PBX1,RARG,TFAP2A,TFAP2B,ZNF141,SMOC1,KREMEN2
4	Member	GO Biological Processes	GO:0007389	pattern specification process	-3.23786	-0.997143	15/446	367,655,4091,4242,4281,5080,5087,5681,5916,5992,8553,9289,10194,65009,84678	AR,BMP7,SMAD6,MFNG,MID1,PAX6,PBX1,PSKH1,RARG,RFX4,BHLHE40,ADGRG1,TSHZ1,NDRG4,KDM2B
4	Member	GO Biological Processes	GO:0007423	sensory organ development	-3.1989	-0.982981	17/548	655,1412,4212,4628,5080,5156,5159,5629,5916,6385,7020,7021,9423,10194,54796,64093,84678	BMP7,CRYBA2,MEIS2,MYH10,PAX6,PDGFRA,PDGFRB,PROX1,RARG,SDC4,TFAP2A,TFAP2B,NTN1,TSHZ1,BNC2,SMOC1,KDM2B
4	Member	GO Biological Processes	GO:0001654	eye development	-3.1358	-0.951293	13/362	655,1412,4212,4628,5080,5156,5159,5629,5916,7020,7021,64093,84678	BMP7,CRYBA2,MEIS2,MYH10,PAX6,PDGFRA,PDGFRB,PROX1,RARG,TFAP2A,TFAP2B,SMOC1,KDM2B
4	Member	GO Biological Processes	GO:0150063	visual system development	-3.092	-0.932891	13/366	655,1412,4212,4628,5080,5156,5159,5629,5916,7020,7021,64093,84678	BMP7,CRYBA2,MEIS2,MYH10,PAX6,PDGFRA,PDGFRB,PROX1,RARG,TFAP2A,TFAP2B,SMOC1,KDM2B
4	Member	GO Biological Processes	GO:0022612	gland morphogenesis	-3.0616	-0.915153	7/121	367,655,5080,5629,5916,9423,55679	AR,BMP7,PAX6,PROX1,RARG,NTN1,LIMS2
4	Member	GO Biological Processes	GO:0048880	sensory system development	-3.03822	-0.896215	13/371	655,1412,4212,4628,5080,5156,5159,5629,5916,7020,7021,64093,84678	BMP7,CRYBA2,MEIS2,MYH10,PAX6,PDGFRA,PDGFRB,PROX1,RARG,TFAP2A,TFAP2B,SMOC1,KDM2B
4	Member	GO Biological Processes	GO:0048598	embryonic morphogenesis	-2.8819	-0.801545	17/586	367,655,3491,3691,5080,5087,5156,5629,5916,6385,7020,9423,10194,10395,65009,79923,84678	AR,BMP7,CCN1,ITGB4,PAX6,PBX1,PDGFRA,PROX1,RARG,SDC4,TFAP2A,NTN1,TSHZ1,DLC1,NDRG4,NANOG,KDM2B
4	Member	GO Biological Processes	GO:0043010	camera-type eye development	-2.65147	-0.655066	11/314	655,1412,4628,5080,5156,5159,5629,5916,7020,7021,84678	BMP7,CRYBA2,MYH10,PAX6,PDGFRA,PDGFRB,PROX1,RARG,TFAP2A,TFAP2B,KDM2B
4	Member	GO Biological Processes	GO:0060041	retina development in camera-type eye	-2.62602	-0.642771	7/144	4628,5080,5156,5159,5629,7020,7021	MYH10,PAX6,PDGFRA,PDGFRB,PROX1,TFAP2A,TFAP2B
4	Member	GO Biological Processes	GO:0048729	tissue morphogenesis	-2.62566	-0.642771	18/674	104,367,389,655,1901,3084,3491,3691,5087,5629,5916,6385,7020,9423,10395,65009,84678,128272	ADARB1,AR,RHOC,BMP7,S1PR1,NRG1,CCN1,ITGB4,PBX1,PROX1,RARG,SDC4,TFAP2A,NTN1,DLC1,NDRG4,KDM2B,ARHGEF19
4	Member	GO Biological Processes	GO:0048592	eye morphogenesis	-2.54302	-0.591226	7/149	655,5080,5629,5916,7020,7021,84678	BMP7,PAX6,PROX1,RARG,TFAP2A,TFAP2B,KDM2B
4	Member	GO Biological Processes	GO:0048593	camera-type eye morphogenesis	-2.5275	-0.58481	6/112	655,5080,5629,7020,7021,84678	BMP7,PAX6,PROX1,TFAP2A,TFAP2B,KDM2B
4	Member	GO Biological Processes	GO:0016331	morphogenesis of embryonic epithelium	-2.52686	-0.58481	7/150	367,655,5916,6385,7020,10395,84678	AR,BMP7,RARG,SDC4,TFAP2A,DLC1,KDM2B
4	Member	GO Biological Processes	GO:0048732	gland development	-2.43384	-0.534466	13/435	367,445,655,3084,5080,5087,5156,5270,5629,5916,7067,9423,55679	AR,ASS1,BMP7,NRG1,PAX6,PBX1,PDGFRA,SERPINE2,PROX1,RARG,THRA,NTN1,LIMS2
4	Member	GO Biological Processes	GO:0048562	embryonic organ morphogenesis	-2.43029	-0.534466	10/288	655,5080,5156,5629,5916,7020,9423,10194,65009,84678	BMP7,PAX6,PDGFRA,PROX1,RARG,TFAP2A,NTN1,TSHZ1,NDRG4,KDM2B
4	Member	GO Biological Processes	GO:0060740	prostate gland epithelium morphogenesis	-2.38285	-0.505305	3/26	367,655,5916	AR,BMP7,RARG
4	Member	GO Biological Processes	GO:0021915	neural tube development	-2.37259	-0.501124	7/160	655,5080,5629,5916,6385,10395,84678	BMP7,PAX6,PROX1,RARG,SDC4,DLC1,KDM2B
4	Member	GO Biological Processes	GO:0060512	prostate gland morphogenesis	-2.29052	-0.469323	3/28	367,655,5916	AR,BMP7,RARG
4	Member	GO Biological Processes	GO:0090596	sensory organ morphogenesis	-2.27211	-0.458128	9/256	655,5080,5629,5916,7020,7021,9423,10194,84678	BMP7,PAX6,PROX1,RARG,TFAP2A,TFAP2B,NTN1,TSHZ1,KDM2B
4	Member	GO Biological Processes	GO:0043009	chordate embryonic development	-2.19365	-0.418747	16/629	367,655,3276,3491,4242,4628,4643,5080,5087,5156,5629,5916,6385,7020,10395,84678	AR,BMP7,PRMT1,CCN1,MFNG,MYH10,MYO1E,PAX6,PBX1,PDGFRA,PROX1,RARG,SDC4,TFAP2A,DLC1,KDM2B
4	Member	GO Biological Processes	GO:0072175	epithelial tube formation	-2.18032	-0.412031	6/132	655,5629,5916,6385,10395,84678	BMP7,PROX1,RARG,SDC4,DLC1,KDM2B
4	Member	GO Biological Processes	GO:0014020	primary neural tube formation	-2.11465	-0.377885	5/97	655,5916,6385,10395,84678	BMP7,RARG,SDC4,DLC1,KDM2B
4	Member	GO Biological Processes	GO:0060562	epithelial tube morphogenesis	-2.09859	-0.36471	10/322	367,655,5087,5629,5916,6385,9423,10395,65009,84678	AR,BMP7,PBX1,PROX1,RARG,SDC4,NTN1,DLC1,NDRG4,KDM2B
4	Member	GO Biological Processes	GO:0009792	embryo development ending in birth or egg hatching	-2.08828	-0.36433	16/646	367,655,3276,3491,4242,4628,4643,5080,5087,5156,5629,5916,6385,7020,10395,84678	AR,BMP7,PRMT1,CCN1,MFNG,MYH10,MYO1E,PAX6,PBX1,PDGFRA,PROX1,RARG,SDC4,TFAP2A,DLC1,KDM2B
4	Member	GO Biological Processes	GO:0048568	embryonic organ development	-2.06759	-0.352015	12/429	655,3491,5080,5087,5156,5629,5916,7020,9423,10194,65009,84678	BMP7,CCN1,PAX6,PBX1,PDGFRA,PROX1,RARG,TFAP2A,NTN1,TSHZ1,NDRG4,KDM2B
4	Member	GO Biological Processes	GO:0072073	kidney epithelium development	-2.05998	-0.34988	6/140	655,4091,4643,5087,6385,7021	BMP7,SMAD6,MYO1E,PBX1,SDC4,TFAP2B
4	Member	GO Biological Processes	GO:0002009	morphogenesis of an epithelium	-2.0497	-0.346355	14/540	367,389,655,3491,5087,5629,5916,6385,7020,9423,10395,65009,84678,128272	AR,RHOC,BMP7,CCN1,PBX1,PROX1,RARG,SDC4,TFAP2A,NTN1,DLC1,NDRG4,KDM2B,ARHGEF19
5	Summary	GO Biological Processes	GO:0099536	synaptic signaling	-5.27589	-2.062	25/720	18,104,590,1129,1133,1488,1759,2572,2899,2911,3084,3749,4884,4885,4900,5270,5579,6529,6536,6560,11346,22895,127833,148281,406934,6397,6850,445,3067,3589,5008,7021,399979	ABAT,ADARB1,BCHE,CHRM2,CHRM5,CTBP2,DNM1,GAD2,GRIK3,GRM1,NRG1,KCNC4,NPTX1,NPTX2,NRGN,SERPINE2,PRKCB,SLC6A1,SLC6A9,SLC12A4,SYNPO,RPH3A,SYT2,SYT6,MIR142,SEC14L1,SYK,ASS1,HDC,IL11,OSM,TFAP2B,SNX19
5	Member	GO Biological Processes	GO:0099536	synaptic signaling	-5.27589	-2.062	25/720	18,104,590,1129,1133,1488,1759,2572,2899,2911,3084,3749,4884,4885,4900,5270,5579,6529,6536,6560,11346,22895,127833,148281,406934	ABAT,ADARB1,BCHE,CHRM2,CHRM5,CTBP2,DNM1,GAD2,GRIK3,GRM1,NRG1,KCNC4,NPTX1,NPTX2,NRGN,SERPINE2,PRKCB,SLC6A1,SLC6A9,SLC12A4,SYNPO,RPH3A,SYT2,SYT6,MIR142
5	Member	GO Biological Processes	GO:0007268	chemical synaptic transmission	-4.46211	-1.6632	23/706	18,104,590,1129,1133,1488,1759,2572,2899,2911,3749,4884,4885,4900,5270,5579,6529,6536,6560,11346,22895,127833,406934	ABAT,ADARB1,BCHE,CHRM2,CHRM5,CTBP2,DNM1,GAD2,GRIK3,GRM1,KCNC4,NPTX1,NPTX2,NRGN,SERPINE2,PRKCB,SLC6A1,SLC6A9,SLC12A4,SYNPO,RPH3A,SYT2,MIR142
5	Member	GO Biological Processes	GO:0098916	anterograde trans-synaptic signaling	-4.46211	-1.6632	23/706	18,104,590,1129,1133,1488,1759,2572,2899,2911,3749,4884,4885,4900,5270,5579,6529,6536,6560,11346,22895,127833,406934	ABAT,ADARB1,BCHE,CHRM2,CHRM5,CTBP2,DNM1,GAD2,GRIK3,GRM1,KCNC4,NPTX1,NPTX2,NRGN,SERPINE2,PRKCB,SLC6A1,SLC6A9,SLC12A4,SYNPO,RPH3A,SYT2,MIR142
5	Member	GO Biological Processes	GO:0099537	trans-synaptic signaling	-4.38707	-1.63558	23/714	18,104,590,1129,1133,1488,1759,2572,2899,2911,3749,4884,4885,4900,5270,5579,6529,6536,6560,11346,22895,127833,406934	ABAT,ADARB1,BCHE,CHRM2,CHRM5,CTBP2,DNM1,GAD2,GRIK3,GRM1,KCNC4,NPTX1,NPTX2,NRGN,SERPINE2,PRKCB,SLC6A1,SLC6A9,SLC12A4,SYNPO,RPH3A,SYT2,MIR142
5	Member	GO Biological Processes	GO:0050804	modulation of chemical synaptic transmission	-3.84022	-1.3667	16/436	18,590,1129,1759,2899,2911,3749,4884,4885,4900,5270,5579,6529,6536,11346,406934	ABAT,BCHE,CHRM2,DNM1,GRIK3,GRM1,KCNC4,NPTX1,NPTX2,NRGN,SERPINE2,PRKCB,SLC6A1,SLC6A9,SYNPO,MIR142
5	Member	GO Biological Processes	GO:0099177	regulation of trans-synaptic signaling	-3.8289	-1.3632	16/437	18,590,1129,1759,2899,2911,3749,4884,4885,4900,5270,5579,6529,6536,11346,406934	ABAT,BCHE,CHRM2,DNM1,GRIK3,GRM1,KCNC4,NPTX1,NPTX2,NRGN,SERPINE2,PRKCB,SLC6A1,SLC6A9,SYNPO,MIR142
5	Member	GO Biological Processes	GO:0006836	neurotransmitter transport	-3.72961	-1.30105	12/272	18,1129,1488,2572,3749,5579,6397,6529,6536,6850,22895,127833	ABAT,CHRM2,CTBP2,GAD2,KCNC4,PRKCB,SEC14L1,SLC6A1,SLC6A9,SYK,RPH3A,SYT2
5	Member	GO Biological Processes	GO:0099643	signal release from synapse	-3.48069	-1.16989	9/171	1129,1488,2572,3749,5579,6536,22895,127833,148281	CHRM2,CTBP2,GAD2,KCNC4,PRKCB,SLC6A9,RPH3A,SYT2,SYT6
5	Member	GO Biological Processes	GO:0001505	regulation of neurotransmitter levels	-3.21416	-0.987044	13/355	18,445,590,1129,1488,2572,3067,3749,5579,6529,6536,22895,127833	ABAT,ASS1,BCHE,CHRM2,CTBP2,GAD2,HDC,KCNC4,PRKCB,SLC6A1,SLC6A9,RPH3A,SYT2
5	Member	GO Biological Processes	GO:0007269	neurotransmitter secretion	-2.83902	-0.768144	8/170	1129,1488,2572,3749,5579,6536,22895,127833	CHRM2,CTBP2,GAD2,KCNC4,PRKCB,SLC6A9,RPH3A,SYT2
5	Member	GO Biological Processes	GO:0023061	signal release	-2.61005	-0.636712	14/465	18,1129,1488,2572,3589,3749,5008,5579,6536,7021,22895,127833,148281,399979	ABAT,CHRM2,CTBP2,GAD2,IL11,KCNC4,OSM,PRKCB,SLC6A9,TFAP2B,RPH3A,SYT2,SYT6,SNX19
6	Summary	GO Biological Processes	GO:0030522	intracellular receptor signaling pathway	-4.85514	-1.92	14/280	196,367,1488,2104,2649,4929,5916,6397,7067,51341,55818,55885,56937,440503,655,445,590,1026,2354,6925,7005,1129,1133,5295,5579,10603,375790	AHR,AR,CTBP2,ESRRG,NR6A1,NR4A2,RARG,SEC14L1,THRA,ZBTB7A,KDM3A,LMO3,PMEPA1,PLIN5,BMP7,ASS1,BCHE,CDKN1A,FOSB,TCF4,TEAD3,CHRM2,CHRM5,PIK3R1,PRKCB,SH2B2,AGRN
6	Member	GO Biological Processes	GO:0030522	intracellular receptor signaling pathway	-4.85514	-1.92	14/280	196,367,1488,2104,2649,4929,5916,6397,7067,51341,55818,55885,56937,440503	AHR,AR,CTBP2,ESRRG,NR6A1,NR4A2,RARG,SEC14L1,THRA,ZBTB7A,KDM3A,LMO3,PMEPA1,PLIN5
6	Member	GO Biological Processes	GO:0043401	steroid hormone mediated signaling pathway	-4.63745	-1.77478	11/184	367,655,2104,2649,4929,5916,7067,51341,55818,55885,56937	AR,BMP7,ESRRG,NR6A1,NR4A2,RARG,THRA,ZBTB7A,KDM3A,LMO3,PMEPA1
6	Member	GO Biological Processes	GO:0071383	cellular response to steroid hormone stimulus	-4.07262	-1.4922	12/250	367,445,655,2104,2649,4929,5916,7067,51341,55818,55885,56937	AR,ASS1,BMP7,ESRRG,NR6A1,NR4A2,RARG,THRA,ZBTB7A,KDM3A,LMO3,PMEPA1
6	Member	GO Biological Processes	GO:0048545	response to steroid hormone	-3.91604	-1.40972	15/385	367,445,590,655,1026,2104,2354,2649,4929,5916,7067,51341,55818,55885,56937	AR,ASS1,BCHE,BMP7,CDKN1A,ESRRG,FOSB,NR6A1,NR4A2,RARG,THRA,ZBTB7A,KDM3A,LMO3,PMEPA1
6	Member	GO Biological Processes	GO:0009755	hormone-mediated signaling pathway	-3.68458	-1.29405	11/235	367,655,2104,2649,4929,5916,7067,51341,55818,55885,56937	AR,BMP7,ESRRG,NR6A1,NR4A2,RARG,THRA,ZBTB7A,KDM3A,LMO3,PMEPA1
6	Member	GO Biological Processes	GO:0006367	transcription initiation from RNA polymerase II promoter	-3.18201	-0.980955	9/188	367,1026,2104,2649,4929,5916,6925,7005,7067	AR,CDKN1A,ESRRG,NR6A1,NR4A2,RARG,TCF4,TEAD3,THRA
6	Member	GO Biological Processes	GO:0032870	cellular response to hormone stimulus	-2.80117	-0.739587	19/703	367,445,655,1129,1133,2104,2354,2649,4929,5295,5579,5916,7067,10603,51341,55818,55885,56937,375790	AR,ASS1,BMP7,CHRM2,CHRM5,ESRRG,FOSB,NR6A1,NR4A2,PIK3R1,PRKCB,RARG,THRA,SH2B2,ZBTB7A,KDM3A,LMO3,PMEPA1,AGRN
6	Member	GO Biological Processes	GO:0006352	DNA-templated transcription, initiation	-2.34948	-0.487772	9/249	367,1026,2104,2649,4929,5916,6925,7005,7067	AR,CDKN1A,ESRRG,NR6A1,NR4A2,RARG,TCF4,TEAD3,THRA
6	Member	GO Biological Processes	GO:0030521	androgen receptor signaling pathway	-2.13592	-0.389187	4/61	367,51341,55818,56937	AR,ZBTB7A,KDM3A,PMEPA1
7	Summary	GO Biological Processes	GO:0045586	regulation of gamma-delta T cell differentiation	-4.7128	-1.82113	3/5	3071,6850,9580,18,196,1026,1845,2147,3111,5156,5159,5270,5295,5819,6385,7940,51571,64115,84695,85480,406934,3589,4242,5293,5579,23705,51341,359948,3276,4212,5008,5916,23112	NCKAP1L,SYK,SOX13,ABAT,AHR,CDKN1A,DUSP3,F2,HLA-DOA,PDGFRA,PDGFRB,SERPINE2,PIK3R1,NECTIN2,SDC4,LST1,FAM49B,VSIR,LOXL3,TSLP,MIR142,IL11,MFNG,PIK3CD,PRKCB,CADM1,ZBTB7A,IRF2BP2,PRMT1,MEIS2,OSM,RARG,TNRC6B
7	Member	GO Biological Processes	GO:0045586	regulation of gamma-delta T cell differentiation	-4.7128	-1.82113	3/5	3071,6850,9580	NCKAP1L,SYK,SOX13
7	Member	GO Biological Processes	GO:0050865	regulation of cell activation	-4.39037	-1.63558	21/617	18,196,1026,1845,2147,3071,3111,5156,5159,5270,5295,5819,6385,6850,7940,9580,51571,64115,84695,85480,406934	ABAT,AHR,CDKN1A,DUSP3,F2,NCKAP1L,HLA-DOA,PDGFRA,PDGFRB,SERPINE2,PIK3R1,NECTIN2,SDC4,SYK,LST1,SOX13,FAM49B,VSIR,LOXL3,TSLP,MIR142
7	Member	GO Biological Processes	GO:0046643	regulation of gamma-delta T cell activation	-4.17688	-1.51929	3/7	3071,6850,9580	NCKAP1L,SYK,SOX13
7	Member	GO Biological Processes	GO:0042492	gamma-delta T cell differentiation	-3.97682	-1.43329	3/8	3071,6850,9580	NCKAP1L,SYK,SOX13
7	Member	GO Biological Processes	GO:0046629	gamma-delta T cell activation	-3.18827	-0.982981	3/14	3071,6850,9580	NCKAP1L,SYK,SOX13
7	Member	GO Biological Processes	GO:0046649	lymphocyte activation	-2.94922	-0.84254	20/736	196,1026,1845,3071,3111,3589,4242,5293,5295,5579,6385,6850,7940,9580,23705,51341,51571,64115,84695,359948	AHR,CDKN1A,DUSP3,NCKAP1L,HLA-DOA,IL11,MFNG,PIK3CD,PIK3R1,PRKCB,SDC4,SYK,LST1,SOX13,CADM1,ZBTB7A,FAM49B,VSIR,LOXL3,IRF2BP2
7	Member	GO Biological Processes	GO:0030183	B cell differentiation	-2.86034	-0.783176	7/131	3071,3589,4242,5295,6850,51341,359948	NCKAP1L,IL11,MFNG,PIK3R1,SYK,ZBTB7A,IRF2BP2
7	Member	GO Biological Processes	GO:0030098	lymphocyte differentiation	-2.73556	-0.706362	12/353	3071,3111,3589,4242,5293,5295,6850,9580,51341,64115,84695,359948	NCKAP1L,HLA-DOA,IL11,MFNG,PIK3CD,PIK3R1,SYK,SOX13,ZBTB7A,VSIR,LOXL3,IRF2BP2
7	Member	GO Biological Processes	GO:0042113	B cell activation	-2.69467	-0.676677	11/310	196,1026,3071,3589,4242,5293,5295,5579,6850,51341,359948	AHR,CDKN1A,NCKAP1L,IL11,MFNG,PIK3CD,PIK3R1,PRKCB,SYK,ZBTB7A,IRF2BP2
7	Member	GO Biological Processes	GO:0002694	regulation of leukocyte activation	-2.57121	-0.607736	16/574	196,1026,1845,3071,3111,5295,5819,6385,6850,7940,9580,51571,64115,84695,85480,406934	AHR,CDKN1A,DUSP3,NCKAP1L,HLA-DOA,PIK3R1,NECTIN2,SDC4,SYK,LST1,SOX13,FAM49B,VSIR,LOXL3,TSLP,MIR142
7	Member	GO Biological Processes	GO:0050863	regulation of T cell activation	-2.17179	-0.407555	10/314	1845,3071,3111,5295,6385,6850,9580,51571,64115,84695	DUSP3,NCKAP1L,HLA-DOA,PIK3R1,SDC4,SYK,SOX13,FAM49B,VSIR,LOXL3
7	Member	GO Biological Processes	GO:1903706	regulation of hemopoiesis	-2.10769	-0.372369	13/477	3071,3111,3276,4212,5008,5295,5579,5916,6850,9580,23112,64115,84695	NCKAP1L,HLA-DOA,PRMT1,MEIS2,OSM,PIK3R1,PRKCB,RARG,SYK,SOX13,TNRC6B,VSIR,LOXL3
7	Member	GO Biological Processes	GO:0045580	regulation of T cell differentiation	-2.07452	-0.35756	6/139	3071,3111,6850,9580,64115,84695	NCKAP1L,HLA-DOA,SYK,SOX13,VSIR,LOXL3
7	Member	GO Biological Processes	GO:0051249	regulation of lymphocyte activation	-2.05084	-0.346355	13/485	196,1026,1845,3071,3111,5295,6385,6850,7940,9580,51571,64115,84695	AHR,CDKN1A,DUSP3,NCKAP1L,HLA-DOA,PIK3R1,SDC4,SYK,LST1,SOX13,FAM49B,VSIR,LOXL3
8	Summary	GO Biological Processes	GO:0007610	behavior	-4.60845	-1.77478	21/596	18,104,590,2911,3084,4212,4326,4808,4885,4900,4929,5270,5730,6529,7067,9099,11346,22876,56924,65009,80045	ABAT,ADARB1,BCHE,GRM1,NRG1,MEIS2,MMP17,NHLH2,NPTX2,NRGN,NR4A2,SERPINE2,PTGDS,SLC6A1,THRA,USP2,SYNPO,INPP5F,PAK6,NDRG4,GPR157
8	Member	GO Biological Processes	GO:0007610	behavior	-4.60845	-1.77478	21/596	18,104,590,2911,3084,4212,4326,4808,4885,4900,4929,5270,5730,6529,7067,9099,11346,22876,56924,65009,80045	ABAT,ADARB1,BCHE,GRM1,NRG1,MEIS2,MMP17,NHLH2,NPTX2,NRGN,NR4A2,SERPINE2,PTGDS,SLC6A1,THRA,USP2,SYNPO,INPP5F,PAK6,NDRG4,GPR157
8	Member	GO Biological Processes	GO:0007612	learning	-3.28764	-1.03279	8/145	590,4212,4885,4900,6529,11346,56924,65009	BCHE,MEIS2,NPTX2,NRGN,SLC6A1,SYNPO,PAK6,NDRG4
8	Member	GO Biological Processes	GO:0008306	associative learning	-2.51581	-0.578387	5/78	4212,4885,4900,11346,65009	MEIS2,NPTX2,NRGN,SYNPO,NDRG4
8	Member	GO Biological Processes	GO:0007611	learning or memory	-2.27211	-0.458128	9/256	590,4212,4885,4900,6529,7067,11346,56924,65009	BCHE,MEIS2,NPTX2,NRGN,SLC6A1,THRA,SYNPO,PAK6,NDRG4
9	Summary	GO Biological Processes	GO:0010543	regulation of platelet activation	-4.40134	-1.63558	5/31	18,2147,5156,5270,6850,389,1026,3084,3491,3691,4162,4628,5080,5159,5295,5579,6385,10603,22876,58529,128272,199731,406934,1845,5495,6397,79004	ABAT,F2,PDGFRA,SERPINE2,SYK,RHOC,CDKN1A,NRG1,CCN1,ITGB4,MCAM,MYH10,PAX6,PDGFRB,PIK3R1,PRKCB,SDC4,SH2B2,INPP5F,MYOZ1,ARHGEF19,CADM4,MIR142,DUSP3,PPM1B,SEC14L1,CUEDC2
9	Member	GO Biological Processes	GO:0010543	regulation of platelet activation	-4.40134	-1.63558	5/31	18,2147,5156,5270,6850	ABAT,F2,PDGFRA,SERPINE2,SYK
9	Member	GO Biological Processes	GO:0009611	response to wounding	-4.22813	-1.55831	22/682	18,389,1026,2147,3084,3491,3691,4162,4628,5080,5156,5159,5270,5295,5579,6385,6850,10603,22876,58529,128272,199731	ABAT,RHOC,CDKN1A,F2,NRG1,CCN1,ITGB4,MCAM,MYH10,PAX6,PDGFRA,PDGFRB,SERPINE2,PIK3R1,PRKCB,SDC4,SYK,SH2B2,INPP5F,MYOZ1,ARHGEF19,CADM4
9	Member	GO Biological Processes	GO:0010544	negative regulation of platelet activation	-4.08553	-1.4922	4/19	18,2147,5156,5270	ABAT,F2,PDGFRA,SERPINE2
9	Member	GO Biological Processes	GO:0042060	wound healing	-3.93596	-1.41226	19/567	18,389,1026,2147,3084,3491,4162,4628,5156,5159,5270,5295,5579,6385,6850,10603,58529,128272,199731	ABAT,RHOC,CDKN1A,F2,NRG1,CCN1,MCAM,MYH10,PDGFRA,PDGFRB,SERPINE2,PIK3R1,PRKCB,SDC4,SYK,SH2B2,MYOZ1,ARHGEF19,CADM4
9	Member	GO Biological Processes	GO:1903035	negative regulation of response to wounding	-3.84505	-1.3667	7/90	18,1026,2147,5156,5270,22876,58529	ABAT,CDKN1A,F2,PDGFRA,SERPINE2,INPP5F,MYOZ1
9	Member	GO Biological Processes	GO:0061045	negative regulation of wound healing	-3.40345	-1.10337	6/76	18,1026,2147,5156,5270,58529	ABAT,CDKN1A,F2,PDGFRA,SERPINE2,MYOZ1
9	Member	GO Biological Processes	GO:1903034	regulation of response to wounding	-3.33557	-1.0612	9/179	18,1026,2147,5156,5270,6850,22876,58529,199731	ABAT,CDKN1A,F2,PDGFRA,SERPINE2,SYK,INPP5F,MYOZ1,CADM4
9	Member	GO Biological Processes	GO:0061041	regulation of wound healing	-3.22876	-0.997143	8/148	18,1026,2147,5156,5270,6850,58529,199731	ABAT,CDKN1A,F2,PDGFRA,SERPINE2,SYK,MYOZ1,CADM4
9	Member	GO Biological Processes	GO:0090330	regulation of platelet aggregation	-2.85387	-0.779861	3/18	18,5270,6850	ABAT,SERPINE2,SYK
9	Member	GO Biological Processes	GO:0030193	regulation of blood coagulation	-2.49183	-0.561927	5/79	18,2147,5156,5270,6850	ABAT,F2,PDGFRA,SERPINE2,SYK
9	Member	GO Biological Processes	GO:1900046	regulation of hemostasis	-2.46821	-0.555347	5/80	18,2147,5156,5270,6850	ABAT,F2,PDGFRA,SERPINE2,SYK
9	Member	GO Biological Processes	GO:0030168	platelet activation	-2.46357	-0.552881	7/154	18,2147,5156,5270,5295,5579,6850	ABAT,F2,PDGFRA,SERPINE2,PIK3R1,PRKCB,SYK
9	Member	GO Biological Processes	GO:0034110	regulation of homotypic cell-cell adhesion	-2.43207	-0.534466	3/25	18,5270,6850	ABAT,SERPINE2,SYK
9	Member	GO Biological Processes	GO:0050818	regulation of coagulation	-2.37719	-0.50176	5/84	18,2147,5156,5270,6850	ABAT,F2,PDGFRA,SERPINE2,SYK
9	Member	GO Biological Processes	GO:0030195	negative regulation of blood coagulation	-2.35291	-0.489266	4/53	18,2147,5156,5270	ABAT,F2,PDGFRA,SERPINE2
9	Member	GO Biological Processes	GO:1900047	negative regulation of hemostasis	-2.32373	-0.480913	4/54	18,2147,5156,5270	ABAT,F2,PDGFRA,SERPINE2
9	Member	GO Biological Processes	GO:0050819	negative regulation of coagulation	-2.2399	-0.445964	4/57	18,2147,5156,5270	ABAT,F2,PDGFRA,SERPINE2
9	Member	GO Biological Processes	GO:0048710	regulation of astrocyte differentiation	-2.16517	-0.406637	3/31	2147,5270,406934	F2,SERPINE2,MIR142
9	Member	GO Biological Processes	GO:0032102	negative regulation of response to external stimulus	-2.16392	-0.406637	11/365	18,1026,1845,2147,5156,5270,5495,6397,22876,58529,79004	ABAT,CDKN1A,DUSP3,F2,PDGFRA,SERPINE2,PPM1B,SEC14L1,INPP5F,MYOZ1,CUEDC2
9	Member	GO Biological Processes	GO:0070527	platelet aggregation	-2.16113	-0.406637	4/60	18,5156,5270,6850	ABAT,PDGFRA,SERPINE2,SYK
10	Summary	GO Biological Processes	GO:0007264	small GTPase mediated signal transduction	-4.36825	-1.63148	20/572	389,1026,2665,3084,5159,5338,5921,9181,9289,9423,10395,10603,27289,29899,51306,84033,115273,116985,128272,199731	RHOC,CDKN1A,GDI2,NRG1,PDGFRB,PLD2,RASA1,ARHGEF2,ADGRG1,NTN1,DLC1,SH2B2,RND1,GPSM2,FAM13B,OBSCN,RAB42,ARAP1,ARHGEF19,CADM4
10	Member	GO Biological Processes	GO:0007264	small GTPase mediated signal transduction	-4.36825	-1.63148	20/572	389,1026,2665,3084,5159,5338,5921,9181,9289,9423,10395,10603,27289,29899,51306,84033,115273,116985,128272,199731	RHOC,CDKN1A,GDI2,NRG1,PDGFRB,PLD2,RASA1,ARHGEF2,ADGRG1,NTN1,DLC1,SH2B2,RND1,GPSM2,FAM13B,OBSCN,RAB42,ARAP1,ARHGEF19,CADM4
10	Member	GO Biological Processes	GO:0051056	regulation of small GTPase mediated signal transduction	-3.95406	-1.42141	14/339	389,2665,3084,5159,5921,9181,9289,10395,10603,51306,84033,116985,128272,199731	RHOC,GDI2,NRG1,PDGFRB,RASA1,ARHGEF2,ADGRG1,DLC1,SH2B2,FAM13B,OBSCN,ARAP1,ARHGEF19,CADM4
10	Member	GO Biological Processes	GO:0007265	Ras protein signal transduction	-3.20805	-0.985389	15/449	389,1026,3084,5159,5921,9181,9289,9423,10395,10603,27289,29899,84033,128272,199731	RHOC,CDKN1A,NRG1,PDGFRB,RASA1,ARHGEF2,ADGRG1,NTN1,DLC1,SH2B2,RND1,GPSM2,OBSCN,ARHGEF19,CADM4
10	Member	GO Biological Processes	GO:0046578	regulation of Ras protein signal transduction	-3.02242	-0.891318	10/239	3084,5159,5921,9181,9289,10395,10603,84033,128272,199731	NRG1,PDGFRB,RASA1,ARHGEF2,ADGRG1,DLC1,SH2B2,OBSCN,ARHGEF19,CADM4
10	Member	GO Biological Processes	GO:0007266	Rho protein signal transduction	-2.93148	-0.835694	9/204	389,5159,9181,9289,9423,10395,27289,84033,128272	RHOC,PDGFRB,ARHGEF2,ADGRG1,NTN1,DLC1,RND1,OBSCN,ARHGEF19
10	Member	GO Biological Processes	GO:0035023	regulation of Rho protein signal transduction	-2.04557	-0.344577	6/141	5159,9181,9289,10395,84033,128272	PDGFRB,ARHGEF2,ADGRG1,DLC1,OBSCN,ARHGEF19
11	Summary	GO Biological Processes	GO:0031589	cell-substrate adhesion	-4.2949	-1.57238	15/356	1845,2651,3491,3691,4091,4241,4585,5295,5921,6385,10395,22798,55679,79778,129080,18,445,655,1901,3071,5270,6850,9289,27289,51571,64115,84695,2147,5156,7940	DUSP3,GCNT2,CCN1,ITGB4,SMAD6,MELTF,MUC4,PIK3R1,RASA1,SDC4,DLC1,LAMB4,LIMS2,MICALL2,EMID1,ABAT,ASS1,BMP7,S1PR1,NCKAP1L,SERPINE2,SYK,ADGRG1,RND1,FAM49B,VSIR,LOXL3,F2,PDGFRA,LST1
11	Member	GO Biological Processes	GO:0031589	cell-substrate adhesion	-4.2949	-1.57238	15/356	1845,2651,3491,3691,4091,4241,4585,5295,5921,6385,10395,22798,55679,79778,129080	DUSP3,GCNT2,CCN1,ITGB4,SMAD6,MELTF,MUC4,PIK3R1,RASA1,SDC4,DLC1,LAMB4,LIMS2,MICALL2,EMID1
11	Member	GO Biological Processes	GO:0030155	regulation of cell adhesion	-4.12688	-1.4922	22/693	18,445,655,1845,1901,2651,3071,3491,4241,5270,5295,5921,6385,6850,9289,10395,27289,51571,55679,64115,84695,129080	ABAT,ASS1,BMP7,DUSP3,S1PR1,GCNT2,NCKAP1L,CCN1,MELTF,SERPINE2,PIK3R1,RASA1,SDC4,SYK,ADGRG1,DLC1,RND1,FAM49B,LIMS2,VSIR,LOXL3,EMID1
11	Member	GO Biological Processes	GO:0007162	negative regulation of cell adhesion	-4.07877	-1.4922	13/289	18,445,1845,2651,4241,5270,5295,5921,6385,10395,27289,64115,84695	ABAT,ASS1,DUSP3,GCNT2,MELTF,SERPINE2,PIK3R1,RASA1,SDC4,DLC1,RND1,VSIR,LOXL3
11	Member	GO Biological Processes	GO:0010810	regulation of cell-substrate adhesion	-3.3773	-1.08248	10/215	1845,2651,3491,4241,5295,5921,6385,10395,55679,129080	DUSP3,GCNT2,CCN1,MELTF,PIK3R1,RASA1,SDC4,DLC1,LIMS2,EMID1
11	Member	GO Biological Processes	GO:0050866	negative regulation of cell activation	-3.00689	-0.879365	9/199	18,1845,2147,5156,5270,6385,7940,64115,84695	ABAT,DUSP3,F2,PDGFRA,SERPINE2,SDC4,LST1,VSIR,LOXL3
11	Member	GO Biological Processes	GO:0010812	negative regulation of cell-substrate adhesion	-2.77812	-0.732168	5/68	2651,4241,5295,5921,10395	GCNT2,MELTF,PIK3R1,RASA1,DLC1
11	Member	GO Biological Processes	GO:0022407	regulation of cell-cell adhesion	-2.69904	-0.678277	13/405	18,445,655,1845,2651,3071,5270,5295,6385,6850,51571,64115,84695	ABAT,ASS1,BMP7,DUSP3,GCNT2,NCKAP1L,SERPINE2,PIK3R1,SDC4,SYK,FAM49B,VSIR,LOXL3
11	Member	GO Biological Processes	GO:0045785	positive regulation of cell adhesion	-2.27394	-0.458128	12/403	655,2651,3071,3491,5295,6385,6850,9289,51571,55679,64115,129080	BMP7,GCNT2,NCKAP1L,CCN1,PIK3R1,SDC4,SYK,ADGRG1,FAM49B,LIMS2,VSIR,EMID1
11	Member	GO Biological Processes	GO:0022408	negative regulation of cell-cell adhesion	-2.08686	-0.36433	7/181	18,445,1845,5270,6385,64115,84695	ABAT,ASS1,DUSP3,SERPINE2,SDC4,VSIR,LOXL3
12	Summary	GO Biological Processes	GO:0060322	head development	-4.26766	-1.55893	24/777	18,655,1901,2290,3084,4628,4900,4929,5080,5156,5270,5414,5629,5916,5992,7067,9118,9201,9289,10395,22809,59345,65009,84678,7005,9181,55679	ABAT,BMP7,S1PR1,FOXG1,NRG1,MYH10,NRGN,NR4A2,PAX6,PDGFRA,SERPINE2,SEPTIN4,PROX1,RARG,RFX4,THRA,INA,DCLK1,ADGRG1,DLC1,ATF5,GNB4,NDRG4,KDM2B,TEAD3,ARHGEF2,LIMS2
12	Member	GO Biological Processes	GO:0060322	head development	-4.26766	-1.55893	24/777	18,655,1901,2290,3084,4628,4900,4929,5080,5156,5270,5414,5629,5916,5992,7067,9118,9201,9289,10395,22809,59345,65009,84678	ABAT,BMP7,S1PR1,FOXG1,NRG1,MYH10,NRGN,NR4A2,PAX6,PDGFRA,SERPINE2,SEPTIN4,PROX1,RARG,RFX4,THRA,INA,DCLK1,ADGRG1,DLC1,ATF5,GNB4,NDRG4,KDM2B
12	Member	GO Biological Processes	GO:0007420	brain development	-3.77069	-1.33496	22/734	18,655,1901,2290,3084,4628,4900,4929,5080,5270,5414,5629,5992,7067,9118,9201,9289,10395,22809,59345,65009,84678	ABAT,BMP7,S1PR1,FOXG1,NRG1,MYH10,NRGN,NR4A2,PAX6,SERPINE2,SEPTIN4,PROX1,RFX4,THRA,INA,DCLK1,ADGRG1,DLC1,ATF5,GNB4,NDRG4,KDM2B
12	Member	GO Biological Processes	GO:0061351	neural precursor cell proliferation	-3.22876	-0.997143	8/148	5080,5629,7005,9181,9289,22809,55679,84678	PAX6,PROX1,TEAD3,ARHGEF2,ADGRG1,ATF5,LIMS2,KDM2B
12	Member	GO Biological Processes	GO:0030902	hindbrain development	-3.15257	-0.96399	8/152	18,655,4628,5270,5629,10395,22809,84678	ABAT,BMP7,MYH10,SERPINE2,PROX1,DLC1,ATF5,KDM2B
12	Member	GO Biological Processes	GO:2000178	negative regulation of neural precursor cell proliferation	-2.48356	-0.561927	3/24	5080,55679,84678	PAX6,LIMS2,KDM2B
12	Member	GO Biological Processes	GO:0030900	forebrain development	-2.45656	-0.548025	12/382	3084,4628,4900,4929,5080,5629,5992,9201,9289,10395,22809,84678	NRG1,MYH10,NRGN,NR4A2,PAX6,PROX1,RFX4,DCLK1,ADGRG1,DLC1,ATF5,KDM2B
12	Member	GO Biological Processes	GO:0021537	telencephalon development	-2.3049	-0.469323	9/253	3084,4628,4900,5080,5629,5992,9289,22809,84678	NRG1,MYH10,NRGN,PAX6,PROX1,RFX4,ADGRG1,ATF5,KDM2B
12	Member	GO Biological Processes	GO:2000177	regulation of neural precursor cell proliferation	-2.29133	-0.469323	5/88	5080,5629,9289,55679,84678	PAX6,PROX1,ADGRG1,LIMS2,KDM2B
13	Summary	KEGG Pathway	hsa04810	Regulation of actin cytoskeleton	-4.07762	-1.4922	11/212	1129,1133,2147,3071,3691,4628,5156,5159,5293,5295,56924,3761,5331,5579,59345,1759,2911,5338,6850,5008,5270,22876,1026,1901,2290,3276,5603,3084,367,2651,5314,56917,23327,5921,22798,286,6385,79923,1488,1612,445,9181	CHRM2,CHRM5,F2,NCKAP1L,ITGB4,MYH10,PDGFRA,PDGFRB,PIK3CD,PIK3R1,PAK6,KCNJ4,PLCB3,PRKCB,GNB4,DNM1,GRM1,PLD2,SYK,OSM,SERPINE2,INPP5F,CDKN1A,S1PR1,FOXG1,PRMT1,MAPK13,NRG1,AR,GCNT2,PKHD1,MEIS3,NEDD4L,RASA1,LAMB4,ANK1,SDC4,NANOG,CTBP2,DAPK1,ASS1,ARHGEF2
13	Member	KEGG Pathway	hsa04810	Regulation of actin cytoskeleton	-4.07762	-1.4922	11/212	1129,1133,2147,3071,3691,4628,5156,5159,5293,5295,56924	CHRM2,CHRM5,F2,NCKAP1L,ITGB4,MYH10,PDGFRA,PDGFRB,PIK3CD,PIK3R1,PAK6
13	Member	KEGG Pathway	hsa04725	Cholinergic synapse	-4.05578	-1.48535	8/112	1129,1133,3761,5293,5295,5331,5579,59345	CHRM2,CHRM5,KCNJ4,PIK3CD,PIK3R1,PLCB3,PRKCB,GNB4
13	Member	KEGG Pathway	hsa04072	Phospholipase D signaling pathway	-3.99632	-1.43564	9/146	1759,2911,5156,5159,5293,5295,5331,5338,6850	DNM1,GRM1,PDGFRA,PDGFRB,PIK3CD,PIK3R1,PLCB3,PLD2,SYK
13	Member	GO Biological Processes	GO:0048017	inositol lipid-mediated signaling	-3.92153	-1.40972	10/184	2147,5008,5156,5159,5270,5293,5295,5331,5338,22876	F2,OSM,PDGFRA,PDGFRB,SERPINE2,PIK3CD,PIK3R1,PLCB3,PLD2,INPP5F
13	Member	KEGG Pathway	hsa05214	Glioma	-3.81352	-1.36306	6/64	1026,5156,5159,5293,5295,5579	CDKN1A,PDGFRA,PDGFRB,PIK3CD,PIK3R1,PRKCB
13	Member	KEGG Pathway	hsa04068	FoxO signaling pathway	-3.56167	-1.22284	8/132	1026,1901,2290,2911,3276,5293,5295,5603	CDKN1A,S1PR1,FOXG1,GRM1,PRMT1,PIK3CD,PIK3R1,MAPK13
13	Member	KEGG Pathway	hsa01521	EGFR tyrosine kinase inhibitor resistance	-3.3128	-1.04387	6/79	3084,5156,5159,5293,5295,5579	NRG1,PDGFRA,PDGFRB,PIK3CD,PIK3R1,PRKCB
13	Member	GO Biological Processes	GO:0048015	phosphatidylinositol-mediated signaling	-3.30059	-1.04094	9/181	2147,5008,5156,5159,5270,5293,5295,5331,22876	F2,OSM,PDGFRA,PDGFRB,SERPINE2,PIK3CD,PIK3R1,PLCB3,INPP5F
13	Member	KEGG Pathway	hsa04071	Sphingolipid signaling pathway	-3.12607	-0.945601	7/118	1901,5293,5295,5331,5338,5579,5603	S1PR1,PIK3CD,PIK3R1,PLCB3,PLD2,PRKCB,MAPK13
13	Member	KEGG Pathway	hsa04012	ErbB signaling pathway	-3.11637	-0.939906	6/86	1026,3084,5293,5295,5579,56924	CDKN1A,NRG1,PIK3CD,PIK3R1,PRKCB,PAK6
13	Member	GO Biological Processes	GO:0014068	positive regulation of phosphatidylinositol 3-kinase signaling	-3.08988	-0.932891	6/87	2147,5008,5156,5159,5293,5295	F2,OSM,PDGFRA,PDGFRB,PIK3CD,PIK3R1
13	Member	KEGG Pathway	hsa05215	Prostate cancer	-3.08988	-0.932891	6/87	367,1026,5156,5159,5293,5295	AR,CDKN1A,PDGFRA,PDGFRB,PIK3CD,PIK3R1
13	Member	GO Biological Processes	GO:0014066	regulation of phosphatidylinositol 3-kinase signaling	-2.9991	-0.875862	7/124	2147,5008,5156,5159,5270,5293,5295	F2,OSM,PDGFRA,PDGFRB,SERPINE2,PIK3CD,PIK3R1
13	Member	GO Biological Processes	GO:0051896	regulation of protein kinase B signaling	-2.95452	-0.844435	10/244	2651,3084,5008,5156,5159,5293,5295,5314,22876,56917	GCNT2,NRG1,OSM,PDGFRA,PDGFRB,PIK3CD,PIK3R1,PKHD1,INPP5F,MEIS3
13	Member	KEGG Pathway	hsa04960	Aldosterone-regulated sodium reabsorption	-2.93142	-0.835694	4/37	5293,5295,5579,23327	PIK3CD,PIK3R1,PRKCB,NEDD4L
13	Member	KEGG Pathway	hsa05231	Choline metabolism in cancer	-2.79814	-0.739587	6/99	5156,5159,5293,5295,5338,5579	PDGFRA,PDGFRB,PIK3CD,PIK3R1,PLD2,PRKCB
13	Member	KEGG Pathway	hsa05218	Melanoma	-2.74987	-0.714959	5/69	1026,5156,5159,5293,5295	CDKN1A,PDGFRA,PDGFRB,PIK3CD,PIK3R1
13	Member	GO Biological Processes	GO:0051897	positive regulation of protein kinase B signaling	-2.74396	-0.71191	8/176	2651,3084,5008,5156,5159,5293,5295,56917	GCNT2,NRG1,OSM,PDGFRA,PDGFRB,PIK3CD,PIK3R1,MEIS3
13	Member	GO Biological Processes	GO:0043491	protein kinase B signaling	-2.64176	-0.650869	10/269	2651,3084,5008,5156,5159,5293,5295,5314,22876,56917	GCNT2,NRG1,OSM,PDGFRA,PDGFRB,PIK3CD,PIK3R1,PKHD1,INPP5F,MEIS3
13	Member	KEGG Pathway	hsa04014	Ras signaling pathway	-2.61412	-0.638272	9/227	5156,5159,5293,5295,5338,5579,5921,56924,59345	PDGFRA,PDGFRB,PIK3CD,PIK3R1,PLD2,PRKCB,RASA1,PAK6,GNB4
13	Member	GO Biological Processes	GO:0014065	phosphatidylinositol 3-kinase signaling	-2.55933	-0.600714	7/148	2147,5008,5156,5159,5270,5293,5295	F2,OSM,PDGFRA,PDGFRB,SERPINE2,PIK3CD,PIK3R1
13	Member	KEGG Pathway	hsa04510	Focal adhesion	-2.41595	-0.522616	8/199	3691,5156,5159,5293,5295,5579,22798,56924	ITGB4,PDGFRA,PDGFRB,PIK3CD,PIK3R1,PRKCB,LAMB4,PAK6
13	Member	KEGG Pathway	hsa04151	PI3K-Akt signaling pathway	-2.37023	-0.500734	11/342	1026,1129,3691,5008,5156,5159,5293,5295,6850,22798,59345	CDKN1A,CHRM2,ITGB4,OSM,PDGFRA,PDGFRB,PIK3CD,PIK3R1,SYK,LAMB4,GNB4
13	Member	KEGG Pathway	hsa05205	Proteoglycans in cancer	-2.36413	-0.496594	8/203	286,1026,5293,5295,5579,5603,6385,79923	ANK1,CDKN1A,PIK3CD,PIK3R1,PRKCB,MAPK13,SDC4,NANOG
13	Member	KEGG Pathway	hsa05200	Pathways in cancer	-2.34173	-0.48651	12/395	367,1026,1488,1612,5156,5159,5293,5295,5331,5579,22798,59345	AR,CDKN1A,CTBP2,DAPK1,PDGFRA,PDGFRB,PIK3CD,PIK3R1,PLCB3,PRKCB,LAMB4,GNB4
13	Member	KEGG Pathway	hsa04666	Fc gamma R-mediated phagocytosis	-2.23004	-0.43775	5/91	5293,5295,5338,5579,6850	PIK3CD,PIK3R1,PLD2,PRKCB,SYK
13	Member	KEGG Pathway	hsa04370	VEGF signaling pathway	-2.18686	-0.415448	4/59	5293,5295,5579,5603	PIK3CD,PIK3R1,PRKCB,MAPK13
13	Member	KEGG Pathway	hsa05146	Amoebiasis	-2.13325	-0.389187	5/96	5293,5295,5331,5579,22798	PIK3CD,PIK3R1,PLCB3,PRKCB,LAMB4
13	Member	KEGG Pathway	hsa04750	Inflammatory mediator regulation of TRP channels	-2.11465	-0.377885	5/97	5293,5295,5331,5579,5603	PIK3CD,PIK3R1,PLCB3,PRKCB,MAPK13
13	Member	KEGG Pathway	hsa04933	AGE-RAGE signaling pathway in diabetic complications	-2.07816	-0.358429	5/99	5293,5295,5331,5579,5603	PIK3CD,PIK3R1,PLCB3,PRKCB,MAPK13
13	Member	GO Biological Processes	GO:0043550	regulation of lipid kinase activity	-2.06313	-0.34988	4/64	2147,5156,5159,5295	F2,PDGFRA,PDGFRB,PIK3R1
13	Member	KEGG Pathway	hsa05230	Central carbon metabolism in cancer	-2.03978	-0.344404	4/65	5156,5159,5293,5295	PDGFRA,PDGFRB,PIK3CD,PIK3R1
13	Member	KEGG Pathway	hsa05418	Fluid shear stress and atherosclerosis	-2.0313	-0.338552	6/142	445,5293,5295,5603,6385,9181	ASS1,PIK3CD,PIK3R1,MAPK13,SDC4,ARHGEF2
14	Summary	GO Biological Processes	GO:0010927	cellular component assembly involved in morphogenesis	-3.97508	-1.43329	8/115	4628,5156,5159,5629,5819,5990,58529,84033,4091,7021,655,65009,389,3491,440503,4643,5087,1901,3084	MYH10,PDGFRA,PDGFRB,PROX1,NECTIN2,RFX2,MYOZ1,OBSCN,SMAD6,TFAP2B,BMP7,NDRG4,RHOC,CCN1,PLIN5,MYO1E,PBX1,S1PR1,NRG1
14	Member	GO Biological Processes	GO:0010927	cellular component assembly involved in morphogenesis	-3.97508	-1.43329	8/115	4628,5156,5159,5629,5819,5990,58529,84033	MYH10,PDGFRA,PDGFRB,PROX1,NECTIN2,RFX2,MYOZ1,OBSCN
14	Member	GO Biological Processes	GO:0055003	cardiac myofibril assembly	-3.52942	-1.19634	4/26	4628,5156,5159,5629	MYH10,PDGFRA,PDGFRB,PROX1
14	Member	GO Biological Processes	GO:0030239	myofibril assembly	-3.49844	-1.17926	6/73	4628,5156,5159,5629,58529,84033	MYH10,PDGFRA,PDGFRB,PROX1,MYOZ1,OBSCN
14	Member	GO Biological Processes	GO:0035904	aorta development	-3.09078	-0.932891	5/58	4091,4628,5159,5629,7021	SMAD6,MYH10,PDGFRB,PROX1,TFAP2B
14	Member	GO Biological Processes	GO:0060973	cell migration involved in heart development	-2.78328	-0.732168	3/19	655,5159,65009	BMP7,PDGFRB,NDRG4
14	Member	GO Biological Processes	GO:0060193	positive regulation of lipase activity	-2.66798	-0.658206	5/72	389,3491,5156,5159,440503	RHOC,CCN1,PDGFRA,PDGFRB,PLIN5
14	Member	GO Biological Processes	GO:0072012	glomerulus vasculature development	-2.38285	-0.505305	3/26	655,5156,5159	BMP7,PDGFRA,PDGFRB
14	Member	GO Biological Processes	GO:0061437	renal system vasculature development	-2.29052	-0.469323	3/28	655,5156,5159	BMP7,PDGFRA,PDGFRB
14	Member	GO Biological Processes	GO:0061440	kidney vasculature development	-2.29052	-0.469323	3/28	655,5156,5159	BMP7,PDGFRA,PDGFRB
14	Member	GO Biological Processes	GO:0048008	platelet-derived growth factor receptor signaling pathway	-2.2399	-0.445964	4/57	4643,5156,5159,65009	MYO1E,PDGFRA,PDGFRB,NDRG4
14	Member	GO Biological Processes	GO:0032835	glomerulus development	-2.08693	-0.36433	4/63	655,4643,5156,5159	BMP7,MYO1E,PDGFRA,PDGFRB
14	Member	GO Biological Processes	GO:0060191	regulation of lipase activity	-2.07816	-0.358429	5/99	389,3491,5156,5159,440503	RHOC,CCN1,PDGFRA,PDGFRB,PLIN5
14	Member	GO Biological Processes	GO:0060840	artery development	-2.06027	-0.34988	5/100	4091,4628,5159,5629,7021	SMAD6,MYH10,PDGFRB,PROX1,TFAP2B
14	Member	GO Biological Processes	GO:0035909	aorta morphogenesis	-2.01801	-0.333165	3/35	5159,5629,7021	PDGFRB,PROX1,TFAP2B
14	Member	GO Biological Processes	GO:0072006	nephron development	-2.01717	-0.333165	6/143	655,4643,5087,5156,5159,7021	BMP7,MYO1E,PBX1,PDGFRA,PDGFRB,TFAP2B
14	Member	GO Biological Processes	GO:0048738	cardiac muscle tissue development	-2.00561	-0.323203	8/234	655,1901,3084,4628,5156,5159,5629,65009	BMP7,S1PR1,NRG1,MYH10,PDGFRA,PDGFRB,PROX1,NDRG4
15	Summary	GO Biological Processes	GO:0007169	transmembrane receptor protein tyrosine kinase signaling pathway	-3.87161	-1.382	22/722	367,1759,1845,2674,2675,3071,3084,3487,4643,5156,5159,5295,5579,5921,6850,9019,10603,11061,51232,65009,116985,199731	AR,DNM1,DUSP3,GFRA1,GFRA2,NCKAP1L,NRG1,IGFBP4,MYO1E,PDGFRA,PDGFRB,PIK3R1,PRKCB,RASA1,SYK,MPZL1,SH2B2,CNMD,CRIM1,NDRG4,ARAP1,CADM4
15	Member	GO Biological Processes	GO:0007169	transmembrane receptor protein tyrosine kinase signaling pathway	-3.87161	-1.382	22/722	367,1759,1845,2674,2675,3071,3084,3487,4643,5156,5159,5295,5579,5921,6850,9019,10603,11061,51232,65009,116985,199731	AR,DNM1,DUSP3,GFRA1,GFRA2,NCKAP1L,NRG1,IGFBP4,MYO1E,PDGFRA,PDGFRB,PIK3R1,PRKCB,RASA1,SYK,MPZL1,SH2B2,CNMD,CRIM1,NDRG4,ARAP1,CADM4
15	Member	GO Biological Processes	GO:0048010	vascular endothelial growth factor receptor signaling pathway	-2.13325	-0.389187	5/96	3071,5295,5579,11061,199731	NCKAP1L,PIK3R1,PRKCB,CNMD,CADM4
16	Summary	GO Biological Processes	GO:1990823	response to leukemia inhibitory factor	-3.67003	-1.29405	7/96	1488,4744,5080,5916,5990,9118,55818,2104	CTBP2,NEFH,PAX6,RARG,RFX2,INA,KDM3A,ESRRG
16	Member	GO Biological Processes	GO:1990823	response to leukemia inhibitory factor	-3.67003	-1.29405	7/96	1488,4744,5080,5916,5990,9118,55818	CTBP2,NEFH,PAX6,RARG,RFX2,INA,KDM3A
16	Member	GO Biological Processes	GO:1990830	cellular response to leukemia inhibitory factor	-3.67003	-1.29405	7/96	1488,4744,5080,5916,5990,9118,55818	CTBP2,NEFH,PAX6,RARG,RFX2,INA,KDM3A
16	Member	GO Biological Processes	GO:0048384	retinoic acid receptor signaling pathway	-2.20536	-0.424442	3/30	1488,2104,5916	CTBP2,ESRRG,RARG
17	Summary	GO Biological Processes	GO:0099563	modification of synaptic structure	-3.66909	-1.29405	4/24	4628,11346,58512,79012,576,1488,3084,4744,9118,9423,22866,54674,375790	MYH10,SYNPO,DLGAP3,CAMKV,ADGRB2,CTBP2,NRG1,NEFH,INA,NTN1,CNKSR2,LRRN3,AGRN
17	Member	GO Biological Processes	GO:0099563	modification of synaptic structure	-3.66909	-1.29405	4/24	4628,11346,58512,79012	MYH10,SYNPO,DLGAP3,CAMKV
17	Member	GO Biological Processes	GO:0099010	modification of postsynaptic structure	-2.92901	-0.835694	3/17	4628,11346,79012	MYH10,SYNPO,CAMKV
17	Member	GO Biological Processes	GO:0050808	synapse organization	-2.67117	-0.658681	13/408	576,1488,3084,4628,4744,9118,9423,11346,22866,54674,58512,79012,375790	ADGRB2,CTBP2,NRG1,MYH10,NEFH,INA,NTN1,SYNPO,CNKSR2,LRRN3,DLGAP3,CAMKV,AGRN
18	Summary	GO Biological Processes	GO:0010038	response to metal ion	-3.63453	-1.27798	14/364	18,322,445,1788,2354,3778,4502,6284,6529,7020,23327,127833,148281,221184,655,5159,5603,80781	ABAT,APBB1,ASS1,DNMT3A,FOSB,KCNMA1,MT2A,S100A13,SLC6A1,TFAP2A,NEDD4L,SYT2,SYT6,CPNE2,BMP7,PDGFRB,MAPK13,COL18A1
18	Member	GO Biological Processes	GO:0010038	response to metal ion	-3.63453	-1.27798	14/364	18,322,445,1788,2354,3778,4502,6284,6529,7020,23327,127833,148281,221184	ABAT,APBB1,ASS1,DNMT3A,FOSB,KCNMA1,MT2A,S100A13,SLC6A1,TFAP2A,NEDD4L,SYT2,SYT6,CPNE2
18	Member	GO Biological Processes	GO:0010035	response to inorganic substance	-3.5198	-1.1924	18/562	18,322,445,655,1788,2354,3778,4502,5159,5603,6284,6529,7020,23327,80781,127833,148281,221184	ABAT,APBB1,ASS1,BMP7,DNMT3A,FOSB,KCNMA1,MT2A,PDGFRB,MAPK13,S100A13,SLC6A1,TFAP2A,NEDD4L,COL18A1,SYT2,SYT6,CPNE2
18	Member	GO Biological Processes	GO:0010039	response to iron ion	-2.08904	-0.36433	3/33	18,322,7020	ABAT,APBB1,TFAP2A
19	Summary	GO Biological Processes	GO:0021952	central nervous system projection neuron axonogenesis	-3.59767	-1.2471	4/25	104,4929,6324,9201,22809,5080,5629	ADARB1,NR4A2,SCN1B,DCLK1,ATF5,PAX6,PROX1
19	Member	GO Biological Processes	GO:0021952	central nervous system projection neuron axonogenesis	-3.59767	-1.2471	4/25	104,4929,6324,9201	ADARB1,NR4A2,SCN1B,DCLK1
19	Member	GO Biological Processes	GO:0021955	central nervous system neuron axonogenesis	-3.02369	-0.891318	4/35	104,4929,6324,9201	ADARB1,NR4A2,SCN1B,DCLK1
19	Member	GO Biological Processes	GO:0021954	central nervous system neuron development	-2.46821	-0.555347	5/80	104,4929,6324,9201,22809	ADARB1,NR4A2,SCN1B,DCLK1,ATF5
19	Member	GO Biological Processes	GO:0021953	central nervous system neuron differentiation	-2.03752	-0.343458	7/185	104,4929,5080,5629,6324,9201,22809	ADARB1,NR4A2,PAX6,PROX1,SCN1B,DCLK1,ATF5
20	Summary	GO Biological Processes	GO:0030278	regulation of ossification	-3.5751	-1.23045	10/203	655,1901,3491,4091,5087,7020,8994,64093,79412,162466,4330,7067,3084	BMP7,S1PR1,CCN1,SMAD6,PBX1,TFAP2A,LIMD1,SMOC1,KREMEN2,PHOSPHO1,MN1,THRA,NRG1
20	Member	GO Biological Processes	GO:0030278	regulation of ossification	-3.5751	-1.23045	10/203	655,1901,3491,4091,5087,7020,8994,64093,79412,162466	BMP7,S1PR1,CCN1,SMAD6,PBX1,TFAP2A,LIMD1,SMOC1,KREMEN2,PHOSPHO1
20	Member	GO Biological Processes	GO:0030500	regulation of bone mineralization	-2.56492	-0.603886	5/76	655,1901,3491,7020,162466	BMP7,S1PR1,CCN1,TFAP2A,PHOSPHO1
20	Member	GO Biological Processes	GO:0001503	ossification	-2.30757	-0.469323	12/399	655,1901,3491,4091,4330,5087,7020,7067,8994,64093,79412,162466	BMP7,S1PR1,CCN1,SMAD6,MN1,PBX1,TFAP2A,THRA,LIMD1,SMOC1,KREMEN2,PHOSPHO1
20	Member	GO Biological Processes	GO:0070167	regulation of biomineral tissue development	-2.17119	-0.407555	5/94	655,1901,3491,7020,162466	BMP7,S1PR1,CCN1,TFAP2A,PHOSPHO1
20	Member	GO Biological Processes	GO:0061384	heart trabecula morphogenesis	-2.12643	-0.383827	3/32	655,1901,3084	BMP7,S1PR1,NRG1

## Sheet: BC
Supplementary Data 6: -log(p values) of GO terms specific to a BC.
GroupID	Type	Category	Term	Description	LogP	Log(q-value)	InTerm_InList	Genes	Symbols
1	Summary	GO Biological Processes	GO:0032990	cell part morphogenesis	-9.48675	-5.41008	22/685	1009,1942,2674,3670,3925,4851,5015,5457,5789,6710,7429,9378,10371,10716,23136,23767,26999,80207,89884,90249,139065,152330,1268,87,5629,5155,120425,860,4921,5167,7498	CDH11,EFNA1,GFRA1,ISL1,STMN1,NOTCH1,OTX2,POU4F1,PTPRD,SPTB,VIL1,NRXN1,SEMA3A,TBR1,EPB41L3,FLRT3,CYFIP2,OPA3,LHX4,UNC5A,SLITRK4,CNTN4,CNR1,ACTN1,PROX1,PDGFB,JAML,RUNX2,DDR2,ENPP1,XDH
1	Member	GO Biological Processes	GO:0032990	cell part morphogenesis	-9.48675	-5.41008	22/685	1009,1942,2674,3670,3925,4851,5015,5457,5789,6710,7429,9378,10371,10716,23136,23767,26999,80207,89884,90249,139065,152330	CDH11,EFNA1,GFRA1,ISL1,STMN1,NOTCH1,OTX2,POU4F1,PTPRD,SPTB,VIL1,NRXN1,SEMA3A,TBR1,EPB41L3,FLRT3,CYFIP2,OPA3,LHX4,UNC5A,SLITRK4,CNTN4
1	Member	GO Biological Processes	GO:0061564	axon development	-9.23661	-5.41008	19/514	1009,1268,1942,2674,3670,3925,4851,5015,5457,6710,9378,10371,10716,23767,26999,89884,90249,139065,152330	CDH11,CNR1,EFNA1,GFRA1,ISL1,STMN1,NOTCH1,OTX2,POU4F1,SPTB,NRXN1,SEMA3A,TBR1,FLRT3,CYFIP2,LHX4,UNC5A,SLITRK4,CNTN4
1	Member	GO Biological Processes	GO:0007409	axonogenesis	-9.04189	-5.41008	18/468	1009,1942,2674,3670,3925,4851,5015,5457,6710,9378,10371,10716,23767,26999,89884,90249,139065,152330	CDH11,EFNA1,GFRA1,ISL1,STMN1,NOTCH1,OTX2,POU4F1,SPTB,NRXN1,SEMA3A,TBR1,FLRT3,CYFIP2,LHX4,UNC5A,SLITRK4,CNTN4
1	Member	GO Biological Processes	GO:0120039	plasma membrane bounded cell projection morphogenesis	-8.97167	-5.41008	21/662	1009,1942,2674,3670,3925,4851,5015,5457,5789,6710,7429,9378,10371,10716,23136,23767,26999,89884,90249,139065,152330	CDH11,EFNA1,GFRA1,ISL1,STMN1,NOTCH1,OTX2,POU4F1,PTPRD,SPTB,VIL1,NRXN1,SEMA3A,TBR1,EPB41L3,FLRT3,CYFIP2,LHX4,UNC5A,SLITRK4,CNTN4
1	Member	GO Biological Processes	GO:0048858	cell projection morphogenesis	-8.925	-5.41008	21/666	1009,1942,2674,3670,3925,4851,5015,5457,5789,6710,7429,9378,10371,10716,23136,23767,26999,89884,90249,139065,152330	CDH11,EFNA1,GFRA1,ISL1,STMN1,NOTCH1,OTX2,POU4F1,PTPRD,SPTB,VIL1,NRXN1,SEMA3A,TBR1,EPB41L3,FLRT3,CYFIP2,LHX4,UNC5A,SLITRK4,CNTN4
1	Member	GO Biological Processes	GO:0048812	neuron projection morphogenesis	-8.35741	-4.96905	20/648	1009,1942,2674,3670,3925,4851,5015,5457,5789,6710,9378,10371,10716,23136,23767,26999,89884,90249,139065,152330	CDH11,EFNA1,GFRA1,ISL1,STMN1,NOTCH1,OTX2,POU4F1,PTPRD,SPTB,NRXN1,SEMA3A,TBR1,EPB41L3,FLRT3,CYFIP2,LHX4,UNC5A,SLITRK4,CNTN4
1	Member	GO Biological Processes	GO:0048667	cell morphogenesis involved in neuron differentiation	-8.33784	-4.96905	19/583	1009,1942,2674,3670,3925,4851,5015,5457,5789,6710,9378,10371,10716,23767,26999,89884,90249,139065,152330	CDH11,EFNA1,GFRA1,ISL1,STMN1,NOTCH1,OTX2,POU4F1,PTPRD,SPTB,NRXN1,SEMA3A,TBR1,FLRT3,CYFIP2,LHX4,UNC5A,SLITRK4,CNTN4
1	Member	GO Biological Processes	GO:0000904	cell morphogenesis involved in differentiation	-8.06804	-4.75724	21/745	87,1009,1942,2674,3670,3925,4851,5015,5457,5629,5789,6710,9378,10371,10716,23767,26999,89884,90249,139065,152330	ACTN1,CDH11,EFNA1,GFRA1,ISL1,STMN1,NOTCH1,OTX2,POU4F1,PROX1,PTPRD,SPTB,NRXN1,SEMA3A,TBR1,FLRT3,CYFIP2,LHX4,UNC5A,SLITRK4,CNTN4
1	Member	GO Biological Processes	GO:0007411	axon guidance	-7.67751	-4.48645	13/276	1942,2674,3670,5015,6710,9378,10371,10716,23767,26999,89884,90249,152330	EFNA1,GFRA1,ISL1,OTX2,SPTB,NRXN1,SEMA3A,TBR1,FLRT3,CYFIP2,LHX4,UNC5A,CNTN4
1	Member	GO Biological Processes	GO:0097485	neuron projection guidance	-7.65895	-4.48645	13/277	1942,2674,3670,5015,6710,9378,10371,10716,23767,26999,89884,90249,152330	EFNA1,GFRA1,ISL1,OTX2,SPTB,NRXN1,SEMA3A,TBR1,FLRT3,CYFIP2,LHX4,UNC5A,CNTN4
1	Member	GO Biological Processes	GO:0006935	chemotaxis	-5.51892	-2.73639	16/645	1942,2674,3670,4851,5015,5155,6710,9378,10371,10716,23767,26999,89884,90249,120425,152330	EFNA1,GFRA1,ISL1,NOTCH1,OTX2,PDGFB,SPTB,NRXN1,SEMA3A,TBR1,FLRT3,CYFIP2,LHX4,UNC5A,JAML,CNTN4
1	Member	GO Biological Processes	GO:0042330	taxis	-5.50178	-2.73505	16/647	1942,2674,3670,4851,5015,5155,6710,9378,10371,10716,23767,26999,89884,90249,120425,152330	EFNA1,GFRA1,ISL1,NOTCH1,OTX2,PDGFB,SPTB,NRXN1,SEMA3A,TBR1,FLRT3,CYFIP2,LHX4,UNC5A,JAML,CNTN4
1	Member	GO Biological Processes	GO:0007169	transmembrane receptor protein tyrosine kinase signaling pathway	-2.70263	-0.868948	12/722	860,1942,2674,3925,4921,5015,5155,5167,7429,7498,23767,26999	RUNX2,EFNA1,GFRA1,STMN1,DDR2,OTX2,PDGFB,ENPP1,VIL1,XDH,FLRT3,CYFIP2
2	Summary	GO Biological Processes	GO:0045165	cell fate commitment	-7.79051	-4.53087	13/270	860,3175,3670,4762,4851,5457,5629,6909,8543,10716,54567,64641,388585,5754,6299,23767,4487,1942,5155,10371,55083,26999,1021,7498,93986,120425,30062,694,6932,4921,7429	RUNX2,ONECUT1,ISL1,NEUROG1,NOTCH1,POU4F1,PROX1,TBX2,LMO4,TBR1,DLL4,EBF2,HES5,PTK7,SALL1,FLRT3,MSX1,EFNA1,PDGFB,SEMA3A,KIF26B,CYFIP2,CDK6,XDH,FOXP2,JAML,RAX,BTG1,TCF7,DDR2,VIL1
2	Member	GO Biological Processes	GO:0045165	cell fate commitment	-7.79051	-4.53087	13/270	860,3175,3670,4762,4851,5457,5629,6909,8543,10716,54567,64641,388585	RUNX2,ONECUT1,ISL1,NEUROG1,NOTCH1,POU4F1,PROX1,TBX2,LMO4,TBR1,DLL4,EBF2,HES5
2	Member	GO Biological Processes	GO:0003205	cardiac chamber development	-5.86974	-2.99828	9/171	3670,4851,5457,5629,5754,6299,6909,8543,54567	ISL1,NOTCH1,POU4F1,PROX1,PTK7,SALL1,TBX2,LMO4,DLL4
2	Member	GO Biological Processes	GO:0003231	cardiac ventricle development	-5.78211	-2.92995	8/130	3670,4851,5457,5629,5754,6299,8543,54567	ISL1,NOTCH1,POU4F1,PROX1,PTK7,SALL1,LMO4,DLL4
2	Member	GO Biological Processes	GO:0003279	cardiac septum development	-5.16802	-2.45928	7/112	3670,4851,5629,5754,6299,6909,8543	ISL1,NOTCH1,PROX1,PTK7,SALL1,TBX2,LMO4
2	Member	GO Biological Processes	GO:0055010	ventricular cardiac muscle tissue morphogenesis	-4.90954	-2.23972	5/48	3670,4851,5457,5629,54567	ISL1,NOTCH1,POU4F1,PROX1,DLL4
2	Member	GO Biological Processes	GO:0003344	pericardium morphogenesis	-4.70843	-2.0966	3/9	4851,23767,54567	NOTCH1,FLRT3,DLL4
2	Member	GO Biological Processes	GO:0003229	ventricular cardiac muscle tissue development	-4.61697	-2.03655	5/55	3670,4851,5457,5629,54567	ISL1,NOTCH1,POU4F1,PROX1,DLL4
2	Member	GO Biological Processes	GO:0003209	cardiac atrium morphogenesis	-4.45057	-1.92133	4/30	3670,4851,5629,54567	ISL1,NOTCH1,PROX1,DLL4
2	Member	GO Biological Processes	GO:0001708	cell fate specification	-4.42584	-1.92133	6/99	3670,4851,5457,6909,8543,10716	ISL1,NOTCH1,POU4F1,TBX2,LMO4,TBR1
2	Member	GO Biological Processes	GO:0060379	cardiac muscle cell myoblast differentiation	-4.41922	-1.92133	3/11	3670,4851,6909	ISL1,NOTCH1,TBX2
2	Member	GO Biological Processes	GO:0048663	neuron fate commitment	-4.26322	-1.83032	5/65	3670,4851,5457,10716,54567	ISL1,NOTCH1,POU4F1,TBR1,DLL4
2	Member	GO Biological Processes	GO:0003230	cardiac atrium development	-4.17995	-1.78087	4/35	3670,4851,5629,54567	ISL1,NOTCH1,PROX1,DLL4
2	Member	GO Biological Processes	GO:0035909	aorta morphogenesis	-4.17995	-1.78087	4/35	4851,5629,6909,54567	NOTCH1,PROX1,TBX2,DLL4
2	Member	GO Biological Processes	GO:0055008	cardiac muscle tissue morphogenesis	-4.1382	-1.75866	5/69	3670,4851,5457,5629,54567	ISL1,NOTCH1,POU4F1,PROX1,DLL4
2	Member	GO Biological Processes	GO:1901213	regulation of transcription from RNA polymerase II promoter involved in heart development	-4.08159	-1.73102	3/14	4487,4851,6909	MSX1,NOTCH1,TBX2
2	Member	GO Biological Processes	GO:0007507	heart development	-4.06381	-1.72498	13/588	1942,3670,4487,4851,5155,5457,5629,5754,6299,6909,8543,23767,54567	EFNA1,ISL1,MSX1,NOTCH1,PDGFB,POU4F1,PROX1,PTK7,SALL1,TBX2,LMO4,FLRT3,DLL4
2	Member	GO Biological Processes	GO:0048729	tissue morphogenesis	-4.05057	-1.71749	14/674	3670,4487,4851,5457,5629,5754,6299,6909,8543,10371,23767,54567,55083,388585	ISL1,MSX1,NOTCH1,POU4F1,PROX1,PTK7,SALL1,TBX2,LMO4,SEMA3A,FLRT3,DLL4,KIF26B,HES5
2	Member	GO Biological Processes	GO:0003203	endocardial cushion morphogenesis	-4.03713	-1.70973	4/38	3670,4487,4851,6909	ISL1,MSX1,NOTCH1,TBX2
2	Member	GO Biological Processes	GO:0003208	cardiac ventricle morphogenesis	-3.99273	-1.70625	5/74	3670,4851,5457,5629,54567	ISL1,NOTCH1,POU4F1,PROX1,DLL4
2	Member	GO Biological Processes	GO:0003281	ventricular septum development	-3.96494	-1.69057	5/75	4851,5629,5754,6299,8543	NOTCH1,PROX1,PTK7,SALL1,LMO4
2	Member	GO Biological Processes	GO:0060560	developmental growth involved in morphogenesis	-3.92123	-1.66158	8/235	4851,5754,6299,6909,10371,23767,26999,55083	NOTCH1,PTK7,SALL1,TBX2,SEMA3A,FLRT3,CYFIP2,KIF26B
2	Member	GO Biological Processes	GO:0003206	cardiac chamber morphogenesis	-3.78695	-1.55355	6/129	3670,4851,5457,5629,6909,54567	ISL1,NOTCH1,POU4F1,PROX1,TBX2,DLL4
2	Member	GO Biological Processes	GO:0050678	regulation of epithelial cell proliferation	-3.7658	-1.54314	10/388	1021,3670,4851,5155,5629,7498,54567,93986,120425,388585	CDK6,ISL1,NOTCH1,PDGFB,PROX1,XDH,DLL4,FOXP2,JAML,HES5
2	Member	GO Biological Processes	GO:0060415	muscle tissue morphogenesis	-3.75645	-1.5382	5/83	3670,4851,5457,5629,54567	ISL1,NOTCH1,POU4F1,PROX1,DLL4
2	Member	GO Biological Processes	GO:0003197	endocardial cushion development	-3.70944	-1.50839	4/46	3670,4487,4851,6909	ISL1,MSX1,NOTCH1,TBX2
2	Member	GO Biological Processes	GO:0060562	epithelial tube morphogenesis	-3.69813	-1.50127	9/322	4851,5629,5754,6299,6909,8543,54567,55083,388585	NOTCH1,PROX1,PTK7,SALL1,TBX2,LMO4,DLL4,KIF26B,HES5
2	Member	GO Biological Processes	GO:0048863	stem cell differentiation	-3.64435	-1.46077	8/258	860,1021,3670,4487,4851,6909,10371,388585	RUNX2,CDK6,ISL1,MSX1,NOTCH1,TBX2,SEMA3A,HES5
2	Member	GO Biological Processes	GO:0003007	heart morphogenesis	-3.6217	-1.4492	8/260	1942,3670,4487,4851,5457,5629,6909,54567	EFNA1,ISL1,MSX1,NOTCH1,POU4F1,PROX1,TBX2,DLL4
2	Member	GO Biological Processes	GO:0048644	muscle organ morphogenesis	-3.61427	-1.44571	5/89	3670,4851,5457,5629,54567	ISL1,NOTCH1,POU4F1,PROX1,DLL4
2	Member	GO Biological Processes	GO:0010002	cardioblast differentiation	-3.59774	-1.44425	3/20	3670,4851,6909	ISL1,NOTCH1,TBX2
2	Member	GO Biological Processes	GO:0060039	pericardium development	-3.59774	-1.44425	3/20	4851,23767,54567	NOTCH1,FLRT3,DLL4
2	Member	GO Biological Processes	GO:0097150	neuronal stem cell population maintenance	-3.4124	-1.30625	3/23	4851,5629,388585	NOTCH1,PROX1,HES5
2	Member	GO Biological Processes	GO:0072132	mesenchyme morphogenesis	-3.40822	-1.30625	4/55	3670,4487,4851,6909	ISL1,MSX1,NOTCH1,TBX2
2	Member	GO Biological Processes	GO:0048732	gland development	-3.37167	-1.27835	10/435	3175,3670,4487,4851,5629,6299,6909,7498,8543,10371	ONECUT1,ISL1,MSX1,NOTCH1,PROX1,SALL1,TBX2,XDH,LMO4,SEMA3A
2	Member	GO Biological Processes	GO:0035904	aorta development	-3.31971	-1.24254	4/58	4851,5629,6909,54567	NOTCH1,PROX1,TBX2,DLL4
2	Member	GO Biological Processes	GO:0050673	epithelial cell proliferation	-3.28734	-1.2289	10/446	1021,3670,4851,5155,5629,7498,54567,93986,120425,388585	CDK6,ISL1,NOTCH1,PDGFB,PROX1,XDH,DLL4,FOXP2,JAML,HES5
2	Member	GO Biological Processes	GO:0042733	embryonic digit morphogenesis	-3.2361	-1.2069	4/61	4487,4851,6299,6909	MSX1,NOTCH1,SALL1,TBX2
2	Member	GO Biological Processes	GO:0002009	morphogenesis of an epithelium	-3.21731	-1.19376	11/540	4851,5629,5754,6299,6909,8543,10371,23767,54567,55083,388585	NOTCH1,PROX1,PTK7,SALL1,TBX2,LMO4,SEMA3A,FLRT3,DLL4,KIF26B,HES5
2	Member	GO Biological Processes	GO:0003180	aortic valve morphogenesis	-3.15522	-1.15351	3/28	1942,4851,54567	EFNA1,NOTCH1,DLL4
2	Member	GO Biological Processes	GO:0048736	appendage development	-3.02962	-1.06124	6/179	860,4487,4851,6299,6909,30062	RUNX2,MSX1,NOTCH1,SALL1,TBX2,RAX
2	Member	GO Biological Processes	GO:0060173	limb development	-3.02962	-1.06124	6/179	860,4487,4851,6299,6909,30062	RUNX2,MSX1,NOTCH1,SALL1,TBX2,RAX
2	Member	GO Biological Processes	GO:0003176	aortic valve development	-2.98302	-1.03158	3/32	1942,4851,54567	EFNA1,NOTCH1,DLL4
2	Member	GO Biological Processes	GO:0061311	cell surface receptor signaling pathway involved in heart development	-2.98302	-1.03158	3/32	4487,4851,54567	MSX1,NOTCH1,DLL4
2	Member	GO Biological Processes	GO:2000027	regulation of animal organ morphogenesis	-2.95136	-1.01413	7/254	860,3670,4487,4851,5754,6909,93986	RUNX2,ISL1,MSX1,NOTCH1,PTK7,TBX2,FOXP2
2	Member	GO Biological Processes	GO:0007517	muscle organ development	-2.94408	-1.01413	9/410	3670,4487,4762,4851,5457,5629,6909,54567,93986	ISL1,MSX1,NEUROG1,NOTCH1,POU4F1,PROX1,TBX2,DLL4,FOXP2
2	Member	GO Biological Processes	GO:0030326	embryonic limb morphogenesis	-2.94022	-1.01413	5/125	860,4487,4851,6299,6909	RUNX2,MSX1,NOTCH1,SALL1,TBX2
2	Member	GO Biological Processes	GO:0035113	embryonic appendage morphogenesis	-2.94022	-1.01413	5/125	860,4487,4851,6299,6909	RUNX2,MSX1,NOTCH1,SALL1,TBX2
2	Member	GO Biological Processes	GO:0048844	artery morphogenesis	-2.87687	-0.976845	4/76	4851,5629,6909,54567	NOTCH1,PROX1,TBX2,DLL4
2	Member	GO Biological Processes	GO:0060411	cardiac septum morphogenesis	-2.87687	-0.976845	4/76	3670,4851,5629,6909	ISL1,NOTCH1,PROX1,TBX2
2	Member	GO Biological Processes	GO:0007219	Notch signaling pathway	-2.8616	-0.967858	6/193	1021,3175,4851,6909,54567,388585	CDK6,ONECUT1,NOTCH1,TBX2,DLL4,HES5
2	Member	GO Biological Processes	GO:0060317	cardiac epithelial to mesenchymal transition	-2.83274	-0.955309	3/36	1942,4487,4851	EFNA1,MSX1,NOTCH1
2	Member	GO Biological Processes	GO:1905314	semi-lunar valve development	-2.798	-0.934356	3/37	1942,4851,54567	EFNA1,NOTCH1,DLL4
2	Member	GO Biological Processes	GO:0060485	mesenchyme development	-2.71862	-0.875803	7/279	1942,3670,4487,4851,5754,6909,10371	EFNA1,ISL1,MSX1,NOTCH1,PTK7,TBX2,SEMA3A
2	Member	GO Biological Processes	GO:0045445	myoblast differentiation	-2.71637	-0.875392	4/84	694,3670,4851,6909	BTG1,ISL1,NOTCH1,TBX2
2	Member	KEGG Pathway	hsa05224	Breast cancer	-2.66929	-0.847391	5/144	1021,4851,6932,54567,388585	CDK6,NOTCH1,TCF7,DLL4,HES5
2	Member	GO Biological Processes	GO:2000826	regulation of heart morphogenesis	-2.66858	-0.847391	3/41	3670,4851,6909	ISL1,NOTCH1,TBX2
2	Member	GO Biological Processes	GO:0035107	appendage morphogenesis	-2.61759	-0.813629	5/148	860,4487,4851,6299,6909	RUNX2,MSX1,NOTCH1,SALL1,TBX2
2	Member	GO Biological Processes	GO:0035108	limb morphogenesis	-2.61759	-0.813629	5/148	860,4487,4851,6299,6909	RUNX2,MSX1,NOTCH1,SALL1,TBX2
2	Member	GO Biological Processes	GO:0002067	glandular epithelial cell differentiation	-2.52496	-0.761294	3/46	1021,4851,5629	CDK6,NOTCH1,PROX1
2	Member	KEGG Pathway	hsa04330	Notch signaling pathway	-2.47224	-0.726695	3/48	4851,54567,388585	NOTCH1,DLL4,HES5
2	Member	GO Biological Processes	GO:0048589	developmental growth	-2.45765	-0.716514	11/674	4851,4921,5629,5754,6299,6909,7429,10371,23767,26999,55083	NOTCH1,DDR2,PROX1,PTK7,SALL1,TBX2,VIL1,SEMA3A,FLRT3,CYFIP2,KIF26B
2	Member	GO Biological Processes	GO:0061061	muscle structure development	-2.45765	-0.716514	11/674	694,3670,4487,4762,4851,5155,5457,5629,6909,54567,93986	BTG1,ISL1,MSX1,NEUROG1,NOTCH1,PDGFB,POU4F1,PROX1,TBX2,DLL4,FOXP2
2	Member	GO Biological Processes	GO:0048738	cardiac muscle tissue development	-2.44389	-0.713607	6/234	3670,4851,5457,5629,6909,54567	ISL1,NOTCH1,POU4F1,PROX1,TBX2,DLL4
2	Member	GO Biological Processes	GO:0060840	artery development	-2.44177	-0.713607	4/100	4851,5629,6909,54567	NOTCH1,PROX1,TBX2,DLL4
2	Member	GO Biological Processes	GO:0003179	heart valve morphogenesis	-2.37369	-0.670343	3/52	1942,4851,54567	EFNA1,NOTCH1,DLL4
2	Member	GO Biological Processes	GO:0060421	positive regulation of heart growth	-2.37369	-0.670343	3/52	4851,5629,6909	NOTCH1,PROX1,TBX2
2	Member	GO Biological Processes	GO:2000179	positive regulation of neural precursor cell proliferation	-2.37369	-0.670343	3/52	4851,5629,54567	NOTCH1,PROX1,DLL4
2	Member	GO Biological Processes	GO:0045747	positive regulation of Notch signaling pathway	-2.3275	-0.634751	3/54	4851,54567,388585	NOTCH1,DLL4,HES5
2	Member	GO Biological Processes	GO:0002011	morphogenesis of an epithelial sheet	-2.28317	-0.595623	3/56	4851,23767,54567	NOTCH1,FLRT3,DLL4
2	Member	GO Biological Processes	GO:0002065	columnar/cuboidal epithelial cell differentiation	-2.26701	-0.587152	4/112	1021,4851,5629,388585	CDK6,NOTCH1,PROX1,HES5
2	Member	GO Biological Processes	GO:0061138	morphogenesis of a branching epithelium	-2.23606	-0.559987	5/182	4851,5629,6299,10371,54567	NOTCH1,PROX1,SALL1,SEMA3A,DLL4
2	Member	GO Biological Processes	GO:0003170	heart valve development	-2.17963	-0.517191	3/61	1942,4851,54567	EFNA1,NOTCH1,DLL4
2	Member	GO Biological Processes	GO:0022612	gland morphogenesis	-2.14967	-0.495683	4/121	4851,5629,6909,10371	NOTCH1,PROX1,TBX2,SEMA3A
2	Member	GO Biological Processes	GO:0046622	positive regulation of organ growth	-2.14084	-0.491613	3/63	4851,5629,6909	NOTCH1,PROX1,TBX2
2	Member	GO Biological Processes	GO:0001763	morphogenesis of a branching structure	-2.1034	-0.463538	5/196	4851,5629,6299,10371,54567	NOTCH1,PROX1,SALL1,SEMA3A,DLL4
2	Member	GO Biological Processes	GO:0050679	positive regulation of epithelial cell proliferation	-2.01564	-0.391702	5/206	4851,5155,5629,93986,120425	NOTCH1,PDGFB,PROX1,FOXP2,JAML
3	Summary	GO Biological Processes	GO:0021953	central nervous system neuron differentiation	-7.60192	-4.46722	11/185	1009,3670,5457,5629,6299,8543,10371,10716,54567,89884,388585,4851	CDH11,ISL1,POU4F1,PROX1,SALL1,LMO4,SEMA3A,TBR1,DLL4,LHX4,HES5,NOTCH1
3	Member	GO Biological Processes	GO:0021953	central nervous system neuron differentiation	-7.60192	-4.46722	11/185	1009,3670,5457,5629,6299,8543,10371,10716,54567,89884,388585	CDH11,ISL1,POU4F1,PROX1,SALL1,LMO4,SEMA3A,TBR1,DLL4,LHX4,HES5
3	Member	GO Biological Processes	GO:0021515	cell differentiation in spinal cord	-4.65618	-2.05508	5/54	3670,4851,8543,54567,89884	ISL1,NOTCH1,LMO4,DLL4,LHX4
3	Member	GO Biological Processes	GO:0021510	spinal cord development	-4.25888	-1.83032	6/106	3670,4851,5629,8543,54567,89884	ISL1,NOTCH1,PROX1,LMO4,DLL4,LHX4
3	Member	GO Biological Processes	GO:0021517	ventral spinal cord development	-3.63723	-1.46077	4/48	3670,8543,54567,89884	ISL1,LMO4,DLL4,LHX4
3	Member	GO Biological Processes	GO:0021522	spinal cord motor neuron differentiation	-2.90548	-0.996941	3/34	3670,8543,89884	ISL1,LMO4,LHX4
4	Summary	GO Biological Processes	GO:0060322	head development	-7.05447	-3.95452	20/777	1021,3670,3777,3925,4487,4642,4851,5015,5457,5629,6299,10371,10716,23266,23767,30062,83741,93986,152330,388585	CDK6,ISL1,KCNK3,STMN1,MSX1,MYO1D,NOTCH1,OTX2,POU4F1,PROX1,SALL1,SEMA3A,TBR1,ADGRL2,FLRT3,RAX,TFAP2D,FOXP2,CNTN4,HES5
4	Member	GO Biological Processes	GO:0060322	head development	-7.05447	-3.95452	20/777	1021,3670,3777,3925,4487,4642,4851,5015,5457,5629,6299,10371,10716,23266,23767,30062,83741,93986,152330,388585	CDK6,ISL1,KCNK3,STMN1,MSX1,MYO1D,NOTCH1,OTX2,POU4F1,PROX1,SALL1,SEMA3A,TBR1,ADGRL2,FLRT3,RAX,TFAP2D,FOXP2,CNTN4,HES5
4	Member	GO Biological Processes	GO:0030900	forebrain development	-6.87168	-3.86191	14/382	1021,3670,4487,4642,4851,5015,5457,5629,6299,10371,10716,30062,93986,388585	CDK6,ISL1,MSX1,MYO1D,NOTCH1,OTX2,POU4F1,PROX1,SALL1,SEMA3A,TBR1,RAX,FOXP2,HES5
4	Member	GO Biological Processes	GO:0007420	brain development	-6.75746	-3.77402	19/734	1021,3670,3777,3925,4487,4642,4851,5015,5457,5629,6299,10371,10716,23266,30062,83741,93986,152330,388585	CDK6,ISL1,KCNK3,STMN1,MSX1,MYO1D,NOTCH1,OTX2,POU4F1,PROX1,SALL1,SEMA3A,TBR1,ADGRL2,RAX,TFAP2D,FOXP2,CNTN4,HES5
4	Member	GO Biological Processes	GO:0021879	forebrain neuron differentiation	-4.61697	-2.03655	5/55	5629,6299,10371,10716,388585	PROX1,SALL1,SEMA3A,TBR1,HES5
4	Member	GO Biological Processes	GO:0021872	forebrain generation of neurons	-4.16869	-1.78087	5/68	5629,6299,10371,10716,388585	PROX1,SALL1,SEMA3A,TBR1,HES5
4	Member	GO Biological Processes	GO:0021761	limbic system development	-3.20824	-1.19025	5/109	1021,5629,10371,10716,30062	CDK6,PROX1,SEMA3A,TBR1,RAX
4	Member	GO Biological Processes	GO:0021537	telencephalon development	-2.96126	-1.01454	7/253	1021,5629,6299,10371,10716,93986,388585	CDK6,PROX1,SALL1,SEMA3A,TBR1,FOXP2,HES5
4	Member	GO Biological Processes	GO:0021543	pallium development	-2.33872	-0.641692	5/172	1021,5629,10371,10716,93986	CDK6,PROX1,SEMA3A,TBR1,FOXP2
5	Summary	GO Biological Processes	GO:0099537	trans-synaptic signaling	-6.9423	-3.87454	19/714	1009,1133,1268,1740,3777,5581,5789,6863,8618,9378,9627,9900,10814,23228,27115,57492,91683,152330,347730,3670,114897,6512,4851	CDH11,CHRM5,CNR1,DLG2,KCNK3,PRKCE,PTPRD,TAC1,CADPS,NRXN1,SNCAIP,SV2A,CPLX2,PLCL2,PDE7B,ARID1B,SYT12,CNTN4,LRRTM1,ISL1,C1QTNF1,SLC1A7,NOTCH1
5	Member	GO Biological Processes	GO:0099537	trans-synaptic signaling	-6.9423	-3.87454	19/714	1009,1133,1268,1740,3777,5581,5789,6863,8618,9378,9627,9900,10814,23228,27115,57492,91683,152330,347730	CDH11,CHRM5,CNR1,DLG2,KCNK3,PRKCE,PTPRD,TAC1,CADPS,NRXN1,SNCAIP,SV2A,CPLX2,PLCL2,PDE7B,ARID1B,SYT12,CNTN4,LRRTM1
5	Member	GO Biological Processes	GO:0099536	synaptic signaling	-6.88616	-3.86191	19/720	1009,1133,1268,1740,3777,5581,5789,6863,8618,9378,9627,9900,10814,23228,27115,57492,91683,152330,347730	CDH11,CHRM5,CNR1,DLG2,KCNK3,PRKCE,PTPRD,TAC1,CADPS,NRXN1,SNCAIP,SV2A,CPLX2,PLCL2,PDE7B,ARID1B,SYT12,CNTN4,LRRTM1
5	Member	GO Biological Processes	GO:0007268	chemical synaptic transmission	-6.3268	-3.39166	18/706	1009,1133,1268,1740,3777,5581,6863,8618,9378,9627,9900,10814,23228,27115,57492,91683,152330,347730	CDH11,CHRM5,CNR1,DLG2,KCNK3,PRKCE,TAC1,CADPS,NRXN1,SNCAIP,SV2A,CPLX2,PLCL2,PDE7B,ARID1B,SYT12,CNTN4,LRRTM1
5	Member	GO Biological Processes	GO:0098916	anterograde trans-synaptic signaling	-6.3268	-3.39166	18/706	1009,1133,1268,1740,3777,5581,6863,8618,9378,9627,9900,10814,23228,27115,57492,91683,152330,347730	CDH11,CHRM5,CNR1,DLG2,KCNK3,PRKCE,TAC1,CADPS,NRXN1,SNCAIP,SV2A,CPLX2,PLCL2,PDE7B,ARID1B,SYT12,CNTN4,LRRTM1
5	Member	GO Biological Processes	GO:0050804	modulation of chemical synaptic transmission	-4.01021	-1.70625	11/436	1009,1268,5581,6863,9378,9627,10814,23228,91683,152330,347730	CDH11,CNR1,PRKCE,TAC1,NRXN1,SNCAIP,CPLX2,PLCL2,SYT12,CNTN4,LRRTM1
5	Member	GO Biological Processes	GO:0007269	neurotransmitter secretion	-4.00154	-1.70625	7/170	1268,8618,9378,9627,9900,10814,91683	CNR1,CADPS,NRXN1,SNCAIP,SV2A,CPLX2,SYT12
5	Member	GO Biological Processes	GO:0099177	regulation of trans-synaptic signaling	-4.00144	-1.70625	11/437	1009,1268,5581,6863,9378,9627,10814,23228,91683,152330,347730	CDH11,CNR1,PRKCE,TAC1,NRXN1,SNCAIP,CPLX2,PLCL2,SYT12,CNTN4,LRRTM1
5	Member	GO Biological Processes	GO:0099643	signal release from synapse	-3.98564	-1.70625	7/171	1268,8618,9378,9627,9900,10814,91683	CNR1,CADPS,NRXN1,SNCAIP,SV2A,CPLX2,SYT12
5	Member	GO Biological Processes	GO:0023061	signal release	-3.76602	-1.54314	11/465	1268,3670,5581,6863,8618,9378,9627,9900,10814,91683,114897	CNR1,ISL1,PRKCE,TAC1,CADPS,NRXN1,SNCAIP,SV2A,CPLX2,SYT12,C1QTNF1
5	Member	GO Biological Processes	GO:0006836	neurotransmitter transport	-3.49006	-1.35172	8/272	1268,6512,8618,9378,9627,9900,10814,91683	CNR1,SLC1A7,CADPS,NRXN1,SNCAIP,SV2A,CPLX2,SYT12
5	Member	GO Biological Processes	GO:0017156	calcium ion regulated exocytosis	-3.37237	-1.27835	6/154	1268,4851,8618,9900,10814,91683	CNR1,NOTCH1,CADPS,SV2A,CPLX2,SYT12
5	Member	GO Biological Processes	GO:0016079	synaptic vesicle exocytosis	-3.01953	-1.05606	5/120	1268,8618,9900,10814,91683	CNR1,CADPS,SV2A,CPLX2,SYT12
5	Member	GO Biological Processes	GO:0099504	synaptic vesicle cycle	-2.8388	-0.955309	6/195	1268,8618,9378,9900,10814,91683	CNR1,CADPS,NRXN1,SV2A,CPLX2,SYT12
5	Member	GO Biological Processes	GO:0001505	regulation of neurotransmitter levels	-2.74207	-0.888013	8/355	1268,6512,8618,9378,9627,9900,10814,91683	CNR1,SLC1A7,CADPS,NRXN1,SNCAIP,SV2A,CPLX2,SYT12
5	Member	GO Biological Processes	GO:0051588	regulation of neurotransmitter transport	-2.69578	-0.865707	5/142	1268,9627,9900,10814,91683	CNR1,SNCAIP,SV2A,CPLX2,SYT12
5	Member	GO Biological Processes	GO:0048489	synaptic vesicle transport	-2.55523	-0.777715	5/153	1268,8618,9900,10814,91683	CNR1,CADPS,SV2A,CPLX2,SYT12
5	Member	GO Biological Processes	GO:0097480	establishment of synaptic vesicle localization	-2.55523	-0.777715	5/153	1268,8618,9900,10814,91683	CNR1,CADPS,SV2A,CPLX2,SYT12
5	Member	GO Biological Processes	GO:0097479	synaptic vesicle localization	-2.4262	-0.703674	5/164	1268,8618,9900,10814,91683	CNR1,CADPS,SV2A,CPLX2,SYT12
5	Member	GO Biological Processes	GO:0046928	regulation of neurotransmitter secretion	-2.38094	-0.670343	4/104	1268,9627,10814,91683	CNR1,SNCAIP,CPLX2,SYT12
5	Member	GO Biological Processes	GO:0015872	dopamine transport	-2.37369	-0.670343	3/52	1133,1268,91683	CHRM5,CNR1,SYT12
5	Member	GO Biological Processes	GO:0017158	regulation of calcium ion-dependent exocytosis	-2.26701	-0.587152	4/112	1268,4851,10814,91683	CNR1,NOTCH1,CPLX2,SYT12
6	Summary	GO Biological Processes	GO:0021559	trigeminal nerve development	-6.15575	-3.24289	4/12	3670,4762,5457,10371,4487,6299,30062,1021,3175,5629	ISL1,NEUROG1,POU4F1,SEMA3A,MSX1,SALL1,RAX,CDK6,ONECUT1,PROX1
6	Member	GO Biological Processes	GO:0021559	trigeminal nerve development	-6.15575	-3.24289	4/12	3670,4762,5457,10371	ISL1,NEUROG1,POU4F1,SEMA3A
6	Member	GO Biological Processes	GO:0021536	diencephalon development	-5.11785	-2.42247	6/75	3670,4487,5457,6299,10371,30062	ISL1,MSX1,POU4F1,SALL1,SEMA3A,RAX
6	Member	GO Biological Processes	GO:0021545	cranial nerve development	-4.77877	-2.14467	5/51	3670,4762,5457,6299,10371	ISL1,NEUROG1,POU4F1,SALL1,SEMA3A
6	Member	GO Biological Processes	GO:0021675	nerve development	-3.85776	-1.60291	5/79	3670,4762,5457,6299,10371	ISL1,NEUROG1,POU4F1,SALL1,SEMA3A
6	Member	GO Biological Processes	GO:0060384	innervation	-3.20245	-1.18721	3/27	3670,5457,10371	ISL1,POU4F1,SEMA3A
6	Member	GO Biological Processes	GO:0035270	endocrine system development	-2.90951	-0.996941	5/127	1021,3175,3670,4487,6299	CDK6,ONECUT1,ISL1,MSX1,SALL1
6	Member	GO Biological Processes	GO:0031016	pancreas development	-2.83502	-0.955309	4/78	1021,3175,3670,5629	CDK6,ONECUT1,ISL1,PROX1
6	Member	GO Biological Processes	GO:0021983	pituitary gland development	-2.63838	-0.824162	3/42	3670,4487,6299	ISL1,MSX1,SALL1
7	Summary	GO Biological Processes	GO:0048598	embryonic morphogenesis	-6.0572	-3.16553	16/586	860,1942,4487,4762,4851,5015,5629,5754,6299,6909,6932,8543,23767,28996,54567,388585,5155,3777,1268,5789,6925,9378,10371,139065,347730,30813,3670,10716,152330,10658,84525	RUNX2,EFNA1,MSX1,NEUROG1,NOTCH1,OTX2,PROX1,PTK7,SALL1,TBX2,TCF7,LMO4,FLRT3,HIPK2,DLL4,HES5,PDGFB,KCNK3,CNR1,PTPRD,TCF4,NRXN1,SEMA3A,SLITRK4,LRRTM1,VSX1,ISL1,TBR1,CNTN4,CELF1,HOPX
7	Member	GO Biological Processes	GO:0048598	embryonic morphogenesis	-6.0572	-3.16553	16/586	860,1942,4487,4762,4851,5015,5629,5754,6299,6909,6932,8543,23767,28996,54567,388585	RUNX2,EFNA1,MSX1,NEUROG1,NOTCH1,OTX2,PROX1,PTK7,SALL1,TBX2,TCF7,LMO4,FLRT3,HIPK2,DLL4,HES5
7	Member	GO Biological Processes	GO:0048562	embryonic organ morphogenesis	-5.67807	-2.86212	11/288	860,1942,4487,4762,4851,5629,5754,6299,6909,6932,28996	RUNX2,EFNA1,MSX1,NEUROG1,NOTCH1,PROX1,PTK7,SALL1,TBX2,TCF7,HIPK2
7	Member	GO Biological Processes	GO:0048568	embryonic organ development	-4.76587	-2.14305	12/429	860,1942,4487,4762,4851,5155,5629,5754,6299,6909,6932,28996	RUNX2,EFNA1,MSX1,NEUROG1,NOTCH1,PDGFB,PROX1,PTK7,SALL1,TBX2,TCF7,HIPK2
7	Member	GO Biological Processes	GO:0043583	ear development	-4.13371	-1.75866	8/219	3777,4487,4762,4851,5629,5754,6299,388585	KCNK3,MSX1,NEUROG1,NOTCH1,PROX1,PTK7,SALL1,HES5
7	Member	GO Biological Processes	GO:0051962	positive regulation of nervous system development	-3.80208	-1.56132	12/541	1268,4762,4851,5629,5754,5789,6925,9378,10371,23767,139065,347730	CNR1,NEUROG1,NOTCH1,PROX1,PTK7,PTPRD,TCF4,NRXN1,SEMA3A,FLRT3,SLITRK4,LRRTM1
7	Member	GO Biological Processes	GO:0090596	sensory organ morphogenesis	-3.66723	-1.47453	8/256	4487,4762,5629,5754,6299,6909,28996,30813	MSX1,NEUROG1,PROX1,PTK7,SALL1,TBX2,HIPK2,VSX1
7	Member	GO Biological Processes	GO:0045664	regulation of neuron differentiation	-3.59744	-1.44425	13/656	1268,1942,3670,4762,4851,5629,5754,5789,6925,10371,10716,152330,388585	CNR1,EFNA1,ISL1,NEUROG1,NOTCH1,PROX1,PTK7,PTPRD,TCF4,SEMA3A,TBR1,CNTN4,HES5
7	Member	GO Biological Processes	GO:0021915	neural tube development	-3.28443	-1.2289	6/160	4851,5629,5754,6932,8543,388585	NOTCH1,PROX1,PTK7,TCF7,LMO4,HES5
7	Member	GO Biological Processes	GO:0009792	embryo development ending in birth or egg hatching	-3.1116	-1.1152	12/646	860,3670,4487,4851,5155,5629,5754,6932,8543,10658,84525,388585	RUNX2,ISL1,MSX1,NOTCH1,PDGFB,PROX1,PTK7,TCF7,LMO4,CELF1,HOPX,HES5
7	Member	GO Biological Processes	GO:0042471	ear morphogenesis	-3.05233	-1.07397	5/118	4487,4762,5629,5754,6299	MSX1,NEUROG1,PROX1,PTK7,SALL1
7	Member	GO Biological Processes	GO:0048839	inner ear development	-2.87311	-0.975192	6/192	3777,4762,4851,5629,5754,388585	KCNK3,NEUROG1,NOTCH1,PROX1,PTK7,HES5
7	Member	GO Biological Processes	GO:0045995	regulation of embryonic development	-2.83514	-0.955309	5/132	4851,5015,5754,6909,388585	NOTCH1,OTX2,PTK7,TBX2,HES5
7	Member	GO Biological Processes	GO:0043009	chordate embryonic development	-2.68694	-0.85866	11/629	860,3670,4487,4851,5155,5629,5754,6932,8543,84525,388585	RUNX2,ISL1,MSX1,NOTCH1,PDGFB,PROX1,PTK7,TCF7,LMO4,HOPX,HES5
7	Member	GO Biological Processes	GO:0035148	tube formation	-2.61759	-0.813629	5/148	4851,5629,5754,8543,388585	NOTCH1,PROX1,PTK7,LMO4,HES5
7	Member	GO Biological Processes	GO:0072175	epithelial tube formation	-2.01947	-0.393296	4/132	5629,5754,8543,388585	PROX1,PTK7,LMO4,HES5
8	Summary	GO Biological Processes	GO:0007423	sensory organ development	-5.72037	-2.88669	15/548	3777,4487,4762,4851,5629,5754,6299,6909,28996,30062,30813,54567,93986,340273,388585,3670,5457,10371,64641	KCNK3,MSX1,NEUROG1,NOTCH1,PROX1,PTK7,SALL1,TBX2,HIPK2,RAX,VSX1,DLL4,FOXP2,ABCB5,HES5,ISL1,POU4F1,SEMA3A,EBF2
8	Member	GO Biological Processes	GO:0007423	sensory organ development	-5.72037	-2.88669	15/548	3777,4487,4762,4851,5629,5754,6299,6909,28996,30062,30813,54567,93986,340273,388585	KCNK3,MSX1,NEUROG1,NOTCH1,PROX1,PTK7,SALL1,TBX2,HIPK2,RAX,VSX1,DLL4,FOXP2,ABCB5,HES5
8	Member	GO Biological Processes	GO:0048880	sensory system development	-5.39924	-2.64775	12/371	3670,5457,5629,6909,10371,28996,30062,30813,54567,93986,340273,388585	ISL1,POU4F1,PROX1,TBX2,SEMA3A,HIPK2,RAX,VSX1,DLL4,FOXP2,ABCB5,HES5
8	Member	GO Biological Processes	GO:0001709	cell fate determination	-3.94859	-1.68409	4/40	3670,5629,6909,64641	ISL1,PROX1,TBX2,EBF2
8	Member	GO Biological Processes	GO:0001654	eye development	-3.3264	-1.24605	9/362	5629,6909,28996,30062,30813,54567,93986,340273,388585	PROX1,TBX2,HIPK2,RAX,VSX1,DLL4,FOXP2,ABCB5,HES5
8	Member	GO Biological Processes	GO:0150063	visual system development	-3.2921	-1.2289	9/366	5629,6909,28996,30062,30813,54567,93986,340273,388585	PROX1,TBX2,HIPK2,RAX,VSX1,DLL4,FOXP2,ABCB5,HES5
8	Member	GO Biological Processes	GO:0048596	embryonic camera-type eye morphogenesis	-3.25161	-1.21381	3/26	5629,6909,28996	PROX1,TBX2,HIPK2
8	Member	GO Biological Processes	GO:0043010	camera-type eye development	-3.08028	-1.0917	8/314	5629,6909,28996,30062,30813,54567,93986,388585	PROX1,TBX2,HIPK2,RAX,VSX1,DLL4,FOXP2,HES5
8	Member	GO Biological Processes	GO:0048048	embryonic eye morphogenesis	-2.90548	-0.996941	3/34	5629,6909,28996	PROX1,TBX2,HIPK2
8	Member	GO Biological Processes	GO:0031076	embryonic camera-type eye development	-2.798	-0.934356	3/37	5629,6909,28996	PROX1,TBX2,HIPK2
8	Member	GO Biological Processes	GO:0060042	retina morphogenesis in camera-type eye	-2.44677	-0.713607	3/49	5629,28996,30813	PROX1,HIPK2,VSX1
8	Member	GO Biological Processes	GO:0048593	camera-type eye morphogenesis	-2.26701	-0.587152	4/112	5629,6909,28996,30813	PROX1,TBX2,HIPK2,VSX1
8	Member	GO Biological Processes	GO:0003407	neural retina development	-2.16006	-0.504878	3/62	28996,30813,54567	HIPK2,VSX1,DLL4
9	Summary	GO Biological Processes	GO:0072144	glomerular mesangial cell development	-5.62471	-2.8258	3/5	2828,4851,5155,6299,694,1942,2004,3670,5629,5754,6909,7498,28996,54567,1021,3175,388585,7429,10982	GPR4,NOTCH1,PDGFB,SALL1,BTG1,EFNA1,ELK3,ISL1,PROX1,PTK7,TBX2,XDH,HIPK2,DLL4,CDK6,ONECUT1,HES5,VIL1,MAPRE2
9	Member	GO Biological Processes	GO:0072144	glomerular mesangial cell development	-5.62471	-2.8258	3/5	2828,4851,5155	GPR4,NOTCH1,PDGFB
9	Member	GO Biological Processes	GO:0072008	glomerular mesangial cell differentiation	-5.32568	-2.60315	3/6	2828,4851,5155	GPR4,NOTCH1,PDGFB
9	Member	GO Biological Processes	GO:0072143	mesangial cell development	-5.32568	-2.60315	3/6	2828,4851,5155	GPR4,NOTCH1,PDGFB
9	Member	GO Biological Processes	GO:0072007	mesangial cell differentiation	-5.08464	-2.40223	3/7	2828,4851,5155	GPR4,NOTCH1,PDGFB
9	Member	GO Biological Processes	GO:1904238	pericyte cell differentiation	-4.88252	-2.22494	3/8	2828,4851,5155	GPR4,NOTCH1,PDGFB
9	Member	GO Biological Processes	GO:0072109	glomerular mesangium development	-3.81616	-1.57075	3/17	2828,4851,5155	GPR4,NOTCH1,PDGFB
9	Member	GO Biological Processes	GO:0035850	epithelial cell differentiation involved in kidney development	-3.78517	-1.55355	4/44	2828,4851,5155,6299	GPR4,NOTCH1,PDGFB,SALL1
9	Member	GO Biological Processes	GO:0061005	cell differentiation involved in kidney development	-3.43892	-1.30868	4/54	2828,4851,5155,6299	GPR4,NOTCH1,PDGFB,SALL1
9	Member	GO Biological Processes	GO:0072012	glomerulus vasculature development	-3.25161	-1.21381	3/26	2828,4851,5155	GPR4,NOTCH1,PDGFB
9	Member	GO Biological Processes	GO:0061437	renal system vasculature development	-3.15522	-1.15351	3/28	2828,4851,5155	GPR4,NOTCH1,PDGFB
9	Member	GO Biological Processes	GO:0061440	kidney vasculature development	-3.15522	-1.15351	3/28	2828,4851,5155	GPR4,NOTCH1,PDGFB
9	Member	GO Biological Processes	GO:0001568	blood vessel development	-2.98991	-1.03158	13/762	694,1942,2004,2828,3670,4851,5155,5629,5754,6909,7498,28996,54567	BTG1,EFNA1,ELK3,GPR4,ISL1,NOTCH1,PDGFB,PROX1,PTK7,TBX2,XDH,HIPK2,DLL4
9	Member	GO Biological Processes	GO:1901342	regulation of vasculature development	-2.84346	-0.955309	9/424	694,1942,2828,3670,4851,5155,7498,28996,54567	BTG1,EFNA1,GPR4,ISL1,NOTCH1,PDGFB,XDH,HIPK2,DLL4
9	Member	GO Biological Processes	GO:0001944	vasculature development	-2.83473	-0.955309	13/793	694,1942,2004,2828,3670,4851,5155,5629,5754,6909,7498,28996,54567	BTG1,EFNA1,ELK3,GPR4,ISL1,NOTCH1,PDGFB,PROX1,PTK7,TBX2,XDH,HIPK2,DLL4
9	Member	GO Biological Processes	GO:0003158	endothelium development	-2.76397	-0.902265	5/137	694,4851,5629,7498,54567	BTG1,NOTCH1,PROX1,XDH,DLL4
9	Member	GO Biological Processes	GO:0002064	epithelial cell development	-2.65572	-0.836283	6/212	1021,2828,3175,4851,5155,5629	CDK6,GPR4,ONECUT1,NOTCH1,PDGFB,PROX1
9	Member	GO Biological Processes	GO:0045601	regulation of endothelial cell differentiation	-2.55227	-0.777715	3/45	694,4851,7498	BTG1,NOTCH1,XDH
9	Member	GO Biological Processes	GO:0030857	negative regulation of epithelial cell differentiation	-2.44677	-0.713607	3/49	4851,7498,388585	NOTCH1,XDH,HES5
9	Member	GO Biological Processes	GO:0030855	epithelial cell differentiation	-2.42622	-0.703674	12/781	694,1021,2828,3175,4851,5155,5629,5754,6299,7429,7498,388585	BTG1,CDK6,GPR4,ONECUT1,NOTCH1,PDGFB,PROX1,PTK7,SALL1,VIL1,XDH,HES5
9	Member	GO Biological Processes	GO:0048514	blood vessel morphogenesis	-2.41922	-0.698091	11/682	694,1942,2004,2828,3670,4851,5629,6909,7498,28996,54567	BTG1,EFNA1,ELK3,GPR4,ISL1,NOTCH1,PROX1,TBX2,XDH,HIPK2,DLL4
9	Member	GO Biological Processes	GO:1901343	negative regulation of vasculature development	-2.18728	-0.522392	5/187	2828,4851,5155,7498,54567	GPR4,NOTCH1,PDGFB,XDH,DLL4
9	Member	GO Biological Processes	GO:0045446	endothelial cell differentiation	-2.17484	-0.514832	4/119	694,4851,5629,7498	BTG1,NOTCH1,PROX1,XDH
9	Member	GO Biological Processes	GO:0032835	glomerulus development	-2.14084	-0.491613	3/63	2828,4851,5155	GPR4,NOTCH1,PDGFB
9	Member	GO Biological Processes	GO:0046579	positive regulation of Ras protein signal transduction	-2.12195	-0.477437	3/64	2828,4851,10982	GPR4,NOTCH1,MAPRE2
9	Member	GO Biological Processes	GO:0035924	cellular response to vascular endothelial growth factor stimulus	-2.0496	-0.418905	3/68	4851,7498,54567	NOTCH1,XDH,DLL4
10	Summary	GO Biological Processes	GO:0010632	regulation of epithelial cell migration	-4.79627	-2.15058	10/292	1942,4851,5155,5581,5629,6863,7429,10371,10982,54567,3670,4921,3175,3925,1859,56940,388585,7498,28996,114897	EFNA1,NOTCH1,PDGFB,PRKCE,PROX1,TAC1,VIL1,SEMA3A,MAPRE2,DLL4,ISL1,DDR2,ONECUT1,STMN1,DYRK1A,DUSP22,HES5,XDH,HIPK2,C1QTNF1
10	Member	GO Biological Processes	GO:0010632	regulation of epithelial cell migration	-4.79627	-2.15058	10/292	1942,4851,5155,5581,5629,6863,7429,10371,10982,54567	EFNA1,NOTCH1,PDGFB,PRKCE,PROX1,TAC1,VIL1,SEMA3A,MAPRE2,DLL4
10	Member	GO Biological Processes	GO:0001667	ameboidal-type cell migration	-4.43302	-1.92133	12/464	1942,3670,4851,4921,5155,5581,5629,6863,7429,10371,10982,54567	EFNA1,ISL1,NOTCH1,DDR2,PDGFB,PRKCE,PROX1,TAC1,VIL1,SEMA3A,MAPRE2,DLL4
10	Member	GO Biological Processes	GO:0010631	epithelial cell migration	-4.10097	-1.73834	10/353	1942,4851,5155,5581,5629,6863,7429,10371,10982,54567	EFNA1,NOTCH1,PDGFB,PRKCE,PROX1,TAC1,VIL1,SEMA3A,MAPRE2,DLL4
10	Member	GO Biological Processes	GO:0090132	epithelium migration	-4.07065	-1.72599	10/356	1942,4851,5155,5581,5629,6863,7429,10371,10982,54567	EFNA1,NOTCH1,PDGFB,PRKCE,PROX1,TAC1,VIL1,SEMA3A,MAPRE2,DLL4
10	Member	GO Biological Processes	GO:0090130	tissue migration	-4.01093	-1.70625	10/362	1942,4851,5155,5581,5629,6863,7429,10371,10982,54567	EFNA1,NOTCH1,PDGFB,PRKCE,PROX1,TAC1,VIL1,SEMA3A,MAPRE2,DLL4
10	Member	GO Biological Processes	GO:0010634	positive regulation of epithelial cell migration	-3.11961	-1.12056	6/172	5155,5581,5629,6863,7429,10982	PDGFB,PRKCE,PROX1,TAC1,VIL1,MAPRE2
10	Member	GO Biological Processes	GO:0051272	positive regulation of cellular component movement	-2.93509	-1.01123	11/585	3175,3925,4851,4921,5155,5581,5629,6863,7429,10371,10982	ONECUT1,STMN1,NOTCH1,DDR2,PDGFB,PRKCE,PROX1,TAC1,VIL1,SEMA3A,MAPRE2
10	Member	GO Biological Processes	GO:0018108	peptidyl-tyrosine phosphorylation	-2.67455	-0.848048	8/364	1859,1942,3670,4921,5155,5581,56940,388585	DYRK1A,EFNA1,ISL1,DDR2,PDGFB,PRKCE,DUSP22,HES5
10	Member	GO Biological Processes	GO:0018212	peptidyl-tyrosine modification	-2.65253	-0.834835	8/367	1859,1942,3670,4921,5155,5581,56940,388585	DYRK1A,EFNA1,ISL1,DDR2,PDGFB,PRKCE,DUSP22,HES5
10	Member	GO Biological Processes	GO:0030335	positive regulation of cell migration	-2.64126	-0.825315	10/544	3175,4851,4921,5155,5581,5629,6863,7429,10371,10982	ONECUT1,NOTCH1,DDR2,PDGFB,PRKCE,PROX1,TAC1,VIL1,SEMA3A,MAPRE2
10	Member	GO Biological Processes	GO:2000147	positive regulation of cell motility	-2.50712	-0.752568	10/568	3175,4851,4921,5155,5581,5629,6863,7429,10371,10982	ONECUT1,NOTCH1,DDR2,PDGFB,PRKCE,PROX1,TAC1,VIL1,SEMA3A,MAPRE2
10	Member	GO Biological Processes	GO:0040017	positive regulation of locomotion	-2.35038	-0.651038	10/598	3175,4851,4921,5155,5581,5629,6863,7429,10371,10982	ONECUT1,NOTCH1,DDR2,PDGFB,PRKCE,PROX1,TAC1,VIL1,SEMA3A,MAPRE2
10	Member	GO Biological Processes	GO:0050730	regulation of peptidyl-tyrosine phosphorylation	-2.25558	-0.576989	6/256	1942,3670,5155,5581,56940,388585	EFNA1,ISL1,PDGFB,PRKCE,DUSP22,HES5
10	Member	GO Biological Processes	GO:0043410	positive regulation of MAPK cascade	-2.11389	-0.47063	9/548	1942,4851,5155,5581,7498,10371,28996,56940,114897	EFNA1,NOTCH1,PDGFB,PRKCE,XDH,SEMA3A,HIPK2,DUSP22,C1QTNF1
11	Summary	GO Biological Processes	GO:0007389	pattern specification process	-4.6001	-2.02966	12/446	3670,4487,4762,4851,5015,6909,10371,10716,28996,30062,54567,388585,860,3175,5155,6863,7429,7498,23767,26999,56940,5167,2828,64641,1021,1942,84525,152330	ISL1,MSX1,NEUROG1,NOTCH1,OTX2,TBX2,SEMA3A,TBR1,HIPK2,RAX,DLL4,HES5,RUNX2,ONECUT1,PDGFB,TAC1,VIL1,XDH,FLRT3,CYFIP2,DUSP22,ENPP1,GPR4,EBF2,CDK6,EFNA1,HOPX,CNTN4
11	Member	GO Biological Processes	GO:0007389	pattern specification process	-4.6001	-2.02966	12/446	3670,4487,4762,4851,5015,6909,10371,10716,28996,30062,54567,388585	ISL1,MSX1,NEUROG1,NOTCH1,OTX2,TBX2,SEMA3A,TBR1,HIPK2,RAX,DLL4,HES5
11	Member	GO Biological Processes	GO:0071363	cellular response to growth factor stimulus	-4.39645	-1.91119	15/709	860,3175,4487,4851,5015,5155,6863,7429,7498,23767,26999,28996,54567,56940,388585	RUNX2,ONECUT1,MSX1,NOTCH1,OTX2,PDGFB,TAC1,VIL1,XDH,FLRT3,CYFIP2,HIPK2,DLL4,DUSP22,HES5
11	Member	GO Biological Processes	GO:0070848	response to growth factor	-4.19343	-1.78087	15/739	860,3175,4487,4851,5015,5155,6863,7429,7498,23767,26999,28996,54567,56940,388585	RUNX2,ONECUT1,MSX1,NOTCH1,OTX2,PDGFB,TAC1,VIL1,XDH,FLRT3,CYFIP2,HIPK2,DLL4,DUSP22,HES5
11	Member	GO Biological Processes	GO:0003002	regionalization	-4.12137	-1.75258	10/351	3670,4487,4762,4851,5015,10371,10716,28996,54567,388585	ISL1,MSX1,NEUROG1,NOTCH1,OTX2,SEMA3A,TBR1,HIPK2,DLL4,HES5
11	Member	GO Biological Processes	GO:0090287	regulation of cellular response to growth factor stimulus	-4.00557	-1.70625	9/293	860,3175,4487,4851,5015,7498,26999,28996,388585	RUNX2,ONECUT1,MSX1,NOTCH1,OTX2,XDH,CYFIP2,HIPK2,HES5
11	Member	GO Biological Processes	GO:0030513	positive regulation of BMP signaling pathway	-2.94361	-1.01413	3/33	4487,4851,388585	MSX1,NOTCH1,HES5
11	Member	GO Biological Processes	GO:0007224	smoothened signaling pathway	-2.82066	-0.951158	5/133	860,5015,5167,28996,388585	RUNX2,OTX2,ENPP1,HIPK2,HES5
11	Member	GO Biological Processes	GO:0061448	connective tissue development	-2.75407	-0.896203	7/275	860,2828,4487,4851,5155,64641,388585	RUNX2,GPR4,MSX1,NOTCH1,PDGFB,EBF2,HES5
11	Member	GO Biological Processes	GO:0030510	regulation of BMP signaling pathway	-2.58949	-0.798843	4/91	4487,4851,28996,388585	MSX1,NOTCH1,HIPK2,HES5
11	Member	GO Biological Processes	GO:0009952	anterior/posterior pattern specification	-2.58548	-0.796471	6/219	4487,4762,4851,5015,28996,388585	MSX1,NEUROG1,NOTCH1,OTX2,HIPK2,HES5
11	Member	GO Biological Processes	GO:0045596	negative regulation of cell differentiation	-2.53476	-0.763351	12/757	1021,1942,3670,4487,4851,5155,5167,7498,10371,84525,152330,388585	CDK6,EFNA1,ISL1,MSX1,NOTCH1,PDGFB,ENPP1,XDH,SEMA3A,HOPX,CNTN4,HES5
11	Member	GO Biological Processes	GO:0045665	negative regulation of neuron differentiation	-2.52744	-0.761294	6/225	1942,3670,4851,10371,152330,388585	EFNA1,ISL1,NOTCH1,SEMA3A,CNTN4,HES5
11	Member	GO Biological Processes	GO:0030509	BMP signaling pathway	-2.50707	-0.752568	5/157	860,4487,4851,28996,388585	RUNX2,MSX1,NOTCH1,HIPK2,HES5
11	Member	GO Biological Processes	GO:0035282	segmentation	-2.44177	-0.713607	4/100	4762,4851,10371,388585	NEUROG1,NOTCH1,SEMA3A,HES5
11	Member	GO Biological Processes	GO:0090100	positive regulation of transmembrane receptor protein serine/threonine kinase signaling pathway	-2.38094	-0.670343	4/104	4487,4851,28996,388585	MSX1,NOTCH1,HIPK2,HES5
11	Member	GO Biological Processes	GO:0071772	response to BMP	-2.36012	-0.65945	5/170	860,4487,4851,28996,388585	RUNX2,MSX1,NOTCH1,HIPK2,HES5
11	Member	GO Biological Processes	GO:0071773	cellular response to BMP stimulus	-2.36012	-0.65945	5/170	860,4487,4851,28996,388585	RUNX2,MSX1,NOTCH1,HIPK2,HES5
11	Member	GO Biological Processes	GO:0007178	transmembrane receptor protein serine/threonine kinase signaling pathway	-2.16139	-0.504958	7/353	860,3175,4487,4851,28996,56940,388585	RUNX2,ONECUT1,MSX1,NOTCH1,HIPK2,DUSP22,HES5
12	Summary	GO Biological Processes	GO:0098598	learned vocalization behavior or vocal learning	-4.55552	-1.99485	3/10	4762,9378,93986,1268,5457,5581,6326,6863,10716,28996,85446,347730,80207	NEUROG1,NRXN1,FOXP2,CNR1,POU4F1,PRKCE,SCN2A,TAC1,TBR1,HIPK2,ZFHX2,LRRTM1,OPA3
12	Member	GO Biological Processes	GO:0098598	learned vocalization behavior or vocal learning	-4.55552	-1.99485	3/10	4762,9378,93986	NEUROG1,NRXN1,FOXP2
12	Member	GO Biological Processes	GO:0031223	auditory behavior	-4.18433	-1.78087	3/13	4762,9378,93986	NEUROG1,NRXN1,FOXP2
12	Member	GO Biological Processes	GO:0007638	mechanosensory behavior	-3.98667	-1.70625	3/15	4762,9378,93986	NEUROG1,NRXN1,FOXP2
12	Member	GO Biological Processes	GO:0071625	vocalization behavior	-3.73897	-1.5294	3/18	4762,9378,93986	NEUROG1,NRXN1,FOXP2
12	Member	GO Biological Processes	GO:0007610	behavior	-3.41969	-1.30625	12/596	1268,4762,5457,5581,6326,6863,9378,10716,28996,85446,93986,347730	CNR1,NEUROG1,POU4F1,PRKCE,SCN2A,TAC1,NRXN1,TBR1,HIPK2,ZFHX2,FOXP2,LRRTM1
12	Member	GO Biological Processes	GO:0010996	response to auditory stimulus	-3.25161	-1.21381	3/26	4762,9378,93986	NEUROG1,NRXN1,FOXP2
12	Member	GO Biological Processes	GO:0007611	learning or memory	-2.93171	-1.01008	7/256	1268,4762,6326,6863,9378,10716,93986	CNR1,NEUROG1,SCN2A,TAC1,NRXN1,TBR1,FOXP2
12	Member	GO Biological Processes	GO:0050890	cognition	-2.57488	-0.789122	7/296	1268,4762,6326,6863,9378,10716,93986	CNR1,NEUROG1,SCN2A,TAC1,NRXN1,TBR1,FOXP2
12	Member	GO Biological Processes	GO:0050885	neuromuscular process controlling balance	-2.37369	-0.670343	3/52	4762,5457,9378	NEUROG1,POU4F1,NRXN1
12	Member	GO Biological Processes	GO:0050905	neuromuscular process	-2.33707	-0.641692	4/107	4762,5457,9378,80207	NEUROG1,POU4F1,NRXN1,OPA3
13	Summary	GO Biological Processes	GO:0044057	regulation of system process	-4.48412	-1.93299	14/614	492,781,817,3777,4762,4851,5155,6863,6909,9378,10371,10659,85446,114897,1268,54567,66002,83988,2828,5581,9900,6326,1133,5167,340273	ATP2B3,CACNA2D1,CAMK2D,KCNK3,NEUROG1,NOTCH1,PDGFB,TAC1,TBX2,NRXN1,SEMA3A,CELF2,ZFHX2,C1QTNF1,CNR1,DLL4,CYP4F12,NCALD,GPR4,PRKCE,SV2A,SCN2A,CHRM5,ENPP1,ABCB5
13	Member	GO Biological Processes	GO:0044057	regulation of system process	-4.48412	-1.93299	14/614	492,781,817,3777,4762,4851,5155,6863,6909,9378,10371,10659,85446,114897	ATP2B3,CACNA2D1,CAMK2D,KCNK3,NEUROG1,NOTCH1,PDGFB,TAC1,TBX2,NRXN1,SEMA3A,CELF2,ZFHX2,C1QTNF1
13	Member	GO Biological Processes	GO:0008015	blood circulation	-4.43033	-1.92133	13/541	492,781,817,1268,3777,5155,6863,6909,10371,10659,54567,66002,83988	ATP2B3,CACNA2D1,CAMK2D,CNR1,KCNK3,PDGFB,TAC1,TBX2,SEMA3A,CELF2,DLL4,CYP4F12,NCALD
13	Member	GO Biological Processes	GO:0003013	circulatory system process	-4.34894	-1.87541	13/551	492,781,817,1268,3777,5155,6863,6909,10371,10659,54567,66002,83988	ATP2B3,CACNA2D1,CAMK2D,CNR1,KCNK3,PDGFB,TAC1,TBX2,SEMA3A,CELF2,DLL4,CYP4F12,NCALD
13	Member	GO Biological Processes	GO:0008016	regulation of heart contraction	-3.71363	-1.50839	8/252	492,781,817,3777,6863,6909,10371,10659	ATP2B3,CACNA2D1,CAMK2D,KCNK3,TAC1,TBX2,SEMA3A,CELF2
13	Member	GO Biological Processes	GO:0098900	regulation of action potential	-3.40822	-1.30625	4/55	781,817,1268,6863	CACNA2D1,CAMK2D,CNR1,TAC1
13	Member	GO Biological Processes	GO:0060047	heart contraction	-3.4062	-1.30625	8/280	492,781,817,3777,6863,6909,10371,10659	ATP2B3,CACNA2D1,CAMK2D,KCNK3,TAC1,TBX2,SEMA3A,CELF2
13	Member	GO Biological Processes	GO:0051480	regulation of cytosolic calcium ion concentration	-3.36118	-1.27115	9/358	492,781,817,1268,2828,3777,5581,6863,114897	ATP2B3,CACNA2D1,CAMK2D,CNR1,GPR4,KCNK3,PRKCE,TAC1,C1QTNF1
13	Member	GO Biological Processes	GO:0003015	heart process	-3.30542	-1.23511	8/290	492,781,817,3777,6863,6909,10371,10659	ATP2B3,CACNA2D1,CAMK2D,KCNK3,TAC1,TBX2,SEMA3A,CELF2
13	Member	GO Biological Processes	GO:1903522	regulation of blood circulation	-3.22786	-1.2015	8/298	492,781,817,3777,6863,6909,10371,10659	ATP2B3,CACNA2D1,CAMK2D,KCNK3,TAC1,TBX2,SEMA3A,CELF2
13	Member	GO Biological Processes	GO:0006874	cellular calcium ion homeostasis	-3.19113	-1.17864	10/459	492,781,817,1268,2828,3777,5581,6863,9900,114897	ATP2B3,CACNA2D1,CAMK2D,CNR1,GPR4,KCNK3,PRKCE,TAC1,SV2A,C1QTNF1
13	Member	GO Biological Processes	GO:0055074	calcium ion homeostasis	-3.09846	-1.10729	10/472	492,781,817,1268,2828,3777,5581,6863,9900,114897	ATP2B3,CACNA2D1,CAMK2D,CNR1,GPR4,KCNK3,PRKCE,TAC1,SV2A,C1QTNF1
13	Member	GO Biological Processes	GO:0072503	cellular divalent inorganic cation homeostasis	-2.94918	-1.01413	10/494	492,781,817,1268,2828,3777,5581,6863,9900,114897	ATP2B3,CACNA2D1,CAMK2D,CNR1,GPR4,KCNK3,PRKCE,TAC1,SV2A,C1QTNF1
13	Member	GO Biological Processes	GO:0072507	divalent inorganic cation homeostasis	-2.82108	-0.951158	10/514	492,781,817,1268,2828,3777,5581,6863,9900,114897	ATP2B3,CACNA2D1,CAMK2D,CNR1,GPR4,KCNK3,PRKCE,TAC1,SV2A,C1QTNF1
13	Member	GO Biological Processes	GO:0001508	action potential	-2.82066	-0.951158	5/133	781,817,1268,6326,6863	CACNA2D1,CAMK2D,CNR1,SCN2A,TAC1
13	Member	GO Biological Processes	GO:0035637	multicellular organismal signaling	-2.72886	-0.88233	6/205	492,781,817,1133,3777,6326	ATP2B3,CACNA2D1,CAMK2D,CHRM5,KCNK3,SCN2A
13	Member	GO Biological Processes	GO:0098771	inorganic ion homeostasis	-2.60526	-0.808013	12/742	492,781,817,1268,2828,3777,5167,5581,6863,9900,66002,114897	ATP2B3,CACNA2D1,CAMK2D,CNR1,GPR4,KCNK3,ENPP1,PRKCE,TAC1,SV2A,CYP4F12,C1QTNF1
13	Member	GO Biological Processes	GO:0055065	metal ion homeostasis	-2.55672	-0.777715	11/654	492,781,817,1268,2828,3777,5581,6863,9900,66002,114897	ATP2B3,CACNA2D1,CAMK2D,CNR1,GPR4,KCNK3,PRKCE,TAC1,SV2A,CYP4F12,C1QTNF1
13	Member	GO Biological Processes	GO:0006873	cellular ion homeostasis	-2.49675	-0.745261	11/666	492,781,817,1268,2828,3777,5167,5581,6863,9900,114897	ATP2B3,CACNA2D1,CAMK2D,CNR1,GPR4,KCNK3,ENPP1,PRKCE,TAC1,SV2A,C1QTNF1
13	Member	GO Biological Processes	GO:0006875	cellular metal ion homeostasis	-2.44303	-0.713607	10/580	492,781,817,1268,2828,3777,5581,6863,9900,114897	ATP2B3,CACNA2D1,CAMK2D,CNR1,GPR4,KCNK3,PRKCE,TAC1,SV2A,C1QTNF1
13	Member	GO Biological Processes	GO:0002027	regulation of heart rate	-2.42631	-0.703674	4/101	781,817,6863,10371	CACNA2D1,CAMK2D,TAC1,SEMA3A
13	Member	GO Biological Processes	GO:0007204	positive regulation of cytosolic calcium ion concentration	-2.39642	-0.679463	7/319	781,817,1268,2828,5581,6863,114897	CACNA2D1,CAMK2D,CNR1,GPR4,PRKCE,TAC1,C1QTNF1
13	Member	GO Biological Processes	GO:0042391	regulation of membrane potential	-2.21568	-0.545854	8/434	781,817,1268,3777,6326,6863,9378,340273	CACNA2D1,CAMK2D,CNR1,KCNK3,SCN2A,TAC1,NRXN1,ABCB5
13	Member	GO Biological Processes	GO:0055080	cation homeostasis	-2.19776	-0.531644	11/731	492,781,817,1268,2828,3777,5581,6863,9900,66002,114897	ATP2B3,CACNA2D1,CAMK2D,CNR1,GPR4,KCNK3,PRKCE,TAC1,SV2A,CYP4F12,C1QTNF1
13	Member	GO Biological Processes	GO:0030003	cellular cation homeostasis	-2.09091	-0.45221	10/653	492,781,817,1268,2828,3777,5581,6863,9900,114897	ATP2B3,CACNA2D1,CAMK2D,CNR1,GPR4,KCNK3,PRKCE,TAC1,SV2A,C1QTNF1
14	Summary	GO Biological Processes	GO:0099151	regulation of postsynaptic density assembly	-4.41922	-1.92133	3/11	5789,9378,347730,1740,23767,139065,87,1942,5457,7534,23180,1009,57863,120425,152330	PTPRD,NRXN1,LRRTM1,DLG2,FLRT3,SLITRK4,ACTN1,EFNA1,POU4F1,YWHAZ,RFTN1,CDH11,CADM3,JAML,CNTN4
14	Member	GO Biological Processes	GO:0099151	regulation of postsynaptic density assembly	-4.41922	-1.92133	3/11	5789,9378,347730	PTPRD,NRXN1,LRRTM1
14	Member	GO Biological Processes	GO:0097106	postsynaptic density organization	-4.39269	-1.91119	4/31	1740,5789,9378,347730	DLG2,PTPRD,NRXN1,LRRTM1
14	Member	GO Biological Processes	GO:0099150	regulation of postsynaptic specialization assembly	-4.29628	-1.84581	3/12	5789,9378,347730	PTPRD,NRXN1,LRRTM1
14	Member	GO Biological Processes	GO:0150052	regulation of postsynapse assembly	-4.29628	-1.84581	3/12	5789,9378,347730	PTPRD,NRXN1,LRRTM1
14	Member	GO Biological Processes	GO:0099084	postsynaptic specialization organization	-4.2828	-1.83976	4/33	1740,5789,9378,347730	DLG2,PTPRD,NRXN1,LRRTM1
14	Member	GO Biological Processes	GO:0051965	positive regulation of synapse assembly	-4.16869	-1.78087	5/68	5789,9378,23767,139065,347730	PTPRD,NRXN1,FLRT3,SLITRK4,LRRTM1
14	Member	GO Biological Processes	GO:1904889	regulation of excitatory synapse assembly	-4.08159	-1.73102	3/14	5789,9378,347730	PTPRD,NRXN1,LRRTM1
14	Member	GO Biological Processes	GO:1905874	regulation of postsynaptic density organization	-3.98667	-1.70625	3/15	5789,9378,347730	PTPRD,NRXN1,LRRTM1
14	Member	GO Biological Processes	GO:0097107	postsynaptic density assembly	-3.81616	-1.57075	3/17	5789,9378,347730	PTPRD,NRXN1,LRRTM1
14	Member	GO Biological Processes	GO:0098698	postsynaptic specialization assembly	-3.59774	-1.44425	3/20	5789,9378,347730	PTPRD,NRXN1,LRRTM1
14	Member	GO Biological Processes	GO:0050808	synapse organization	-3.59097	-1.44154	10/408	87,1740,1942,5457,5789,7534,9378,23767,139065,347730	ACTN1,DLG2,EFNA1,POU4F1,PTPRD,YWHAZ,NRXN1,FLRT3,SLITRK4,LRRTM1
14	Member	GO Biological Processes	GO:0050807	regulation of synapse organization	-3.34133	-1.25777	7/218	1942,5789,7534,9378,23767,139065,347730	EFNA1,PTPRD,YWHAZ,NRXN1,FLRT3,SLITRK4,LRRTM1
14	Member	GO Biological Processes	GO:1904861	excitatory synapse assembly	-3.30287	-1.23511	3/25	5789,9378,347730	PTPRD,NRXN1,LRRTM1
14	Member	GO Biological Processes	GO:0051963	regulation of synapse assembly	-3.2635	-1.21381	5/106	5789,9378,23767,139065,347730	PTPRD,NRXN1,FLRT3,SLITRK4,LRRTM1
14	Member	GO Biological Processes	GO:0099560	synaptic membrane adhesion	-3.25161	-1.21381	3/26	5789,9378,23767	PTPRD,NRXN1,FLRT3
14	Member	GO Biological Processes	GO:0099173	postsynapse organization	-3.24189	-1.20698	6/163	87,1740,1942,5789,9378,347730	ACTN1,DLG2,EFNA1,PTPRD,NRXN1,LRRTM1
14	Member	GO Biological Processes	GO:0050803	regulation of synapse structure or activity	-3.23685	-1.2069	7/227	1942,5789,7534,9378,23767,139065,347730	EFNA1,PTPRD,YWHAZ,NRXN1,FLRT3,SLITRK4,LRRTM1
14	Member	GO Biological Processes	GO:0099068	postsynapse assembly	-3.06601	-1.08257	3/30	5789,9378,347730	PTPRD,NRXN1,LRRTM1
14	Member	GO Biological Processes	GO:1905606	regulation of presynapse assembly	-3.06601	-1.08257	3/30	5789,9378,347730	PTPRD,NRXN1,LRRTM1
14	Member	GO Biological Processes	GO:0007416	synapse assembly	-3.0549	-1.074	6/177	5457,5789,9378,23767,139065,347730	POU4F1,PTPRD,NRXN1,FLRT3,SLITRK4,LRRTM1
14	Member	GO Biological Processes	GO:0099174	regulation of presynapse organization	-3.02379	-1.05787	3/31	5789,9378,347730	PTPRD,NRXN1,LRRTM1
14	Member	GO Biological Processes	GO:0071709	membrane assembly	-2.83274	-0.955309	3/36	5789,9378,23180	PTPRD,NRXN1,RFTN1
14	Member	GO Biological Processes	GO:0098742	cell-cell adhesion via plasma-membrane adhesion molecules	-2.75407	-0.896203	7/275	1009,5789,9378,23767,57863,120425,152330	CDH11,PTPRD,NRXN1,FLRT3,CADM3,JAML,CNTN4
14	Member	GO Biological Processes	GO:0044091	membrane biogenesis	-2.66858	-0.847391	3/41	5789,9378,23180	PTPRD,NRXN1,RFTN1
14	Member	GO Biological Processes	GO:0099054	presynapse assembly	-2.60895	-0.808013	3/43	5789,9378,347730	PTPRD,NRXN1,LRRTM1
14	Member	GO Biological Processes	GO:0007157	heterophilic cell-cell adhesion via plasma membrane cell adhesion molecules	-2.52496	-0.761294	3/46	5789,57863,120425	PTPRD,CADM3,JAML
14	Member	GO Biological Processes	GO:0099172	presynapse organization	-2.52496	-0.761294	3/46	5789,9378,347730	PTPRD,NRXN1,LRRTM1
14	Member	GO Biological Processes	GO:0099175	regulation of postsynapse organization	-2.47325	-0.726695	4/98	1942,5789,9378,347730	EFNA1,PTPRD,NRXN1,LRRTM1
14	Member	GO Biological Processes	GO:0035418	protein localization to synapse	-2.14084	-0.491613	3/63	1740,9378,347730	DLG2,NRXN1,LRRTM1
15	Summary	GO Biological Processes	GO:0032228	regulation of synaptic transmission, GABAergic	-4.3368	-1.8711	4/32	1268,5581,6863,23228,9378,91683,347730,4762,7498,1740,85446,5155,66002,83988,3670,114897	CNR1,PRKCE,TAC1,PLCL2,NRXN1,SYT12,LRRTM1,NEUROG1,XDH,DLG2,ZFHX2,PDGFB,CYP4F12,NCALD,ISL1,C1QTNF1
15	Member	GO Biological Processes	GO:0032228	regulation of synaptic transmission, GABAergic	-4.3368	-1.8711	4/32	1268,5581,6863,23228	CNR1,PRKCE,TAC1,PLCL2
15	Member	GO Biological Processes	GO:0051932	synaptic transmission, GABAergic	-3.74685	-1.53296	4/45	1268,5581,6863,23228	CNR1,PRKCE,TAC1,PLCL2
15	Member	GO Biological Processes	GO:0050806	positive regulation of synaptic transmission	-3.173	-1.16323	6/168	1268,5581,6863,9378,91683,347730	CNR1,PRKCE,TAC1,NRXN1,SYT12,LRRTM1
15	Member	GO Biological Processes	GO:0014072	response to isoquinoline alkaloid	-2.94361	-1.01413	3/33	1268,5581,6863	CNR1,PRKCE,TAC1
15	Member	GO Biological Processes	GO:0043278	response to morphine	-2.94361	-1.01413	3/33	1268,5581,6863	CNR1,PRKCE,TAC1
15	Member	GO Biological Processes	GO:0032941	secretion by tissue	-2.73148	-0.883081	3/39	4762,5581,6863	NEUROG1,PRKCE,TAC1
15	Member	GO Biological Processes	GO:0007589	body fluid secretion	-2.52187	-0.761294	4/95	4762,5581,6863,7498	NEUROG1,PRKCE,TAC1,XDH
15	Member	GO Biological Processes	GO:0019233	sensory perception of pain	-2.38094	-0.670343	4/104	1268,1740,6863,85446	CNR1,DLG2,TAC1,ZFHX2
15	Member	GO Biological Processes	GO:0008217	regulation of blood pressure	-2.23606	-0.559987	5/182	1268,5155,6863,66002,83988	CNR1,PDGFB,TAC1,CYP4F12,NCALD
15	Member	GO Biological Processes	GO:0046887	positive regulation of hormone secretion	-2.03077	-0.403467	4/131	3670,5581,6863,114897	ISL1,PRKCE,TAC1,C1QTNF1
16	Summary	GO Biological Processes	GO:0072210	metanephric nephron development	-3.94859	-1.68409	4/40	5155,6299,55083,388585,2828,4851,5629	PDGFB,SALL1,KIF26B,HES5,GPR4,NOTCH1,PROX1
16	Member	GO Biological Processes	GO:0072210	metanephric nephron development	-3.94859	-1.68409	4/40	5155,6299,55083,388585	PDGFB,SALL1,KIF26B,HES5
16	Member	GO Biological Processes	GO:0072006	nephron development	-3.54444	-1.39874	6/143	2828,4851,5155,6299,55083,388585	GPR4,NOTCH1,PDGFB,SALL1,KIF26B,HES5
16	Member	GO Biological Processes	GO:0072273	metanephric nephron morphogenesis	-3.30287	-1.23511	3/25	6299,55083,388585	SALL1,KIF26B,HES5
16	Member	GO Biological Processes	GO:0003338	metanephros morphogenesis	-2.98302	-1.03158	3/32	6299,55083,388585	SALL1,KIF26B,HES5
16	Member	GO Biological Processes	GO:0001822	kidney development	-2.71862	-0.875803	7/279	2828,4851,5155,5629,6299,55083,388585	GPR4,NOTCH1,PDGFB,PROX1,SALL1,KIF26B,HES5
16	Member	GO Biological Processes	GO:0001656	metanephros development	-2.60692	-0.808013	4/90	5155,6299,55083,388585	PDGFB,SALL1,KIF26B,HES5
16	Member	GO Biological Processes	GO:0072001	renal system development	-2.59124	-0.79895	7/294	2828,4851,5155,5629,6299,55083,388585	GPR4,NOTCH1,PDGFB,PROX1,SALL1,KIF26B,HES5
16	Member	GO Biological Processes	GO:0072080	nephron tubule development	-2.55526	-0.777715	4/93	4851,6299,55083,388585	NOTCH1,SALL1,KIF26B,HES5
16	Member	GO Biological Processes	GO:0061326	renal tubule development	-2.52187	-0.761294	4/95	4851,6299,55083,388585	NOTCH1,SALL1,KIF26B,HES5
16	Member	GO Biological Processes	GO:0001655	urogenital system development	-2.30983	-0.618456	7/331	2828,4851,5155,5629,6299,55083,388585	GPR4,NOTCH1,PDGFB,PROX1,SALL1,KIF26B,HES5
16	Member	GO Biological Processes	GO:0072009	nephron epithelium development	-2.3086	-0.618456	4/109	4851,6299,55083,388585	NOTCH1,SALL1,KIF26B,HES5
17	Summary	GO Biological Processes	GO:0007015	actin filament organization	-3.64225	-1.46077	10/402	87,3925,4430,5581,5629,6710,6863,7429,10602,22843,781,817,5754,23136,1859,10982,100505385,5789,9378,23767,139065,347730,4921,3670,4487,4762,5155,7534,8543,1942,4851,10371,56940	ACTN1,STMN1,MYO1B,PRKCE,PROX1,SPTB,TAC1,VIL1,CDC42EP3,PPM1E,CACNA2D1,CAMK2D,PTK7,EPB41L3,DYRK1A,MAPRE2,IQCJ-SCHIP1,PTPRD,NRXN1,FLRT3,SLITRK4,LRRTM1,DDR2,ISL1,MSX1,NEUROG1,PDGFB,YWHAZ,LMO4,EFNA1,NOTCH1,SEMA3A,DUSP22
17	Member	GO Biological Processes	GO:0007015	actin filament organization	-3.64225	-1.46077	10/402	87,3925,4430,5581,5629,6710,6863,7429,10602,22843	ACTN1,STMN1,MYO1B,PRKCE,PROX1,SPTB,TAC1,VIL1,CDC42EP3,PPM1E
17	Member	GO Biological Processes	GO:0030029	actin filament-based process	-3.51313	-1.37112	14/760	87,781,817,3925,4430,5581,5629,5754,6710,6863,7429,10602,22843,23136	ACTN1,CACNA2D1,CAMK2D,STMN1,MYO1B,PRKCE,PROX1,PTK7,SPTB,TAC1,VIL1,CDC42EP3,PPM1E,EPB41L3
17	Member	GO Biological Processes	GO:1902903	regulation of supramolecular fiber organization	-3.4143	-1.30625	9/352	1859,3925,5581,5629,6710,6863,7429,10602,22843	DYRK1A,STMN1,PRKCE,PROX1,SPTB,TAC1,VIL1,CDC42EP3,PPM1E
17	Member	GO Biological Processes	GO:0051017	actin filament bundle assembly	-3.34261	-1.25777	6/156	87,3925,4430,6863,7429,22843	ACTN1,STMN1,MYO1B,TAC1,VIL1,PPM1E
17	Member	GO Biological Processes	GO:0061572	actin filament bundle organization	-3.28443	-1.2289	6/160	87,3925,4430,6863,7429,22843	ACTN1,STMN1,MYO1B,TAC1,VIL1,PPM1E
17	Member	GO Biological Processes	GO:0051493	regulation of cytoskeleton organization	-3.25737	-1.21381	11/534	1859,3925,5581,5629,6710,6863,7429,10602,10982,22843,100505385	DYRK1A,STMN1,PRKCE,PROX1,SPTB,TAC1,VIL1,CDC42EP3,MAPRE2,PPM1E,IQCJ-SCHIP1
17	Member	GO Biological Processes	GO:0044089	positive regulation of cellular component biogenesis	-3.2107	-1.19025	11/541	5581,5629,5789,6863,7429,9378,10602,22843,23767,139065,347730	PRKCE,PROX1,PTPRD,TAC1,VIL1,NRXN1,CDC42EP3,PPM1E,FLRT3,SLITRK4,LRRTM1
17	Member	GO Biological Processes	GO:0032970	regulation of actin filament-based process	-3.1038	-1.11002	9/389	817,3925,5581,5629,6710,6863,7429,10602,22843	CAMK2D,STMN1,PRKCE,PROX1,SPTB,TAC1,VIL1,CDC42EP3,PPM1E
17	Member	GO Biological Processes	GO:0030036	actin cytoskeleton organization	-2.99196	-1.03158	12/667	87,3925,4430,5581,5629,5754,6710,6863,7429,10602,22843,23136	ACTN1,STMN1,MYO1B,PRKCE,PROX1,PTK7,SPTB,TAC1,VIL1,CDC42EP3,PPM1E,EPB41L3
17	Member	GO Biological Processes	GO:0032272	negative regulation of protein polymerization	-2.96438	-1.01531	4/72	1859,3925,6710,7429	DYRK1A,STMN1,SPTB,VIL1
17	Member	GO Biological Processes	GO:0097435	supramolecular fiber organization	-2.95326	-1.01413	12/674	87,1859,3925,4430,4921,5581,5629,6710,6863,7429,10602,22843	ACTN1,DYRK1A,STMN1,MYO1B,DDR2,PRKCE,PROX1,SPTB,TAC1,VIL1,CDC42EP3,PPM1E
17	Member	GO Biological Processes	GO:0110053	regulation of actin filament organization	-2.8834	-0.979144	7/261	3925,5581,6710,6863,7429,10602,22843	STMN1,PRKCE,SPTB,TAC1,VIL1,CDC42EP3,PPM1E
17	Member	GO Biological Processes	GO:0032956	regulation of actin cytoskeleton organization	-2.82768	-0.952251	8/344	3925,5581,5629,6710,6863,7429,10602,22843	STMN1,PRKCE,PROX1,SPTB,TAC1,VIL1,CDC42EP3,PPM1E
17	Member	GO Biological Processes	GO:1902905	positive regulation of supramolecular fiber organization	-2.73956	-0.8874	6/204	5581,5629,6863,7429,10602,22843	PRKCE,PROX1,TAC1,VIL1,CDC42EP3,PPM1E
17	Member	GO Biological Processes	GO:0010638	positive regulation of organelle organization	-2.71388	-0.874744	11/624	3670,4487,4762,5155,5581,5629,6863,7429,7534,10602,22843	ISL1,MSX1,NEUROG1,PDGFB,PRKCE,PROX1,TAC1,VIL1,YWHAZ,CDC42EP3,PPM1E
17	Member	GO Biological Processes	GO:0031333	negative regulation of protein complex assembly	-2.70919	-0.872167	5/141	1859,3925,6710,7429,8543	DYRK1A,STMN1,SPTB,VIL1,LMO4
17	Member	GO Biological Processes	GO:0051494	negative regulation of cytoskeleton organization	-2.61759	-0.813629	5/148	1859,3925,6710,7429,100505385	DYRK1A,STMN1,SPTB,VIL1,IQCJ-SCHIP1
17	Member	GO Biological Processes	GO:0032271	regulation of protein polymerization	-2.59534	-0.801409	6/218	1859,3925,5581,6710,7429,10602	DYRK1A,STMN1,PRKCE,SPTB,VIL1,CDC42EP3
17	Member	GO Biological Processes	GO:0110020	regulation of actomyosin structure organization	-2.52187	-0.761294	4/95	3925,5629,6863,22843	STMN1,PROX1,TAC1,PPM1E
17	Member	GO Biological Processes	GO:0051495	positive regulation of cytoskeleton organization	-2.51795	-0.758907	6/226	5581,5629,6863,7429,10602,22843	PRKCE,PROX1,TAC1,VIL1,CDC42EP3,PPM1E
17	Member	GO Biological Processes	GO:0032231	regulation of actin filament bundle assembly	-2.48926	-0.740756	4/97	3925,6863,7429,22843	STMN1,TAC1,VIL1,PPM1E
17	Member	GO Biological Processes	GO:0032233	positive regulation of actin filament bundle assembly	-2.17963	-0.517191	3/61	6863,7429,22843	TAC1,VIL1,PPM1E
17	Member	GO Biological Processes	GO:0051129	negative regulation of cellular component organization	-2.13858	-0.490543	11/745	1859,1942,3925,4851,6710,7429,8543,10371,56940,347730,100505385	DYRK1A,EFNA1,STMN1,NOTCH1,SPTB,VIL1,LMO4,SEMA3A,DUSP22,LRRTM1,IQCJ-SCHIP1
17	Member	GO Biological Processes	GO:0031032	actomyosin structure organization	-2.06764	-0.433121	5/200	3925,5629,6863,22843,23136	STMN1,PROX1,TAC1,PPM1E,EPB41L3
17	Member	GO Biological Processes	GO:0051258	protein polymerization	-2.04384	-0.414281	6/284	1859,3925,5581,6710,7429,10602	DYRK1A,STMN1,PRKCE,SPTB,VIL1,CDC42EP3
18	Summary	GO Biological Processes	GO:0008038	neuron recognition	-3.63723	-1.46077	4/48	1268,7534,10371,152330	CNR1,YWHAZ,SEMA3A,CNTN4
18	Member	GO Biological Processes	GO:0008038	neuron recognition	-3.63723	-1.46077	4/48	1268,7534,10371,152330	CNR1,YWHAZ,SEMA3A,CNTN4
18	Member	GO Biological Processes	GO:0007413	axonal fasciculation	-3.4124	-1.30625	3/23	1268,10371,152330	CNR1,SEMA3A,CNTN4
18	Member	GO Biological Processes	GO:0106030	neuron projection fasciculation	-3.4124	-1.30625	3/23	1268,10371,152330	CNR1,SEMA3A,CNTN4
19	Summary	GO Biological Processes	GO:2000241	regulation of reproductive process	-3.46439	-1.32968	6/148	1268,2827,4487,4851,10371,256006,4762,5155,5325,5457,5581,5629	CNR1,GPR3,MSX1,NOTCH1,SEMA3A,ANKRD31,NEUROG1,PDGFB,PLAGL1,POU4F1,PRKCE,PROX1
19	Member	GO Biological Processes	GO:2000241	regulation of reproductive process	-3.46439	-1.32968	6/148	1268,2827,4487,4851,10371,256006	CNR1,GPR3,MSX1,NOTCH1,SEMA3A,ANKRD31
19	Member	GO Biological Processes	GO:0090068	positive regulation of cell cycle process	-2.55866	-0.777715	7/298	4487,4762,5155,5325,5457,5581,256006	MSX1,NEUROG1,PDGFB,PLAGL1,POU4F1,PRKCE,ANKRD31
19	Member	GO Biological Processes	GO:0045787	positive regulation of cell cycle	-2.49798	-0.745261	8/389	4487,4762,5155,5325,5457,5581,5629,256006	MSX1,NEUROG1,PDGFB,PLAGL1,POU4F1,PRKCE,PROX1,ANKRD31
19	Member	GO Biological Processes	GO:0051445	regulation of meiotic cell cycle	-2.44677	-0.713607	3/49	2827,4487,256006	GPR3,MSX1,ANKRD31
19	Member	GO Biological Processes	GO:0051785	positive regulation of nuclear division	-2.08516	-0.44876	3/66	4487,4762,5155	MSX1,NEUROG1,PDGFB
19	Member	GO Biological Processes	GO:0051148	negative regulation of muscle cell differentiation	-2.06723	-0.433121	3/67	4487,4851,5155	MSX1,NOTCH1,PDGFB
19	Member	GO Biological Processes	GO:2000243	positive regulation of reproductive process	-2.03225	-0.403825	3/69	4487,10371,256006	MSX1,SEMA3A,ANKRD31
20	Summary	GO Biological Processes	GO:0009611	response to wounding	-3.43621	-1.30868	13/682	87,2004,2828,3670,4851,5155,5581,5754,7429,7534,23767,114897,120425,3925,4762,6863,7498,66002	ACTN1,ELK3,GPR4,ISL1,NOTCH1,PDGFB,PRKCE,PTK7,VIL1,YWHAZ,FLRT3,C1QTNF1,JAML,STMN1,NEUROG1,TAC1,XDH,CYP4F12
20	Member	GO Biological Processes	GO:0009611	response to wounding	-3.43621	-1.30868	13/682	87,2004,2828,3670,4851,5155,5581,5754,7429,7534,23767,114897,120425	ACTN1,ELK3,GPR4,ISL1,NOTCH1,PDGFB,PRKCE,PTK7,VIL1,YWHAZ,FLRT3,C1QTNF1,JAML
20	Member	GO Biological Processes	GO:0042060	wound healing	-3.04427	-1.06843	11/567	87,2004,2828,4851,5155,5581,5754,7429,7534,114897,120425	ACTN1,ELK3,GPR4,NOTCH1,PDGFB,PRKCE,PTK7,VIL1,YWHAZ,C1QTNF1,JAML
20	Member	GO Biological Processes	GO:0050878	regulation of body fluid levels	-2.88426	-0.979144	10/504	87,3925,4762,5155,5581,6863,7498,7534,66002,114897	ACTN1,STMN1,NEUROG1,PDGFB,PRKCE,TAC1,XDH,YWHAZ,CYP4F12,C1QTNF1
20	Member	GO Biological Processes	GO:0030168	platelet activation	-2.54305	-0.77007	5/154	87,5155,5581,7534,114897	ACTN1,PDGFB,PRKCE,YWHAZ,C1QTNF1

## Sheet: PR
Supplementary Data 6: -log(p values) of GO terms specific to a PR.
GroupID	Type	Category	Term	Description	LogP	Log(q-value)	InTerm_InList	Genes	Symbols
1	Summary	GO Biological Processes	GO:0007601	visual perception	-17.1981	-12.9954	40/218	24,407,1258,1277,1406,2780,3000,3617,3801,4901,4990,5145,5158,5470,5949,5961,6010,6011,6094,6096,6101,6314,7287,7399,7466,9187,10052,23746,25769,26504,30062,50700,50939,84059,84839,92840,94137,339302,594855,768206,358,468,1032,1153,1385,2063,2782,3157,3398,4763,4776,5187,5501,5609,5936,7528,8553,9600,10856,83658,338811,388,3014,3309,3726,57103,63943,85456,2047,6863,80036,1759,2869,6855,8601,22844…	ABCA4,ARR3,CNGB1,COL1A1,CRX,GNAT2,GUCY2D,IMPG1,KIFC3,NRL,SIX6,PDE6A,PDE6B,PPEF2,RBP3,PRPH2,RHO,GRK1,ROM1,RORB,RP1,ATXN7,TULP1,USH2A,WFS1,SLC24A1,GJC1,AIPL1,SLC24A2,CNNM4,RAX,RDH8,IMPG2,ADGRV1,RAX2,REEP6,RP1L1,CPLX4,CPLX3,PRCD,AQP1,ATF4,CDKN2D,CIRBP,CREB1,NR2F6,GNB1,HMGCS1,ID2,NF1,NFATC4,PER1,PPP1CC,MAP2K7,RBM4,YY1,BHLHE40,PITPNM1,RUVBL2,DYNLRB1,TAFA2,RHOB,H2AX,HSPA5,JUNB,TIGAR,FKBPL,TNKS1BP1,EPHB…
1	Member	GO Biological Processes	GO:0007601	visual perception	-17.1981	-12.9954	40/218	24,407,1258,1277,1406,2780,3000,3617,3801,4901,4990,5145,5158,5470,5949,5961,6010,6011,6094,6096,6101,6314,7287,7399,7466,9187,10052,23746,25769,26504,30062,50700,50939,84059,84839,92840,94137,339302,594855,768206	ABCA4,ARR3,CNGB1,COL1A1,CRX,GNAT2,GUCY2D,IMPG1,KIFC3,NRL,SIX6,PDE6A,PDE6B,PPEF2,RBP3,PRPH2,RHO,GRK1,ROM1,RORB,RP1,ATXN7,TULP1,USH2A,WFS1,SLC24A1,GJC1,AIPL1,SLC24A2,CNNM4,RAX,RDH8,IMPG2,ADGRV1,RAX2,REEP6,RP1L1,CPLX4,CPLX3,PRCD
1	Member	GO Biological Processes	GO:0050953	sensory perception of light stimulus	-16.9082	-12.9954	40/222	24,407,1258,1277,1406,2780,3000,3617,3801,4901,4990,5145,5158,5470,5949,5961,6010,6011,6094,6096,6101,6314,7287,7399,7466,9187,10052,23746,25769,26504,30062,50700,50939,84059,84839,92840,94137,339302,594855,768206	ABCA4,ARR3,CNGB1,COL1A1,CRX,GNAT2,GUCY2D,IMPG1,KIFC3,NRL,SIX6,PDE6A,PDE6B,PPEF2,RBP3,PRPH2,RHO,GRK1,ROM1,RORB,RP1,ATXN7,TULP1,USH2A,WFS1,SLC24A1,GJC1,AIPL1,SLC24A2,CNNM4,RAX,RDH8,IMPG2,ADGRV1,RAX2,REEP6,RP1L1,CPLX4,CPLX3,PRCD
1	Member	GO Biological Processes	GO:0009416	response to light stimulus	-8.15208	-5.08432	34/315	24,358,468,1032,1153,1258,1385,2063,2780,2782,3000,3157,3398,4763,4776,5145,5158,5187,5501,5609,5936,6010,6011,6101,7287,7528,8553,9187,9600,10856,23746,83658,92840,338811	ABCA4,AQP1,ATF4,CDKN2D,CIRBP,CNGB1,CREB1,NR2F6,GNAT2,GNB1,GUCY2D,HMGCS1,ID2,NF1,NFATC4,PDE6A,PDE6B,PER1,PPP1CC,MAP2K7,RBM4,RHO,GRK1,RP1,TULP1,YY1,BHLHE40,SLC24A1,PITPNM1,RUVBL2,AIPL1,DYNLRB1,REEP6,TAFA2
1	Member	GO Biological Processes	GO:0009314	response to radiation	-7.57047	-4.58703	41/449	24,358,388,468,1032,1153,1258,1385,2063,2780,2782,3000,3014,3157,3309,3398,3726,4763,4776,5145,5158,5187,5501,5609,5936,6010,6011,6101,7287,7528,8553,9187,9600,10856,23746,57103,63943,83658,85456,92840,338811	ABCA4,AQP1,RHOB,ATF4,CDKN2D,CIRBP,CNGB1,CREB1,NR2F6,GNAT2,GNB1,GUCY2D,H2AX,HMGCS1,HSPA5,ID2,JUNB,NF1,NFATC4,PDE6A,PDE6B,PER1,PPP1CC,MAP2K7,RBM4,RHO,GRK1,RP1,TULP1,YY1,BHLHE40,SLC24A1,PITPNM1,RUVBL2,AIPL1,TIGAR,FKBPL,DYNLRB1,TNKS1BP1,REEP6,TAFA2
1	Member	GO Biological Processes	GO:0007603	phototransduction, visible light	-6.78871	-3.89704	10/34	24,1258,2782,3000,5145,5158,6010,6011,6101,23746	ABCA4,CNGB1,GNB1,GUCY2D,PDE6A,PDE6B,RHO,GRK1,RP1,AIPL1
1	Member	GO Biological Processes	GO:0009584	detection of visible light	-6.72729	-3.85583	13/62	24,1258,2780,2782,3000,5145,5158,6010,6011,6101,7287,23746,92840	ABCA4,CNGB1,GNAT2,GNB1,GUCY2D,PDE6A,PDE6B,RHO,GRK1,RP1,TULP1,AIPL1,REEP6
1	Member	GO Biological Processes	GO:0009583	detection of light stimulus	-6.60793	-3.80605	14/74	24,1258,2780,2782,3000,5145,5158,6010,6011,6101,7287,9600,23746,92840	ABCA4,CNGB1,GNAT2,GNB1,GUCY2D,PDE6A,PDE6B,RHO,GRK1,RP1,TULP1,PITPNM1,AIPL1,REEP6
1	Member	KEGG Pathway	hsa04744	Phototransduction	-6.53584	-3.7796	9/28	1258,2780,2782,3000,5145,5158,6010,6011,9187	CNGB1,GNAT2,GNB1,GUCY2D,PDE6A,PDE6B,RHO,GRK1,SLC24A1
1	Member	GO Biological Processes	GO:0009582	detection of abiotic stimulus	-6.5311	-3.7796	19/136	24,1258,2047,2063,2780,2782,3000,5145,5158,6010,6011,6101,6863,7287,9600,23746,80036,84059,92840	ABCA4,CNGB1,EPHB1,NR2F6,GNAT2,GNB1,GUCY2D,PDE6A,PDE6B,RHO,GRK1,RP1,TAC1,TULP1,PITPNM1,AIPL1,TRPM3,ADGRV1,REEP6
1	Member	GO Biological Processes	GO:0007602	phototransduction	-6.1049	-3.48208	12/59	24,1258,2780,2782,3000,5145,5158,6010,6011,6101,9600,23746	ABCA4,CNGB1,GNAT2,GNB1,GUCY2D,PDE6A,PDE6B,RHO,GRK1,RP1,PITPNM1,AIPL1
1	Member	GO Biological Processes	GO:0009581	detection of external stimulus	-6.01425	-3.41314	18/133	24,1258,2047,2063,2780,2782,3000,5145,5158,6010,6011,6101,7287,9600,23746,80036,84059,92840	ABCA4,CNGB1,EPHB1,NR2F6,GNAT2,GNB1,GUCY2D,PDE6A,PDE6B,RHO,GRK1,RP1,TULP1,PITPNM1,AIPL1,TRPM3,ADGRV1,REEP6
1	Member	GO Biological Processes	GO:0016056	rhodopsin mediated signaling pathway	-5.30724	-2.9322	8/29	1258,2782,3000,5145,5158,6010,6011,23746	CNGB1,GNB1,GUCY2D,PDE6A,PDE6B,RHO,GRK1,AIPL1
1	Member	GO Biological Processes	GO:0022400	regulation of rhodopsin mediated signaling pathway	-4.63213	-2.44546	7/26	1258,3000,5145,5158,6010,6011,23746	CNGB1,GUCY2D,PDE6A,PDE6B,RHO,GRK1,AIPL1
1	Member	GO Biological Processes	GO:0008277	regulation of G protein-coupled receptor signaling pathway	-4.10902	-2.12609	16/150	407,1258,1759,2869,3000,5145,5158,6010,6011,6855,8601,22844,23746,55188,55737,57561	ARR3,CNGB1,DNM1,GRK5,GUCY2D,PDE6A,PDE6B,RHO,GRK1,SYP,RGS20,FRMPD1,AIPL1,RIC8B,VPS35,ARRDC3
1	Member	GO Biological Processes	GO:0071478	cellular response to radiation	-3.81569	-1.92756	18/192	358,388,468,1258,2782,3000,3014,3309,4776,5145,5158,6010,6011,6101,7528,10856,23746,85456	AQP1,RHOB,ATF4,CNGB1,GNB1,GUCY2D,H2AX,HSPA5,NFATC4,PDE6A,PDE6B,RHO,GRK1,RP1,YY1,RUVBL2,AIPL1,TNKS1BP1
1	Member	GO Biological Processes	GO:0071482	cellular response to light stimulus	-3.71347	-1.85752	14/130	358,468,1258,2782,3000,4776,5145,5158,6010,6011,6101,7528,10856,23746	AQP1,ATF4,CNGB1,GNB1,GUCY2D,NFATC4,PDE6A,PDE6B,RHO,GRK1,RP1,YY1,RUVBL2,AIPL1
1	Member	GO Biological Processes	GO:0071214	cellular response to abiotic stimulus	-3.12726	-1.4537	24/333	231,358,388,468,958,1258,1277,2782,2805,3000,3014,3309,4776,5145,5158,6010,6011,6101,7528,9230,10856,23746,79085,85456	AKR1B1,AQP1,RHOB,ATF4,CD40,CNGB1,COL1A1,GNB1,GOT1,GUCY2D,H2AX,HSPA5,NFATC4,PDE6A,PDE6B,RHO,GRK1,RP1,YY1,RAB11B,RUVBL2,AIPL1,SLC25A23,TNKS1BP1
1	Member	GO Biological Processes	GO:0104004	cellular response to environmental stimulus	-3.12726	-1.4537	24/333	231,358,388,468,958,1258,1277,2782,2805,3000,3014,3309,4776,5145,5158,6010,6011,6101,7528,9230,10856,23746,79085,85456	AKR1B1,AQP1,RHOB,ATF4,CD40,CNGB1,COL1A1,GNB1,GOT1,GUCY2D,H2AX,HSPA5,NFATC4,PDE6A,PDE6B,RHO,GRK1,RP1,YY1,RAB11B,RUVBL2,AIPL1,SLC25A23,TNKS1BP1
2	Summary	GO Biological Processes	GO:0007423	sensory organ development	-9.56265	-5.82588	51/548	29,93,658,890,1028,1641,1739,1746,2047,2255,2487,2780,2782,3516,3638,4081,4760,4763,4810,4901,4990,5145,5158,5961,6010,6094,6096,6101,6299,6385,6469,6495,6678,6909,7068,7287,7399,7528,7545,9497,23554,28996,30062,55636,57030,79888,84059,94137,113246,114789,259236,1258,1406,92211	ABR,ACVR2B,BMPR1B,CCNA2,CDKN1C,DCX,DLG1,DLX2,EPHB1,FGF10,FRZB,GNAT2,GNB1,RBPJ,INSIG1,MAB21L1,NEUROD1,NF1,NHS,NRL,SIX6,PDE6A,PDE6B,PRPH2,RHO,ROM1,RORB,RP1,SALL1,SDC4,SHH,SIX1,SPARC,TBX2,THRB,TULP1,USH2A,YY1,ZIC1,SLC4A7,TSPAN12,HIPK2,RAX,CHD7,SLC17A7,LPCAT1,ADGRV1,RP1L1,C12orf57,SLC25A25,TMIE,CNGB1,CRX,CDHR1
2	Member	GO Biological Processes	GO:0007423	sensory organ development	-9.56265	-5.82588	51/548	29,93,658,890,1028,1641,1739,1746,2047,2255,2487,2780,2782,3516,3638,4081,4760,4763,4810,4901,4990,5145,5158,5961,6010,6094,6096,6101,6299,6385,6469,6495,6678,6909,7068,7287,7399,7528,7545,9497,23554,28996,30062,55636,57030,79888,84059,94137,113246,114789,259236	ABR,ACVR2B,BMPR1B,CCNA2,CDKN1C,DCX,DLG1,DLX2,EPHB1,FGF10,FRZB,GNAT2,GNB1,RBPJ,INSIG1,MAB21L1,NEUROD1,NF1,NHS,NRL,SIX6,PDE6A,PDE6B,PRPH2,RHO,ROM1,RORB,RP1,SALL1,SDC4,SHH,SIX1,SPARC,TBX2,THRB,TULP1,USH2A,YY1,ZIC1,SLC4A7,TSPAN12,HIPK2,RAX,CHD7,SLC17A7,LPCAT1,ADGRV1,RP1L1,C12orf57,SLC25A25,TMIE
2	Member	GO Biological Processes	GO:0043010	camera-type eye development	-9.31002	-5.71494	36/314	93,658,1028,1641,1739,1746,2047,2255,2780,2782,4081,4760,4763,4810,5145,5158,5961,6010,6094,6096,6101,6469,6909,7068,7287,7399,7528,23554,28996,30062,55636,57030,79888,94137,113246,114789	ACVR2B,BMPR1B,CDKN1C,DCX,DLG1,DLX2,EPHB1,FGF10,GNAT2,GNB1,MAB21L1,NEUROD1,NF1,NHS,PDE6A,PDE6B,PRPH2,RHO,ROM1,RORB,RP1,SHH,TBX2,THRB,TULP1,USH2A,YY1,TSPAN12,HIPK2,RAX,CHD7,SLC17A7,LPCAT1,RP1L1,C12orf57,SLC25A25
2	Member	GO Biological Processes	GO:0060041	retina development in camera-type eye	-8.91609	-5.5473	23/144	93,658,1641,1746,2780,2782,4760,5145,5158,5961,6010,6094,6096,6101,7068,7287,7399,23554,28996,55636,57030,79888,94137	ACVR2B,BMPR1B,DCX,DLX2,GNAT2,GNB1,NEUROD1,PDE6A,PDE6B,PRPH2,RHO,ROM1,RORB,RP1,THRB,TULP1,USH2A,TSPAN12,HIPK2,CHD7,SLC17A7,LPCAT1,RP1L1
2	Member	GO Biological Processes	GO:0001654	eye development	-8.69564	-5.436	38/362	93,658,1028,1641,1739,1746,2047,2255,2780,2782,4081,4760,4763,4810,4901,4990,5145,5158,5961,6010,6094,6096,6101,6469,6909,7068,7287,7399,7528,23554,28996,30062,55636,57030,79888,94137,113246,114789	ACVR2B,BMPR1B,CDKN1C,DCX,DLG1,DLX2,EPHB1,FGF10,GNAT2,GNB1,MAB21L1,NEUROD1,NF1,NHS,NRL,SIX6,PDE6A,PDE6B,PRPH2,RHO,ROM1,RORB,RP1,SHH,TBX2,THRB,TULP1,USH2A,YY1,TSPAN12,HIPK2,RAX,CHD7,SLC17A7,LPCAT1,RP1L1,C12orf57,SLC25A25
2	Member	GO Biological Processes	GO:0150063	visual system development	-8.5623	-5.3898	38/366	93,658,1028,1641,1739,1746,2047,2255,2780,2782,4081,4760,4763,4810,4901,4990,5145,5158,5961,6010,6094,6096,6101,6469,6909,7068,7287,7399,7528,23554,28996,30062,55636,57030,79888,94137,113246,114789	ACVR2B,BMPR1B,CDKN1C,DCX,DLG1,DLX2,EPHB1,FGF10,GNAT2,GNB1,MAB21L1,NEUROD1,NF1,NHS,NRL,SIX6,PDE6A,PDE6B,PRPH2,RHO,ROM1,RORB,RP1,SHH,TBX2,THRB,TULP1,USH2A,YY1,TSPAN12,HIPK2,RAX,CHD7,SLC17A7,LPCAT1,RP1L1,C12orf57,SLC25A25
2	Member	GO Biological Processes	GO:0048880	sensory system development	-8.39869	-5.29875	38/371	93,658,1028,1641,1739,1746,2047,2255,2780,2782,4081,4760,4763,4810,4901,4990,5145,5158,5961,6010,6094,6096,6101,6469,6909,7068,7287,7399,7528,23554,28996,30062,55636,57030,79888,94137,113246,114789	ACVR2B,BMPR1B,CDKN1C,DCX,DLG1,DLX2,EPHB1,FGF10,GNAT2,GNB1,MAB21L1,NEUROD1,NF1,NHS,NRL,SIX6,PDE6A,PDE6B,PRPH2,RHO,ROM1,RORB,RP1,SHH,TBX2,THRB,TULP1,USH2A,YY1,TSPAN12,HIPK2,RAX,CHD7,SLC17A7,LPCAT1,RP1L1,C12orf57,SLC25A25
2	Member	GO Biological Processes	GO:0046530	photoreceptor cell differentiation	-6.64098	-3.8073	13/63	1258,1406,1641,1746,2780,4901,6094,6096,6101,7068,7287,92211,94137	CNGB1,CRX,DCX,DLX2,GNAT2,NRL,ROM1,RORB,RP1,THRB,TULP1,CDHR1,RP1L1
2	Member	GO Biological Processes	GO:0042461	photoreceptor cell development	-5.37163	-2.97728	10/47	1258,1641,2780,4901,6096,6101,7068,7287,92211,94137	CNGB1,DCX,GNAT2,NRL,RORB,RP1,THRB,TULP1,CDHR1,RP1L1
2	Member	GO Biological Processes	GO:0090596	sensory organ morphogenesis	-4.41253	-2.31922	23/256	29,2047,2255,2487,2780,3638,4763,4901,6094,6096,6101,6299,6495,6909,7068,7287,7528,7545,23554,28996,55636,113246,259236	ABR,EPHB1,FGF10,FRZB,GNAT2,INSIG1,NF1,NRL,ROM1,RORB,RP1,SALL1,SIX1,TBX2,THRB,TULP1,YY1,ZIC1,TSPAN12,HIPK2,CHD7,C12orf57,TMIE
2	Member	GO Biological Processes	GO:0003407	neural retina development	-4.26045	-2.22841	10/62	1746,2780,4760,6094,6096,6101,7068,23554,28996,57030	DLX2,GNAT2,NEUROD1,ROM1,RORB,RP1,THRB,TSPAN12,HIPK2,SLC17A7
2	Member	GO Biological Processes	GO:0060219	camera-type eye photoreceptor cell differentiation	-3.39335	-1.63642	5/19	2780,6094,6096,6101,7068	GNAT2,ROM1,RORB,RP1,THRB
2	Member	GO Biological Processes	GO:0042670	retinal cone cell differentiation	-3.39074	-1.63642	4/11	2780,6096,6101,7068	GNAT2,RORB,RP1,THRB
2	Member	GO Biological Processes	GO:0046549	retinal cone cell development	-3.39074	-1.63642	4/11	2780,6096,6101,7068	GNAT2,RORB,RP1,THRB
2	Member	GO Biological Processes	GO:0048593	camera-type eye morphogenesis	-3.2449	-1.52655	12/112	2047,2780,4763,6094,6096,6101,6909,7068,7528,23554,28996,113246	EPHB1,GNAT2,NF1,ROM1,RORB,RP1,TBX2,THRB,YY1,TSPAN12,HIPK2,C12orf57
2	Member	GO Biological Processes	GO:0048592	eye morphogenesis	-3.10744	-1.4401	14/149	2047,2780,4763,4901,6094,6096,6101,6909,7068,7287,7528,23554,28996,113246	EPHB1,GNAT2,NF1,NRL,ROM1,RORB,RP1,TBX2,THRB,TULP1,YY1,TSPAN12,HIPK2,C12orf57
2	Member	GO Biological Processes	GO:0001754	eye photoreceptor cell differentiation	-2.98624	-1.3538	7/46	2780,4901,6094,6096,6101,7068,7287	GNAT2,NRL,ROM1,RORB,RP1,THRB,TULP1
2	Member	GO Biological Processes	GO:0042462	eye photoreceptor cell development	-2.90602	-1.30489	6/35	2780,4901,6096,6101,7068,7287	GNAT2,NRL,RORB,RP1,THRB,TULP1
2	Member	GO Biological Processes	GO:0060042	retina morphogenesis in camera-type eye	-2.82022	-1.24781	7/49	2780,6094,6096,6101,7068,23554,28996	GNAT2,ROM1,RORB,RP1,THRB,TSPAN12,HIPK2
2	Member	GO Biological Processes	GO:0046548	retinal rod cell development	-2.51147	-1.03235	3/9	4901,6096,6101	NRL,RORB,RP1
3	Summary	GO Biological Processes	GO:0006986	response to unfolded protein	-9.22986	-5.71494	26/176	37,439,468,811,821,1491,1649,3303,3304,3308,3309,3312,3337,7009,7184,7415,7466,7873,9451,10808,10897,11153,51182,51726,64061,79094,23753,1650,2923,5609,7323,9632,488,5924,8975,57333,192683,3638	ACADVL,GET3,ATF4,CALR,CANX,CTH,DDIT3,HSPA1A,HSPA1B,HSPA4,HSPA5,HSPA8,DNAJB1,TMBIM6,HSP90B1,VCP,WFS1,MANF,EIF2AK3,HSPH1,YIF1A,FICD,HSPA14,DNAJB11,TSPYL2,CHAC1,SDF2L1,DDOST,PDIA3,MAP2K7,UBE2D3,SEC24C,ATP2A2,RASGRF2,USP13,RCN3,SCAMP5,INSIG1
3	Member	GO Biological Processes	GO:0006986	response to unfolded protein	-9.22986	-5.71494	26/176	37,439,468,811,821,1491,1649,3303,3304,3308,3309,3312,3337,7009,7184,7415,7466,7873,9451,10808,10897,11153,51182,51726,64061,79094	ACADVL,GET3,ATF4,CALR,CANX,CTH,DDIT3,HSPA1A,HSPA1B,HSPA4,HSPA5,HSPA8,DNAJB1,TMBIM6,HSP90B1,VCP,WFS1,MANF,EIF2AK3,HSPH1,YIF1A,FICD,HSPA14,DNAJB11,TSPYL2,CHAC1
3	Member	GO Biological Processes	GO:0035966	response to topologically incorrect protein	-8.72119	-5.436	27/199	37,439,468,811,821,1491,1649,3303,3304,3308,3309,3312,3337,7009,7184,7415,7466,7873,9451,10808,10897,11153,23753,51182,51726,64061,79094	ACADVL,GET3,ATF4,CALR,CANX,CTH,DDIT3,HSPA1A,HSPA1B,HSPA4,HSPA5,HSPA8,DNAJB1,TMBIM6,HSP90B1,VCP,WFS1,MANF,EIF2AK3,HSPH1,YIF1A,FICD,SDF2L1,HSPA14,DNAJB11,TSPYL2,CHAC1
3	Member	GO Biological Processes	GO:0034620	cellular response to unfolded protein	-7.7004	-4.6626	21/140	37,439,468,811,821,1491,1649,3303,3304,3309,3312,7009,7184,7415,7466,9451,10897,11153,51182,51726,64061	ACADVL,GET3,ATF4,CALR,CANX,CTH,DDIT3,HSPA1A,HSPA1B,HSPA5,HSPA8,TMBIM6,HSP90B1,VCP,WFS1,EIF2AK3,YIF1A,FICD,HSPA14,DNAJB11,TSPYL2
3	Member	GO Biological Processes	GO:0035967	cellular response to topologically incorrect protein	-7.28371	-4.35936	22/161	37,439,468,811,821,1491,1649,3303,3304,3309,3312,7009,7184,7415,7466,9451,10897,11153,23753,51182,51726,64061	ACADVL,GET3,ATF4,CALR,CANX,CTH,DDIT3,HSPA1A,HSPA1B,HSPA5,HSPA8,TMBIM6,HSP90B1,VCP,WFS1,EIF2AK3,YIF1A,FICD,SDF2L1,HSPA14,DNAJB11,TSPYL2
3	Member	KEGG Pathway	hsa04141	Protein processing in endoplasmic reticulum	-5.79497	-3.26232	20/166	468,811,821,1649,1650,2923,3303,3304,3309,3312,3337,5609,7184,7323,7415,7466,9451,9632,10808,51726	ATF4,CALR,CANX,DDIT3,DDOST,PDIA3,HSPA1A,HSPA1B,HSPA5,HSPA8,DNAJB1,MAP2K7,HSP90B1,UBE2D3,VCP,WFS1,EIF2AK3,SEC24C,HSPH1,DNAJB11
3	Member	GO Biological Processes	GO:0034976	response to endoplasmic reticulum stress	-5.49895	-3.06926	27/285	37,439,468,488,811,821,1491,1649,2923,3303,3309,5924,7009,7184,7415,7466,7873,8975,9451,10897,11153,23753,51726,57333,64061,79094,192683	ACADVL,GET3,ATF4,ATP2A2,CALR,CANX,CTH,DDIT3,PDIA3,HSPA1A,HSPA5,RASGRF2,TMBIM6,HSP90B1,VCP,WFS1,MANF,USP13,EIF2AK3,YIF1A,FICD,SDF2L1,DNAJB11,RCN3,TSPYL2,CHAC1,SCAMP5
3	Member	GO Biological Processes	GO:0030968	endoplasmic reticulum unfolded protein response	-5.28273	-2.91394	16/121	37,439,468,811,821,1491,1649,3309,7184,7415,7466,9451,10897,11153,51726,64061	ACADVL,GET3,ATF4,CALR,CANX,CTH,DDIT3,HSPA5,HSP90B1,VCP,WFS1,EIF2AK3,YIF1A,FICD,DNAJB11,TSPYL2
3	Member	GO Biological Processes	GO:0036500	ATF6-mediated unfolded protein response	-4.94309	-2.66872	5/10	811,1649,3309,7184,7466	CALR,DDIT3,HSPA5,HSP90B1,WFS1
3	Member	GO Biological Processes	GO:0006984	ER-nucleus signaling pathway	-4.57896	-2.4104	9/46	468,488,811,1649,3309,3638,7184,7466,9451	ATF4,ATP2A2,CALR,DDIT3,HSPA5,INSIG1,HSP90B1,WFS1,EIF2AK3
3	Member	GO Biological Processes	GO:0006983	ER overload response	-3.22685	-1.519	4/12	1649,3309,7466,9451	DDIT3,HSPA5,WFS1,EIF2AK3
3	Member	GO Biological Processes	GO:0036498	IRE1-mediated unfolded protein response	-2.76327	-1.20548	8/64	37,439,3309,7466,10897,11153,51726,64061	ACADVL,GET3,HSPA5,WFS1,YIF1A,FICD,DNAJB11,TSPYL2
3	Member	GO Biological Processes	GO:1905897	regulation of response to endoplasmic reticulum stress	-2.56871	-1.06505	9/84	1649,3303,3309,7009,7466,7873,8975,9451,11153	DDIT3,HSPA1A,HSPA5,TMBIM6,WFS1,MANF,USP13,EIF2AK3,FICD
3	Member	GO Biological Processes	GO:1902235	regulation of endoplasmic reticulum stress-induced intrinsic apoptotic signaling pathway	-2.31836	-0.903125	5/32	1649,3303,7009,7466,9451	DDIT3,HSPA1A,TMBIM6,WFS1,EIF2AK3
3	Member	GO Biological Processes	GO:0070059	intrinsic apoptotic signaling pathway in response to endoplasmic reticulum stress	-2.23241	-0.836751	7/62	468,1649,3303,7009,7466,9451,79094	ATF4,DDIT3,HSPA1A,TMBIM6,WFS1,EIF2AK3,CHAC1
4	Summary	KEGG Pathway	hsa05034	Alcoholism	-9.0141	-5.57836	26/180	468,627,673,1385,2354,2782,3013,3014,3015,3021,5501,8334,8335,8336,8338,8339,8343,8347,8350,8364,8969,10014,10681,85235,85236,128312,958,546,1069,2099,3008,3146,3148,6046,6118,6418,10036,11176,64061,79003,5757,2963,3149,4683,10856,23064,55636,84515,92797	ATF4,BDNF,BRAF,CREB1,FOSB,GNB1,H2AC7,H2AX,H2AZ1,H3-3B,PPP1CC,H2AC6,H2AC4,H2AC17,H2AC20,H2BC8,H2BC7,H2BC4,H3C1,H4C3,H2AC11,HDAC5,GNB5,H2AC12,H2BC12,H2BU1,CD40,ATRX,CETN2,ESR1,H1-4,HMGB1,HMGB2,BRD2,RPA2,SET,CHAF1A,BAZ2A,TSPYL2,MIS12,PTMA,GTF2F2,HMGB3,NBN,RUVBL2,SETX,CHD7,MCM8,HELB
4	Member	KEGG Pathway	hsa05034	Alcoholism	-9.0141	-5.57836	26/180	468,627,673,1385,2354,2782,3013,3014,3015,3021,5501,8334,8335,8336,8338,8339,8343,8347,8350,8364,8969,10014,10681,85235,85236,128312	ATF4,BDNF,BRAF,CREB1,FOSB,GNB1,H2AC7,H2AX,H2AZ1,H3-3B,PPP1CC,H2AC6,H2AC4,H2AC17,H2AC20,H2BC8,H2BC7,H2BC4,H3C1,H4C3,H2AC11,HDAC5,GNB5,H2AC12,H2BC12,H2BU1
4	Member	KEGG Pathway	hsa05322	Systemic lupus erythematosus	-6.01425	-3.41314	18/133	958,3013,3014,3015,3021,8334,8335,8336,8338,8339,8343,8347,8350,8364,8969,85235,85236,128312	CD40,H2AC7,H2AX,H2AZ1,H3-3B,H2AC6,H2AC4,H2AC17,H2AC20,H2BC8,H2BC7,H2BC4,H3C1,H4C3,H2AC11,H2AC12,H2BC12,H2BU1
4	Member	GO Biological Processes	GO:0065004	protein-DNA complex assembly	-4.62996	-2.44546	23/248	546,1069,1385,2099,3008,3014,3021,3146,3148,6046,6118,6418,8339,8343,8347,8350,8364,10036,11176,64061,79003,85236,128312	ATRX,CETN2,CREB1,ESR1,H1-4,H2AX,H3-3B,HMGB1,HMGB2,BRD2,RPA2,SET,H2BC8,H2BC7,H2BC4,H3C1,H4C3,CHAF1A,BAZ2A,TSPYL2,MIS12,H2BC12,H2BU1
4	Member	GO Biological Processes	GO:0006334	nucleosome assembly	-4.28701	-2.24338	16/145	546,3008,3014,3021,3148,6046,6418,8339,8343,8347,8350,8364,10036,64061,85236,128312	ATRX,H1-4,H2AX,H3-3B,HMGB2,BRD2,SET,H2BC8,H2BC7,H2BC4,H3C1,H4C3,CHAF1A,TSPYL2,H2BC12,H2BU1
4	Member	GO Biological Processes	GO:0071824	protein-DNA complex subunit organization	-4.05746	-2.08909	24/288	546,1069,1385,2099,3008,3014,3021,3146,3148,5757,6046,6118,6418,8339,8343,8347,8350,8364,10036,11176,64061,79003,85236,128312	ATRX,CETN2,CREB1,ESR1,H1-4,H2AX,H3-3B,HMGB1,HMGB2,PTMA,BRD2,RPA2,SET,H2BC8,H2BC7,H2BC4,H3C1,H4C3,CHAF1A,BAZ2A,TSPYL2,MIS12,H2BC12,H2BU1
4	Member	GO Biological Processes	GO:0071103	DNA conformation change	-4.00708	-2.05609	26/327	546,1069,2963,3008,3014,3021,3146,3148,3149,4683,6046,6418,8339,8343,8347,8350,8364,10036,10856,23064,55636,64061,84515,85236,92797,128312	ATRX,CETN2,GTF2F2,H1-4,H2AX,H3-3B,HMGB1,HMGB2,HMGB3,NBN,BRD2,SET,H2BC8,H2BC7,H2BC4,H3C1,H4C3,CHAF1A,RUVBL2,SETX,CHD7,TSPYL2,MCM8,H2BC12,HELB,H2BU1
4	Member	GO Biological Processes	GO:0031497	chromatin assembly	-3.62401	-1.79393	16/165	546,3008,3014,3021,3148,6046,6418,8339,8343,8347,8350,8364,10036,64061,85236,128312	ATRX,H1-4,H2AX,H3-3B,HMGB2,BRD2,SET,H2BC8,H2BC7,H2BC4,H3C1,H4C3,CHAF1A,TSPYL2,H2BC12,H2BU1
4	Member	GO Biological Processes	GO:0034728	nucleosome organization	-3.56173	-1.75096	17/184	546,3008,3014,3021,3148,5757,6046,6418,8339,8343,8347,8350,8364,10036,64061,85236,128312	ATRX,H1-4,H2AX,H3-3B,HMGB2,PTMA,BRD2,SET,H2BC8,H2BC7,H2BC4,H3C1,H4C3,CHAF1A,TSPYL2,H2BC12,H2BU1
4	Member	GO Biological Processes	GO:0006333	chromatin assembly or disassembly	-2.92614	-1.31863	16/191	546,3008,3014,3021,3148,6046,6418,8339,8343,8347,8350,8364,10036,64061,85236,128312	ATRX,H1-4,H2AX,H3-3B,HMGB2,BRD2,SET,H2BC8,H2BC7,H2BC4,H3C1,H4C3,CHAF1A,TSPYL2,H2BC12,H2BU1
4	Member	GO Biological Processes	GO:0006323	DNA packaging	-2.50643	-1.03212	16/210	546,3008,3014,3021,3148,6046,6418,8339,8343,8347,8350,8364,10036,64061,85236,128312	ATRX,H1-4,H2AX,H3-3B,HMGB2,BRD2,SET,H2BC8,H2BC7,H2BC4,H3C1,H4C3,CHAF1A,TSPYL2,H2BC12,H2BU1
4	Member	GO Biological Processes	GO:0002227	innate immune response in mucosa	-2.04023	-0.707727	4/24	8339,8343,8347,85236	H2BC8,H2BC7,H2BC4,H2BC12
5	Summary	GO Biological Processes	GO:0006457	protein folding	-8.61053	-5.39664	29/229	567,811,821,2780,2782,2923,3303,3304,3309,3312,3337,5479,5824,6903,7184,7266,7411,7415,7466,10681,10726,10808,10856,11140,51182,51726,64772,80273,126393,37,153,488,817,1153,2047,2063,4763,4792,5609,5935,6118,8892,9451,9972,57468,80036,1195,5861,54205,331,8904,83737	B2M,CALR,CANX,GNAT2,GNB1,PDIA3,HSPA1A,HSPA1B,HSPA5,HSPA8,DNAJB1,PPIB,PEX19,TBCC,HSP90B1,DNAJC7,VBP1,VCP,WFS1,GNB5,NUDC,HSPH1,RUVBL2,CDC37,HSPA14,DNAJB11,ENGASE,GRPEL1,HSPB6,ACADVL,ADRB1,ATP2A2,CAMK2D,CIRBP,EPHB1,NR2F6,NF1,NFKBIA,MAP2K7,RBM3,RPA2,EIF2B2,EIF2AK3,NUP153,SLC12A5,TRPM3,CLK1,RAB1A,CYCS,XIAP,CPNE1,ITCH
5	Member	GO Biological Processes	GO:0006457	protein folding	-8.61053	-5.39664	29/229	567,811,821,2780,2782,2923,3303,3304,3309,3312,3337,5479,5824,6903,7184,7266,7411,7415,7466,10681,10726,10808,10856,11140,51182,51726,64772,80273,126393	B2M,CALR,CANX,GNAT2,GNB1,PDIA3,HSPA1A,HSPA1B,HSPA5,HSPA8,DNAJB1,PPIB,PEX19,TBCC,HSP90B1,DNAJC7,VBP1,VCP,WFS1,GNB5,NUDC,HSPH1,RUVBL2,CDC37,HSPA14,DNAJB11,ENGASE,GRPEL1,HSPB6
5	Member	GO Biological Processes	GO:0009266	response to temperature stimulus	-6.27726	-3.59485	26/244	37,153,488,817,1153,2047,2063,3303,3304,3309,3312,3337,4763,4792,5609,5935,6118,7266,7415,8892,9451,9972,10808,51182,57468,80036	ACADVL,ADRB1,ATP2A2,CAMK2D,CIRBP,EPHB1,NR2F6,HSPA1A,HSPA1B,HSPA5,HSPA8,DNAJB1,NF1,NFKBIA,MAP2K7,RBM3,RPA2,DNAJC7,VCP,EIF2B2,EIF2AK3,NUP153,HSPH1,HSPA14,SLC12A5,TRPM3
5	Member	GO Biological Processes	GO:0061077	chaperone-mediated protein folding	-5.25578	-2.89315	11/59	3303,3304,3309,3312,3337,5479,5824,7266,10808,51182,126393	HSPA1A,HSPA1B,HSPA5,HSPA8,DNAJB1,PPIB,PEX19,DNAJC7,HSPH1,HSPA14,HSPB6
5	Member	GO Biological Processes	GO:0051085	chaperone cofactor-dependent protein refolding	-4.95849	-2.6791	8/32	3303,3304,3309,3312,3337,7266,10808,51182	HSPA1A,HSPA1B,HSPA5,HSPA8,DNAJB1,DNAJC7,HSPH1,HSPA14
5	Member	GO Biological Processes	GO:0051084	'de novo' posttranslational protein folding	-4.46118	-2.3545	8/37	3303,3304,3309,3312,3337,7266,10808,51182	HSPA1A,HSPA1B,HSPA5,HSPA8,DNAJB1,DNAJC7,HSPH1,HSPA14
5	Member	GO Biological Processes	GO:0006458	'de novo' protein folding	-4.12147	-2.1303	8/41	3303,3304,3309,3312,3337,7266,10808,51182	HSPA1A,HSPA1B,HSPA5,HSPA8,DNAJB1,DNAJC7,HSPH1,HSPA14
5	Member	GO Biological Processes	GO:0034605	cellular response to heat	-3.44311	-1.66697	14/138	488,817,3303,3304,3309,3312,3337,4763,6118,7266,7415,9972,10808,51182	ATP2A2,CAMK2D,HSPA1A,HSPA1B,HSPA5,HSPA8,DNAJB1,NF1,RPA2,DNAJC7,VCP,NUP153,HSPH1,HSPA14
5	Member	GO Biological Processes	GO:0042026	protein refolding	-3.2971	-1.56751	7/41	567,3303,3304,3309,3312,5479,51182	B2M,HSPA1A,HSPA1B,HSPA5,HSPA8,PPIB,HSPA14
5	Member	GO Biological Processes	GO:0009408	response to heat	-3.28187	-1.55512	16/177	488,817,3303,3304,3309,3312,3337,4763,5609,6118,7266,7415,8892,9972,10808,51182	ATP2A2,CAMK2D,HSPA1A,HSPA1B,HSPA5,HSPA8,DNAJB1,NF1,MAP2K7,RPA2,DNAJC7,VCP,EIF2B2,NUP153,HSPH1,HSPA14
5	Member	KEGG Pathway	hsa05134	Legionellosis	-3.20385	-1.50847	8/55	1195,3303,3304,3312,4792,5861,7415,54205	CLK1,HSPA1A,HSPA1B,HSPA8,NFKBIA,RAB1A,VCP,CYCS
5	Member	GO Biological Processes	GO:1900034	regulation of cellular response to heat	-2.75412	-1.19824	9/79	817,3303,3304,3312,3337,6118,7266,9972,10808	CAMK2D,HSPA1A,HSPA1B,HSPA8,DNAJB1,RPA2,DNAJC7,NUP153,HSPH1
5	Member	GO Biological Processes	GO:0070424	regulation of nucleotide-binding oligomerization domain containing signaling pathway	-2.51147	-1.03235	3/9	331,3303,3304	XIAP,HSPA1A,HSPA1B
5	Member	GO Biological Processes	GO:1903265	positive regulation of tumor necrosis factor-mediated signaling pathway	-2.36798	-0.935844	3/10	3303,3304,8904	HSPA1A,HSPA1B,CPNE1
5	Member	GO Biological Processes	GO:0090084	negative regulation of inclusion body assembly	-2.24106	-0.842751	3/11	3303,3304,3337	HSPA1A,HSPA1B,DNAJB1
5	Member	GO Biological Processes	GO:0070423	nucleotide-binding oligomerization domain containing signaling pathway	-2.14842	-0.777764	5/35	331,3303,3304,4792,83737	XIAP,HSPA1A,HSPA1B,NFKBIA,ITCH
5	Member	GO Biological Processes	GO:0070841	inclusion body assembly	-2.10741	-0.754453	4/23	3303,3304,3337,7415	HSPA1A,HSPA1B,DNAJB1,VCP
5	Member	GO Biological Processes	GO:0035872	nucleotide-binding domain, leucine rich repeat containing receptor signaling pathway	-2.09593	-0.747979	5/36	331,3303,3304,4792,83737	XIAP,HSPA1A,HSPA1B,NFKBIA,ITCH
5	Member	GO Biological Processes	GO:0070431	nucleotide-binding oligomerization domain containing 2 signaling pathway	-2.02489	-0.700864	3/13	3303,3304,4792	HSPA1A,HSPA1B,NFKBIA
6	Summary	KEGG Pathway	hsa04144	Endocytosis	-8.51548	-5.38077	31/260	153,274,1173,1213,1759,2066,2869,3105,3106,3107,3303,3304,3312,3480,3800,5662,6011,6456,9230,9266,9267,9922,23327,23396,30844,55048,55737,64145,83737,84612,118813	ADRB1,BIN1,AP2M1,CLTC,DNM1,ERBB4,GRK5,HLA-A,HLA-B,HLA-C,HSPA1A,HSPA1B,HSPA8,IGF1R,KIF5C,PSD,GRK1,SH3GL2,RAB11B,CYTH2,CYTH1,IQSEC1,NEDD4L,PIP5K1C,EHD4,VPS37C,VPS35,RBSN,ITCH,PARD6B,ZFYVE27
6	Member	KEGG Pathway	hsa04144	Endocytosis	-8.51548	-5.38077	31/260	153,274,1173,1213,1759,2066,2869,3105,3106,3107,3303,3304,3312,3480,3800,5662,6011,6456,9230,9266,9267,9922,23327,23396,30844,55048,55737,64145,83737,84612,118813	ADRB1,BIN1,AP2M1,CLTC,DNM1,ERBB4,GRK5,HLA-A,HLA-B,HLA-C,HSPA1A,HSPA1B,HSPA8,IGF1R,KIF5C,PSD,GRK1,SH3GL2,RAB11B,CYTH2,CYTH1,IQSEC1,NEDD4L,PIP5K1C,EHD4,VPS37C,VPS35,RBSN,ITCH,PARD6B,ZFYVE27
7	Summary	GO Biological Processes	GO:0060322	head development	-7.60551	-4.59574	59/777	29,60,358,473,546,567,999,1277,1385,1746,1959,2066,2145,2255,2258,2290,3014,3021,3157,3309,3337,3398,3400,3516,4323,4760,4763,5015,5414,5992,6299,6310,6469,6867,7026,7545,8482,8655,8861,8867,9118,9600,10100,10159,10716,22983,23224,25777,27164,29123,30062,55636,57030,64651,81544,113246,146760,170825,388610	ABR,ACTB,AQP1,RERE,ATRX,B2M,CDH1,COL1A1,CREB1,DLX2,EGR2,ERBB4,EZH1,FGF10,FGF13,FOXG1,H2AX,H3-3B,HMGCS1,HSPA5,DNAJB1,ID2,ID4,RBPJ,MMP14,NEUROD1,NF1,OTX2,SEPTIN4,RFX4,SALL1,ATXN1,SHH,TACC1,NR2F2,ZIC1,SEMA7A,DYNLL1,LDB1,SYNJ1,INA,PITPNM1,TSPAN2,ATP6AP2,TBR1,MAST1,SYNE2,SUN2,SALL3,ANKRD11,RAX,CHD7,SLC17A7,CSRNP1,GDPD5,C12orf57,RTN4RL1,GSX2,TRNP1
7	Member	GO Biological Processes	GO:0060322	head development	-7.60551	-4.59574	59/777	29,60,358,473,546,567,999,1277,1385,1746,1959,2066,2145,2255,2258,2290,3014,3021,3157,3309,3337,3398,3400,3516,4323,4760,4763,5015,5414,5992,6299,6310,6469,6867,7026,7545,8482,8655,8861,8867,9118,9600,10100,10159,10716,22983,23224,25777,27164,29123,30062,55636,57030,64651,81544,113246,146760,170825,388610	ABR,ACTB,AQP1,RERE,ATRX,B2M,CDH1,COL1A1,CREB1,DLX2,EGR2,ERBB4,EZH1,FGF10,FGF13,FOXG1,H2AX,H3-3B,HMGCS1,HSPA5,DNAJB1,ID2,ID4,RBPJ,MMP14,NEUROD1,NF1,OTX2,SEPTIN4,RFX4,SALL1,ATXN1,SHH,TACC1,NR2F2,ZIC1,SEMA7A,DYNLL1,LDB1,SYNJ1,INA,PITPNM1,TSPAN2,ATP6AP2,TBR1,MAST1,SYNE2,SUN2,SALL3,ANKRD11,RAX,CHD7,SLC17A7,CSRNP1,GDPD5,C12orf57,RTN4RL1,GSX2,TRNP1
7	Member	GO Biological Processes	GO:0007420	brain development	-6.56735	-3.78482	54/734	29,60,358,473,546,567,999,1385,1746,1959,2066,2145,2255,2258,2290,3014,3021,3157,3309,3337,3398,3400,3516,4760,4763,5015,5414,5992,6299,6310,6469,6867,7026,7545,8482,8655,8861,8867,9118,9600,10100,10716,22983,23224,25777,27164,30062,55636,57030,81544,113246,146760,170825,388610	ABR,ACTB,AQP1,RERE,ATRX,B2M,CDH1,CREB1,DLX2,EGR2,ERBB4,EZH1,FGF10,FGF13,FOXG1,H2AX,H3-3B,HMGCS1,HSPA5,DNAJB1,ID2,ID4,RBPJ,NEUROD1,NF1,OTX2,SEPTIN4,RFX4,SALL1,ATXN1,SHH,TACC1,NR2F2,ZIC1,SEMA7A,DYNLL1,LDB1,SYNJ1,INA,PITPNM1,TSPAN2,TBR1,MAST1,SYNE2,SUN2,SALL3,RAX,CHD7,SLC17A7,GDPD5,C12orf57,RTN4RL1,GSX2,TRNP1
7	Member	GO Biological Processes	GO:0030900	forebrain development	-6.12837	-3.49427	34/382	358,546,567,999,1385,1746,2066,2145,2255,2258,3014,3337,3398,3400,3516,4760,4763,5015,5992,6299,6469,6867,7026,8482,10716,23224,25777,27164,30062,55636,81544,113246,146760,170825	AQP1,ATRX,B2M,CDH1,CREB1,DLX2,ERBB4,EZH1,FGF10,FGF13,H2AX,DNAJB1,ID2,ID4,RBPJ,NEUROD1,NF1,OTX2,RFX4,SALL1,SHH,TACC1,NR2F2,SEMA7A,TBR1,SYNE2,SUN2,SALL3,RAX,CHD7,GDPD5,C12orf57,RTN4RL1,GSX2
7	Member	GO Biological Processes	GO:0021537	telencephalon development	-4.49279	-2.37538	23/253	358,1746,2066,2145,2258,3014,3398,3400,4760,4763,5992,6299,6469,6867,8482,10716,23224,25777,27164,55636,113246,146760,170825	AQP1,DLX2,ERBB4,EZH1,FGF13,H2AX,ID2,ID4,NEUROD1,NF1,RFX4,SALL1,SHH,TACC1,SEMA7A,TBR1,SYNE2,SUN2,SALL3,CHD7,C12orf57,RTN4RL1,GSX2
8	Summary	GO Biological Processes	GO:0010035	response to inorganic substance	-7.39979	-4.44117	47/562	231,288,322,358,388,468,546,567,673,811,817,890,999,1277,1385,1742,2167,2354,2805,3040,3157,3178,3309,3398,3726,4131,4776,5224,5621,6469,6678,6778,7415,8754,8904,9451,10397,23064,23327,23394,57103,65018,79085,79901,84059,91252,140885	AKR1B1,ANK3,APBB1,AQP1,RHOB,ATF4,ATRX,B2M,BRAF,CALR,CAMK2D,CCNA2,CDH1,COL1A1,CREB1,DLG4,FABP4,FOSB,GOT1,HBA2,HMGCS1,HNRNPA1,HSPA5,ID2,JUNB,MAP1B,NFATC4,PGAM2,PRNP,SHH,SPARC,STAT6,VCP,ADAM9,CPNE1,EIF2AK3,NDRG1,SETX,NEDD4L,ADNP,TIGAR,PINK1,SLC25A23,CYBRD1,ADGRV1,SLC39A13,SIRPA
8	Member	GO Biological Processes	GO:0010035	response to inorganic substance	-7.39979	-4.44117	47/562	231,288,322,358,388,468,546,567,673,811,817,890,999,1277,1385,1742,2167,2354,2805,3040,3157,3178,3309,3398,3726,4131,4776,5224,5621,6469,6678,6778,7415,8754,8904,9451,10397,23064,23327,23394,57103,65018,79085,79901,84059,91252,140885	AKR1B1,ANK3,APBB1,AQP1,RHOB,ATF4,ATRX,B2M,BRAF,CALR,CAMK2D,CCNA2,CDH1,COL1A1,CREB1,DLG4,FABP4,FOSB,GOT1,HBA2,HMGCS1,HNRNPA1,HSPA5,ID2,JUNB,MAP1B,NFATC4,PGAM2,PRNP,SHH,SPARC,STAT6,VCP,ADAM9,CPNE1,EIF2AK3,NDRG1,SETX,NEDD4L,ADNP,TIGAR,PINK1,SLC25A23,CYBRD1,ADGRV1,SLC39A13,SIRPA
8	Member	GO Biological Processes	GO:0071241	cellular response to inorganic substance	-6.70324	-3.85108	25/217	288,358,468,546,567,673,811,817,890,999,1385,1742,2167,2354,3309,3398,3726,4776,5621,6469,8904,9451,57103,79085,84059	ANK3,AQP1,ATF4,ATRX,B2M,BRAF,CALR,CAMK2D,CCNA2,CDH1,CREB1,DLG4,FABP4,FOSB,HSPA5,ID2,JUNB,NFATC4,PRNP,SHH,CPNE1,EIF2AK3,TIGAR,SLC25A23,ADGRV1
8	Member	GO Biological Processes	GO:0071248	cellular response to metal ion	-6.60496	-3.80605	23/190	288,358,468,567,673,811,817,999,1385,1742,2167,2354,3309,3398,3726,4776,5621,6469,8904,9451,57103,79085,84059	ANK3,AQP1,ATF4,B2M,BRAF,CALR,CAMK2D,CDH1,CREB1,DLG4,FABP4,FOSB,HSPA5,ID2,JUNB,NFATC4,PRNP,SHH,CPNE1,EIF2AK3,TIGAR,SLC25A23,ADGRV1
8	Member	GO Biological Processes	GO:0010038	response to metal ion	-5.69002	-3.17858	32/364	288,322,358,468,567,673,811,817,999,1385,1742,2167,2354,2805,3309,3398,3726,4776,5224,5621,6469,6678,8754,8904,9451,10397,23327,57103,79085,79901,84059,91252	ANK3,APBB1,AQP1,ATF4,B2M,BRAF,CALR,CAMK2D,CDH1,CREB1,DLG4,FABP4,FOSB,GOT1,HSPA5,ID2,JUNB,NFATC4,PGAM2,PRNP,SHH,SPARC,ADAM9,CPNE1,EIF2AK3,NDRG1,NEDD4L,TIGAR,SLC25A23,CYBRD1,ADGRV1,SLC39A13
8	Member	GO Biological Processes	GO:0071277	cellular response to calcium ion	-2.06472	-0.728781	8/83	673,817,2354,3309,3726,8904,79085,84059	BRAF,CAMK2D,FOSB,HSPA5,JUNB,CPNE1,SLC25A23,ADGRV1
9	Summary	GO Biological Processes	GO:0043484	regulation of RNA splicing	-7.27222	-4.35936	20/135	1153,1195,3178,3187,3303,4154,5935,5936,6426,6428,6651,7009,7072,9589,9939,10084,10150,11189,23064,284695,2963,3312,4904,5438,6633,6636,6637,8570,10250,10594,10949,51637,55599,55660,55954,220988,104,7884,54439,84324,3304	CIRBP,CLK1,HNRNPA1,HNRNPH1,HSPA1A,MBNL1,RBM3,RBM4,SRSF1,SRSF3,SON,TMBIM6,TIA1,WTAP,RBM8A,PQBP1,MBNL2,CELF3,SETX,ZNF326,GTF2F2,HSPA8,YBX1,POLR2I,SNRPD2,SNRPF,SNRPG,KHSRP,SRRM1,PRPF8,HNRNPA0,RTRAF,RNPC3,PRPF40A,ZMAT5,HNRNPA3,ADARB1,SLBP,RBM27,SARNP,HSPA1B
9	Member	GO Biological Processes	GO:0043484	regulation of RNA splicing	-7.27222	-4.35936	20/135	1153,1195,3178,3187,3303,4154,5935,5936,6426,6428,6651,7009,7072,9589,9939,10084,10150,11189,23064,284695	CIRBP,CLK1,HNRNPA1,HNRNPH1,HSPA1A,MBNL1,RBM3,RBM4,SRSF1,SRSF3,SON,TMBIM6,TIA1,WTAP,RBM8A,PQBP1,MBNL2,CELF3,SETX,ZNF326
9	Member	GO Biological Processes	GO:0008380	RNA splicing	-4.9721	-2.68763	36/469	1153,1195,2963,3178,3187,3303,3312,4154,4904,5438,5935,5936,6426,6428,6633,6636,6637,6651,7009,7072,8570,9589,9939,10084,10150,10250,10594,10949,11189,23064,51637,55599,55660,55954,220988,284695	CIRBP,CLK1,GTF2F2,HNRNPA1,HNRNPH1,HSPA1A,HSPA8,MBNL1,YBX1,POLR2I,RBM3,RBM4,SRSF1,SRSF3,SNRPD2,SNRPF,SNRPG,SON,TMBIM6,TIA1,KHSRP,WTAP,RBM8A,PQBP1,MBNL2,SRRM1,PRPF8,HNRNPA0,CELF3,SETX,RTRAF,RNPC3,PRPF40A,ZMAT5,HNRNPA3,ZNF326
9	Member	GO Biological Processes	GO:0000375	RNA splicing, via transesterification reactions	-4.83166	-2.60384	31/382	1153,2963,3178,3187,3312,4154,4904,5438,5935,5936,6426,6428,6633,6636,6637,6651,7072,8570,9589,9939,10084,10150,10250,10594,10949,11189,23064,55599,55660,55954,220988	CIRBP,GTF2F2,HNRNPA1,HNRNPH1,HSPA8,MBNL1,YBX1,POLR2I,RBM3,RBM4,SRSF1,SRSF3,SNRPD2,SNRPF,SNRPG,SON,TIA1,KHSRP,WTAP,RBM8A,PQBP1,MBNL2,SRRM1,PRPF8,HNRNPA0,CELF3,SETX,RNPC3,PRPF40A,ZMAT5,HNRNPA3
9	Member	GO Biological Processes	GO:0000377	RNA splicing, via transesterification reactions with bulged adenosine as nucleophile	-4.49236	-2.37538	30/379	1153,2963,3178,3187,3312,4154,4904,5438,5935,5936,6426,6428,6633,6636,6637,6651,7072,9589,9939,10084,10150,10250,10594,10949,11189,23064,55599,55660,55954,220988	CIRBP,GTF2F2,HNRNPA1,HNRNPH1,HSPA8,MBNL1,YBX1,POLR2I,RBM3,RBM4,SRSF1,SRSF3,SNRPD2,SNRPF,SNRPG,SON,TIA1,WTAP,RBM8A,PQBP1,MBNL2,SRRM1,PRPF8,HNRNPA0,CELF3,SETX,RNPC3,PRPF40A,ZMAT5,HNRNPA3
9	Member	GO Biological Processes	GO:0000398	mRNA splicing, via spliceosome	-4.49236	-2.37538	30/379	1153,2963,3178,3187,3312,4154,4904,5438,5935,5936,6426,6428,6633,6636,6637,6651,7072,9589,9939,10084,10150,10250,10594,10949,11189,23064,55599,55660,55954,220988	CIRBP,GTF2F2,HNRNPA1,HNRNPH1,HSPA8,MBNL1,YBX1,POLR2I,RBM3,RBM4,SRSF1,SRSF3,SNRPD2,SNRPF,SNRPG,SON,TIA1,WTAP,RBM8A,PQBP1,MBNL2,SRRM1,PRPF8,HNRNPA0,CELF3,SETX,RNPC3,PRPF40A,ZMAT5,HNRNPA3
9	Member	GO Biological Processes	GO:0048024	regulation of mRNA splicing, via spliceosome	-4.42085	-2.32091	13/98	1153,3178,4154,5935,5936,6426,6428,6651,7072,9589,9939,10150,11189	CIRBP,HNRNPA1,MBNL1,RBM3,RBM4,SRSF1,SRSF3,SON,TIA1,WTAP,RBM8A,MBNL2,CELF3
9	Member	GO Biological Processes	GO:0006397	mRNA processing	-3.69703	-1.85086	36/541	104,1153,2963,3178,3187,3312,4154,4904,5438,5935,5936,6426,6428,6633,6636,6637,6651,7072,7884,8570,9589,9939,10084,10150,10250,10594,10949,11189,23064,54439,55599,55660,55954,84324,220988,284695	ADARB1,CIRBP,GTF2F2,HNRNPA1,HNRNPH1,HSPA8,MBNL1,YBX1,POLR2I,RBM3,RBM4,SRSF1,SRSF3,SNRPD2,SNRPF,SNRPG,SON,TIA1,SLBP,KHSRP,WTAP,RBM8A,PQBP1,MBNL2,SRRM1,PRPF8,HNRNPA0,CELF3,SETX,RBM27,RNPC3,PRPF40A,ZMAT5,SARNP,HNRNPA3,ZNF326
9	Member	KEGG Pathway	hsa03040	Spliceosome	-3.57531	-1.76282	14/134	3178,3303,3304,3312,6426,6428,6633,6636,6637,9939,10084,10594,55660,220988	HNRNPA1,HSPA1A,HSPA1B,HSPA8,SRSF1,SRSF3,SNRPD2,SNRPF,SNRPG,RBM8A,PQBP1,PRPF8,PRPF40A,HNRNPA3
9	Member	GO Biological Processes	GO:0000380	alternative mRNA splicing, via spliceosome	-3.50367	-1.70476	10/76	3178,4154,5936,6426,6428,9589,9939,10084,10150,11189	HNRNPA1,MBNL1,RBM4,SRSF1,SRSF3,WTAP,RBM8A,PQBP1,MBNL2,CELF3
9	Member	GO Biological Processes	GO:0000381	regulation of alternative mRNA splicing, via spliceosome	-3.37417	-1.62566	9/65	3178,4154,5936,6426,6428,9589,9939,10150,11189	HNRNPA1,MBNL1,RBM4,SRSF1,SRSF3,WTAP,RBM8A,MBNL2,CELF3
9	Member	GO Biological Processes	GO:0050684	regulation of mRNA processing	-2.96526	-1.34577	13/137	1153,3178,4154,5935,5936,6426,6428,6651,7072,9589,9939,10150,11189	CIRBP,HNRNPA1,MBNL1,RBM3,RBM4,SRSF1,SRSF3,SON,TIA1,WTAP,RBM8A,MBNL2,CELF3
10	Summary	KEGG Pathway	hsa04612	Antigen processing and presentation	-6.38494	-3.64817	14/77	567,811,821,1385,2923,3105,3106,3107,3303,3304,3308,3309,3312,5993,4012,164,1173,1213,5684,5691,6456,8655,9632,10121,55016,64837	B2M,CALR,CANX,CREB1,PDIA3,HLA-A,HLA-B,HLA-C,HSPA1A,HSPA1B,HSPA4,HSPA5,HSPA8,RFX5,LNPEP,AP1G1,AP2M1,CLTC,PSMA3,PSMB3,SH3GL2,DYNLL1,SEC24C,ACTR1A,MARCHF1,KLC2
10	Member	KEGG Pathway	hsa04612	Antigen processing and presentation	-6.38494	-3.64817	14/77	567,811,821,1385,2923,3105,3106,3107,3303,3304,3308,3309,3312,5993	B2M,CALR,CANX,CREB1,PDIA3,HLA-A,HLA-B,HLA-C,HSPA1A,HSPA1B,HSPA4,HSPA5,HSPA8,RFX5
10	Member	GO Biological Processes	GO:0002480	antigen processing and presentation of exogenous peptide antigen via MHC class I, TAP-independent	-5.23136	-2.8748	5/9	567,3105,3106,3107,4012	B2M,HLA-A,HLA-B,HLA-C,LNPEP
10	Member	GO Biological Processes	GO:0048002	antigen processing and presentation of peptide antigen	-4.37286	-2.28969	19/190	164,567,811,821,1173,1213,2923,3105,3106,3107,4012,5684,5691,6456,8655,9632,10121,55016,64837	AP1G1,B2M,CALR,CANX,AP2M1,CLTC,PDIA3,HLA-A,HLA-B,HLA-C,LNPEP,PSMA3,PSMB3,SH3GL2,DYNLL1,SEC24C,ACTR1A,MARCHF1,KLC2
10	Member	GO Biological Processes	GO:0002478	antigen processing and presentation of exogenous peptide antigen	-4.33564	-2.27097	18/175	164,567,811,821,1173,1213,2923,3105,3106,3107,4012,5684,5691,6456,8655,9632,10121,64837	AP1G1,B2M,CALR,CANX,AP2M1,CLTC,PDIA3,HLA-A,HLA-B,HLA-C,LNPEP,PSMA3,PSMB3,SH3GL2,DYNLL1,SEC24C,ACTR1A,KLC2
10	Member	GO Biological Processes	GO:0019884	antigen processing and presentation of exogenous antigen	-4.11259	-2.12658	18/182	164,567,811,821,1173,1213,2923,3105,3106,3107,4012,5684,5691,6456,8655,9632,10121,64837	AP1G1,B2M,CALR,CANX,AP2M1,CLTC,PDIA3,HLA-A,HLA-B,HLA-C,LNPEP,PSMA3,PSMB3,SH3GL2,DYNLL1,SEC24C,ACTR1A,KLC2
10	Member	GO Biological Processes	GO:0002428	antigen processing and presentation of peptide antigen via MHC class Ib	-3.78445	-1.90902	4/9	567,3105,3106,3107	B2M,HLA-A,HLA-B,HLA-C
10	Member	GO Biological Processes	GO:0019882	antigen processing and presentation	-3.36138	-1.61878	19/227	164,567,811,821,1173,1213,2923,3105,3106,3107,4012,5684,5691,6456,8655,9632,10121,55016,64837	AP1G1,B2M,CALR,CANX,AP2M1,CLTC,PDIA3,HLA-A,HLA-B,HLA-C,LNPEP,PSMA3,PSMB3,SH3GL2,DYNLL1,SEC24C,ACTR1A,MARCHF1,KLC2
10	Member	GO Biological Processes	GO:0002474	antigen processing and presentation of peptide antigen via MHC class I	-3.22909	-1.519	11/97	567,811,821,2923,3105,3106,3107,4012,5684,5691,9632	B2M,CALR,CANX,PDIA3,HLA-A,HLA-B,HLA-C,LNPEP,PSMA3,PSMB3,SEC24C
10	Member	GO Biological Processes	GO:0002484	antigen processing and presentation of endogenous peptide antigen via MHC class I via ER pathway	-2.8688	-1.28125	3/7	3105,3106,3107	HLA-A,HLA-B,HLA-C
10	Member	GO Biological Processes	GO:0002486	antigen processing and presentation of endogenous peptide antigen via MHC class I via ER pathway, TA	-2.8688	-1.28125	3/7	3105,3106,3107	HLA-A,HLA-B,HLA-C
10	Member	GO Biological Processes	GO:0002483	antigen processing and presentation of endogenous peptide antigen	-2.82282	-1.24834	4/15	567,3105,3106,3107	B2M,HLA-A,HLA-B,HLA-C
10	Member	GO Biological Processes	GO:0019885	antigen processing and presentation of endogenous peptide antigen via MHC class I	-2.82282	-1.24834	4/15	567,3105,3106,3107	B2M,HLA-A,HLA-B,HLA-C
10	Member	GO Biological Processes	GO:0042590	antigen processing and presentation of exogenous peptide antigen via MHC class I	-2.75412	-1.19824	9/79	567,811,2923,3105,3106,3107,4012,5684,5691	B2M,CALR,PDIA3,HLA-A,HLA-B,HLA-C,LNPEP,PSMA3,PSMB3
10	Member	GO Biological Processes	GO:0002475	antigen processing and presentation via MHC class Ib	-2.71002	-1.16637	4/16	567,3105,3106,3107	B2M,HLA-A,HLA-B,HLA-C
10	Member	GO Biological Processes	GO:0002476	antigen processing and presentation of endogenous peptide antigen via MHC class Ib	-2.67613	-1.14619	3/8	3105,3106,3107	HLA-A,HLA-B,HLA-C
10	Member	GO Biological Processes	GO:0002479	antigen processing and presentation of exogenous peptide antigen via MHC class I, TAP-dependent	-2.32802	-0.910013	8/75	567,811,2923,3105,3106,3107,5684,5691	B2M,CALR,PDIA3,HLA-A,HLA-B,HLA-C,PSMA3,PSMB3
10	Member	GO Biological Processes	GO:0019883	antigen processing and presentation of endogenous antigen	-2.17836	-0.796336	4/22	567,3105,3106,3107	B2M,HLA-A,HLA-B,HLA-C
11	Summary	GO Biological Processes	GO:0051098	regulation of binding	-6.33975	-3.61722	34/374	60,567,627,1488,1649,2035,3146,3148,3309,3398,3400,3646,4133,4751,4760,4776,4792,5155,5300,5824,5899,7009,8904,9026,9044,10014,10856,22919,23383,23394,25805,28996,58499,201501	ACTB,B2M,BDNF,CTBP2,DDIT3,EPB41,HMGB1,HMGB2,HSPA5,ID2,ID4,EIF3E,MAP2,NEK2,NEUROD1,NFATC4,NFKBIA,PDGFB,PIN1,PEX19,RALB,TMBIM6,CPNE1,HIP1R,BTAF1,HDAC5,RUVBL2,MAPRE1,MAU2,ADNP,BAMBI,HIPK2,ZNF462,ZBTB7C
11	Member	GO Biological Processes	GO:0051098	regulation of binding	-6.33975	-3.61722	34/374	60,567,627,1488,1649,2035,3146,3148,3309,3398,3400,3646,4133,4751,4760,4776,4792,5155,5300,5824,5899,7009,8904,9026,9044,10014,10856,22919,23383,23394,25805,28996,58499,201501	ACTB,B2M,BDNF,CTBP2,DDIT3,EPB41,HMGB1,HMGB2,HSPA5,ID2,ID4,EIF3E,MAP2,NEK2,NEUROD1,NFATC4,NFKBIA,PDGFB,PIN1,PEX19,RALB,TMBIM6,CPNE1,HIP1R,BTAF1,HDAC5,RUVBL2,MAPRE1,MAU2,ADNP,BAMBI,HIPK2,ZNF462,ZBTB7C
11	Member	GO Biological Processes	GO:0051100	negative regulation of binding	-5.6326	-3.15908	20/170	60,567,1649,3309,3398,3400,4133,4751,4776,4792,5155,5300,5824,5899,7009,8904,9044,10856,23394,58499	ACTB,B2M,DDIT3,HSPA5,ID2,ID4,MAP2,NEK2,NFATC4,NFKBIA,PDGFB,PIN1,PEX19,RALB,TMBIM6,CPNE1,BTAF1,RUVBL2,ADNP,ZNF462
11	Member	GO Biological Processes	GO:0043393	regulation of protein binding	-3.14615	-1.46882	18/218	60,567,627,2035,3309,4133,4776,5155,5300,5899,7009,9026,10014,10856,22919,23394,25805,28996	ACTB,B2M,BDNF,EPB41,HSPA5,MAP2,NFATC4,PDGFB,PIN1,RALB,TMBIM6,HIP1R,HDAC5,RUVBL2,MAPRE1,ADNP,BAMBI,HIPK2
11	Member	GO Biological Processes	GO:0032091	negative regulation of protein binding	-2.97428	-1.35145	11/104	60,567,3309,4133,4776,5155,5300,5899,7009,10856,23394	ACTB,B2M,HSPA5,MAP2,NFATC4,PDGFB,PIN1,RALB,TMBIM6,RUVBL2,ADNP
11	Member	GO Biological Processes	GO:0051099	positive regulation of binding	-2.78015	-1.21657	15/179	567,627,1488,2035,3146,3148,3646,4760,5300,5899,9026,22919,23383,25805,28996	B2M,BDNF,CTBP2,EPB41,HMGB1,HMGB2,EIF3E,NEUROD1,PIN1,RALB,HIP1R,MAPRE1,MAU2,BAMBI,HIPK2
11	Member	GO Biological Processes	GO:0032092	positive regulation of protein binding	-2.27205	-0.865022	9/93	567,627,2035,5300,5899,9026,22919,25805,28996	B2M,BDNF,EPB41,PIN1,RALB,HIP1R,MAPRE1,BAMBI,HIPK2
12	Summary	GO Biological Processes	GO:0007389	pattern specification process	-6.29828	-3.59485	38/446	93,648,658,1649,1746,1959,2066,2255,3516,4760,5015,5089,5090,5681,5992,6045,6469,6495,6909,7026,7528,7545,7547,8092,8553,8861,10159,10370,10716,22955,23242,28996,30062,54778,55502,79365,130399,170825	ACVR2B,BMI1,BMPR1B,DDIT3,DLX2,EGR2,ERBB4,FGF10,RBPJ,NEUROD1,OTX2,PBX2,PBX3,PSKH1,RFX4,RNF2,SHH,SIX1,TBX2,NR2F2,YY1,ZIC1,ZIC3,ALX1,BHLHE40,LDB1,ATP6AP2,CITED2,TBR1,SCMH1,COBL,HIPK2,RAX,RNF111,HES6,BHLHE41,ACVR1C,GSX2
12	Member	GO Biological Processes	GO:0007389	pattern specification process	-6.29828	-3.59485	38/446	93,648,658,1649,1746,1959,2066,2255,3516,4760,5015,5089,5090,5681,5992,6045,6469,6495,6909,7026,7528,7545,7547,8092,8553,8861,10159,10370,10716,22955,23242,28996,30062,54778,55502,79365,130399,170825	ACVR2B,BMI1,BMPR1B,DDIT3,DLX2,EGR2,ERBB4,FGF10,RBPJ,NEUROD1,OTX2,PBX2,PBX3,PSKH1,RFX4,RNF2,SHH,SIX1,TBX2,NR2F2,YY1,ZIC1,ZIC3,ALX1,BHLHE40,LDB1,ATP6AP2,CITED2,TBR1,SCMH1,COBL,HIPK2,RAX,RNF111,HES6,BHLHE41,ACVR1C,GSX2
12	Member	GO Biological Processes	GO:0003002	regionalization	-5.57349	-3.12303	31/351	93,648,658,1649,1746,1959,2255,3516,4760,5015,5089,5090,5992,6045,6469,6495,7026,7528,7547,8092,8553,8861,10159,10370,10716,22955,23242,28996,55502,79365,170825	ACVR2B,BMI1,BMPR1B,DDIT3,DLX2,EGR2,FGF10,RBPJ,NEUROD1,OTX2,PBX2,PBX3,RFX4,RNF2,SHH,SIX1,NR2F2,YY1,ZIC3,ALX1,BHLHE40,LDB1,ATP6AP2,CITED2,TBR1,SCMH1,COBL,HIPK2,HES6,BHLHE41,GSX2
12	Member	GO Biological Processes	GO:0009952	anterior/posterior pattern specification	-4.01432	-2.05609	20/219	93,1649,3516,4760,5015,5090,6045,6469,7026,7528,7547,8092,8553,8861,10159,22955,23242,28996,55502,79365	ACVR2B,DDIT3,RBPJ,NEUROD1,OTX2,PBX3,RNF2,SHH,NR2F2,YY1,ZIC3,ALX1,BHLHE40,LDB1,ATP6AP2,SCMH1,COBL,HIPK2,HES6,BHLHE41
12	Member	GO Biological Processes	GO:0009798	axis specification	-2.00464	-0.685064	8/85	1649,2255,5015,6045,6469,8861,10370,23242	DDIT3,FGF10,OTX2,RNF2,SHH,LDB1,CITED2,COBL
13	Summary	GO Biological Processes	GO:0045494	photoreceptor cell maintenance	-6.28705	-3.59485	10/38	24,1258,6010,6101,7287,7399,9696,84059,92211,94137,37,60,93,153,231,358,468,567,1649,2167,2271,3060,3480,3516,4012,4760,4763,6584,6778,7466,8861,9975,10912,23746,29123,57333,57561,79888,222236,388698,546,3178,4683,4751,5514,5609,6118,8364,54464,57030,57804,85456	ABCA4,CNGB1,RHO,RP1,TULP1,USH2A,CROCC,ADGRV1,CDHR1,RP1L1,ACADVL,ACTB,ACVR2B,ADRB1,AKR1B1,AQP1,ATF4,B2M,DDIT3,FABP4,FH,HCRT,IGF1R,RBPJ,LNPEP,NEUROD1,NF1,SLC22A5,STAT6,WFS1,LDB1,NR1D2,GADD45G,AIPL1,ANKRD11,RCN3,ARRDC3,LPCAT1,NAPEPLD,FLG2,ATRX,HNRNPA1,NBN,NEK2,PPP1R10,MAP2K7,RPA2,H4C3,XRN1,SLC17A7,POLD4,TNKS1BP1
13	Member	GO Biological Processes	GO:0045494	photoreceptor cell maintenance	-6.28705	-3.59485	10/38	24,1258,6010,6101,7287,7399,9696,84059,92211,94137	ABCA4,CNGB1,RHO,RP1,TULP1,USH2A,CROCC,ADGRV1,CDHR1,RP1L1
13	Member	GO Biological Processes	GO:0048871	multicellular organismal homeostasis	-6.23235	-3.57476	40/485	24,37,60,93,153,231,358,468,567,1258,1649,2167,2271,3060,3480,3516,4012,4760,4763,6010,6101,6584,6778,7287,7399,7466,8861,9696,9975,10912,23746,29123,57333,57561,79888,84059,92211,94137,222236,388698	ABCA4,ACADVL,ACTB,ACVR2B,ADRB1,AKR1B1,AQP1,ATF4,B2M,CNGB1,DDIT3,FABP4,FH,HCRT,IGF1R,RBPJ,LNPEP,NEUROD1,NF1,RHO,RP1,SLC22A5,STAT6,TULP1,USH2A,WFS1,LDB1,CROCC,NR1D2,GADD45G,AIPL1,ANKRD11,RCN3,ARRDC3,LPCAT1,ADGRV1,CDHR1,RP1L1,NAPEPLD,FLG2
13	Member	GO Biological Processes	GO:0001895	retina homeostasis	-5.79553	-3.26232	13/74	24,60,567,1258,6010,6101,7287,7399,9696,23746,84059,92211,94137	ABCA4,ACTB,B2M,CNGB1,RHO,RP1,TULP1,USH2A,CROCC,AIPL1,ADGRV1,CDHR1,RP1L1
13	Member	GO Biological Processes	GO:0060249	anatomical structure homeostasis	-4.85173	-2.60601	34/437	24,60,231,546,567,1258,2271,3178,4683,4751,4760,4763,5514,5609,6010,6101,6118,6584,7287,7399,8364,8861,9696,23746,29123,54464,57030,57333,57804,79888,84059,85456,92211,94137	ABCA4,ACTB,AKR1B1,ATRX,B2M,CNGB1,FH,HNRNPA1,NBN,NEK2,NEUROD1,NF1,PPP1R10,MAP2K7,RHO,RP1,RPA2,SLC22A5,TULP1,USH2A,H4C3,LDB1,CROCC,AIPL1,ANKRD11,XRN1,SLC17A7,RCN3,POLD4,LPCAT1,ADGRV1,TNKS1BP1,CDHR1,RP1L1
13	Member	GO Biological Processes	GO:0001894	tissue homeostasis	-4.75072	-2.53247	22/227	24,60,231,567,1258,2271,4760,4763,6010,6101,6584,7287,7399,8861,9696,23746,29123,57333,79888,84059,92211,94137	ABCA4,ACTB,AKR1B1,B2M,CNGB1,FH,NEUROD1,NF1,RHO,RP1,SLC22A5,TULP1,USH2A,LDB1,CROCC,AIPL1,ANKRD11,RCN3,LPCAT1,ADGRV1,CDHR1,RP1L1
14	Summary	GO Biological Processes	GO:0006913	nucleocytoplasmic transport	-6.25111	-3.58129	32/343	811,999,1959,2010,3178,4760,4763,4792,5494,5501,5514,5936,6310,6426,6428,6469,6633,6636,6637,7545,7884,9939,9972,10250,10482,23633,51307,54439,54535,55153,84268,84324,3308,3312,5824,10440,80273	CALR,CDH1,EGR2,EMD,HNRNPA1,NEUROD1,NF1,NFKBIA,PPM1A,PPP1CC,PPP1R10,RBM4,ATXN1,SRSF1,SRSF3,SHH,SNRPD2,SNRPF,SNRPG,ZIC1,SLBP,RBM8A,NUP153,SRRM1,NXF1,KPNA6,FAM53C,RBM27,CCHCR1,SDAD1,RPAIN,SARNP,HSPA4,HSPA8,PEX19,TIMM17A,GRPEL1
14	Member	GO Biological Processes	GO:0006913	nucleocytoplasmic transport	-6.25111	-3.58129	32/343	811,999,1959,2010,3178,4760,4763,4792,5494,5501,5514,5936,6310,6426,6428,6469,6633,6636,6637,7545,7884,9939,9972,10250,10482,23633,51307,54439,54535,55153,84268,84324	CALR,CDH1,EGR2,EMD,HNRNPA1,NEUROD1,NF1,NFKBIA,PPM1A,PPP1CC,PPP1R10,RBM4,ATXN1,SRSF1,SRSF3,SHH,SNRPD2,SNRPF,SNRPG,ZIC1,SLBP,RBM8A,NUP153,SRRM1,NXF1,KPNA6,FAM53C,RBM27,CCHCR1,SDAD1,RPAIN,SARNP
14	Member	GO Biological Processes	GO:0051169	nuclear transport	-6.16762	-3.52193	32/346	811,999,1959,2010,3178,4760,4763,4792,5494,5501,5514,5936,6310,6426,6428,6469,6633,6636,6637,7545,7884,9939,9972,10250,10482,23633,51307,54439,54535,55153,84268,84324	CALR,CDH1,EGR2,EMD,HNRNPA1,NEUROD1,NF1,NFKBIA,PPM1A,PPP1CC,PPP1R10,RBM4,ATXN1,SRSF1,SRSF3,SHH,SNRPD2,SNRPF,SNRPG,ZIC1,SLBP,RBM8A,NUP153,SRRM1,NXF1,KPNA6,FAM53C,RBM27,CCHCR1,SDAD1,RPAIN,SARNP
14	Member	GO Biological Processes	GO:0051170	import into nucleus	-2.73167	-1.18169	14/163	999,3178,4763,4792,5514,6469,6633,6636,6637,7545,9972,23633,51307,84268	CDH1,HNRNPA1,NF1,NFKBIA,PPP1R10,SHH,SNRPD2,SNRPF,SNRPG,ZIC1,NUP153,KPNA6,FAM53C,RPAIN
14	Member	GO Biological Processes	GO:0046822	regulation of nucleocytoplasmic transport	-2.44701	-0.982859	10/104	999,2010,4763,5494,5501,5936,6469,7545,9972,54439	CDH1,EMD,NF1,PPM1A,PPP1CC,RBM4,SHH,ZIC1,NUP153,RBM27
14	Member	GO Biological Processes	GO:0017038	protein import	-2.34103	-0.91672	15/199	999,3308,3312,4763,4792,5514,5824,6469,7545,9972,10440,23633,51307,80273,84268	CDH1,HSPA4,HSPA8,NF1,NFKBIA,PPP1R10,PEX19,SHH,ZIC1,NUP153,TIMM17A,KPNA6,FAM53C,GRPEL1,RPAIN
15	Summary	GO Biological Processes	GO:0080135	regulation of cellular response to stress	-5.94103	-3.35039	53/749	322,468,567,817,1032,1649,1739,2047,2255,2898,3014,3146,3276,3303,3304,3309,3312,3337,3480,3638,4077,4616,5187,5470,5514,5609,6118,7009,7266,7466,7873,8975,9175,9451,9770,9972,10116,10550,10808,10912,11153,23201,23239,25946,28996,54832,57103,65018,79085,83737,92797,140885,146760,673,958,1652,2066,2661,3491,4763,5155,5300,5322,5906,7345,7444,8482,8567,8682,8754,10159,28951,60370,200958,231,104,102…	APBB1,ATF4,B2M,CAMK2D,CDKN2D,DDIT3,DLG1,EPHB1,FGF10,GRIK2,H2AX,HMGB1,PRMT1,HSPA1A,HSPA1B,HSPA5,HSPA8,DNAJB1,IGF1R,INSIG1,NBR1,GADD45B,PER1,PPEF2,PPP1R10,MAP2K7,RPA2,TMBIM6,DNAJC7,WFS1,MANF,USP13,MAP3K13,EIF2AK3,RASSF2,NUP153,FEM1B,ARL6IP5,HSPH1,GADD45G,FICD,FAM168A,PHLPP1,ZNF385A,HIPK2,VPS13C,TIGAR,PINK1,SLC25A23,ITCH,HELB,SIRPA,RTN4RL1,BRAF,CD40,DDT,ERBB4,GDF9,CCN1,NF1,PDGFB,PIN1,PLA2G5,RAP1A,UC…
15	Member	GO Biological Processes	GO:0080135	regulation of cellular response to stress	-5.94103	-3.35039	53/749	322,468,567,817,1032,1649,1739,2047,2255,2898,3014,3146,3276,3303,3304,3309,3312,3337,3480,3638,4077,4616,5187,5470,5514,5609,6118,7009,7266,7466,7873,8975,9175,9451,9770,9972,10116,10550,10808,10912,11153,23201,23239,25946,28996,54832,57103,65018,79085,83737,92797,140885,146760	APBB1,ATF4,B2M,CAMK2D,CDKN2D,DDIT3,DLG1,EPHB1,FGF10,GRIK2,H2AX,HMGB1,PRMT1,HSPA1A,HSPA1B,HSPA5,HSPA8,DNAJB1,IGF1R,INSIG1,NBR1,GADD45B,PER1,PPEF2,PPP1R10,MAP2K7,RPA2,TMBIM6,DNAJC7,WFS1,MANF,USP13,MAP3K13,EIF2AK3,RASSF2,NUP153,FEM1B,ARL6IP5,HSPH1,GADD45G,FICD,FAM168A,PHLPP1,ZNF385A,HIPK2,VPS13C,TIGAR,PINK1,SLC25A23,ITCH,HELB,SIRPA,RTN4RL1
15	Member	GO Biological Processes	GO:0032872	regulation of stress-activated MAPK cascade	-3.48215	-1.68874	20/240	1739,2047,2898,3146,3276,3480,4077,4616,5187,5470,5609,9175,9770,10550,10912,23239,28996,65018,83737,140885	DLG1,EPHB1,GRIK2,HMGB1,PRMT1,IGF1R,NBR1,GADD45B,PER1,PPEF2,MAP2K7,MAP3K13,RASSF2,ARL6IP5,GADD45G,PHLPP1,HIPK2,PINK1,ITCH,SIRPA
15	Member	GO Biological Processes	GO:0070302	regulation of stress-activated protein kinase signaling cascade	-3.43542	-1.66086	20/242	1739,2047,2898,3146,3276,3480,4077,4616,5187,5470,5609,9175,9770,10550,10912,23239,28996,65018,83737,140885	DLG1,EPHB1,GRIK2,HMGB1,PRMT1,IGF1R,NBR1,GADD45B,PER1,PPEF2,MAP2K7,MAP3K13,RASSF2,ARL6IP5,GADD45G,PHLPP1,HIPK2,PINK1,ITCH,SIRPA
15	Member	GO Biological Processes	GO:0046328	regulation of JNK cascade	-3.04825	-1.40607	16/186	2047,2898,3146,3480,4616,5187,5470,5609,9175,9770,10912,23239,28996,65018,83737,140885	EPHB1,GRIK2,HMGB1,IGF1R,GADD45B,PER1,PPEF2,MAP2K7,MAP3K13,RASSF2,GADD45G,PHLPP1,HIPK2,PINK1,ITCH,SIRPA
15	Member	GO Biological Processes	GO:0051403	stress-activated MAPK cascade	-2.51667	-1.03235	20/288	1739,2047,2898,3146,3276,3480,4077,4616,5187,5470,5609,9175,9770,10550,10912,23239,28996,65018,83737,140885	DLG1,EPHB1,GRIK2,HMGB1,PRMT1,IGF1R,NBR1,GADD45B,PER1,PPEF2,MAP2K7,MAP3K13,RASSF2,ARL6IP5,GADD45G,PHLPP1,HIPK2,PINK1,ITCH,SIRPA
15	Member	GO Biological Processes	GO:0043408	regulation of MAPK cascade	-2.44067	-0.977289	42/774	673,958,1652,1739,2047,2066,2255,2661,2898,3146,3276,3480,3491,4077,4616,4763,5155,5187,5300,5322,5470,5609,5906,7345,7444,8482,8567,8682,8754,9175,9770,10159,10550,10912,23239,28951,28996,60370,65018,83737,140885,200958	BRAF,CD40,DDT,DLG1,EPHB1,ERBB4,FGF10,GDF9,GRIK2,HMGB1,PRMT1,IGF1R,CCN1,NBR1,GADD45B,NF1,PDGFB,PER1,PIN1,PLA2G5,PPEF2,MAP2K7,RAP1A,UCHL1,VRK2,SEMA7A,MADD,PEA15,ADAM9,MAP3K13,RASSF2,ATP6AP2,ARL6IP5,GADD45G,PHLPP1,TRIB2,HIPK2,AVPI1,PINK1,ITCH,SIRPA,MUC20
15	Member	GO Biological Processes	GO:0007254	JNK cascade	-2.4065	-0.959768	16/215	2047,2898,3146,3480,4616,5187,5470,5609,9175,9770,10912,23239,28996,65018,83737,140885	EPHB1,GRIK2,HMGB1,IGF1R,GADD45B,PER1,PPEF2,MAP2K7,MAP3K13,RASSF2,GADD45G,PHLPP1,HIPK2,PINK1,ITCH,SIRPA
15	Member	GO Biological Processes	GO:0031098	stress-activated protein kinase signaling cascade	-2.37576	-0.936387	21/317	231,1739,2047,2898,3146,3276,3480,4077,4616,5187,5470,5609,9175,9770,10550,10912,23239,28996,65018,83737,140885	AKR1B1,DLG1,EPHB1,GRIK2,HMGB1,PRMT1,IGF1R,NBR1,GADD45B,PER1,PPEF2,MAP2K7,MAP3K13,RASSF2,ARL6IP5,GADD45G,PHLPP1,HIPK2,PINK1,ITCH,SIRPA
15	Member	GO Biological Processes	GO:1900744	regulation of p38MAPK cascade	-2.15054	-0.777764	6/49	1739,3276,4616,5187,10912,23239	DLG1,PRMT1,GADD45B,PER1,GADD45G,PHLPP1
15	Member	GO Biological Processes	GO:0042326	negative regulation of phosphorylation	-2.081	-0.736925	27/468	104,1028,1032,1739,2167,3480,4092,4616,4763,5187,5300,5470,5621,7016,7026,7345,8655,9770,28951,51637,57103,57493,64780,65018,79893,83737,140885	ADARB1,CDKN1C,CDKN2D,DLG1,FABP4,IGF1R,SMAD7,GADD45B,NF1,PER1,PIN1,PPEF2,PRNP,TESK1,NR2F2,UCHL1,DYNLL1,RASSF2,TRIB2,RTRAF,TIGAR,HEG1,MICAL1,PINK1,GGNBP2,ITCH,SIRPA
15	Member	GO Biological Processes	GO:0045936	negative regulation of phosphate metabolic process	-2.02676	-0.700864	32/586	104,1028,1032,1739,2167,3480,4092,4616,4763,5155,5187,5300,5470,5514,5621,6418,7016,7026,7345,8655,9770,28951,51637,57103,57493,64780,65018,79888,79893,83737,114783,140885	ADARB1,CDKN1C,CDKN2D,DLG1,FABP4,IGF1R,SMAD7,GADD45B,NF1,PDGFB,PER1,PIN1,PPEF2,PPP1R10,PRNP,SET,TESK1,NR2F2,UCHL1,DYNLL1,RASSF2,TRIB2,RTRAF,TIGAR,HEG1,MICAL1,PINK1,LPCAT1,GGNBP2,ITCH,LMTK3,SIRPA
15	Member	GO Biological Processes	GO:0001933	negative regulation of protein phosphorylation	-2.01778	-0.695433	25/429	104,1028,1032,1739,2167,3480,4092,4616,4763,5187,5300,5470,5621,7016,7026,7345,9770,28951,51637,57493,64780,65018,79893,83737,140885	ADARB1,CDKN1C,CDKN2D,DLG1,FABP4,IGF1R,SMAD7,GADD45B,NF1,PER1,PIN1,PPEF2,PRNP,TESK1,NR2F2,UCHL1,RASSF2,TRIB2,RTRAF,HEG1,MICAL1,PINK1,GGNBP2,ITCH,SIRPA
15	Member	GO Biological Processes	GO:0010563	negative regulation of phosphorus metabolic process	-2.01668	-0.69488	32/587	104,1028,1032,1739,2167,3480,4092,4616,4763,5155,5187,5300,5470,5514,5621,6418,7016,7026,7345,8655,9770,28951,51637,57103,57493,64780,65018,79888,79893,83737,114783,140885	ADARB1,CDKN1C,CDKN2D,DLG1,FABP4,IGF1R,SMAD7,GADD45B,NF1,PDGFB,PER1,PIN1,PPEF2,PPP1R10,PRNP,SET,TESK1,NR2F2,UCHL1,DYNLL1,RASSF2,TRIB2,RTRAF,TIGAR,HEG1,MICAL1,PINK1,LPCAT1,GGNBP2,ITCH,LMTK3,SIRPA
16	Summary	GO Biological Processes	GO:0099003	vesicle-mediated transport in synapse	-5.90506	-3.32464	23/208	60,488,821,1488,1759,3800,4133,5864,5906,6456,6855,8541,8867,9892,10497,10755,23396,23426,55737,57030,65018,339302,594855,1739,2255,3993,4131,4134,4926,5861,7345,9230,9632,9696,9846,10121,22906,23095,23122,23224,25777,29109,55153,79003,79090,79567,29,104,627,999,1385,1742,1959,2047,2555,2744,2898,3060,3312,3745,4359,4763,4776,5621,6863,8526,9145,9187,9568,9873,9899,10052,23394,25769,57468,57492,8…	ACTB,ATP2A2,CANX,CTBP2,DNM1,KIF5C,MAP2,RAB3A,RAP1A,SH3GL2,SYP,PPFIA3,SYNJ1,SNAP91,UNC13B,GIPC1,PIP5K1C,GRIP1,VPS35,SLC17A7,PINK1,CPLX4,CPLX3,DLG1,FGF10,LLGL2,MAP1B,MAP4,NUMA1,RAB1A,UCHL1,RAB11B,SEC24C,CROCC,GAB2,ACTR1A,TRAK1,KIF1B,CLASP2,SYNE2,SUN2,FHOD1,SDAD1,MIS12,TRAPPC6A,RIPOR1,ABR,ADARB1,BDNF,CDH1,CREB1,DLG4,EGR2,EPHB1,GABRA2,GLS,GRIK2,HCRT,HSPA8,KCNB1,MPZ,NF1,NFATC4,PRNP,TAC1,DGKE,SYNGR1,SL…
16	Member	GO Biological Processes	GO:0099003	vesicle-mediated transport in synapse	-5.90506	-3.32464	23/208	60,488,821,1488,1759,3800,4133,5864,5906,6456,6855,8541,8867,9892,10497,10755,23396,23426,55737,57030,65018,339302,594855	ACTB,ATP2A2,CANX,CTBP2,DNM1,KIF5C,MAP2,RAB3A,RAP1A,SH3GL2,SYP,PPFIA3,SYNJ1,SNAP91,UNC13B,GIPC1,PIP5K1C,GRIP1,VPS35,SLC17A7,PINK1,CPLX4,CPLX3
16	Member	GO Biological Processes	GO:0051656	establishment of organelle localization	-5.6849	-3.17858	40/510	488,1488,1739,1759,2255,3800,3993,4131,4133,4134,4926,5861,5864,5906,6855,7345,8541,8867,9230,9632,9696,9846,9892,10121,10497,10755,22906,23095,23122,23224,23396,25777,29109,55153,65018,79003,79090,79567,339302,594855	ATP2A2,CTBP2,DLG1,DNM1,FGF10,KIF5C,LLGL2,MAP1B,MAP2,MAP4,NUMA1,RAB1A,RAB3A,RAP1A,SYP,UCHL1,PPFIA3,SYNJ1,RAB11B,SEC24C,CROCC,GAB2,SNAP91,ACTR1A,UNC13B,GIPC1,TRAK1,KIF1B,CLASP2,SYNE2,PIP5K1C,SUN2,FHOD1,SDAD1,PINK1,MIS12,TRAPPC6A,RIPOR1,CPLX4,CPLX3
16	Member	GO Biological Processes	GO:0007268	chemical synaptic transmission	-5.64765	-3.16615	50/706	29,104,488,627,999,1385,1488,1739,1742,1759,1959,2047,2555,2744,2898,3060,3312,3745,4131,4359,4763,4776,5621,5864,5906,6855,6863,8526,8541,8867,9145,9187,9568,9873,9899,10052,10497,10755,23095,23394,23396,25769,57030,57468,57492,65018,84628,116372,339302,594855	ABR,ADARB1,ATP2A2,BDNF,CDH1,CREB1,CTBP2,DLG1,DLG4,DNM1,EGR2,EPHB1,GABRA2,GLS,GRIK2,HCRT,HSPA8,KCNB1,MAP1B,MPZ,NF1,NFATC4,PRNP,RAB3A,RAP1A,SYP,TAC1,DGKE,PPFIA3,SYNJ1,SYNGR1,SLC24A1,GABBR2,FCHSD2,SV2B,GJC1,UNC13B,GIPC1,KIF1B,ADNP,PIP5K1C,SLC24A2,SLC17A7,SLC12A5,ARID1B,PINK1,NTNG2,LYPD1,CPLX4,CPLX3
16	Member	GO Biological Processes	GO:0051640	organelle localization	-5.64765	-3.16615	50/706	274,488,1069,1488,1739,1759,2255,3745,3800,3993,4131,4133,4134,4751,4926,5861,5864,5899,5906,6855,7345,8541,8655,8867,9230,9632,9696,9846,9892,10121,10497,10755,22906,22919,23095,23122,23224,23396,25777,29109,54536,54785,55153,64598,65018,79003,79090,79567,339302,594855	BIN1,ATP2A2,CETN2,CTBP2,DLG1,DNM1,FGF10,KCNB1,KIF5C,LLGL2,MAP1B,MAP2,MAP4,NEK2,NUMA1,RAB1A,RAB3A,RALB,RAP1A,SYP,UCHL1,PPFIA3,DYNLL1,SYNJ1,RAB11B,SEC24C,CROCC,GAB2,SNAP91,ACTR1A,UNC13B,GIPC1,TRAK1,MAPRE1,KIF1B,CLASP2,SYNE2,PIP5K1C,SUN2,FHOD1,EXOC6,BORCS6,SDAD1,MOSPD3,PINK1,MIS12,TRAPPC6A,RIPOR1,CPLX4,CPLX3
16	Member	GO Biological Processes	GO:0098916	anterograde trans-synaptic signaling	-5.64765	-3.16615	50/706	29,104,488,627,999,1385,1488,1739,1742,1759,1959,2047,2555,2744,2898,3060,3312,3745,4131,4359,4763,4776,5621,5864,5906,6855,6863,8526,8541,8867,9145,9187,9568,9873,9899,10052,10497,10755,23095,23394,23396,25769,57030,57468,57492,65018,84628,116372,339302,594855	ABR,ADARB1,ATP2A2,BDNF,CDH1,CREB1,CTBP2,DLG1,DLG4,DNM1,EGR2,EPHB1,GABRA2,GLS,GRIK2,HCRT,HSPA8,KCNB1,MAP1B,MPZ,NF1,NFATC4,PRNP,RAB3A,RAP1A,SYP,TAC1,DGKE,PPFIA3,SYNJ1,SYNGR1,SLC24A1,GABBR2,FCHSD2,SV2B,GJC1,UNC13B,GIPC1,KIF1B,ADNP,PIP5K1C,SLC24A2,SLC17A7,SLC12A5,ARID1B,PINK1,NTNG2,LYPD1,CPLX4,CPLX3
16	Member	GO Biological Processes	GO:0099537	trans-synaptic signaling	-5.51001	-3.06926	50/714	29,104,488,627,999,1385,1488,1739,1742,1759,1959,2047,2555,2744,2898,3060,3312,3745,4131,4359,4763,4776,5621,5864,5906,6855,6863,8526,8541,8867,9145,9187,9568,9873,9899,10052,10497,10755,23095,23394,23396,25769,57030,57468,57492,65018,84628,116372,339302,594855	ABR,ADARB1,ATP2A2,BDNF,CDH1,CREB1,CTBP2,DLG1,DLG4,DNM1,EGR2,EPHB1,GABRA2,GLS,GRIK2,HCRT,HSPA8,KCNB1,MAP1B,MPZ,NF1,NFATC4,PRNP,RAB3A,RAP1A,SYP,TAC1,DGKE,PPFIA3,SYNJ1,SYNGR1,SLC24A1,GABBR2,FCHSD2,SV2B,GJC1,UNC13B,GIPC1,KIF1B,ADNP,PIP5K1C,SLC24A2,SLC17A7,SLC12A5,ARID1B,PINK1,NTNG2,LYPD1,CPLX4,CPLX3
16	Member	GO Biological Processes	GO:0099536	synaptic signaling	-5.4087	-3.00772	50/720	29,104,488,627,999,1385,1488,1739,1742,1759,1959,2047,2555,2744,2898,3060,3312,3745,4131,4359,4763,4776,5621,5864,5906,6855,6863,8526,8541,8867,9145,9187,9568,9873,9899,10052,10497,10755,23095,23394,23396,25769,57030,57468,57492,65018,84628,116372,339302,594855	ABR,ADARB1,ATP2A2,BDNF,CDH1,CREB1,CTBP2,DLG1,DLG4,DNM1,EGR2,EPHB1,GABRA2,GLS,GRIK2,HCRT,HSPA8,KCNB1,MAP1B,MPZ,NF1,NFATC4,PRNP,RAB3A,RAP1A,SYP,TAC1,DGKE,PPFIA3,SYNJ1,SYNGR1,SLC24A1,GABBR2,FCHSD2,SV2B,GJC1,UNC13B,GIPC1,KIF1B,ADNP,PIP5K1C,SLC24A2,SLC17A7,SLC12A5,ARID1B,PINK1,NTNG2,LYPD1,CPLX4,CPLX3
16	Member	GO Biological Processes	GO:0048489	synaptic vesicle transport	-4.55575	-2.39494	17/153	488,1488,1759,3800,4133,5864,5906,6855,8541,8867,9892,10497,10755,23396,65018,339302,594855	ATP2A2,CTBP2,DNM1,KIF5C,MAP2,RAB3A,RAP1A,SYP,PPFIA3,SYNJ1,SNAP91,UNC13B,GIPC1,PIP5K1C,PINK1,CPLX4,CPLX3
16	Member	GO Biological Processes	GO:0097480	establishment of synaptic vesicle localization	-4.55575	-2.39494	17/153	488,1488,1759,3800,4133,5864,5906,6855,8541,8867,9892,10497,10755,23396,65018,339302,594855	ATP2A2,CTBP2,DNM1,KIF5C,MAP2,RAB3A,RAP1A,SYP,PPFIA3,SYNJ1,SNAP91,UNC13B,GIPC1,PIP5K1C,PINK1,CPLX4,CPLX3
16	Member	GO Biological Processes	GO:0097479	synaptic vesicle localization	-4.17088	-2.16651	17/164	488,1488,1759,3800,4133,5864,5906,6855,8541,8867,9892,10497,10755,23396,65018,339302,594855	ATP2A2,CTBP2,DNM1,KIF5C,MAP2,RAB3A,RAP1A,SYP,PPFIA3,SYNJ1,SNAP91,UNC13B,GIPC1,PIP5K1C,PINK1,CPLX4,CPLX3
16	Member	GO Biological Processes	GO:0050804	modulation of chemical synaptic transmission	-4.11679	-2.12821	32/436	29,488,627,999,1385,1742,1759,1959,2047,2898,3060,3745,4131,4763,4776,5621,5864,5906,6855,6863,8526,8541,9145,9187,10497,10755,23394,25769,65018,84628,339302,594855	ABR,ATP2A2,BDNF,CDH1,CREB1,DLG4,DNM1,EGR2,EPHB1,GRIK2,HCRT,KCNB1,MAP1B,NF1,NFATC4,PRNP,RAB3A,RAP1A,SYP,TAC1,DGKE,PPFIA3,SYNGR1,SLC24A1,UNC13B,GIPC1,ADNP,SLC24A2,PINK1,NTNG2,CPLX4,CPLX3
16	Member	GO Biological Processes	GO:0099177	regulation of trans-synaptic signaling	-4.09816	-2.1198	32/437	29,488,627,999,1385,1742,1759,1959,2047,2898,3060,3745,4131,4763,4776,5621,5864,5906,6855,6863,8526,8541,9145,9187,10497,10755,23394,25769,65018,84628,339302,594855	ABR,ATP2A2,BDNF,CDH1,CREB1,DLG4,DNM1,EGR2,EPHB1,GRIK2,HCRT,KCNB1,MAP1B,NF1,NFATC4,PRNP,RAB3A,RAP1A,SYP,TAC1,DGKE,PPFIA3,SYNGR1,SLC24A1,UNC13B,GIPC1,ADNP,SLC24A2,PINK1,NTNG2,CPLX4,CPLX3
16	Member	GO Biological Processes	GO:0006836	neurotransmitter transport	-4.00882	-2.05609	23/272	358,488,1488,2555,3060,3312,4763,5864,5906,6512,6533,6855,8541,8867,9899,10497,10550,10755,23396,55238,57030,339302,594855	AQP1,ATP2A2,CTBP2,GABRA2,HCRT,HSPA8,NF1,RAB3A,RAP1A,SLC1A7,SLC6A6,SYP,PPFIA3,SYNJ1,SV2B,UNC13B,ARL6IP5,GIPC1,PIP5K1C,SLC38A7,SLC17A7,CPLX4,CPLX3
16	Member	GO Biological Processes	GO:0051650	establishment of vesicle localization	-3.98781	-2.0478	24/291	488,1488,1759,3800,4133,5861,5864,5906,6855,8541,8867,9230,9632,9892,10497,10755,22906,23095,23122,23396,65018,79090,339302,594855	ATP2A2,CTBP2,DNM1,KIF5C,MAP2,RAB1A,RAB3A,RAP1A,SYP,PPFIA3,SYNJ1,RAB11B,SEC24C,SNAP91,UNC13B,GIPC1,TRAK1,KIF1B,CLASP2,PIP5K1C,PINK1,TRAPPC6A,CPLX4,CPLX3
16	Member	GO Biological Processes	GO:0099504	synaptic vesicle cycle	-3.73124	-1.87071	18/195	60,488,821,1488,1759,5864,5906,6456,6855,8541,8867,9892,10497,10755,23396,57030,339302,594855	ACTB,ATP2A2,CANX,CTBP2,DNM1,RAB3A,RAP1A,SH3GL2,SYP,PPFIA3,SYNJ1,SNAP91,UNC13B,GIPC1,PIP5K1C,SLC17A7,CPLX4,CPLX3
16	Member	GO Biological Processes	GO:0051648	vesicle localization	-3.63587	-1.80037	24/307	488,1488,1759,3800,4133,5861,5864,5906,6855,8541,8867,9230,9632,9892,10497,10755,22906,23095,23122,23396,65018,79090,339302,594855	ATP2A2,CTBP2,DNM1,KIF5C,MAP2,RAB1A,RAB3A,RAP1A,SYP,PPFIA3,SYNJ1,RAB11B,SEC24C,SNAP91,UNC13B,GIPC1,TRAK1,KIF1B,CLASP2,PIP5K1C,PINK1,TRAPPC6A,CPLX4,CPLX3
16	Member	GO Biological Processes	GO:0023061	signal release	-3.60691	-1.78219	32/465	93,488,1385,1488,2661,3060,3312,3745,4760,4763,5861,5864,5906,6659,6855,6863,8541,8655,8867,9230,9324,10497,10755,23396,51092,55636,55737,130399,339302,399979,415116,594855	ACVR2B,ATP2A2,CREB1,CTBP2,GDF9,HCRT,HSPA8,KCNB1,NEUROD1,NF1,RAB1A,RAB3A,RAP1A,SOX4,SYP,TAC1,PPFIA3,DYNLL1,SYNJ1,RAB11B,HMGN3,UNC13B,GIPC1,PIP5K1C,SIDT2,CHD7,VPS35,ACVR1C,CPLX4,SNX19,PIM3,CPLX3
16	Member	GO Biological Processes	GO:0048167	regulation of synaptic plasticity	-3.47911	-1.68874	17/187	1385,1742,1959,2898,3745,4131,4763,4776,5621,5864,6855,8541,9145,9187,10497,10755,25769	CREB1,DLG4,EGR2,GRIK2,KCNB1,MAP1B,NF1,NFATC4,PRNP,RAB3A,SYP,PPFIA3,SYNGR1,SLC24A1,UNC13B,GIPC1,SLC24A2
16	Member	GO Biological Processes	GO:0017157	regulation of exocytosis	-3.0772	-1.42797	18/221	29,164,488,3745,5414,5864,5899,5906,6385,6855,9846,10497,10755,23086,23122,64780,192683,594855	ABR,AP1G1,ATP2A2,KCNB1,SEPTIN4,RAB3A,RALB,RAP1A,SDC4,SYP,GAB2,UNC13B,GIPC1,EXPH5,CLASP2,MICAL1,SCAMP5,CPLX3
16	Member	GO Biological Processes	GO:0007269	neurotransmitter secretion	-3.00504	-1.3675	15/170	488,1488,3060,3312,4763,5864,5906,6855,8541,8867,10497,10755,23396,339302,594855	ATP2A2,CTBP2,HCRT,HSPA8,NF1,RAB3A,RAP1A,SYP,PPFIA3,SYNJ1,UNC13B,GIPC1,PIP5K1C,CPLX4,CPLX3
16	Member	GO Biological Processes	GO:0099643	signal release from synapse	-2.97912	-1.35145	15/171	488,1488,3060,3312,4763,5864,5906,6855,8541,8867,10497,10755,23396,339302,594855	ATP2A2,CTBP2,HCRT,HSPA8,NF1,RAB3A,RAP1A,SYP,PPFIA3,SYNJ1,UNC13B,GIPC1,PIP5K1C,CPLX4,CPLX3
16	Member	GO Biological Processes	GO:0016079	synaptic vesicle exocytosis	-2.97731	-1.35145	12/120	488,1488,5864,5906,6855,8541,8867,10497,10755,23396,339302,594855	ATP2A2,CTBP2,RAB3A,RAP1A,SYP,PPFIA3,SYNJ1,UNC13B,GIPC1,PIP5K1C,CPLX4,CPLX3
16	Member	GO Biological Processes	GO:0017156	calcium ion regulated exocytosis	-2.96712	-1.34577	14/154	488,1488,3745,5864,5906,6855,8541,8867,10497,10755,23396,192683,339302,594855	ATP2A2,CTBP2,KCNB1,RAB3A,RAP1A,SYP,PPFIA3,SYNJ1,UNC13B,GIPC1,PIP5K1C,SCAMP5,CPLX4,CPLX3
16	Member	GO Biological Processes	GO:1902803	regulation of synaptic vesicle transport	-2.56871	-1.06505	9/84	488,4133,5864,5906,6855,10497,10755,65018,594855	ATP2A2,MAP2,RAB3A,RAP1A,SYP,UNC13B,GIPC1,PINK1,CPLX3
16	Member	GO Biological Processes	GO:0046928	regulation of neurotransmitter secretion	-2.44701	-0.982859	10/104	488,3060,4763,5864,5906,6855,10497,10755,339302,594855	ATP2A2,HCRT,NF1,RAB3A,RAP1A,SYP,UNC13B,GIPC1,CPLX4,CPLX3
16	Member	GO Biological Processes	GO:0045921	positive regulation of exocytosis	-2.4314	-0.97415	9/88	164,3745,5864,6385,9846,10497,23086,23122,192683	AP1G1,KCNB1,RAB3A,SDC4,GAB2,UNC13B,EXPH5,CLASP2,SCAMP5
16	Member	GO Biological Processes	GO:1903305	regulation of regulated secretory pathway	-2.30083	-0.887653	13/163	29,164,488,3745,5864,5906,6855,9846,10497,10755,64780,192683,594855	ABR,AP1G1,ATP2A2,KCNB1,RAB3A,RAP1A,SYP,GAB2,UNC13B,GIPC1,MICAL1,SCAMP5,CPLX3
16	Member	GO Biological Processes	GO:0001505	regulation of neurotransmitter levels	-2.12794	-0.766185	22/355	488,1488,2555,2644,3060,3312,4763,5864,5906,6512,6855,8541,8570,8867,10497,10550,10755,23396,57030,140885,339302,594855	ATP2A2,CTBP2,GABRA2,GCHFR,HCRT,HSPA8,NF1,RAB3A,RAP1A,SLC1A7,SYP,PPFIA3,KHSRP,SYNJ1,UNC13B,ARL6IP5,GIPC1,PIP5K1C,SLC17A7,SIRPA,CPLX4,CPLX3
17	Summary	GO Biological Processes	GO:0009259	ribonucleotide metabolic process	-5.86449	-3.29669	43/558	230,506,514,516,517,518,523,1351,1737,1739,2026,3000,3099,3157,3303,3304,3312,4709,4728,4731,5160,5165,5224,7415,9414,9524,9972,23305,27284,50808,51144,51703,53354,54205,54539,54963,57103,60481,65018,79085,79873,84188,114789,84303,139322,37,178,231,1431,2108,2109,2232,2271,4776,5501,7306,7360,8659,51218,79178,3945,7374,56894,2224,3422,5155,5322,5359,8526,8867,8904,9517,9600,9651,9926,23396,79888,…	ALDOC,ATP5F1B,ATP5F1E,ATP5MC1,ATP5MC2,ATP5MC3,ATP6V1A,COX8A,DLAT,DLG1,ENO2,GUCY2D,HK2,HMGCS1,HSPA1A,HSPA1B,HSPA8,NDUFB3,NDUFS8,NDUFV3,PDHA1,PDK3,PGAM2,VCP,TJP2,TECR,NUP153,ACSL6,SULT1B1,AK3,HSD17B12,ACSL5,PANK1,CYCS,NDUFB11,UCKL1,TIGAR,ELOVL5,PINK1,SLC25A23,NUDT18,FAR1,SLC25A25,CHCHD6,APOOL,ACADVL,AGL,AKR1B1,CS,ETFA,ETFB,FDXR,FH,NFATC4,PPP1CC,TYRP1,UGP2,ALDH4A1,GLRX5,THTPA,LDHB,UNG,AGPAT3,FDPS,ID…
17	Member	GO Biological Processes	GO:0009259	ribonucleotide metabolic process	-5.86449	-3.29669	43/558	230,506,514,516,517,518,523,1351,1737,1739,2026,3000,3099,3157,3303,3304,3312,4709,4728,4731,5160,5165,5224,7415,9414,9524,9972,23305,27284,50808,51144,51703,53354,54205,54539,54963,57103,60481,65018,79085,79873,84188,114789	ALDOC,ATP5F1B,ATP5F1E,ATP5MC1,ATP5MC2,ATP5MC3,ATP6V1A,COX8A,DLAT,DLG1,ENO2,GUCY2D,HK2,HMGCS1,HSPA1A,HSPA1B,HSPA8,NDUFB3,NDUFS8,NDUFV3,PDHA1,PDK3,PGAM2,VCP,TJP2,TECR,NUP153,ACSL6,SULT1B1,AK3,HSD17B12,ACSL5,PANK1,CYCS,NDUFB11,UCKL1,TIGAR,ELOVL5,PINK1,SLC25A23,NUDT18,FAR1,SLC25A25
17	Member	GO Biological Processes	GO:0009150	purine ribonucleotide metabolic process	-5.78341	-3.25971	42/543	230,506,514,516,517,518,523,1351,1737,1739,2026,3000,3099,3157,3303,3304,3312,4709,4728,4731,5160,5165,5224,7415,9414,9524,9972,23305,27284,50808,51144,51703,53354,54205,54539,57103,60481,65018,79085,79873,84188,114789	ALDOC,ATP5F1B,ATP5F1E,ATP5MC1,ATP5MC2,ATP5MC3,ATP6V1A,COX8A,DLAT,DLG1,ENO2,GUCY2D,HK2,HMGCS1,HSPA1A,HSPA1B,HSPA8,NDUFB3,NDUFS8,NDUFV3,PDHA1,PDK3,PGAM2,VCP,TJP2,TECR,NUP153,ACSL6,SULT1B1,AK3,HSD17B12,ACSL5,PANK1,CYCS,NDUFB11,TIGAR,ELOVL5,PINK1,SLC25A23,NUDT18,FAR1,SLC25A25
17	Member	GO Biological Processes	GO:0019693	ribose phosphate metabolic process	-5.47084	-3.06257	43/578	230,506,514,516,517,518,523,1351,1737,1739,2026,3000,3099,3157,3303,3304,3312,4709,4728,4731,5160,5165,5224,7415,9414,9524,9972,23305,27284,50808,51144,51703,53354,54205,54539,54963,57103,60481,65018,79085,79873,84188,114789	ALDOC,ATP5F1B,ATP5F1E,ATP5MC1,ATP5MC2,ATP5MC3,ATP6V1A,COX8A,DLAT,DLG1,ENO2,GUCY2D,HK2,HMGCS1,HSPA1A,HSPA1B,HSPA8,NDUFB3,NDUFS8,NDUFV3,PDHA1,PDK3,PGAM2,VCP,TJP2,TECR,NUP153,ACSL6,SULT1B1,AK3,HSD17B12,ACSL5,PANK1,CYCS,NDUFB11,UCKL1,TIGAR,ELOVL5,PINK1,SLC25A23,NUDT18,FAR1,SLC25A25
17	Member	GO Biological Processes	GO:0006163	purine nucleotide metabolic process	-5.14344	-2.81036	42/576	230,506,514,516,517,518,523,1351,1737,1739,2026,3000,3099,3157,3303,3304,3312,4709,4728,4731,5160,5165,5224,7415,9414,9524,9972,23305,27284,50808,51144,51703,53354,54205,54539,57103,60481,65018,79085,79873,84188,114789	ALDOC,ATP5F1B,ATP5F1E,ATP5MC1,ATP5MC2,ATP5MC3,ATP6V1A,COX8A,DLAT,DLG1,ENO2,GUCY2D,HK2,HMGCS1,HSPA1A,HSPA1B,HSPA8,NDUFB3,NDUFS8,NDUFV3,PDHA1,PDK3,PGAM2,VCP,TJP2,TECR,NUP153,ACSL6,SULT1B1,AK3,HSD17B12,ACSL5,PANK1,CYCS,NDUFB11,TIGAR,ELOVL5,PINK1,SLC25A23,NUDT18,FAR1,SLC25A25
17	Member	GO Biological Processes	GO:0042407	cristae formation	-4.85141	-2.60601	8/33	506,514,516,517,518,65018,84303,139322	ATP5F1B,ATP5F1E,ATP5MC1,ATP5MC2,ATP5MC3,PINK1,CHCHD6,APOOL
17	Member	GO Biological Processes	GO:0006091	generation of precursor metabolites and energy	-4.62276	-2.4423	38/526	37,178,230,231,506,514,516,517,518,1351,1431,1737,2026,2108,2109,2232,2271,3099,4709,4728,4731,4776,5160,5224,5501,7306,7360,7415,8659,9972,51218,54205,54539,57103,65018,79085,79178,114789	ACADVL,AGL,ALDOC,AKR1B1,ATP5F1B,ATP5F1E,ATP5MC1,ATP5MC2,ATP5MC3,COX8A,CS,DLAT,ENO2,ETFA,ETFB,FDXR,FH,HK2,NDUFB3,NDUFS8,NDUFV3,NFATC4,PDHA1,PGAM2,PPP1CC,TYRP1,UGP2,VCP,ALDH4A1,NUP153,GLRX5,CYCS,NDUFB11,TIGAR,PINK1,SLC25A23,THTPA,SLC25A25
17	Member	GO Biological Processes	GO:0009161	ribonucleoside monophosphate metabolic process	-4.61294	-2.44045	29/355	230,506,514,516,517,518,523,1351,1739,2026,3099,3303,3304,3312,4709,4728,4731,5224,7415,9414,9972,50808,54205,54539,54963,57103,65018,79085,114789	ALDOC,ATP5F1B,ATP5F1E,ATP5MC1,ATP5MC2,ATP5MC3,ATP6V1A,COX8A,DLG1,ENO2,HK2,HSPA1A,HSPA1B,HSPA8,NDUFB3,NDUFS8,NDUFV3,PGAM2,VCP,TJP2,NUP153,AK3,CYCS,NDUFB11,UCKL1,TIGAR,PINK1,SLC25A23,SLC25A25
17	Member	GO Biological Processes	GO:0009167	purine ribonucleoside monophosphate metabolic process	-4.5152	-2.37538	28/341	230,506,514,516,517,518,523,1351,1739,2026,3099,3303,3304,3312,4709,4728,4731,5224,7415,9414,9972,50808,54205,54539,57103,65018,79085,114789	ALDOC,ATP5F1B,ATP5F1E,ATP5MC1,ATP5MC2,ATP5MC3,ATP6V1A,COX8A,DLG1,ENO2,HK2,HSPA1A,HSPA1B,HSPA8,NDUFB3,NDUFS8,NDUFV3,PGAM2,VCP,TJP2,NUP153,AK3,CYCS,NDUFB11,TIGAR,PINK1,SLC25A23,SLC25A25
17	Member	GO Biological Processes	GO:0072521	purine-containing compound metabolic process	-4.50213	-2.37538	42/613	230,506,514,516,517,518,523,1351,1737,1739,2026,3000,3099,3157,3303,3304,3312,4709,4728,4731,5160,5165,5224,7415,9414,9524,9972,23305,27284,50808,51144,51703,53354,54205,54539,57103,60481,65018,79085,79873,84188,114789	ALDOC,ATP5F1B,ATP5F1E,ATP5MC1,ATP5MC2,ATP5MC3,ATP6V1A,COX8A,DLAT,DLG1,ENO2,GUCY2D,HK2,HMGCS1,HSPA1A,HSPA1B,HSPA8,NDUFB3,NDUFS8,NDUFV3,PDHA1,PDK3,PGAM2,VCP,TJP2,TECR,NUP153,ACSL6,SULT1B1,AK3,HSD17B12,ACSL5,PANK1,CYCS,NDUFB11,TIGAR,ELOVL5,PINK1,SLC25A23,NUDT18,FAR1,SLC25A25
17	Member	GO Biological Processes	GO:0009126	purine nucleoside monophosphate metabolic process	-4.49248	-2.37538	28/342	230,506,514,516,517,518,523,1351,1739,2026,3099,3303,3304,3312,4709,4728,4731,5224,7415,9414,9972,50808,54205,54539,57103,65018,79085,114789	ALDOC,ATP5F1B,ATP5F1E,ATP5MC1,ATP5MC2,ATP5MC3,ATP6V1A,COX8A,DLG1,ENO2,HK2,HSPA1A,HSPA1B,HSPA8,NDUFB3,NDUFS8,NDUFV3,PGAM2,VCP,TJP2,NUP153,AK3,CYCS,NDUFB11,TIGAR,PINK1,SLC25A23,SLC25A25
17	Member	GO Biological Processes	GO:0009260	ribonucleotide biosynthetic process	-4.36791	-2.28969	25/293	230,506,514,516,517,518,1737,2026,3000,3099,5160,5165,5224,7415,9524,9972,23305,50808,51144,51703,53354,54963,57103,60481,65018	ALDOC,ATP5F1B,ATP5F1E,ATP5MC1,ATP5MC2,ATP5MC3,DLAT,ENO2,GUCY2D,HK2,PDHA1,PDK3,PGAM2,VCP,TECR,NUP153,ACSL6,AK3,HSD17B12,ACSL5,PANK1,UCKL1,TIGAR,ELOVL5,PINK1
17	Member	GO Biological Processes	GO:0009117	nucleotide metabolic process	-4.27803	-2.23732	46/710	230,506,514,516,517,518,523,1351,1737,1739,2026,3000,3099,3157,3303,3304,3312,3945,4709,4728,4731,5160,5165,5224,7374,7415,9414,9524,9972,23305,27284,50808,51144,51703,53354,54205,54539,54963,56894,57103,60481,65018,79085,79873,84188,114789	ALDOC,ATP5F1B,ATP5F1E,ATP5MC1,ATP5MC2,ATP5MC3,ATP6V1A,COX8A,DLAT,DLG1,ENO2,GUCY2D,HK2,HMGCS1,HSPA1A,HSPA1B,HSPA8,LDHB,NDUFB3,NDUFS8,NDUFV3,PDHA1,PDK3,PGAM2,UNG,VCP,TJP2,TECR,NUP153,ACSL6,SULT1B1,AK3,HSD17B12,ACSL5,PANK1,CYCS,NDUFB11,UCKL1,AGPAT3,TIGAR,ELOVL5,PINK1,SLC25A23,NUDT18,FAR1,SLC25A25
17	Member	GO Biological Processes	GO:0009152	purine ribonucleotide biosynthetic process	-4.24924	-2.22287	24/280	230,506,514,516,517,518,1737,2026,3000,3099,5160,5165,5224,7415,9524,9972,23305,50808,51144,51703,53354,57103,60481,65018	ALDOC,ATP5F1B,ATP5F1E,ATP5MC1,ATP5MC2,ATP5MC3,DLAT,ENO2,GUCY2D,HK2,PDHA1,PDK3,PGAM2,VCP,TECR,NUP153,ACSL6,AK3,HSD17B12,ACSL5,PANK1,TIGAR,ELOVL5,PINK1
17	Member	GO Biological Processes	GO:0046390	ribose phosphate biosynthetic process	-4.20087	-2.18661	25/300	230,506,514,516,517,518,1737,2026,3000,3099,5160,5165,5224,7415,9524,9972,23305,50808,51144,51703,53354,54963,57103,60481,65018	ALDOC,ATP5F1B,ATP5F1E,ATP5MC1,ATP5MC2,ATP5MC3,DLAT,ENO2,GUCY2D,HK2,PDHA1,PDK3,PGAM2,VCP,TECR,NUP153,ACSL6,AK3,HSD17B12,ACSL5,PANK1,UCKL1,TIGAR,ELOVL5,PINK1
17	Member	GO Biological Processes	GO:0006753	nucleoside phosphate metabolic process	-4.17689	-2.16983	46/717	230,506,514,516,517,518,523,1351,1737,1739,2026,3000,3099,3157,3303,3304,3312,3945,4709,4728,4731,5160,5165,5224,7374,7415,9414,9524,9972,23305,27284,50808,51144,51703,53354,54205,54539,54963,56894,57103,60481,65018,79085,79873,84188,114789	ALDOC,ATP5F1B,ATP5F1E,ATP5MC1,ATP5MC2,ATP5MC3,ATP6V1A,COX8A,DLAT,DLG1,ENO2,GUCY2D,HK2,HMGCS1,HSPA1A,HSPA1B,HSPA8,LDHB,NDUFB3,NDUFS8,NDUFV3,PDHA1,PDK3,PGAM2,UNG,VCP,TJP2,TECR,NUP153,ACSL6,SULT1B1,AK3,HSD17B12,ACSL5,PANK1,CYCS,NDUFB11,UCKL1,AGPAT3,TIGAR,ELOVL5,PINK1,SLC25A23,NUDT18,FAR1,SLC25A25
17	Member	GO Biological Processes	GO:0009123	nucleoside monophosphate metabolic process	-4.16187	-2.16016	29/376	230,506,514,516,517,518,523,1351,1739,2026,3099,3303,3304,3312,4709,4728,4731,5224,7415,9414,9972,50808,54205,54539,54963,57103,65018,79085,114789	ALDOC,ATP5F1B,ATP5F1E,ATP5MC1,ATP5MC2,ATP5MC3,ATP6V1A,COX8A,DLG1,ENO2,HK2,HSPA1A,HSPA1B,HSPA8,NDUFB3,NDUFS8,NDUFV3,PGAM2,VCP,TJP2,NUP153,AK3,CYCS,NDUFB11,UCKL1,TIGAR,PINK1,SLC25A23,SLC25A25
17	Member	GO Biological Processes	GO:0009199	ribonucleoside triphosphate metabolic process	-4.10699	-2.12609	27/341	230,506,514,516,517,518,523,1351,2026,3099,3303,3304,3312,4709,4728,4731,5224,7415,9972,50808,54205,54539,54963,57103,65018,79085,114789	ALDOC,ATP5F1B,ATP5F1E,ATP5MC1,ATP5MC2,ATP5MC3,ATP6V1A,COX8A,ENO2,HK2,HSPA1A,HSPA1B,HSPA8,NDUFB3,NDUFS8,NDUFV3,PGAM2,VCP,NUP153,AK3,CYCS,NDUFB11,UCKL1,TIGAR,PINK1,SLC25A23,SLC25A25
17	Member	GO Biological Processes	GO:0046034	ATP metabolic process	-4.08549	-2.10964	25/305	230,506,514,516,517,518,523,1351,2026,3099,3303,3304,3312,4709,4728,4731,5224,7415,9972,54205,54539,57103,65018,79085,114789	ALDOC,ATP5F1B,ATP5F1E,ATP5MC1,ATP5MC2,ATP5MC3,ATP6V1A,COX8A,ENO2,HK2,HSPA1A,HSPA1B,HSPA8,NDUFB3,NDUFS8,NDUFV3,PGAM2,VCP,NUP153,CYCS,NDUFB11,TIGAR,PINK1,SLC25A23,SLC25A25
17	Member	GO Biological Processes	GO:0007007	inner mitochondrial membrane organization	-3.89346	-1.97624	8/44	506,514,516,517,518,65018,84303,139322	ATP5F1B,ATP5F1E,ATP5MC1,ATP5MC2,ATP5MC3,PINK1,CHCHD6,APOOL
17	Member	GO Biological Processes	GO:0009205	purine ribonucleoside triphosphate metabolic process	-3.8379	-1.94222	26/335	230,506,514,516,517,518,523,1351,2026,3099,3303,3304,3312,4709,4728,4731,5224,7415,9972,50808,54205,54539,57103,65018,79085,114789	ALDOC,ATP5F1B,ATP5F1E,ATP5MC1,ATP5MC2,ATP5MC3,ATP6V1A,COX8A,ENO2,HK2,HSPA1A,HSPA1B,HSPA8,NDUFB3,NDUFS8,NDUFV3,PGAM2,VCP,NUP153,AK3,CYCS,NDUFB11,TIGAR,PINK1,SLC25A23,SLC25A25
17	Member	GO Biological Processes	GO:0090407	organophosphate biosynthetic process	-3.83596	-1.94222	44/699	230,506,514,516,517,518,1737,2026,2224,3000,3099,3157,3422,5155,5160,5165,5224,5322,5359,7415,8526,8867,8904,9517,9524,9600,9651,9926,9972,23305,23396,50808,51144,51703,53354,54963,56894,57103,60481,65018,79888,84188,84812,619189	ALDOC,ATP5F1B,ATP5F1E,ATP5MC1,ATP5MC2,ATP5MC3,DLAT,ENO2,FDPS,GUCY2D,HK2,HMGCS1,IDI1,PDGFB,PDHA1,PDK3,PGAM2,PLA2G5,PLSCR1,VCP,DGKE,SYNJ1,CPNE1,SPTLC2,TECR,PITPNM1,PLCH2,LPGAT1,NUP153,ACSL6,PIP5K1C,AK3,HSD17B12,ACSL5,PANK1,UCKL1,AGPAT3,TIGAR,ELOVL5,PINK1,LPCAT1,FAR1,PLCD4,SERINC4
17	Member	GO Biological Processes	GO:0006164	purine nucleotide biosynthetic process	-3.78591	-1.90902	24/300	230,506,514,516,517,518,1737,2026,3000,3099,5160,5165,5224,7415,9524,9972,23305,50808,51144,51703,53354,57103,60481,65018	ALDOC,ATP5F1B,ATP5F1E,ATP5MC1,ATP5MC2,ATP5MC3,DLAT,ENO2,GUCY2D,HK2,PDHA1,PDK3,PGAM2,VCP,TECR,NUP153,ACSL6,AK3,HSD17B12,ACSL5,PANK1,TIGAR,ELOVL5,PINK1
17	Member	GO Biological Processes	GO:0009144	purine nucleoside triphosphate metabolic process	-3.69553	-1.85086	26/342	230,506,514,516,517,518,523,1351,2026,3099,3303,3304,3312,4709,4728,4731,5224,7415,9972,50808,54205,54539,57103,65018,79085,114789	ALDOC,ATP5F1B,ATP5F1E,ATP5MC1,ATP5MC2,ATP5MC3,ATP6V1A,COX8A,ENO2,HK2,HSPA1A,HSPA1B,HSPA8,NDUFB3,NDUFS8,NDUFV3,PGAM2,VCP,NUP153,AK3,CYCS,NDUFB11,TIGAR,PINK1,SLC25A23,SLC25A25
17	Member	GO Biological Processes	GO:0009141	nucleoside triphosphate metabolic process	-3.68002	-1.8372	27/362	230,506,514,516,517,518,523,1351,2026,3099,3303,3304,3312,4709,4728,4731,5224,7415,9972,50808,54205,54539,54963,57103,65018,79085,114789	ALDOC,ATP5F1B,ATP5F1E,ATP5MC1,ATP5MC2,ATP5MC3,ATP6V1A,COX8A,ENO2,HK2,HSPA1A,HSPA1B,HSPA8,NDUFB3,NDUFS8,NDUFV3,PGAM2,VCP,NUP153,AK3,CYCS,NDUFB11,UCKL1,TIGAR,PINK1,SLC25A23,SLC25A25
17	Member	GO Biological Processes	GO:0072522	purine-containing compound biosynthetic process	-3.51189	-1.70796	24/313	230,506,514,516,517,518,1737,2026,3000,3099,5160,5165,5224,7415,9524,9972,23305,50808,51144,51703,53354,57103,60481,65018	ALDOC,ATP5F1B,ATP5F1E,ATP5MC1,ATP5MC2,ATP5MC3,DLAT,ENO2,GUCY2D,HK2,PDHA1,PDK3,PGAM2,VCP,TECR,NUP153,ACSL6,AK3,HSD17B12,ACSL5,PANK1,TIGAR,ELOVL5,PINK1
17	Member	GO Biological Processes	GO:0045333	cellular respiration	-3.31998	-1.58465	17/193	1351,1431,1737,2108,2109,2271,4709,4728,4731,4776,5160,7415,54205,54539,65018,79085,114789	COX8A,CS,DLAT,ETFA,ETFB,FH,NDUFB3,NDUFS8,NDUFV3,NFATC4,PDHA1,VCP,CYCS,NDUFB11,PINK1,SLC25A23,SLC25A25
17	Member	KEGG Pathway	hsa05016	Huntington's disease	-3.31998	-1.58465	17/193	506,514,516,517,518,627,1173,1213,1351,1385,1742,4709,4728,4731,5438,54205,54539	ATP5F1B,ATP5F1E,ATP5MC1,ATP5MC2,ATP5MC3,BDNF,AP2M1,CLTC,COX8A,CREB1,DLG4,NDUFB3,NDUFS8,NDUFV3,POLR2I,CYCS,NDUFB11
17	Member	GO Biological Processes	GO:0015980	energy derivation by oxidation of organic compounds	-3.30821	-1.57576	22/285	37,178,1351,1431,1737,2108,2109,2271,4709,4728,4731,4776,5160,5501,7360,7415,54205,54539,57103,65018,79085,114789	ACADVL,AGL,COX8A,CS,DLAT,ETFA,ETFB,FH,NDUFB3,NDUFS8,NDUFV3,NFATC4,PDHA1,PPP1CC,UGP2,VCP,CYCS,NDUFB11,TIGAR,PINK1,SLC25A23,SLC25A25
17	Member	GO Biological Processes	GO:0006119	oxidative phosphorylation	-3.22503	-1.519	14/145	506,514,516,517,518,1351,4709,4728,4731,7415,54205,54539,65018,79085	ATP5F1B,ATP5F1E,ATP5MC1,ATP5MC2,ATP5MC3,COX8A,NDUFB3,NDUFS8,NDUFV3,VCP,CYCS,NDUFB11,PINK1,SLC25A23
17	Member	GO Biological Processes	GO:0042776	mitochondrial ATP synthesis coupled proton transport	-2.98241	-1.35172	5/23	506,514,516,517,518	ATP5F1B,ATP5F1E,ATP5MC1,ATP5MC2,ATP5MC3
17	Member	KEGG Pathway	hsa05010	Alzheimer's disease	-2.97912	-1.35145	15/171	322,488,506,514,516,517,518,1351,4709,4728,4731,5534,9451,54205,54539	APBB1,ATP2A2,ATP5F1B,ATP5F1E,ATP5MC1,ATP5MC2,ATP5MC3,COX8A,NDUFB3,NDUFS8,NDUFV3,PPP3R1,EIF2AK3,CYCS,NDUFB11
17	Member	GO Biological Processes	GO:0009165	nucleotide biosynthetic process	-2.90832	-1.30489	26/386	230,506,514,516,517,518,1737,2026,3000,3099,5160,5165,5224,7415,9524,9972,23305,50808,51144,51703,53354,54963,56894,57103,60481,65018	ALDOC,ATP5F1B,ATP5F1E,ATP5MC1,ATP5MC2,ATP5MC3,DLAT,ENO2,GUCY2D,HK2,PDHA1,PDK3,PGAM2,VCP,TECR,NUP153,ACSL6,AK3,HSD17B12,ACSL5,PANK1,UCKL1,AGPAT3,TIGAR,ELOVL5,PINK1
17	Member	GO Biological Processes	GO:1901293	nucleoside phosphate biosynthetic process	-2.84503	-1.26259	26/390	230,506,514,516,517,518,1737,2026,3000,3099,5160,5165,5224,7415,9524,9972,23305,50808,51144,51703,53354,54963,56894,57103,60481,65018	ALDOC,ATP5F1B,ATP5F1E,ATP5MC1,ATP5MC2,ATP5MC3,DLAT,ENO2,GUCY2D,HK2,PDHA1,PDK3,PGAM2,VCP,TECR,NUP153,ACSL6,AK3,HSD17B12,ACSL5,PANK1,UCKL1,AGPAT3,TIGAR,ELOVL5,PINK1
17	Member	KEGG Pathway	hsa05012	Parkinson's disease	-2.82274	-1.24834	13/142	506,514,516,517,518,1351,4709,4728,4731,7345,54205,54539,65018	ATP5F1B,ATP5F1E,ATP5MC1,ATP5MC2,ATP5MC3,COX8A,NDUFB3,NDUFS8,NDUFV3,UCHL1,CYCS,NDUFB11,PINK1
17	Member	GO Biological Processes	GO:0015985	energy coupled proton transport, down electrochemical gradient	-2.72906	-1.18169	5/26	506,514,516,517,518	ATP5F1B,ATP5F1E,ATP5MC1,ATP5MC2,ATP5MC3
17	Member	GO Biological Processes	GO:0015986	ATP synthesis coupled proton transport	-2.72906	-1.18169	5/26	506,514,516,517,518	ATP5F1B,ATP5F1E,ATP5MC1,ATP5MC2,ATP5MC3
17	Member	KEGG Pathway	hsa00190	Oxidative phosphorylation	-2.59501	-1.08096	12/133	506,514,516,517,518,523,1351,4709,4728,4731,54539,245972	ATP5F1B,ATP5F1E,ATP5MC1,ATP5MC2,ATP5MC3,ATP6V1A,COX8A,NDUFB3,NDUFS8,NDUFV3,NDUFB11,ATP6V0D2
17	Member	GO Biological Processes	GO:1990542	mitochondrial transmembrane transport	-2.53954	-1.04249	10/101	506,514,516,517,518,10440,29074,58526,79085,80273	ATP5F1B,ATP5F1E,ATP5MC1,ATP5MC2,ATP5MC3,TIMM17A,MRPL18,MID1IP1,SLC25A23,GRPEL1
17	Member	GO Biological Processes	GO:0009201	ribonucleoside triphosphate biosynthetic process	-2.40419	-0.958939	14/177	230,506,514,516,517,518,2026,3099,5224,7415,9972,54963,57103,65018	ALDOC,ATP5F1B,ATP5F1E,ATP5MC1,ATP5MC2,ATP5MC3,ENO2,HK2,PGAM2,VCP,NUP153,UCKL1,TIGAR,PINK1
17	Member	GO Biological Processes	GO:0009156	ribonucleoside monophosphate biosynthetic process	-2.38155	-0.93998	15/197	230,506,514,516,517,518,2026,3099,5224,7415,9972,50808,54963,57103,65018	ALDOC,ATP5F1B,ATP5F1E,ATP5MC1,ATP5MC2,ATP5MC3,ENO2,HK2,PGAM2,VCP,NUP153,AK3,UCKL1,TIGAR,PINK1
17	Member	GO Biological Processes	GO:0006754	ATP biosynthetic process	-2.36859	-0.935844	13/160	230,506,514,516,517,518,2026,3099,5224,7415,9972,57103,65018	ALDOC,ATP5F1B,ATP5F1E,ATP5MC1,ATP5MC2,ATP5MC3,ENO2,HK2,PGAM2,VCP,NUP153,TIGAR,PINK1
17	Member	GO Biological Processes	GO:0051186	cofactor metabolic process	-2.31403	-0.89948	34/604	230,231,1737,2026,2232,2644,2805,2806,3029,3040,3099,3157,3945,5160,5165,5224,7415,9524,9962,9972,10101,23305,51144,51703,53354,57103,60481,65018,79017,79094,79178,84188,122961,150274	ALDOC,AKR1B1,DLAT,ENO2,FDXR,GCHFR,GOT1,GOT2,HAGH,HBA2,HK2,HMGCS1,LDHB,PDHA1,PDK3,PGAM2,VCP,TECR,SLC23A2,NUP153,NUBP2,ACSL6,HSD17B12,ACSL5,PANK1,TIGAR,ELOVL5,PINK1,GGCT,CHAC1,THTPA,FAR1,ISCA2,HSCB
17	Member	GO Biological Processes	GO:0009127	purine nucleoside monophosphate biosynthetic process	-2.27663	-0.868916	14/183	230,506,514,516,517,518,2026,3099,5224,7415,9972,50808,57103,65018	ALDOC,ATP5F1B,ATP5F1E,ATP5MC1,ATP5MC2,ATP5MC3,ENO2,HK2,PGAM2,VCP,NUP153,AK3,TIGAR,PINK1
17	Member	GO Biological Processes	GO:0009168	purine ribonucleoside monophosphate biosynthetic process	-2.27663	-0.868916	14/183	230,506,514,516,517,518,2026,3099,5224,7415,9972,50808,57103,65018	ALDOC,ATP5F1B,ATP5F1E,ATP5MC1,ATP5MC2,ATP5MC3,ENO2,HK2,PGAM2,VCP,NUP153,AK3,TIGAR,PINK1
17	Member	GO Biological Processes	GO:0009142	nucleoside triphosphate biosynthetic process	-2.17562	-0.794238	14/188	230,506,514,516,517,518,2026,3099,5224,7415,9972,54963,57103,65018	ALDOC,ATP5F1B,ATP5F1E,ATP5MC1,ATP5MC2,ATP5MC3,ENO2,HK2,PGAM2,VCP,NUP153,UCKL1,TIGAR,PINK1
17	Member	GO Biological Processes	GO:0009124	nucleoside monophosphate biosynthetic process	-2.16708	-0.788245	15/208	230,506,514,516,517,518,2026,3099,5224,7415,9972,50808,54963,57103,65018	ALDOC,ATP5F1B,ATP5F1E,ATP5MC1,ATP5MC2,ATP5MC3,ENO2,HK2,PGAM2,VCP,NUP153,AK3,UCKL1,TIGAR,PINK1
17	Member	GO Biological Processes	GO:0009206	purine ribonucleoside triphosphate biosynthetic process	-2.12983	-0.766185	13/171	230,506,514,516,517,518,2026,3099,5224,7415,9972,57103,65018	ALDOC,ATP5F1B,ATP5F1E,ATP5MC1,ATP5MC2,ATP5MC3,ENO2,HK2,PGAM2,VCP,NUP153,TIGAR,PINK1
17	Member	GO Biological Processes	GO:0009145	purine nucleoside triphosphate biosynthetic process	-2.1094	-0.754453	13/172	230,506,514,516,517,518,2026,3099,5224,7415,9972,57103,65018	ALDOC,ATP5F1B,ATP5F1E,ATP5MC1,ATP5MC2,ATP5MC3,ENO2,HK2,PGAM2,VCP,NUP153,TIGAR,PINK1
18	Summary	GO Biological Processes	GO:0051443	positive regulation of ubiquitin-protein transferase activity	-5.85737	-3.29669	9/33	648,5300,5861,6187,11065,27338,54165,57561,65018,4092,10116,331,3309,5414,7466,54778,7415,3303,3304,6659,83737	BMI1,PIN1,RAB1A,RPS2,UBE2C,UBE2S,DCUN1D1,ARRDC3,PINK1,SMAD7,FEM1B,XIAP,HSPA5,SEPTIN4,WFS1,RNF111,VCP,HSPA1A,HSPA1B,SOX4,ITCH
18	Member	GO Biological Processes	GO:0051443	positive regulation of ubiquitin-protein transferase activity	-5.85737	-3.29669	9/33	648,5300,5861,6187,11065,27338,54165,57561,65018	BMI1,PIN1,RAB1A,RPS2,UBE2C,UBE2S,DCUN1D1,ARRDC3,PINK1
18	Member	GO Biological Processes	GO:0051438	regulation of ubiquitin-protein transferase activity	-5.82456	-3.27343	11/52	648,4092,5300,5861,6187,10116,11065,27338,54165,57561,65018	BMI1,SMAD7,PIN1,RAB1A,RPS2,FEM1B,UBE2C,UBE2S,DCUN1D1,ARRDC3,PINK1
18	Member	GO Biological Processes	GO:0031398	positive regulation of protein ubiquitination	-4.82651	-2.60384	15/117	331,648,3309,4092,5300,5414,5861,6187,7466,11065,27338,54165,54778,57561,65018	XIAP,BMI1,HSPA5,SMAD7,PIN1,SEPTIN4,RAB1A,RPS2,WFS1,UBE2C,UBE2S,DCUN1D1,RNF111,ARRDC3,PINK1
18	Member	GO Biological Processes	GO:1903322	positive regulation of protein modification by small protein conjugation or removal	-4.67121	-2.47436	16/135	331,648,3309,4092,5300,5414,5861,6187,7415,7466,11065,27338,54165,54778,57561,65018	XIAP,BMI1,HSPA5,SMAD7,PIN1,SEPTIN4,RAB1A,RPS2,VCP,WFS1,UBE2C,UBE2S,DCUN1D1,RNF111,ARRDC3,PINK1
18	Member	GO Biological Processes	GO:1903320	regulation of protein modification by small protein conjugation or removal	-4.1559	-2.15685	21/231	331,648,3303,3304,3309,4092,5300,5414,5861,6187,6659,7415,7466,10116,11065,27338,54165,54778,57561,65018,83737	XIAP,BMI1,HSPA1A,HSPA1B,HSPA5,SMAD7,PIN1,SEPTIN4,RAB1A,RPS2,SOX4,VCP,WFS1,FEM1B,UBE2C,UBE2S,DCUN1D1,RNF111,ARRDC3,PINK1,ITCH
18	Member	GO Biological Processes	GO:0031396	regulation of protein ubiquitination	-3.95631	-2.02345	19/204	331,648,3303,3304,3309,4092,5300,5414,5861,6187,6659,7466,10116,11065,27338,54165,54778,57561,65018	XIAP,BMI1,HSPA1A,HSPA1B,HSPA5,SMAD7,PIN1,SEPTIN4,RAB1A,RPS2,SOX4,WFS1,FEM1B,UBE2C,UBE2S,DCUN1D1,RNF111,ARRDC3,PINK1
18	Member	GO Biological Processes	GO:0010994	free ubiquitin chain polymerization	-3.10037	-1.43915	3/6	11065,27338,65018	UBE2C,UBE2S,PINK1
18	Member	GO Biological Processes	GO:0010992	ubiquitin recycling	-2.51147	-1.03235	3/9	11065,27338,65018	UBE2C,UBE2S,PINK1
18	Member	GO Biological Processes	GO:1904668	positive regulation of ubiquitin protein ligase activity	-2.12749	-0.766185	3/12	5861,11065,27338	RAB1A,UBE2C,UBE2S
19	Summary	GO Biological Processes	GO:0071363	cellular response to growth factor stimulus	-5.59569	-3.13761	50/709	93,331,627,658,890,1028,1277,1385,2010,2066,2255,2661,2805,2963,3178,3187,3303,3309,3491,3516,4052,4092,4131,4691,4926,5015,5155,5300,5438,5494,5906,6456,6678,6863,7072,7323,8754,10140,10370,10755,23064,23095,25805,28996,30844,51701,54778,92154,118813,130399,4012,6469,10432	ACVR2B,XIAP,BDNF,BMPR1B,CCNA2,CDKN1C,COL1A1,CREB1,EMD,ERBB4,FGF10,GDF9,GOT1,GTF2F2,HNRNPA1,HNRNPH1,HSPA1A,HSPA5,CCN1,RBPJ,LTBP1,SMAD7,MAP1B,NCL,NUMA1,OTX2,PDGFB,PIN1,POLR2I,PPM1A,RAP1A,SH3GL2,SPARC,TAC1,TIA1,UBE2D3,ADAM9,TOB1,CITED2,GIPC1,SETX,KIF1B,BAMBI,HIPK2,EHD4,NLK,RNF111,MTSS2,ZFYVE27,ACVR1C,LNPEP,SHH,RBM14
19	Member	GO Biological Processes	GO:0071363	cellular response to growth factor stimulus	-5.59569	-3.13761	50/709	93,331,627,658,890,1028,1277,1385,2010,2066,2255,2661,2805,2963,3178,3187,3303,3309,3491,3516,4052,4092,4131,4691,4926,5015,5155,5300,5438,5494,5906,6456,6678,6863,7072,7323,8754,10140,10370,10755,23064,23095,25805,28996,30844,51701,54778,92154,118813,130399	ACVR2B,XIAP,BDNF,BMPR1B,CCNA2,CDKN1C,COL1A1,CREB1,EMD,ERBB4,FGF10,GDF9,GOT1,GTF2F2,HNRNPA1,HNRNPH1,HSPA1A,HSPA5,CCN1,RBPJ,LTBP1,SMAD7,MAP1B,NCL,NUMA1,OTX2,PDGFB,PIN1,POLR2I,PPM1A,RAP1A,SH3GL2,SPARC,TAC1,TIA1,UBE2D3,ADAM9,TOB1,CITED2,GIPC1,SETX,KIF1B,BAMBI,HIPK2,EHD4,NLK,RNF111,MTSS2,ZFYVE27,ACVR1C
19	Member	GO Biological Processes	GO:0070848	response to growth factor	-5.09844	-2.78217	50/739	93,331,627,658,890,1028,1277,1385,2010,2066,2255,2661,2805,2963,3178,3187,3303,3309,3491,3516,4052,4092,4131,4691,4926,5015,5155,5300,5438,5494,5906,6456,6678,6863,7072,7323,8754,10140,10370,10755,23064,23095,25805,28996,30844,51701,54778,92154,118813,130399	ACVR2B,XIAP,BDNF,BMPR1B,CCNA2,CDKN1C,COL1A1,CREB1,EMD,ERBB4,FGF10,GDF9,GOT1,GTF2F2,HNRNPA1,HNRNPH1,HSPA1A,HSPA5,CCN1,RBPJ,LTBP1,SMAD7,MAP1B,NCL,NUMA1,OTX2,PDGFB,PIN1,POLR2I,PPM1A,RAP1A,SH3GL2,SPARC,TAC1,TIA1,UBE2D3,ADAM9,TOB1,CITED2,GIPC1,SETX,KIF1B,BAMBI,HIPK2,EHD4,NLK,RNF111,MTSS2,ZFYVE27,ACVR1C
19	Member	GO Biological Processes	GO:0007178	transmembrane receptor protein serine/threonine kinase signaling pathway	-5.08262	-2.77182	30/353	93,331,658,1028,1385,2255,2661,2805,3303,3309,3491,3516,4012,4052,4092,4926,5300,5494,6469,7323,8754,10140,10370,10432,10755,25805,28996,51701,54778,130399	ACVR2B,XIAP,BMPR1B,CDKN1C,CREB1,FGF10,GDF9,GOT1,HSPA1A,HSPA5,CCN1,RBPJ,LNPEP,LTBP1,SMAD7,NUMA1,PIN1,PPM1A,SHH,UBE2D3,ADAM9,TOB1,CITED2,RBM14,GIPC1,BAMBI,HIPK2,NLK,RNF111,ACVR1C
19	Member	GO Biological Processes	GO:0007179	transforming growth factor beta receptor signaling pathway	-4.50814	-2.37538	20/202	93,658,1028,1385,2661,2805,3303,3309,4052,4092,5300,5494,8754,10370,10755,25805,28996,51701,54778,130399	ACVR2B,BMPR1B,CDKN1C,CREB1,GDF9,GOT1,HSPA1A,HSPA5,LTBP1,SMAD7,PIN1,PPM1A,ADAM9,CITED2,GIPC1,BAMBI,HIPK2,NLK,RNF111,ACVR1C
19	Member	GO Biological Processes	GO:0090092	regulation of transmembrane receptor protein serine/threonine kinase signaling pathway	-4.2975	-2.25092	22/243	93,331,1028,2255,2661,2805,3303,3309,3491,3516,4052,4092,4926,5300,5494,6469,10140,10370,10755,25805,28996,54778	ACVR2B,XIAP,CDKN1C,FGF10,GDF9,GOT1,HSPA1A,HSPA5,CCN1,RBPJ,LTBP1,SMAD7,NUMA1,PIN1,PPM1A,SHH,TOB1,CITED2,GIPC1,BAMBI,HIPK2,RNF111
19	Member	GO Biological Processes	GO:0071560	cellular response to transforming growth factor beta stimulus	-3.62629	-1.79441	21/252	93,658,1028,1277,1385,2661,2805,3303,3309,4052,4092,5300,5494,8754,10370,10755,25805,28996,51701,54778,130399	ACVR2B,BMPR1B,CDKN1C,COL1A1,CREB1,GDF9,GOT1,HSPA1A,HSPA5,LTBP1,SMAD7,PIN1,PPM1A,ADAM9,CITED2,GIPC1,BAMBI,HIPK2,NLK,RNF111,ACVR1C
19	Member	GO Biological Processes	GO:0071559	response to transforming growth factor beta	-3.48805	-1.69081	21/258	93,658,1028,1277,1385,2661,2805,3303,3309,4052,4092,5300,5494,8754,10370,10755,25805,28996,51701,54778,130399	ACVR2B,BMPR1B,CDKN1C,COL1A1,CREB1,GDF9,GOT1,HSPA1A,HSPA5,LTBP1,SMAD7,PIN1,PPM1A,ADAM9,CITED2,GIPC1,BAMBI,HIPK2,NLK,RNF111,ACVR1C
19	Member	GO Biological Processes	GO:0017015	regulation of transforming growth factor beta receptor signaling pathway	-3.47961	-1.68874	13/121	1028,2805,3303,3309,4052,4092,5300,5494,10370,10755,25805,28996,54778	CDKN1C,GOT1,HSPA1A,HSPA5,LTBP1,SMAD7,PIN1,PPM1A,CITED2,GIPC1,BAMBI,HIPK2,RNF111
19	Member	GO Biological Processes	GO:1903844	regulation of cellular response to transforming growth factor beta stimulus	-3.40994	-1.64321	13/123	1028,2805,3303,3309,4052,4092,5300,5494,10370,10755,25805,28996,54778	CDKN1C,GOT1,HSPA1A,HSPA5,LTBP1,SMAD7,PIN1,PPM1A,CITED2,GIPC1,BAMBI,HIPK2,RNF111
19	Member	GO Biological Processes	GO:0030511	positive regulation of transforming growth factor beta receptor signaling pathway	-3.36204	-1.61878	6/29	1028,2805,10370,10755,28996,54778	CDKN1C,GOT1,CITED2,GIPC1,HIPK2,RNF111
19	Member	GO Biological Processes	GO:1903846	positive regulation of cellular response to transforming growth factor beta stimulus	-3.36204	-1.61878	6/29	1028,2805,10370,10755,28996,54778	CDKN1C,GOT1,CITED2,GIPC1,HIPK2,RNF111
19	Member	GO Biological Processes	GO:0090100	positive regulation of transmembrane receptor protein serine/threonine kinase signaling pathway	-2.97428	-1.35145	11/104	93,1028,2661,2805,3491,3516,4926,10370,10755,28996,54778	ACVR2B,CDKN1C,GDF9,GOT1,CCN1,RBPJ,NUMA1,CITED2,GIPC1,HIPK2,RNF111
19	Member	GO Biological Processes	GO:0090287	regulation of cellular response to growth factor stimulus	-2.43245	-0.974435	20/293	331,1028,2255,2805,3303,3309,3491,3516,4052,4092,4926,5015,5300,5494,10140,10370,10755,25805,28996,54778	XIAP,CDKN1C,FGF10,GOT1,HSPA1A,HSPA5,CCN1,RBPJ,LTBP1,SMAD7,NUMA1,OTX2,PIN1,PPM1A,TOB1,CITED2,GIPC1,BAMBI,HIPK2,RNF111
19	Member	GO Biological Processes	GO:0030509	BMP signaling pathway	-2.02346	-0.700411	12/157	93,331,658,2661,3491,3516,4092,4926,5494,7323,10140,28996	ACVR2B,XIAP,BMPR1B,GDF9,CCN1,RBPJ,SMAD7,NUMA1,PPM1A,UBE2D3,TOB1,HIPK2
20	Summary	GO Biological Processes	GO:0071285	cellular response to lithium ion	-5.59562	-3.13761	6/13	811,999,2167,3398,4776,6469	CALR,CDH1,FABP4,ID2,NFATC4,SHH
20	Member	GO Biological Processes	GO:0071285	cellular response to lithium ion	-5.59562	-3.13761	6/13	811,999,2167,3398,4776,6469	CALR,CDH1,FABP4,ID2,NFATC4,SHH
20	Member	GO Biological Processes	GO:0010226	response to lithium ion	-4.07495	-2.10161	6/22	811,999,2167,3398,4776,6469	CALR,CDH1,FABP4,ID2,NFATC4,SHH
